# Supplementary material for: Comprehensive proteomic characterization of pulmonary arterial hypertension in Chinese people
Source: Front Mol Biosci. 2025 Aug 14;12:1652083. doi: 10.3389/fmolb.2025.1652083 (PMC12391885; doi:10.3389/fmolb.2025.1652083)
Supplement: Supplementary file 1 [file Table2.xlsx]

## Sheet: Table S2
Protein IDs	Gene Name	Fasta headers	Peptides	Razor + unique peptides	Unique peptides	Sequence coverage [%]	Mol. weight [kDa]	LFQ intensity Lun1	LFQ intensity Lun2	LFQ intensity Lun3	LFQ intensity Lun4	LFQ intensity Lun5	LFQ intensity Lun6	LFQ intensity Lun7	LFQ intensity Lun8	LFQ intensity NC1	LFQ intensity NC2	LFQ intensity NC3	LFQ intensity NC4	LFQ intensity NC5	LFQ intensity NC6	LFQ intensity NC7	LFQ intensity NC8	Average Lun	Average NC	Lun/NC	Regulation	P value
O94855	SEC24D	sp|O94855|SC24D_HUMAN Protein transport protein Sec24D OS=Homo sapiens OX=9606 GN=SEC24D PE=1 SV=2	21	20	20	23.9	113.01	228060	121490	178740	140710	151750	146120	248370	158940	8174.7	7704.1	2619.5	16479	14110	30181	4635.4	19559	171772	12932.8	13.2819	UP	1.04237e-07
P05186	ALPL	sp|P05186|PPBT_HUMAN Alkaline phosphatase, tissue-nonspecific isozyme OS=Homo sapiens OX=9606 GN=ALPL PE=1 SV=4	13	13	13	37.2	57.304	354490	99629	116880	88260	98317	102700	205570	242380			10163	15112	6981.6	31515	6688	8186.4	163528	13107.7	12.4758	UP	0.0025728
P40261	NNMT	sp|P40261|NNMT_HUMAN Nicotinamide N-methyltransferase OS=Homo sapiens OX=9606 GN=NNMT PE=1 SV=1	8	8	8	35.6	29.574	410030	322490	385400	404460	327000	478360	811970	546710	12530	30469	6168	32824	27795	151600	26069	64436	460802	43986.4	10.476	UP	5.61776e-06
O15347	HMGB3	sp|O15347|HMGB3_HUMAN High mobility group protein B3 OS=Homo sapiens OX=9606 GN=HMGB3 PE=1 SV=4	7	7	7	31	22.98	117130	202070	130130	132120	172910	142750	155380	137810	8316.5	22129	18802	20319	15965		13076		148788	16434.6	9.05332	UP	7.22514e-08
P08263;Q7RTV2	GSTA1	sp|P08263|GSTA1_HUMAN Glutathione S-transferase A1 OS=Homo sapiens OX=9606 GN=GSTA1 PE=1 SV=3	10	10	1	41.4	25.631	72495	522000	460310	426030	394510	352610	142020	293320		65282	44465	17178		5682.8	80448	10542	332912	37266.3	8.93332	UP	0.000693368
P11498	PC	sp|P11498|PYC_HUMAN Pyruvate carboxylase, mitochondrial OS=Homo sapiens OX=9606 GN=PC PE=1 SV=2	20	20	20	23	129.63	113450	28555	41316	37479	24283	34461	55065	74759	4099.8		3787.8	3075.1	5033.3		3551	15096	51171	5773.83	8.86257	UP	0.00330979
P52790	HK3	sp|P52790|HXK3_HUMAN Hexokinase-3 OS=Homo sapiens OX=9606 GN=HK3 PE=1 SV=2	23	22	21	34	99.024	153350	54036	85328	129180	110240	111850	161990	254300		19360		5792.4	12091	13342	9214.3	31771	132534	15261.8	8.68406	UP	0.000536378
P07988	SFTPB	sp|P07988|PSPB_HUMAN Pulmonary surfactant-associated protein B OS=Homo sapiens OX=9606 GN=SFTPB PE=1 SV=3	19	19	19	63	42.117	2255400	2147500	1778300	1652800	1069600	777520	2150600	4429900	168880	306640	257660	228590	120550	292820	394240	269310	2.0327e+06	254836	7.9765	UP	0.000461872
P07451	CA3	sp|P07451|CAH3_HUMAN Carbonic anhydrase 3 OS=Homo sapiens OX=9606 GN=CA3 PE=1 SV=3	13	13	13	70.8	29.557	596320	1083400	371890	1616100	518580	728960	1631700	3321800	68792	178510	44536	17322	138310	317290	352330	204080	1.23359e+06	165146	7.4697	UP	0.00803858
Q8WU39	MZB1	sp|Q8WU39|MZB1_HUMAN Marginal zone B- and B1-cell-specific protein OS=Homo sapiens OX=9606 GN=MZB1 PE=1 SV=1	8	8	8	66.1	20.694	1989300	1340700	444730	2351100	1424300	640640	1413900	789910	57576	94771	62189	175660	114210	371580	35292	503550	1.29932e+06	176854	7.34689	UP	0.000363092
Q13938	CAPS	sp|Q13938|CAYP1_HUMAN Calcyphosin OS=Homo sapiens OX=9606 GN=CAPS PE=1 SV=2	11	11	11	33.1	30.24	154790	1079100	1346900	808950	794710	1301000	436270	735210	41371	185580	163410	59247	99361		199320	72104	832116	117199	7.10003	UP	0.000544131
Q9NR99	MXRA5	sp|Q9NR99|MXRA5_HUMAN Matrix-remodeling-associated protein 5 OS=Homo sapiens OX=9606 GN=MXRA5 PE=1 SV=3	33	33	33	15.2	312.15	34911	97894	47622	60454	164870	111940	85537	25715	11551	9405.9	7931.3	22265	6974.1	9473.2			78617.9	11266.8	6.97787	UP	0.00428145
P31947	SFN	sp|P31947|1433S_HUMAN 14-3-3 protein sigma OS=Homo sapiens OX=9606 GN=SFN PE=1 SV=1	13	11	11	47.2	27.774	1434600	1005400	1557400	875820	501200	1338700	1476800	1302800			201430	93395		384940	99452	80910	1186590	172025	6.89776	UP	9.62998e-05
Q96GX9	APIP	sp|Q96GX9|MTNB_HUMAN Methylthioribulose-1-phosphate dehydratase OS=Homo sapiens OX=9606 GN=APIP PE=1 SV=1	9	9	9	52.9	27.125	119660	81492	47551	98666	28736	65079	101710	144520	6447.3		12191	4644.2	7455		17169	29390	85926.8	12882.8	6.66991	UP	0.000667932
Q53H82	LACTB2	sp|Q53H82|LACB2_HUMAN Endoribonuclease LACTB2 OS=Homo sapiens OX=9606 GN=LACTB2 PE=1 SV=2	11	11	11	54.2	32.805	98300	78266	89325	76795	59209	97860	146110	120270	13952	15240	11000	8911.5	9642.8	5531.4	9924.3	41499	95766.9	14462.6	6.62168	UP	1.84271e-06
Q9HAT2	SIAE	sp|Q9HAT2|SIAE_HUMAN Sialate O-acetylesterase OS=Homo sapiens OX=9606 GN=SIAE PE=1 SV=1	9	9	9	19.9	58.314	287440	95483	203350	156690	66150	112600	278820	466790		26937	46977		31015		28800	24132	208415	31572.2	6.60123	UP	0.0136496
Q8TD06	AGR3	sp|Q8TD06|AGR3_HUMAN Anterior gradient protein 3 OS=Homo sapiens OX=9606 GN=AGR3 PE=1 SV=1	8	8	7	52.4	19.171	1024700	66217	930440	556180	331650	497840	1071800	984260	103630	71097	178570	132600	35569	145560	141620	76355	682886	110625	6.17297	UP	0.000727438
P01833	PIGR	sp|P01833|PIGR_HUMAN Polymeric immunoglobulin receptor OS=Homo sapiens OX=9606 GN=PIGR PE=1 SV=4	26	26	26	43.5	83.283	630720	562380	1775800	1281000	121610	569450	192090	2910400	148430	152300	233890	162390	123290	128760	262370	103590	1.00543e+06	164378	6.1166	UP	0.0249947
P01721	IGLV6-57	sp|P01721|LV657_HUMAN Immunoglobulin lambda variable 6-57 OS=Homo sapiens OX=9606 GN=IGLV6-57 PE=1 SV=2	3	3	3	35.9	12.566	610090		86727	173320	47784	79352	279400		39133	40002	24274	23328	31640		33826	56159	212779	35480.3	5.9971	UP	0.0478869
Q04828	AKR1C1	sp|Q04828|AK1C1_HUMAN Aldo-keto reductase family 1 member C1 OS=Homo sapiens OX=9606 GN=AKR1C1 PE=1 SV=1	13	13	2	51.7	36.788	274860	623230	390060	538200	304770	686610	271690	880560	9146.5	55410	63730	24147	17468	104100	167670	227400	496248	83633.9	5.93357	UP	0.000220866
O15075	DCLK1	sp|O15075|DCLK1_HUMAN Serine/threonine-protein kinase DCLK1 OS=Homo sapiens OX=9606 GN=DCLK1 PE=1 SV=2	7	7	7	13.2	82.223	63331	110930	98182	101660	78041	126270	60976	102760		19795			7184.2	18914		19326	92768.8	16304.8	5.68966	UP	8.34533e-05
O00154	ACOT7	sp|O00154|BACH_HUMAN Cytosolic acyl coenzyme A thioester hydrolase OS=Homo sapiens OX=9606 GN=ACOT7 PE=1 SV=3	6	6	6	21.3	41.796	135150	43009	86990	31744	38693	64631	60209	45302		6427.9		9222.8		12122		17151	63216	11230.9	5.62874	UP	0.0138932
Q96C36	PYCR2	sp|Q96C36|P5CR2_HUMAN Pyrroline-5-carboxylate reductase 2 OS=Homo sapiens OX=9606 GN=PYCR2 PE=1 SV=1	7	7	6	32.5	33.637	202570	121740	119160	121750	67919	96302	237590	87242	17804	19697		19182		33875		33734	131784	24858.4	5.30139	UP	0.00207779
O95436	SLC34A2	sp|O95436|NPT2B_HUMAN Sodium-dependent phosphate transport protein 2B OS=Homo sapiens OX=9606 GN=SLC34A2 PE=1 SV=3	10	10	10	13.8	75.759	667440	138970	412670	124670	106310	138120	509180	466670	22681	13721	126480	69305	25545	78310	118090	44019	320504	62268.9	5.14709	UP	0.00559553
P61916	NPC2	sp|P61916|NPC2_HUMAN NPC intracellular cholesterol transporter 2 OS=Homo sapiens OX=9606 GN=NPC2 PE=1 SV=1	7	7	7	49	16.57	4071300	1469000	1777400	1784600	960880	1343200	2821400	3179500	403650	304430	565930	241320	318840	360370	402420	800110	2175910	424634	5.1242	UP	0.000436557
P34949	MPI	sp|P34949|MPI_HUMAN Mannose-6-phosphate isomerase OS=Homo sapiens OX=9606 GN=MPI PE=1 SV=2	13	13	13	45.6	46.655	124210	136940	61721	222620	143900	133960	206580	265730			17993		24404		22481	64979	161958	32464.2	4.9888	UP	0.00352527
P15941	MUC1	sp|P15941|MUC1_HUMAN Mucin-1 OS=Homo sapiens OX=9606 GN=MUC1 PE=1 SV=3	4	4	4	5.5	122.1	270520	71011	250100	79203	62140	124730	315570	250760	38098	19630	51041	52841	11207	28974	73118	15936	178004	36355.6	4.8962	UP	0.00203277
P32189;Q14409	GK; GK3P	sp|P32189|GLPK_HUMAN Glycerol kinase OS=Homo sapiens OX=9606 GN=GK PE=1 SV=3;sp|Q14409|GLPK3_HUMAN Glycerol kinase 3 OS=Homo sapiens OX=9606 GN=GK3P PE=2 SV=2	14	14	11	32.2	61.244	159200	52895	51031	51937	48411	36996	221620	69297	28823		22959	13314	12116	15354		14141	86423.4	17784.5	4.85948	UP	0.0290121
P62910	RPL32	sp|P62910|RL32_HUMAN 60S ribosomal protein L32 OS=Homo sapiens OX=9606 GN=RPL32 PE=1 SV=2	6	6	6	44.4	15.86	1015500	727060	599290	828340	935400	771080	1071600	936870	118320	295670	233200	195440	153280	99116	108050	261420	860642	183062	4.70137	UP	2.99366e-08
O75828	CBR3	sp|O75828|CBR3_HUMAN Carbonyl reductase [NADPH] 3 OS=Homo sapiens OX=9606 GN=CBR3 PE=1 SV=3	9	7	7	40.1	30.85	142870	137950	117050	178530	109900	206720	94544	149760	21682	16536	35079	28321	18864			64855	142166	30889.5	4.60239	UP	1.989e-05
P15559	NQO1	sp|P15559|NQO1_HUMAN NAD(P)H dehydrogenase [quinone] 1 OS=Homo sapiens OX=9606 GN=NQO1 PE=1 SV=1	4	4	4	17.9	30.867	91170	115430	30904	32063	78137		128050	188410	17942	11092	26864		27744		23428	18289	94880.6	20893.2	4.54123	UP	0.00821017
Q12882	DPYD	sp|Q12882|DPYD_HUMAN Dihydropyrimidine dehydrogenase [NADP(+)] OS=Homo sapiens OX=9606 GN=DPYD PE=1 SV=2	20	20	20	27	111.4	196750	121840	192300	468370	106050	202230	395510	356160	45953	37289	63657	105360	9640.7	42441		90857	254901	56456.8	4.51498	UP	0.00218718
Q9BY44	EIF2A	sp|Q9BY44|EIF2A_HUMAN Eukaryotic translation initiation factor 2A OS=Homo sapiens OX=9606 GN=EIF2A PE=1 SV=3	12	12	12	27.7	64.989	115690	49237	79183	126050	65039	98445	135980	64935	16946	5054.7	17531	8329.5	15906	20770	20535	58663	91819.9	20466.9	4.48626	UP	6.3438e-05
Q13564	NAE1	sp|Q13564|ULA1_HUMAN NEDD8-activating enzyme E1 regulatory subunit OS=Homo sapiens OX=9606 GN=NAE1 PE=1 SV=1	10	10	10	29.4	60.246	178330	226160	160970	210010	130310	193960	196590	207730	18647	26342	34153	25237	29324	41854	47488	112580	188008	41953.1	4.48137	UP	1.49809e-07
P28907	CD38	sp|P28907|CD38_HUMAN ADP-ribosyl cyclase/cyclic ADP-ribose hydrolase 1 OS=Homo sapiens OX=9606 GN=CD38 PE=1 SV=2	14	14	14	43.7	34.328	199590	173360	68101	236560	226100	96072	190770	160490	19414	25215	8150.3	86764	26195	71084	11495	57241	168880	38194.8	4.42156	UP	6.99617e-05
Q9NR19	ACSS2	sp|Q9NR19|ACSA_HUMAN Acetyl-coenzyme A synthetase, cytoplasmic OS=Homo sapiens OX=9606 GN=ACSS2 PE=1 SV=1	16	16	16	27.4	78.579	367240	113100	151120	155660	90050	159850	243590	191830	29874	39960	22983	18536	67776	40909	47053	73610	184055	42587.6	4.3218	UP	0.000535656
Q9H4A5	GOLPH3L	sp|Q9H4A5|GLP3L_HUMAN Golgi phosphoprotein 3-like OS=Homo sapiens OX=9606 GN=GOLPH3L PE=1 SV=1	6	6	5	23.9	32.767	88094	28517	39607	67018	59819	66691	68887	72536			15911	11610	9965.8			21325	61396.1	14703	4.17577	UP	0.000792665
P43490	NAMPT	sp|P43490|NAMPT_HUMAN Nicotinamide phosphoribosyltransferase OS=Homo sapiens OX=9606 GN=NAMPT PE=1 SV=1	21	21	21	52.1	55.52	679800	509350	384620	468590	267650	442600	659460	780430	62612	95837	87904	100780	95393	214800	124940	232150	524062	126802	4.13292	UP	2.34729e-05
P50479	PDLIM4	sp|P50479|PDLI4_HUMAN PDZ and LIM domain protein 4 OS=Homo sapiens OX=9606 GN=PDLIM4 PE=1 SV=2	12	12	12	45.2	35.398	171960	307560	265500	274930	354680	380120	144970	165430	26799	86135	41869	112720	37879	88787	70919	43203	258144	63538.9	4.06277	UP	4.34133e-05
Q9UBB4	ATXN10	sp|Q9UBB4|ATX10_HUMAN Ataxin-10 OS=Homo sapiens OX=9606 GN=ATXN10 PE=1 SV=1	8	8	8	24.8	53.488	87344	76326	61292	69922	35743	94106	108460	93806	18803	18293	24641	18128	16371	22983	16197	19529	78374.9	19368.1	4.04659	UP	4.28526e-06
Q9Y5P4	CERT1	sp|Q9Y5P4|CERT_HUMAN Ceramide transfer protein OS=Homo sapiens OX=9606 GN=CERT1 PE=1 SV=1	10	10	10	19.4	70.834	65476	36013	51123	41350	30090	53759	64506	91132	4467.7	17755	10863	6383.1	8102.5		9004.7	37188	54181.1	13394.9	4.04492	UP	0.000325048
Q9HB07	MYG1	sp|Q9HB07|MYG1_HUMAN MYG1 exonuclease OS=Homo sapiens OX=9606 GN=MYG1 PE=1 SV=3	6	6	6	24.2	42.477	61984	67426	61671	71999	45354	64337	69643	84346	10230		19666	8443.1	16547		20402	23126	65845	16402.3	4.01436	UP	3.96457e-07
Q6P996;Q6P474	PDXDC1	sp|Q6P996|PDXD1_HUMAN Pyridoxal-dependent decarboxylase domain-containing protein 1 OS=Homo sapiens OX=9606 GN=PDXDC1 PE=1 SV=2	12	12	12	21.4	86.706	117600	54939	69754	68220	63235	82488	101980	167850		20101	17307		35630	27048	12521	23515	90758.2	22687	4.00045	UP	0.000980765
P20933	AGA	sp|P20933|ASPG_HUMAN N(4)-(beta-N-acetylglucosaminyl)-L-asparaginase OS=Homo sapiens OX=9606 GN=AGA PE=1 SV=2	4	4	4	20.8	37.208	248600	303780	186780	246130	133480	191740	222130	220350			55755	23383	41535	55644	55356	97955	219124	54938	3.98856	UP	9.75417e-06
Q9UHY7	ENOPH1	sp|Q9UHY7|ENOPH_HUMAN Enolase-phosphatase E1 OS=Homo sapiens OX=9606 GN=ENOPH1 PE=1 SV=1	7	7	7	41	28.932	143270	144120	105070	125120	80733	90432	163510	194870	21256	23622	40298	47220	28802	37250	16859	50379	130891	33210.8	3.94121	UP	8.05067e-06
Q86VB7	CD163	sp|Q86VB7|C163A_HUMAN Scavenger receptor cysteine-rich type 1 protein M130 OS=Homo sapiens OX=9606 GN=CD163 PE=1 SV=2	30	30	30	38.3	125.45	485990	798030	581870	339780	413210	659490	1012600	1256700	76733	155760	144460	304270	142880	170890	133540	290470	693459	177375	3.90955	UP	0.000491871
P09936	UCHL1	sp|P09936|UCHL1_HUMAN Ubiquitin carboxyl-terminal hydrolase isozyme L1 OS=Homo sapiens OX=9606 GN=UCHL1 PE=1 SV=2	10	10	10	53.4	24.824	174050	177420	132200	106240	240210	330750	156600	138080		41972		13629	20634	17373	13609	172310	181944	46587.8	3.90539	UP	0.00319854
Q92598	HSPH1	sp|Q92598|HS105_HUMAN Heat shock protein 105 kDa OS=Homo sapiens OX=9606 GN=HSPH1 PE=1 SV=1	31	29	28	43.6	96.864	232400	142760	194660	162780	133520	230830	257610	207310	44607	47903	48456	42459	16249	65311	42987	95213	195234	50398.1	3.87383	UP	1.16718e-06
P52306	RAP1GDS1	sp|P52306|GDS1_HUMAN Rap1 GTPase-GDP dissociation stimulator 1 OS=Homo sapiens OX=9606 GN=RAP1GDS1 PE=1 SV=3	15	15	15	31.6	66.316	71196	79256	54502	60282	48324	75074	81753	93705	10953	12195	20984	14037	11384	11158	11743	53542	70511.5	18249.5	3.86375	UP	6.1842e-06
Q96IJ6	GMPPA	sp|Q96IJ6|GMPPA_HUMAN Mannose-1-phosphate guanyltransferase alpha OS=Homo sapiens OX=9606 GN=GMPPA PE=1 SV=1	9	9	9	29	46.291	100560	79808	70182	119200	58893	95568	114220	106070	16543	14578	21847	19948	22269	23191	25012	50292	93062.6	24210	3.84397	UP	1.26189e-06
P19623	SRM	sp|P19623|SPEE_HUMAN Spermidine synthase OS=Homo sapiens OX=9606 GN=SRM PE=1 SV=1	10	10	9	47	33.824	140400	89247	127890	231230	82320	115730	234210	101530			44857		27295	37631		36551	140320	36583.5	3.8356	UP	0.00728556
Q96C86	DCPS	sp|Q96C86|DCPS_HUMAN m7GpppX diphosphatase OS=Homo sapiens OX=9606 GN=DCPS PE=1 SV=2	10	10	10	39.8	38.608	74182	103530	61403	118310	66666	109260	88632	105750	5852.3	15732	31130	6472.4	12042	27691	20492	70674	90966.6	23760.7	3.82845	UP	1.86051e-05
P42330;P17516	AKR1C3	sp|P42330|AK1C3_HUMAN Aldo-keto reductase family 1 member C3 OS=Homo sapiens OX=9606 GN=AKR1C3 PE=1 SV=4	12	7	7	46.4	36.853	71275	80488	88182	73988	71612	101670	86048	60866			12038			12656	15469	43039	79266.1	20800.5	3.81078	UP	3.11106e-05
O95994	AGR2	sp|O95994|AGR2_HUMAN Anterior gradient protein 2 homolog OS=Homo sapiens OX=9606 GN=AGR2 PE=1 SV=1	8	7	7	59.4	19.979	1166700	128280	918900	1196600	536470	803720	1259100	1222200	258750	138800	254770	217270	99999	328110	458950	185280	903996	242741	3.72412	UP	0.000516145
Q15067	ACOX1	sp|Q15067|ACOX1_HUMAN Peroxisomal acyl-coenzyme A oxidase 1 OS=Homo sapiens OX=9606 GN=ACOX1 PE=1 SV=3	14	14	14	29.8	74.423	118890	17434	41800	26914	39938	20361	129200	86141	10187	12778	31701	14576	18853	12389		12828	60084.8	16187.4	3.71182	UP	0.0245696
Q06210	GFPT1	sp|Q06210|GFPT1_HUMAN Glutamine--fructose-6-phosphate aminotransferase [isomerizing] 1 OS=Homo sapiens OX=9606 GN=GFPT1 PE=1 SV=3	27	27	25	51.2	78.806	440190	255430	309200	336430	220540	310270	509460	418730	70039	101390	64555	75069	114100	69514	87619	174860	350031	94643.2	3.69843	UP	7.39419e-06
Q96NY7	CLIC6	sp|Q96NY7|CLIC6_HUMAN Chloride intracellular channel protein 6 OS=Homo sapiens OX=9606 GN=CLIC6 PE=2 SV=3	18	17	15	40.8	73.011	238920	452900	474790	396620	217660	367510	239780	488160	148720	60412	115240	59056		79677	118830	99143	359542	97296.9	3.69531	UP	5.15273e-05
Q14651	PLS1	sp|Q14651|PLSI_HUMAN Plastin-1 OS=Homo sapiens OX=9606 GN=PLS1 PE=1 SV=2	13	10	10	26.9	70.253	127210	69122	181740	52867	48543	105670	160780	156800	33279		25959	40744	20160	31545	43120	20222	112842	30718.4	3.67341	UP	0.00123155
Q9NVS9	PNPO	sp|Q9NVS9|PNPO_HUMAN Pyridoxine-5-phosphate oxidase OS=Homo sapiens OX=9606 GN=PNPO PE=1 SV=1	8	8	8	29.1	29.988	127020	75803	80165	89584	83148	111110	117550	124160	13824		13413		20064	36352	31364	50987	101068	27667.3	3.65295	UP	9.86253e-06
P09455	RBP1	sp|P09455|RET1_HUMAN Retinol-binding protein 1 OS=Homo sapiens OX=9606 GN=RBP1 PE=1 SV=2	9	9	9	60.7	15.85	56024	137790	56671	143980	109630	195220	59630	305910	11933	19173	17490	7012.8	20482	38227	44518	134090	133107	36615.7	3.63524	UP	0.0125058
P07858	CTSB	sp|P07858|CATB_HUMAN Cathepsin B OS=Homo sapiens OX=9606 GN=CTSB PE=1 SV=3	13	13	13	47.8	37.821	1943900	1779000	1708300	1847600	999320	1696900	2972600	2673900	357740	245680	361650	588600	605790	499470	370790	1285300	1952690	539378	3.62027	UP	4.99885e-05
P25205	MCM3	sp|P25205|MCM3_HUMAN DNA replication licensing factor MCM3 OS=Homo sapiens OX=9606 GN=MCM3 PE=1 SV=3	10	10	10	16.8	90.98	36811	23313	36191	36726	30324	30154	102710	44274	13434			10322	14644			8839.9	42562.9	11810	3.60398	UP	0.0381209
Q9H993	ARMT1	sp|Q9H993|ARMT1_HUMAN Damage-control phosphatase ARMT1 OS=Homo sapiens OX=9606 GN=ARMT1 PE=1 SV=1	7	7	7	17.7	51.172	138220	45022	73102	61568	37034	52132	126360	46527	9529.6		9772.1	17490	17103		25166	42225	72495.6	20214.3	3.58636	UP	0.00807069
P01033	TIMP1	sp|P01033|TIMP1_HUMAN Metalloproteinase inhibitor 1 OS=Homo sapiens OX=9606 GN=TIMP1 PE=1 SV=1	7	7	7	45.4	23.171	191230	168500	175900	149560	183880	226750	333220	190240	43827	32838	32379	136370	59497	58548		32717	202410	56596.6	3.57637	UP	6.72598e-05
Q9BTT0	ANP32E	sp|Q9BTT0|AN32E_HUMAN Acidic leucine-rich nuclear phosphoprotein 32 family member E OS=Homo sapiens OX=9606 GN=ANP32E PE=1 SV=1	5	5	5	23.1	30.692	221160	258870	136480	209800	169040	175590	195500	236200	23718	44324	61184	36199	34918	39803	55851	159880	200330	56984.6	3.51551	UP	7.07239e-06
P50452;O75830	SERPINB8	sp|P50452|SPB8_HUMAN Serpin B8 OS=Homo sapiens OX=9606 GN=SERPINB8 PE=1 SV=2	10	7	7	28.1	42.766	75976	59849	86848	93868	42495	79408	87479	61965	11511		19939	8991.8	16284		28481	40608	73486	20969.1	3.50448	UP	3.62815e-05
O60825;Q16875;P16118	PFKFB2	sp|O60825|F262_HUMAN 6-phosphofructo-2-kinase/fructose-2,6-bisphosphatase 2 OS=Homo sapiens OX=9606 GN=PFKFB2 PE=1 SV=2	16	16	14	34.9	58.476	196430	126780	194400	105520	90041	148030	349520	181820	45558		71316	23438	29714	69203	47689	64851	174068	50252.7	3.46385	UP	0.00178503
Q6UXH1	CRELD2	sp|Q6UXH1|CREL2_HUMAN Protein disulfide isomerase CRELD2 OS=Homo sapiens OX=9606 GN=CRELD2 PE=1 SV=1	4	4	4	14.4	38.191	76636	35843	54443	92952	64444	55106	78301	51666		16950	16611	14953		25100			63673.9	18403.5	3.45988	UP	0.000731594
Q9Y570	PPME1	sp|Q9Y570|PPME1_HUMAN Protein phosphatase methylesterase 1 OS=Homo sapiens OX=9606 GN=PPME1 PE=1 SV=3	8	8	8	25.6	42.315	74474	70567	62378	76658	65899	89921	106920	108600		15569	16036	8684.5	19451	24281	40049	42046	81927.1	23730.9	3.45234	UP	7.58528e-06
Q9NRX4	PHPT1	sp|Q9NRX4|PHP14_HUMAN 14 kDa phosphohistidine phosphatase OS=Homo sapiens OX=9606 GN=PHPT1 PE=1 SV=1	5	5	5	47.2	13.832	221280	229010	254110	340140	166150	271470	298150	368850	48410	75757	63127	41602	48583	61611	112030	172310	268645	77928.8	3.44732	UP	8.73149e-06
P36222	CHI3L1	sp|P36222|CH3L1_HUMAN Chitinase-3-like protein 1 OS=Homo sapiens OX=9606 GN=CHI3L1 PE=1 SV=2	8	8	8	28.2	42.625	91861	53566	41800	127060	35418	21250	79338	54432		18695		16175	27012	19395		11009	63090.6	18457.2	3.41821	UP	0.0165451
O95861	BPNT1	sp|O95861|BPNT1_HUMAN 3(2),5-bisphosphate nucleotidase 1 OS=Homo sapiens OX=9606 GN=BPNT1 PE=1 SV=1	11	11	11	43.5	33.392	539620	297760	401760	413950	288830	381410	678950	529960	126520	138990	80848	123880	57793	107130	145150	255640	441530	129494	3.40966	UP	2.89315e-05
Q8WU79	SMAP2	sp|Q8WU79|SMAP2_HUMAN Stromal membrane-associated protein 2 OS=Homo sapiens OX=9606 GN=SMAP2 PE=1 SV=1	7	7	7	22.4	46.785	43603	69414	74742	63381	53090	82219	78720	91871	5753.8	9446.1		10196	18141			58633	69630	20434	3.40756	UP	0.000616816
P31749;Q9Y243	AKT1	sp|P31749|AKT1_HUMAN RAC-alpha serine/threonine-protein kinase OS=Homo sapiens OX=9606 GN=AKT1 PE=1 SV=2	11	11	10	25.4	55.686	142750	106570	90797	115380	97888	118670	129680	142010	20638	21757	40463	20522	39628	27751	41824	64467	117968	34631.2	3.40641	UP	1.53771e-07
O15460	P4HA2	sp|O15460|P4HA2_HUMAN Prolyl 4-hydroxylase subunit alpha-2 OS=Homo sapiens OX=9606 GN=P4HA2 PE=1 SV=1	12	12	12	29.5	60.901	55400	53013	88030	51838	91019	109550	128850	90152	37002	18275	26058	21531	12619	32552			83481.5	24672.8	3.38354	UP	0.000382505
P61313	RPL15	sp|P61313|RL15_HUMAN 60S ribosomal protein L15 OS=Homo sapiens OX=9606 GN=RPL15 PE=1 SV=2	11	11	11	40.2	24.146	730600	806400	530330	735550	867160	627490	893010	770990	189300	263760	245550	239110	232450	173800	144970	276260	745191	220650	3.37725	UP	1.60435e-08
P22102	GART	sp|P22102|PUR2_HUMAN Trifunctional purine biosynthetic protein adenosine-3 OS=Homo sapiens OX=9606 GN=GART PE=1 SV=1	24	24	24	32.5	107.77	186040	147250	126670	151380	108660	160440	199340	175050	35427	26140	37301	34676	37698	56950	57411	90539	156854	47017.8	3.33605	UP	6.76091e-07
Q9Y6B6	SAR1B	sp|Q9Y6B6|SAR1B_HUMAN GTP-binding protein SAR1b OS=Homo sapiens OX=9606 GN=SAR1B PE=1 SV=1	6	2	2	26.8	22.41	75673	66413		125820	64623	131390	85401	165360		30444	28453	17783	23920	30933		52145	102097	30613	3.33509	UP	0.00122582
P55263	ADK	sp|P55263|ADK_HUMAN Adenosine kinase OS=Homo sapiens OX=9606 GN=ADK PE=1 SV=2	14	14	14	47.8	40.545	293620	219120	226530	300070	132340	249890	449940	317200	49261	26596	92383	47142	84247	67683	118440	170850	273589	82075.2	3.33339	UP	0.000124238
Q6ZMP0	THSD4	sp|Q6ZMP0|THSD4_HUMAN Thrombospondin type-1 domain-containing protein 4 OS=Homo sapiens OX=9606 GN=THSD4 PE=2 SV=2	10	10	10	12.3	112.45	64488	81516	58462	67291	79378	117600	30430	24849	18937		14409	29843	16047				65501.8	19809	3.30667	UP	0.0136676
Q9UBY9	HSPB7	sp|Q9UBY9|HSPB7_HUMAN Heat shock protein beta-7 OS=Homo sapiens OX=9606 GN=HSPB7 PE=1 SV=1	3	3	3	25.9	18.61	270640	593490	425380	376650	228070	340420	123050	377420	35177	74737	33526	70615	173950	153140	98836	187850	341890	103479	3.30396	UP	0.000609385
Q9BRA2	TXNDC17	sp|Q9BRA2|TXD17_HUMAN Thioredoxin domain-containing protein 17 OS=Homo sapiens OX=9606 GN=TXNDC17 PE=1 SV=1	5	5	5	54.5	13.941	339070	253740	340590	321500	232720	357140	460330	459600	46691	98471	72114	58875	62874	135800	151580	213150	345586	104944	3.29304	UP	9.45387e-06
O00754	MAN2B1	sp|O00754|MA2B1_HUMAN Lysosomal alpha-mannosidase OS=Homo sapiens OX=9606 GN=MAN2B1 PE=1 SV=3	15	15	15	20	113.74	103190	147460	75462	129600	92952	130020	113260	151410	24718	24227	34781	35517	31086	39554	29550	67305	117919	35842.2	3.28995	UP	1.95369e-06
Q9NR45	NANS	sp|Q9NR45|SIAS_HUMAN Sialic acid synthase OS=Homo sapiens OX=9606 GN=NANS PE=1 SV=2	12	12	12	38.4	40.307	533170	515550	459290	559630	364880	570080	501890	556030	90966	113240	104800	125870	123030	140330	159320	378250	507565	154476	3.28573	UP	5.24955e-07
Q14192	FHL2	sp|Q14192|FHL2_HUMAN Four and a half LIM domains protein 2 OS=Homo sapiens OX=9606 GN=FHL2 PE=1 SV=3	16	16	16	54.8	32.193	147380	238890	195540	279850	494170	381490	118850	189120	75280	52241	45670	144640	92698	87846	56489	68634	255661	77937.2	3.28035	UP	0.00175398
P10620	MGST1	sp|P10620|MGST1_HUMAN Microsomal glutathione S-transferase 1 OS=Homo sapiens OX=9606 GN=MGST1 PE=1 SV=1	6	6	6	30.3	17.598	703820	410930	321830	245460	282120	306680	727600	639350	100230	154190	150010	113630	77736	208450	159380	146570	454724	138774	3.27671	UP	0.000683178
O60701	UGDH	sp|O60701|UGDH_HUMAN UDP-glucose 6-dehydrogenase OS=Homo sapiens OX=9606 GN=UGDH PE=1 SV=1	25	25	25	63.2	55.023	390810	436280	350260	354370	233050	443720	546740	406910	99999	136890	101020	82269	113230	130040	140250	163430	395268	120891	3.26962	UP	9.65171e-07
Q9Y3L3	SH3BP1	sp|Q9Y3L3|3BP1_HUMAN SH3 domain-binding protein 1 OS=Homo sapiens OX=9606 GN=SH3BP1 PE=1 SV=3	15	15	1	29.1	75.712	163640	233250	194290	229200	210260	255700	243880	218910	34805	20114	58570	35090	68983	73677		178160	218641	67057	3.26053	UP	9.32809e-06
P54886	ALDH18A1	sp|P54886|P5CS_HUMAN Delta-1-pyrroline-5-carboxylate synthase OS=Homo sapiens OX=9606 GN=ALDH18A1 PE=1 SV=2	28	28	28	42.1	87.301	206260	147980	129660	147000	156850	130380	203120	149850	42689	51494	44141	51711	42658	72184	36614	49076	158888	48820.9	3.2545	UP	1.15541e-07
P35052	GPC1	sp|P35052|GPC1_HUMAN Glypican-1 OS=Homo sapiens OX=9606 GN=GPC1 PE=1 SV=2	9	9	9	22.9	61.68	50546	116160	77854	106300	87272	148530	61853	72206	19172	26323	25530	61523	21998			11763	90090.1	27718.2	3.25022	UP	0.00105452
Q32P28	P3H1	sp|Q32P28|P3H1_HUMAN Prolyl 3-hydroxylase 1 OS=Homo sapiens OX=9606 GN=P3H1 PE=1 SV=2	11	11	11	18.6	83.393	85936	75263	101330	69838	93950	128830	146220	93641	32868	39652	26748	34648	22876	58135	14073	17572	99376	30821.5	3.22424	UP	1.2987e-05
P05413	FABP3	sp|P05413|FABPH_HUMAN Fatty acid-binding protein, heart OS=Homo sapiens OX=9606 GN=FABP3 PE=1 SV=4	10	10	10	70.7	14.858	330040	185550	520690	156350	215380	180880	619770	506540	29407	47879	19574	44970	59602	28174	49747	564780	339400	105517	3.21655	UP	0.0241422
Q9Y2L1	DIS3	sp|Q9Y2L1|RRP44_HUMAN Exosome complex exonuclease RRP44 OS=Homo sapiens OX=9606 GN=DIS3 PE=1 SV=2	14	14	14	18.9	109	52125	49074	28531	37452	26210	46390	36455	54621	4919.9		13583		6870.2			26200	41357.2	12893.3	3.20766	UP	0.0012209
Q99757	TXN2	sp|Q99757|THIOM_HUMAN Thioredoxin, mitochondrial OS=Homo sapiens OX=9606 GN=TXN2 PE=1 SV=2	3	3	3	22.3	18.383	84951	41783	67620	37983	68061	42408	76918	52969	10726	17670	19357		12922	16699		33595	59086.6	18494.8	3.19476	UP	0.000228671
O96009	NAPSA	sp|O96009|NAPSA_HUMAN Napsin-A OS=Homo sapiens OX=9606 GN=NAPSA PE=1 SV=1	7	7	7	21	45.386	6446100	2355100	3859600	2990300	2723400	1763600	7093900	4964500	1089400	1161700	1029900	1050400	1079200	1717400	1899400	1066700	4.02456e+06	1.26176e+06	3.18964	UP	0.00151101
O60841	EIF5B	sp|O60841|IF2P_HUMAN Eukaryotic translation initiation factor 5B OS=Homo sapiens OX=9606 GN=EIF5B PE=1 SV=4	13	13	13	12.9	138.83	115740	100390	93892	113860	90271	85742	130070	119090	24161	36058	29808	31931	28500	31691	27936	57232	106132	33414.6	3.17621	UP	3.04545e-08
P04432;P01597	IGKV1D-39; IGKV1-39	sp|P04432|KVD39_HUMAN Immunoglobulin kappa variable 1D-39 OS=Homo sapiens OX=9606 GN=IGKV1D-39 PE=3 SV=2;sp|P01597|KV139_HUMAN Immunoglobulin kappa variable 1-39 OS=Homo sapiens OX=9606 GN=IGKV1-39 PE=1 SV=2	3	3	2	29.1	12.737	584250	94274	500540	166200	199400	244080	260980	84103	48005	102130		52299	58804	60001	143300	123900	266728	84062.7	3.17297	UP	0.0227257
Q5TFE4	NT5DC1	sp|Q5TFE4|NT5D1_HUMAN 5-nucleotidase domain-containing protein 1 OS=Homo sapiens OX=9606 GN=NT5DC1 PE=1 SV=1	6	6	6	17.4	51.844	74914	86366	69219	88491	69406	94669	91859	79200	8023.2	17601	22629		17985	24406		64312	81765.5	25826	3.16601	UP	1.46266e-05
O15498	YKT6	sp|O15498|YKT6_HUMAN Synaptobrevin homolog YKT6 OS=Homo sapiens OX=9606 GN=YKT6 PE=1 SV=1	8	8	8	52	22.417	117190	105090	98223	112610	95644	111420	151310	153160	26488	20196	31910	23605	29601	30420	50022	86434	118081	37334.5	3.16278	UP	3.7002e-06
Q9NY33	DPP3	sp|Q9NY33|DPP3_HUMAN Dipeptidyl peptidase 3 OS=Homo sapiens OX=9606 GN=DPP3 PE=1 SV=2	20	20	20	39.9	82.588	279900	240600	235320	216970	133870	268880	312400	311660	52013	64036	60642	52422	62973	97351	82946	160780	249950	79145.4	3.15811	UP	6.02067e-06
Q9Y3C8	UFC1	sp|Q9Y3C8|UFC1_HUMAN Ubiquitin-fold modifier-conjugating enzyme 1 OS=Homo sapiens OX=9606 GN=UFC1 PE=1 SV=3	7	7	7	34.1	19.458	170500	157890	150400	176380	127250	169440	147430	190460	30640	16648	57513	32439	37291	69016	74335	92602	161219	51310.5	3.14202	UP	1.73349e-07
Q06278	AOX1	sp|Q06278|AOXA_HUMAN Aldehyde oxidase OS=Homo sapiens OX=9606 GN=AOX1 PE=1 SV=2	28	28	27	26.4	147.92	119640	206920	100990	146130	85833	234750	85553	176860	12133	49834		64343	28403	136890	7130.9	23930	144584	46094.8	3.13667	UP	0.00272419
Q9Y385	UBE2J1	sp|Q9Y385|UB2J1_HUMAN Ubiquitin-conjugating enzyme E2 J1 OS=Homo sapiens OX=9606 GN=UBE2J1 PE=1 SV=2	3	3	3	13.8	35.198	57377	30361	17062	68360	67731	47438	66285	55129	15226	17597	17964	17325				13542	51217.9	16330.8	3.13627	UP	0.00182605
Q13217	DNAJC3	sp|Q13217|DNJC3_HUMAN DnaJ homolog subfamily C member 3 OS=Homo sapiens OX=9606 GN=DNAJC3 PE=1 SV=1	16	16	16	33.3	57.579	735690	417700	503860	491090	523810	515330	651380	574210	181370	191670	127330	186030	194850	189580	157610	187100	551634	176942	3.11759	UP	6.43937e-08
P06280	GLA	sp|P06280|AGAL_HUMAN Alpha-galactosidase A OS=Homo sapiens OX=9606 GN=GLA PE=1 SV=1	8	8	8	26.6	48.766	87000	123860	78360	81955	60801	70949	232010	137650	36468	43734	24543	41740	36196			27956	109073	35106.2	3.10695	UP	0.00805091
P12004	PCNA	sp|P12004|PCNA_HUMAN Proliferating cell nuclear antigen OS=Homo sapiens OX=9606 GN=PCNA PE=1 SV=1	10	10	10	47.1	28.768	171720	137270	116540	164640	130080	168410	218230	191180	24650	43427	64877	28238	36053	78860	59387	83919	162259	52426.4	3.09498	UP	2.19405e-06
O76003	GLRX3	sp|O76003|GLRX3_HUMAN Glutaredoxin-3 OS=Homo sapiens OX=9606 GN=GLRX3 PE=1 SV=2	10	10	10	36.4	37.432	66767	45331	74003	56952	40769	70327	67845	89524		17263		9432.9	11596	18012	24401	43319	63939.8	20670.7	3.09326	UP	0.000126966
Q9UMY4	SNX12	sp|Q9UMY4|SNX12_HUMAN Sorting nexin-12 OS=Homo sapiens OX=9606 GN=SNX12 PE=1 SV=4	8	6	5	43.2	18.884	90064	28047	42813	69250	64683	109560	100990	78263	18645		14360		28689	28333	12022	39659	72958.8	23618	3.08912	UP	0.00151428
P30520	ADSS2	sp|P30520|PURA2_HUMAN Adenylosuccinate synthetase isozyme 2 OS=Homo sapiens OX=9606 GN=ADSS2 PE=1 SV=3	10	10	9	28.9	50.097	180570	151970	130390	155780	100030	144930	129440	189650	36916	65466	34685	22756	43740	33380	56392	91080	147845	48051.9	3.07678	UP	1.92006e-06
P00338	LDHA	sp|P00338|LDHA_HUMAN L-lactate dehydrogenase A chain OS=Homo sapiens OX=9606 GN=LDHA PE=1 SV=2	20	20	19	49.7	36.688	4331000	4990500	3646700	4305500	2741200	4039900	4619300	5023300	820130	1226200	980670	999740	1100100	2029800	1445700	2371100	4212175	1371680	3.07081	UP	5.75373e-07
Q8NFV4	ABHD11	sp|Q8NFV4|ABHDB_HUMAN Protein ABHD11 OS=Homo sapiens OX=9606 GN=ABHD11 PE=1 SV=1	7	7	7	22.5	34.69	40179	17114	61718	35750	42476	46654	72598	98676	13219	20785	21027	17943	13858		14117	17363	51895.6	16901.7	3.07044	UP	0.00303066
Q92820	GGH	sp|Q92820|GGH_HUMAN Gamma-glutamyl hydrolase OS=Homo sapiens OX=9606 GN=GGH PE=1 SV=2	10	10	10	34.3	35.964	557930	371370	265400	345580	213650	268070	433690	442550	78992	114410	94669	78643	115160	158300	151050	157070	362280	118537	3.05627	UP	4.48911e-05
Q99538	LGMN	sp|Q99538|LGMN_HUMAN Legumain OS=Homo sapiens OX=9606 GN=LGMN PE=1 SV=1	5	5	5	11.8	49.411	161210	78541	183900	209640	82171	143770	206900	142920	28469	27313	22366	60634	72712	51930	22160	110440	151132	49503	3.05298	UP	0.00026047
P58107	EPPK1	sp|P58107|EPIPL_HUMAN Epiplakin OS=Homo sapiens OX=9606 GN=EPPK1 PE=1 SV=3	65	57	57	43.6	555.65	78524	112200	255920	168180	141850	150490	218130	313040	79042	43947	129790	58009	37240	41901	31193	52286	179792	59176	3.03825	UP	0.00117738
Q16539	MAPK14	sp|Q16539|MK14_HUMAN Mitogen-activated protein kinase 14 OS=Homo sapiens OX=9606 GN=MAPK14 PE=1 SV=3	12	12	12	41.1	41.293	128520	95639	97328	110640	79447	138260	145400	140130	22723	20934	48442	13126	37778	31661	41905	91437	116920	38500.8	3.03684	UP	1.6272e-05
O76071	CIAO1	sp|O76071|CIAO1_HUMAN Probable cytosolic iron-sulfur protein assembly protein CIAO1 OS=Homo sapiens OX=9606 GN=CIAO1 PE=1 SV=1	4	4	4	17.1	37.84	52759	71149	46212	60356	49909	70633	56138	96319		8943.1	22715	11518	18348		16679	46203	62934.4	20734.3	3.03527	UP	0.000234775
A0AVT1	UBA6	sp|A0AVT1|UBA6_HUMAN Ubiquitin-like modifier-activating enzyme 6 OS=Homo sapiens OX=9606 GN=UBA6 PE=1 SV=1	21	21	21	26.4	117.97	142790	167840	112760	165260	110560	169830	171590	168190	38861	43862	38634	15735	41613	37996	55442	126320	151102	49807.9	3.03371	UP	7.98341e-06
P49863	GZMK	sp|P49863|GRAK_HUMAN Granzyme K OS=Homo sapiens OX=9606 GN=GZMK PE=1 SV=1	7	7	7	36.4	28.882		411680	39921	127590	117060	122400		204900	28986	37857	37340	32160	125870	61090		71679	170592	56426	3.02328	UP	0.0449458
Q8IWE2	FAM114A1	sp|Q8IWE2|NXP20_HUMAN Protein NOXP20 OS=Homo sapiens OX=9606 GN=FAM114A1 PE=1 SV=2	13	13	13	30.6	60.741	122460	146760	116890	98228	95193	179520	164750	156620	32290	45944	51491	40860	57424	34500	41358	53669	135053	44692	3.02185	UP	1.77158e-06
Q2TAA2	IAH1	sp|Q2TAA2|IAH1_HUMAN Isoamyl acetate-hydrolyzing esterase 1 homolog OS=Homo sapiens OX=9606 GN=IAH1 PE=1 SV=1	6	6	6	32.3	27.598	72789	81915	67661	99813	37419	84638	83305	91278	11232	17075	15593		14428	31756	32939	57382	77352.2	25772.1	3.00139	UP	8.67874e-05
Q9HB40	SCPEP1	sp|Q9HB40|RISC_HUMAN Retinoid-inducible serine carboxypeptidase OS=Homo sapiens OX=9606 GN=SCPEP1 PE=1 SV=1	9	9	9	25.7	50.83	185060	230720	199180	231750	148140	193110	222100	279400	43397	53901	52539	58547	57659	107680	79422	113560	211182	70838.1	2.9812	UP	7.80898e-07
Q9Y3B8	REXO2	sp|Q9Y3B8|ORN_HUMAN Oligoribonuclease, mitochondrial OS=Homo sapiens OX=9606 GN=REXO2 PE=1 SV=3	5	5	5	21.5	26.832	121990	120260	86958	52319	42188	82399	101690	109070	30221	31333	34933	16112	25398	33518	31262	38058	89609.2	30104.4	2.97662	UP	7.67789e-05
Q8TBC4	UBA3	sp|Q8TBC4|UBA3_HUMAN NEDD8-activating enzyme E1 catalytic subunit OS=Homo sapiens OX=9606 GN=UBA3 PE=1 SV=2	12	12	12	37.1	51.852	78156	98795	72882	85109	54590	92786	92175	120230	20937		29820	14610	26463	21986	27933	63115	86840.4	29266.3	2.96725	UP	3.00548e-05
P49327	FASN	sp|P49327|FAS_HUMAN Fatty acid synthase OS=Homo sapiens OX=9606 GN=FASN PE=1 SV=3	87	87	87	46.5	273.42	994420	306160	564620	226150	239310	477220	965700	571850	155700	170310	161180	129930	177890	258550	241180	169760	543179	183062	2.96718	UP	0.00484211
P21399	ACO1	sp|P21399|ACOHC_HUMAN Cytoplasmic aconitate hydratase OS=Homo sapiens OX=9606 GN=ACO1 PE=1 SV=3	28	28	28	38.9	98.398	302750	231460	295440	395870	173630	327060	411460	496830	62882	90886	74047	66965	81591	129730	131380	252950	329312	111304	2.95868	UP	0.000164583
P32456	GBP2	sp|P32456|GBP2_HUMAN Guanylate-binding protein 2 OS=Homo sapiens OX=9606 GN=GBP2 PE=1 SV=3	14	10	10	24.2	67.208	121890	155240	117520	145510	119950	193980	173620	146790	30099	35690	52090	25870	30314	55365	48177	119370	146812	49621.9	2.95862	UP	9.42978e-06
P13284	IFI30	sp|P13284|GILT_HUMAN Gamma-interferon-inducible lysosomal thiol reductase OS=Homo sapiens OX=9606 GN=IFI30 PE=1 SV=3	5	5	4	34.8	27.963	3123300	1436500	1612600	1117700	1613100	1442300	2257900	2063600	452220	549390	392070	385450	764800	588570	803770	1023800	1833375	620009	2.95701	UP	0.000163165
P48147	PREP	sp|P48147|PPCE_HUMAN Prolyl endopeptidase OS=Homo sapiens OX=9606 GN=PREP PE=1 SV=2	27	27	27	47.7	80.699	138450	143410	120740	156370	88436	148640	173990	174390	41434	21608	35377	24517	45168	45672	57799	116170	143053	48468.1	2.95149	UP	1.4001e-05
P57737	CORO7	sp|P57737|CORO7_HUMAN Coronin-7 OS=Homo sapiens OX=9606 GN=CORO7 PE=1 SV=2	19	19	19	28.9	100.6	159420	143080	153380	170130	126690	155390	173890	183130	13928	36395	64242	38640	38000	51057	56386	130230	158139	53609.8	2.94981	UP	2.48502e-06
Q6GMV3	PTRHD1	sp|Q6GMV3|PTRD1_HUMAN Putative peptidyl-tRNA hydrolase PTRHD1 OS=Homo sapiens OX=9606 GN=PTRHD1 PE=1 SV=1	5	5	5	64.3	15.805	166860	58908	124030	120180	79512	118910	145660	134400	23874	30243	32349	17238	22943		90462	64479	118558	40226.9	2.94722	UP	0.00033288
P18085	ARF4	sp|P18085|ARF4_HUMAN ADP-ribosylation factor 4 OS=Homo sapiens OX=9606 GN=ARF4 PE=1 SV=3	9	5	5	60.6	20.511	673530	631040	559020	605050	566720	624650	783760	702050	161720	219270	185790	176350	177770	325810	210610	290730	643228	218506	2.94375	UP	4.94692e-09
P30047	GCHFR	sp|P30047|GFRP_HUMAN GTP cyclohydrolase 1 feedback regulatory protein OS=Homo sapiens OX=9606 GN=GCHFR PE=1 SV=3	5	5	5	79.8	9.6981	105090	35794	117520	45457	45664	47165	142260	103650			19869	20888	24832		36624	34518	80325	27346.2	2.93734	UP	0.017278
Q96JB2	COG3	sp|Q96JB2|COG3_HUMAN Conserved oligomeric Golgi complex subunit 3 OS=Homo sapiens OX=9606 GN=COG3 PE=1 SV=3	10	10	10	16.2	94.095	53089	28314	24028	36117	30594	25995	51491	51014	17385	10716	12944	8773.5	11268			15927	37580.2	12835.6	2.92782	UP	0.000483143
O75718	CRTAP	sp|O75718|CRTAP_HUMAN Cartilage-associated protein OS=Homo sapiens OX=9606 GN=CRTAP PE=1 SV=1	8	8	8	25.7	46.561	112040	80704	111300	76363	113080	137650	184840	114900	47687	32744	39874	53744	38106	55026	23976	28594	116360	39968.9	2.91126	UP	3.09224e-05
Q01995	TAGLN	sp|Q01995|TAGL_HUMAN Transgelin OS=Homo sapiens OX=9606 GN=TAGLN PE=1 SV=4	19	19	19	80.6	22.611	8775200	15844000	9067700	13404000	10804000	12927000	5537300	9747600	1451200	5210700	1786800	2882400	2614100	2828800	4766000	8099700	10763350	3.70496e+06	2.90512	UP	0.000158009
Q96D15	RCN3	sp|Q96D15|RCN3_HUMAN Reticulocalbin-3 OS=Homo sapiens OX=9606 GN=RCN3 PE=1 SV=1	10	10	10	38.1	37.493	119890	109720	160580	126660	186280	241630	321420	167120	47246	64651	21847	65133	72298	105090	38197	81083	179162	61943.1	2.89237	UP	0.000655656
P48163	ME1	sp|P48163|MAOX_HUMAN NADP-dependent malic enzyme OS=Homo sapiens OX=9606 GN=ME1 PE=1 SV=1	11	11	11	24	64.149	131450	75286	65953	56948	49526	67075	87665	111340				15265	14313	28623		53417	80655.4	27904.5	2.89041	UP	0.0071008
Q9BY50	SEC11C	sp|Q9BY50|SC11C_HUMAN Signal peptidase complex catalytic subunit SEC11C OS=Homo sapiens OX=9606 GN=SEC11C PE=1 SV=3	7	7	7	30.7	21.542	237720	259340	104430	444090	352510	141950	204760	284530	63108	67400	45169	131010	79168	169230	29510	119670	253666	88033.1	2.88149	UP	0.00155564
Q15181	PPA1	sp|Q15181|IPYR_HUMAN Inorganic pyrophosphatase OS=Homo sapiens OX=9606 GN=PPA1 PE=1 SV=2	19	19	19	73	32.66	601320	559230	621220	598610	356460	642870	737950	764410	149090	188690	190230	130700	160610	318920	233920	323940	610259	212012	2.87841	UP	1.92306e-06
Q9P2E9;REV__Q9P2M7	RRBP1	sp|Q9P2E9|RRBP1_HUMAN Ribosome-binding protein 1 OS=Homo sapiens OX=9606 GN=RRBP1 PE=1 SV=5	49	49	48	39.1	152.45	940180	666220	624060	724400	652480	709750	937070	920160	212280	248840	247150	204480	263370	352300	249160	368930	771790	268314	2.87645	UP	1.70975e-07
Q14766	LTBP1	sp|Q14766|LTBP1_HUMAN Latent-transforming growth factor beta-binding protein 1 OS=Homo sapiens OX=9606 GN=LTBP1 PE=1 SV=4	21	21	21	17.7	186.79	43237	105840	50749	64365	126280	186570	58736	101190	34012	43652	31045	74095	33346	22545	5724.8	12290	92120.9	32088.7	2.87082	UP	0.00613199
Q12884	FAP	sp|Q12884|SEPR_HUMAN Prolyl endopeptidase FAP OS=Homo sapiens OX=9606 GN=FAP PE=1 SV=5	15	15	15	28	87.711	30440	70854	69834	25094	150800	79767	75539	56630	17785	31204	16539	19082		37599			69869.8	24441.8	2.85862	UP	0.0271562
P09668	CTSH	sp|P09668|CATH_HUMAN Pro-cathepsin H OS=Homo sapiens OX=9606 GN=CTSH PE=1 SV=4	10	10	10	27.8	37.393	2015200	851550	1584200	771940	453690	775890	1892400	1193800	275080	143180	484320	333880	247170	486520	831070	536000	1.19233e+06	417152	2.85827	UP	0.00315185
O60547	GMDS	sp|O60547|GMDS_HUMAN GDP-mannose 4,6 dehydratase OS=Homo sapiens OX=9606 GN=GMDS PE=1 SV=1	8	8	8	27.7	41.949	87178	80699	65323	113230	66222	84781	77847	114510	15894	35786	17670	15435	22196	33708	38628	62737	86223.8	30256.8	2.84974	UP	1.66375e-05
A0AV96	RBM47	sp|A0AV96|RBM47_HUMAN RNA-binding protein 47 OS=Homo sapiens OX=9606 GN=RBM47 PE=1 SV=2	9	9	8	20.4	64.098	69358	11866	41202	24708	21377	26821	47122	35926	10455		9650.2	14748				14002	34797.5	12213.8	2.84903	UP	0.034685
Q9H6R3	ACSS3	sp|Q9H6R3|ACSS3_HUMAN Acyl-CoA synthetase short-chain family member 3, mitochondrial OS=Homo sapiens OX=9606 GN=ACSS3 PE=1 SV=1	16	16	16	32.7	74.777	246500	42021	77982	52388	49292	41459	111390	58123	30431	33086	35869	26772	28231	13827	39701	30485	84894.4	29800.2	2.84878	UP	0.0422739
Q9UEW8	STK39	sp|Q9UEW8|STK39_HUMAN STE20/SPS1-related proline-alanine-rich protein kinase OS=Homo sapiens OX=9606 GN=STK39 PE=1 SV=3	8	6	6	16.7	59.473	311390	285710	281370	250680	222970	331100	446360	291280	92133	167950	43627				68802	159310	302608	106364	2.84501	UP	0.00019558
O75608	LYPLA1	sp|O75608|LYPA1_HUMAN Acyl-protein thioesterase 1 OS=Homo sapiens OX=9606 GN=LYPLA1 PE=1 SV=1	5	5	5	27.8	24.669	181640	115200	200610	229090	127570	172980	165560	177550	28876	30003	62396	28543	40770	82470	93130	115570	171275	60219.8	2.84417	UP	1.93307e-05
Q13439	GOLGA4	sp|Q13439|GOGA4_HUMAN Golgin subfamily A member 4 OS=Homo sapiens OX=9606 GN=GOLGA4 PE=1 SV=1	19	18	18	10.5	261.14	39575	15606	26333	34398	33281	48318	77878	58454	16699	9834.8	19414	11099	10597			20810	41730.4	14742.3	2.83066	UP	0.00665705
P29401	TKT	sp|P29401|TKT_HUMAN Transketolase OS=Homo sapiens OX=9606 GN=TKT PE=1 SV=3	34	34	34	59.4	67.877	4019100	2149000	2156100	2465800	1780400	2315100	3552900	2794000	534750	745660	851300	432520	750650	1218900	1121000	1851300	2654050	938260	2.82869	UP	8.56636e-05
Q9UH62	ARMCX3	sp|Q9UH62|ARMX3_HUMAN Armadillo repeat-containing X-linked protein 3 OS=Homo sapiens OX=9606 GN=ARMCX3 PE=1 SV=1	6	6	6	21.9	42.5	88358	62555	66149	61347	71233	54299	95894	70117	22665	24699	31273	26278			15802	30409	71244	25187.7	2.82853	UP	7.16381e-06
P62633	CNBP	sp|P62633|CNBP_HUMAN CCHC-type zinc finger nucleic acid binding protein OS=Homo sapiens OX=9606 GN=CNBP PE=1 SV=1	4	4	4	26.6	19.463	100960	78816	67416	105590	95938	106520	103040	80767	21101		23921	25319	24439		39648	62642	92380.9	32845	2.81263	UP	1.05324e-05
P53634	CTSC	sp|P53634|CATC_HUMAN Dipeptidyl peptidase 1 OS=Homo sapiens OX=9606 GN=CTSC PE=1 SV=2	11	11	11	29.8	51.853	255590	244690	283290	219780	228150	198500	390330	453570	74338	96379	102530	102680	119670	86990	70345	157480	284238	101302	2.80586	UP	8.08996e-05
P02792	FTL	sp|P02792|FRIL_HUMAN Ferritin light chain OS=Homo sapiens OX=9606 GN=FTL PE=1 SV=2	10	10	10	54.9	20.019	4898900	4750600	2047700	6567900	6274700	6668200	3934300	15872000	301250	1339400	291880	2454300	2414600	2940400	136940	8319200	6.37679e+06	2.27475e+06	2.8033	UP	0.0337405
O94851	MICAL2	sp|O94851|MICA2_HUMAN [F-actin]-monooxygenase MICAL2 OS=Homo sapiens OX=9606 GN=MICAL2 PE=1 SV=2	10	10	9	6.3	219.06	80054	31708	52736	31828	49459	66189	73468	34840	18966		19802	20242	14575		20421		52535.2	18801.2	2.79425	UP	0.00267249
Q9UBT2	UBA2	sp|Q9UBT2|SAE2_HUMAN SUMO-activating enzyme subunit 2 OS=Homo sapiens OX=9606 GN=UBA2 PE=1 SV=2	13	13	13	27.8	71.223	117250	161090	77235	128770	86992	139960	106660	128610	16789	21954	47348	25689	33549	50932	52378	91516	118321	42519.4	2.78275	UP	4.12289e-05
Q9NXG2	THUMPD1	sp|Q9NXG2|THUM1_HUMAN THUMP domain-containing protein 1 OS=Homo sapiens OX=9606 GN=THUMPD1 PE=1 SV=2	5	5	5	17	39.315	107950	56493	55614	67875	52341	109550	74152	74109	17912	24414	31616	13913	29793		41531	29218	74760.5	26913.9	2.77777	UP	0.000163611
P52815	MRPL12	sp|P52815|RM12_HUMAN 39S ribosomal protein L12, mitochondrial OS=Homo sapiens OX=9606 GN=MRPL12 PE=1 SV=2	4	4	4	18.2	21.348	337780	303500	202240	235810	322790	220190	299070	339240	58234	144190	98164	112520	88157	162390	78380	72669	282578	101838	2.77477	UP	1.88197e-06
Q9BQE3	TUBA1C	sp|Q9BQE3|TBA1C_HUMAN Tubulin alpha-1C chain OS=Homo sapiens OX=9606 GN=TUBA1C PE=1 SV=1	24	2	2	61.2	49.895	845180	468140	581490	403060	375540	531730	757670	703670	313780	174750	186150	239150	268940	127340	172800	199940	583310	210356	2.77296	UP	4.47603e-05
P06744;Q8N196	GPI	sp|P06744|G6PI_HUMAN Glucose-6-phosphate isomerase OS=Homo sapiens OX=9606 GN=GPI PE=1 SV=4	23	23	18	47.5	63.146	1490500	1595900	1213000	1686600	1063500	1584800	1520000	1774900	314460	509740	420140	361220	491500	625120	545290	1037700	1491150	538146	2.7709	UP	1.01474e-06
Q8NBS9	TXNDC5	sp|Q8NBS9|TXND5_HUMAN Thioredoxin domain-containing protein 5 OS=Homo sapiens OX=9606 GN=TXNDC5 PE=1 SV=2	20	20	20	47.7	47.628	2540000	2273100	1227100	2646000	2129300	1548900	1891100	1888400	651690	748200	470430	794730	585050	1106400	479250	991360	2.01799e+06	728389	2.77048	UP	8.15327e-06
Q53FA7	TP53I3	sp|Q53FA7|QORX_HUMAN Quinone oxidoreductase PIG3 OS=Homo sapiens OX=9606 GN=TP53I3 PE=1 SV=2	8	8	8	28.6	35.536	174730	108450	141480	84707	77318	122040	150080	98599	12594	35476	30831	26690	29286	78359	54670	77927	119676	43229.1	2.7684	UP	0.000140482
Q01459	CTBS	sp|Q01459|DIAC_HUMAN Di-N-acetylchitobiase OS=Homo sapiens OX=9606 GN=CTBS PE=1 SV=1	7	7	7	28.3	43.759	140340	88044	105250	111780	65271	80491	109490	137050	27554	34821	11472	26622	39501	34984	51658	76958	104714	37946.2	2.75955	UP	4.77883e-05
P02794	FTH1	sp|P02794|FRIH_HUMAN Ferritin heavy chain OS=Homo sapiens OX=9606 GN=FTH1 PE=1 SV=2	13	13	13	72.1	21.225	893880	1135700	388470	1192500	1024300	1426200	689820	2758800	59516	321770	89179	423230	326230	647470	48474	1534900	1.18871e+06	431346	2.75581	UP	0.0264032
Q9Y5P6	GMPPB	sp|Q9Y5P6|GMPPB_HUMAN Mannose-1-phosphate guanyltransferase beta OS=Homo sapiens OX=9606 GN=GMPPB PE=1 SV=2	11	11	11	37.8	39.834	201060	137750	166720	246510	121170	178100	222020	170140	31181	50065	51262	44626	53968	88511	85466	119010	180434	65511.1	2.75425	UP	1.69222e-05
P16885	PLCG2	sp|P16885|PLCG2_HUMAN 1-phosphatidylinositol 4,5-bisphosphate phosphodiesterase gamma-2 OS=Homo sapiens OX=9606 GN=PLCG2 PE=1 SV=4	25	25	25	24.5	147.87	129610	177090	73790	175590	130480	79114	101760	125290	26591	36719	35753	14405	50842	52201	9851.6	134450	124090	45101.6	2.75136	UP	0.00120119
Q96AY3	FKBP10	sp|Q96AY3|FKB10_HUMAN Peptidyl-prolyl cis-trans isomerase FKBP10 OS=Homo sapiens OX=9606 GN=FKBP10 PE=1 SV=1	14	14	13	30.9	64.244	225090	148000	216010	185590	177190	281440	338170	202510	64291	91707	69202	83577	72822	149880	62984	51208	221750	80708.9	2.74753	UP	4.40274e-05
P61077;P62837	UBE2D3; UBE2D2	sp|P61077|UB2D3_HUMAN Ubiquitin-conjugating enzyme E2 D3 OS=Homo sapiens OX=9606 GN=UBE2D3 PE=1 SV=1;sp|P62837|UB2D2_HUMAN Ubiquitin-conjugating enzyme E2 D2 OS=Homo sapiens OX=9606 GN=UBE2D2 PE=1 SV=1	2	2	1	19.7	16.687	472650	420710	367110	462490	353190	403310	460470	480310	156970	116300	138090	147900	119140		155010	255930	427530	155620	2.74727	UP	6.61945e-08
O75874	IDH1	sp|O75874|IDHC_HUMAN Isocitrate dehydrogenase [NADP] cytoplasmic OS=Homo sapiens OX=9606 GN=IDH1 PE=1 SV=2	18	17	17	48.6	46.659	679480	527910	508950	507740	390120	549620	643650	798740	122460	156810	146220	169360	166970	217050	213900	497350	575776	211265	2.72537	UP	3.73546e-05
Q02878	RPL6	sp|Q02878|RL6_HUMAN 60S ribosomal protein L6 OS=Homo sapiens OX=9606 GN=RPL6 PE=1 SV=3	16	16	16	45.5	32.728	1074100	1131300	664430	861010	1208300	831690	1224500	1118800	352190	369830	454380	353490	347990	338920	235000	526270	1.01427e+06	372259	2.72463	UP	9.8727e-07
P36405	ARL3	sp|P36405|ARL3_HUMAN ADP-ribosylation factor-like protein 3 OS=Homo sapiens OX=9606 GN=ARL3 PE=1 SV=2	5	5	5	40.7	20.455	140730	87687	142550	150580	140990	221480	153200	166600	39101	57315	79297	37874	54162	39615	72251	62865	150477	55310	2.72061	UP	9.81112e-06
Q56VL3	OCIAD2	sp|Q56VL3|OCAD2_HUMAN OCIA domain-containing protein 2 OS=Homo sapiens OX=9606 GN=OCIAD2 PE=1 SV=1	6	6	6	38.3	16.953	138840	53463	137280	89907	146670	99219	128320	178070			30198	24768		30175	93533		121471	44668.5	2.71939	UP	0.00698553
Q9Y217	MTMR6	sp|Q9Y217|MTMR6_HUMAN Myotubularin-related protein 6 OS=Homo sapiens OX=9606 GN=MTMR6 PE=1 SV=3	8	8	8	15.8	71.967	36048	32999	26698	29940	26243	40291	40645	44785	12855		11295		13336		8616.1	18030	34706.1	12826.4	2.70583	UP	4.18319e-05
P08727	KRT19	sp|P08727|K1C19_HUMAN Keratin, type I cytoskeletal 19 OS=Homo sapiens OX=9606 GN=KRT19 PE=1 SV=4	40	40	1	80.8	44.105	3257500	3109900	5139500	4219200	3098800	4121400	3554100	6152400	1595300	1293000	2230800	1123900	1080200	1559900	1595500	1591600	4081600	1508775	2.70524	UP	1.82594e-05
P01714	IGLV3-19	sp|P01714|LV319_HUMAN Immunoglobulin lambda variable 3-19 OS=Homo sapiens OX=9606 GN=IGLV3-19 PE=1 SV=2	5	5	5	63.4	12.042	1166600	191990	500430	543570	618940		1020400	505320			198000	102090		252980	213150	435440	649607	240332	2.70296	UP	0.0270318
Q07020	RPL18	sp|Q07020|RL18_HUMAN 60S ribosomal protein L18 OS=Homo sapiens OX=9606 GN=RPL18 PE=1 SV=2	5	5	5	30.9	21.634	1165600	658430	1017300	503040	1429600	1079500	1801000	1628700	391370	425910	431580	412010	402190	502990	421680	452670	1.1604e+06	430050	2.69828	UP	0.00042558
Q10471	GALNT2	sp|Q10471|GALT2_HUMAN Polypeptide N-acetylgalactosaminyltransferase 2 OS=Homo sapiens OX=9606 GN=GALNT2 PE=1 SV=1	18	18	18	41	64.732	141840	105610	90294	95370	156650	94514	200010	163690	57665	27416	32805	66118	47475	53776	47099	56449	130997	48600.4	2.6954	UP	8.19511e-05
P08842	STS	sp|P08842|STS_HUMAN Steryl-sulfatase OS=Homo sapiens OX=9606 GN=STS PE=1 SV=2	11	11	11	20.4	65.492	276150	126680	167130	120020	65530	88165	35812	159640	55967	37934	36191	44343	139190	29529	19683	23804	129891	48330.1	2.68758	UP	0.0153098
P35754	GLRX	sp|P35754|GLRX1_HUMAN Glutaredoxin-1 OS=Homo sapiens OX=9606 GN=GLRX PE=1 SV=2	4	4	3	38.7	11.776	483050	360810	346120	430500	359020	488240	526280	750980	86408	136930	100150	76238	90714	260370	285780	363020	468125	174951	2.67575	UP	0.000291817
Q9H2M9	RAB3GAP2	sp|Q9H2M9|RBGPR_HUMAN Rab3 GTPase-activating protein non-catalytic subunit OS=Homo sapiens OX=9606 GN=RAB3GAP2 PE=1 SV=1	17	17	17	14.6	155.98	76005	54548	50938	58015	60787	69012	91174	81572	29445	27205	28522	18725	32710	12113	20267	33749	67756.4	25342	2.67368	UP	3.05305e-06
Q96A00	PPP1R14A	sp|Q96A00|PP14A_HUMAN Protein phosphatase 1 regulatory subunit 14A OS=Homo sapiens OX=9606 GN=PPP1R14A PE=1 SV=1	2	2	2	10.9	16.693	64584	184790	81816	93092	91450	78371	94123	143960	26327		28775		73039			28004	104023	39036.2	2.66479	UP	0.0139833
P32455	GBP1	sp|P32455|GBP1_HUMAN Guanylate-binding protein 1 OS=Homo sapiens OX=9606 GN=GBP1 PE=1 SV=2	18	18	10	33.4	67.93	284640	132180	250420	339850	203900	622730	589720	425970	108030	122110	152550	79503	105760	180570	192650	128200	356176	133672	2.66456	UP	0.00379247
P14618	PKM	sp|P14618|KPYM_HUMAN Pyruvate kinase PKM OS=Homo sapiens OX=9606 GN=PKM PE=1 SV=4	46	46	45	78.7	57.936	3890000	4179700	3471300	3871200	2752800	4122100	3855400	4875300	941860	1311700	1251300	1132000	1385200	1496400	1315900	2819400	3877225	1456720	2.66161	UP	1.0449e-06
P01034	CST3	sp|P01034|CYTC_HUMAN Cystatin-C OS=Homo sapiens OX=9606 GN=CST3 PE=1 SV=1	4	4	4	30.8	15.799	114670	52032	123780	157530	28551	168040	113540	131780	25221	44348	57906	25812	33703	41148	49979	57046	111240	41895.4	2.65519	UP	0.00152151
P55145	MANF	sp|P55145|MANF_HUMAN Mesencephalic astrocyte-derived neurotrophic factor OS=Homo sapiens OX=9606 GN=MANF PE=1 SV=3	14	14	14	58.2	20.7	499350	373130	296570	510630	415940	328370	450000	358270	99178	127080	117260	142830	115090	238470	130840	247740	404032	152311	2.65268	UP	3.77715e-06
Q9BXJ9;Q6N069	NAA15	sp|Q9BXJ9|NAA15_HUMAN N-alpha-acetyltransferase 15, NatA auxiliary subunit OS=Homo sapiens OX=9606 GN=NAA15 PE=1 SV=1	16	16	16	19.6	101.27	80298	57609	50619	64842	40195	57680	89995	93178	23084	26842	29287	18714	18051	14472	20707	50311	66802	25183.5	2.65261	UP	0.00011014
P47914	RPL29	sp|P47914|RL29_HUMAN 60S ribosomal protein L29 OS=Homo sapiens OX=9606 GN=RPL29 PE=1 SV=2	2	2	2	14.5	17.752	411290	374710	205060	127920	399480	194500	475790	488980	105040		188190	55963	100080	80303	72867	282730	334716	126453	2.64696	UP	0.00407713
P19971	TYMP	sp|P19971|TYPH_HUMAN Thymidine phosphorylase OS=Homo sapiens OX=9606 GN=TYMP PE=1 SV=2	17	17	16	46.3	49.955	671290	572510	480950	517180	433520	657920	625980	734020	94982	142810	169450	132530	125020	353480	244550	510900	586671	221715	2.64606	UP	4.32227e-05
P49588	AARS1	sp|P49588|SYAC_HUMAN Alanine--tRNA ligase, cytoplasmic OS=Homo sapiens OX=9606 GN=AARS1 PE=1 SV=2	30	30	30	42.4	106.81	257530	223700	181990	219490	166790	238230	255830	244710	60855	75421	67616	50030	75252	107120	98289	141280	223534	84482.9	2.64591	UP	4.38178e-07
P61604	HSPE1	sp|P61604|CH10_HUMAN 10 kDa heat shock protein, mitochondrial OS=Homo sapiens OX=9606 GN=HSPE1 PE=1 SV=2	10	10	10	75.5	10.932	1848200	1419400	1122400	1298900	1258000	1010100	1653300	1403100	510070	498200	573890	469700	429700	542430	512020	637670	1376675	521710	2.63877	UP	5.57416e-07
O14841	OPLAH	sp|O14841|OPLA_HUMAN 5-oxoprolinase OS=Homo sapiens OX=9606 GN=OPLAH PE=1 SV=3	11	11	11	11.3	137.46	66155	65403	42938	58507	39877	61178	58806	67058	34143	21007	16522	12637	25685			21124	57490.2	21853	2.63077	UP	1.31659e-05
P17174	GOT1	sp|P17174|AATC_HUMAN Aspartate aminotransferase, cytoplasmic OS=Homo sapiens OX=9606 GN=GOT1 PE=1 SV=3	17	17	17	57.9	46.247	257190	246620	199240	248190	142130	235300	309460	301230	59139	88113	64827	50135	66394	115920	154270	139730	242420	92316	2.62598	UP	1.75983e-05
P61966	AP1S1	sp|P61966|AP1S1_HUMAN AP-1 complex subunit sigma-1A OS=Homo sapiens OX=9606 GN=AP1S1 PE=1 SV=1	4	4	3	27.2	18.733	147470	104180	124540	91538	111840	111850	154250	171760	45958		23899	48344	51880		72143		127178	48444.8	2.62522	UP	0.000150535
Q16881	TXNRD1	sp|Q16881|TRXR1_HUMAN Thioredoxin reductase 1, cytoplasmic OS=Homo sapiens OX=9606 GN=TXNRD1 PE=1 SV=3	16	16	16	30.2	70.905	209510	172090	121330	151620	122240	182610	177120	233730	37930	51163	46381	39910	64563	79264	57333	145450	171281	65249.2	2.62503	UP	5.5823e-05
Q6P4A8	PLBD1	sp|Q6P4A8|PLBL1_HUMAN Phospholipase B-like 1 OS=Homo sapiens OX=9606 GN=PLBD1 PE=1 SV=2	12	12	12	26	63.254	258710	115500	156800	239430	200280	183850	355610	629830	107100	109530	78673	95702	192960	61296	49793	122850	267501	102238	2.61646	UP	0.0152914
Q13451	FKBP5	sp|Q13451|FKBP5_HUMAN Peptidyl-prolyl cis-trans isomerase FKBP5 OS=Homo sapiens OX=9606 GN=FKBP5 PE=1 SV=2	21	21	21	56	51.212	177490	252610	124570	122330	100090	254400	312600	280970	53737	82402	94504	77485	81196	57795	80975	98541	203132	78329.4	2.59331	UP	0.000845479
O15116	LSM1	sp|O15116|LSM1_HUMAN U6 snRNA-associated Sm-like protein LSm1 OS=Homo sapiens OX=9606 GN=LSM1 PE=1 SV=1	3	3	3	30.1	15.179	63494	81006	43125	65472	52700	67961	82822	94572	27927	38797	19088		20793				68894	26651.2	2.58502	UP	0.000919808
Q9P299	COPZ2	sp|Q9P299|COPZ2_HUMAN Coatomer subunit zeta-2 OS=Homo sapiens OX=9606 GN=COPZ2 PE=2 SV=1	4	4	4	28.6	23.548	29786		24516			37160	53915	41454			13115	17152	10799		16889		37366.2	14488.8	2.57898	UP	0.00607423
O95159	ZFPL1	sp|O95159|ZFPL1_HUMAN Zinc finger protein-like 1 OS=Homo sapiens OX=9606 GN=ZFPL1 PE=1 SV=2	6	6	6	27.1	34.114	44356	22669	38268	40860	26337	31704	58296	34960	12144		12996	13904	12891	12221	17326	19517	37181.2	14428.4	2.57694	UP	0.000166998
Q9BW30	TPPP3	sp|Q9BW30|TPPP3_HUMAN Tubulin polymerization-promoting protein family member 3 OS=Homo sapiens OX=9606 GN=TPPP3 PE=1 SV=1	14	14	14	52.8	18.985	614460	870530	1042200	700020	613440	1227800	595780	750980	284700	486230	439340	224430	195550	245550	357200	265030	801901	312254	2.56811	UP	8.11475e-05
Q9H0P0	NT5C3A	sp|Q9H0P0|5NT3A_HUMAN Cytosolic 5-nucleotidase 3A OS=Homo sapiens OX=9606 GN=NT5C3A PE=1 SV=3	7	7	7	25.9	37.948	43122	31218	32322	36687	20021	40856	35250	43834			12724	11908	9827.4		14162	20330	35413.8	13790.3	2.56802	UP	0.000140454
P49441	INPP1	sp|P49441|INPP_HUMAN Inositol polyphosphate 1-phosphatase OS=Homo sapiens OX=9606 GN=INPP1 PE=1 SV=1	5	5	5	15.5	43.998	44221	103440	40986	50680	35310	61570	58219	77805	20683		12740	25138	23684	27830	27843		59028.9	22986.3	2.568	UP	0.00246009
Q14257	RCN2	sp|Q14257|RCN2_HUMAN Reticulocalbin-2 OS=Homo sapiens OX=9606 GN=RCN2 PE=1 SV=1	8	8	8	27.8	36.876	100360	46147	77602	45930	76761	73312	128890	95748	43281	32962	39959	28239	28369	18912	25525	34477	80593.8	31465.5	2.56134	UP	0.000279811
P17900	GM2A	sp|P17900|SAP3_HUMAN Ganglioside GM2 activator OS=Homo sapiens OX=9606 GN=GM2A PE=1 SV=4	4	4	4	18.7	20.838	251510	348690	207270	442840	200610	284600	185340	386550			36277	34522	75871	83407		334250	288426	112865	2.55549	UP	0.015244
Q8N8Q8	COX18	sp|Q8N8Q8|COX18_HUMAN Cytochrome c oxidase assembly protein COX18, mitochondrial OS=Homo sapiens OX=9606 GN=COX18 PE=1 SV=1	2	2	2	5.4	37.062	145120	147900	140350	125600	245530		334470	229140		69880	26879		67904			142200	195444	76715.8	2.54764	UP	0.0223261
Q7L1Q6	BZW1	sp|Q7L1Q6|5MP2_HUMAN eIF5-mimic protein 2 OS=Homo sapiens OX=9606 GN=BZW1 PE=1 SV=1	8	8	7	17.9	48.043	129970	75944	75899	67302	81616	98997	109000	95350	20167	68859	24615	25898	43569	41196	21184	43017	91759.8	36063.1	2.54442	UP	3.67329e-05
P39687;O95626;O43423	ANP32A	sp|P39687|AN32A_HUMAN Acidic leucine-rich nuclear phosphoprotein 32 family member A OS=Homo sapiens OX=9606 GN=ANP32A PE=1 SV=1	9	9	7	34.9	28.585	690290	715020	499870	835430	517150	743280	706310	698250	168900	234680	243230	152360	195010	258910	290930	582300	675700	265790	2.54223	UP	1.2789e-05
Q9HC07	TMEM165	sp|Q9HC07|TM165_HUMAN Transmembrane protein 165 OS=Homo sapiens OX=9606 GN=TMEM165 PE=1 SV=1	3	3	3	13.9	34.905	83999		75866	89326	76969	94161	127380	69463	34542	34023	35617				45924	23345	88166.3	34690.2	2.54153	UP	0.000171769
P19878	NCF2	sp|P19878|NCF2_HUMAN Neutrophil cytosol factor 2 OS=Homo sapiens OX=9606 GN=NCF2 PE=1 SV=2	16	16	16	32.1	59.761	139700	46928	102190	101810	102550	131490	177910	155380	25798	49181	10302	7789.7	76605	48236	24084	135050	119745	47130.7	2.54069	UP	0.00343757
Q9BY32	ITPA	sp|Q9BY32|ITPA_HUMAN Inosine triphosphate pyrophosphatase OS=Homo sapiens OX=9606 GN=ITPA PE=1 SV=2	4	4	4	38.1	21.445	165290	65582	59700	57290	108240	129610	176730	92696	28534	29934	25993	27763			28405	112030	106892	42109.8	2.53842	UP	0.0146556
P27695	APEX1	sp|P27695|APEX1_HUMAN DNA-(apurinic or apyrimidinic site) endonuclease OS=Homo sapiens OX=9606 GN=APEX1 PE=1 SV=2	16	16	16	59.1	35.554	487890	470510	396850	531180	508450	564370	448780	441820	128800	101690	222850	144950	159580	197260	216930	346820	481231	189860	2.53466	UP	4.26467e-07
Q92688	ANP32B	sp|Q92688|AN32B_HUMAN Acidic leucine-rich nuclear phosphoprotein 32 family member B OS=Homo sapiens OX=9606 GN=ANP32B PE=1 SV=1	7	5	5	29.1	28.787	513660	461110	349790	415620	305040	409080	412490	412260	118050	139460	160330	96838	136670	135810	170360	340750	409881	162284	2.52571	UP	5.32705e-06
P06733	ENO1	sp|P06733|ENOA_HUMAN Alpha-enolase OS=Homo sapiens OX=9606 GN=ENO1 PE=1 SV=2	29	29	26	73.3	47.168	8479700	6774000	6254900	6411800	4198400	6665700	6744100	7826900	1706600	2239800	2106100	1885700	2303700	2905900	2936600	5053800	6.66944e+06	2642275	2.52413	UP	7.08432e-06
Q9Y3U8	RPL36	sp|Q9Y3U8|RL36_HUMAN 60S ribosomal protein L36 OS=Homo sapiens OX=9606 GN=RPL36 PE=1 SV=3	4	4	4	30.5	12.254	699240	540610	517710	498600	566590	446760	667460	624090	75567	224840	302280	244540	227780	217670	215810	300670	570132	226145	2.5211	UP	5.0984e-07
P04216	THY1	sp|P04216|THY1_HUMAN Thy-1 membrane glycoprotein OS=Homo sapiens OX=9606 GN=THY1 PE=1 SV=2	4	4	4	24.8	17.935	1882800	1224300	2040800	2173000	2242200	2296700	925710	1575700	596980	721360	416540	1187700	409850	1646700	361250	356790	1.79515e+06	712146	2.52076	UP	0.000561043
Q9H9A6	LRRC40	sp|Q9H9A6|LRC40_HUMAN Leucine-rich repeat-containing protein 40 OS=Homo sapiens OX=9606 GN=LRRC40 PE=1 SV=1	7	7	7	17.4	68.249	73074	54004	57713	48606	38823	61836	55159	63368	15309		23945		23234			27322	56572.9	22452.5	2.51967	UP	0.000103782
P20839	IMPDH1	sp|P20839|IMDH1_HUMAN Inosine-5-monophosphate dehydrogenase 1 OS=Homo sapiens OX=9606 GN=IMPDH1 PE=1 SV=2	7	7	7	18.9	55.405	607430	393020	319170	513870	442180	436570	728870	552080		205110	140240		236710	126700		284590	499149	198670	2.51245	UP	0.000605746
Q9UBR2	CTSZ	sp|Q9UBR2|CATZ_HUMAN Cathepsin Z OS=Homo sapiens OX=9606 GN=CTSZ PE=1 SV=1	8	8	8	38	33.868	559470	599070	644380	510970	480220	488460	970000	1183000	241420	175280	187180	296690	243950	270700	147680	602780	679446	270710	2.50987	UP	0.00153532
P48739	PITPNB	sp|P48739|PIPNB_HUMAN Phosphatidylinositol transfer protein beta isoform OS=Homo sapiens OX=9606 GN=PITPNB PE=1 SV=2	16	16	14	63.1	31.54	204840	231510	168400	223140	156230	219320	188140	214150	64108	59400	61750	51472	67664	113610	77883	147260	200716	80393.4	2.49668	UP	1.46055e-06
Q9H9S4	CAB39L	sp|Q9H9S4|CB39L_HUMAN Calcium-binding protein 39-like OS=Homo sapiens OX=9606 GN=CAB39L PE=1 SV=3	9	7	7	28.5	39.087	29796	60797	31008	55494	36620	56595	36215	56249	14718	22799	18696	11213	18608		16275	24836	45346.8	18163.6	2.49658	UP	0.000169922
Q9BV86	NTMT1	sp|Q9BV86|NTM1A_HUMAN N-terminal Xaa-Pro-Lys N-methyltransferase 1 OS=Homo sapiens OX=9606 GN=NTMT1 PE=1 SV=3	6	6	6	38.6	25.387	47203	37689	45809	24594	37395	48050	57991	56394			9999	21214			16876	23240	44390.6	17832.2	2.48935	UP	0.00119616
Q8N2S1	LTBP4	sp|Q8N2S1|LTBP4_HUMAN Latent-transforming growth factor beta-binding protein 4 OS=Homo sapiens OX=9606 GN=LTBP4 PE=1 SV=2	32	32	32	28.1	173.43	318080	835520	442290	349350	362470	562040	239430	408830	194510	128260	140650	334730	196500	155540	161650	102510	439751	176794	2.48737	UP	0.00220529
Q14376	GALE	sp|Q14376|GALE_HUMAN UDP-glucose 4-epimerase OS=Homo sapiens OX=9606 GN=GALE PE=1 SV=2	8	8	8	33.6	38.281	317010	133440	166710	159010	102670	167810	333860	233460	38202	46994	62324	51298	68213	110000	84526	187490	201746	81130.9	2.48668	UP	0.003629
Q9Y295	DRG1	sp|Q9Y295|DRG1_HUMAN Developmentally-regulated GTP-binding protein 1 OS=Homo sapiens OX=9606 GN=DRG1 PE=1 SV=1	9	9	9	33	40.542	121130	124060	82208	116880	120240	148640	142500	123700	30648	56957	44040	37713	57354	67340	27384	72630	122420	49258.2	2.48526	UP	1.45482e-06
Q9BV20	MRI1	sp|Q9BV20|MTNA_HUMAN Methylthioribose-1-phosphate isomerase OS=Homo sapiens OX=9606 GN=MRI1 PE=1 SV=1	3	3	3	14.4	39.149	22002		45882	40835	27721	46008	47600	31958	9666.9	13541		8198.4	17320	10499		31368	37429.4	15098.9	2.47895	UP	0.00142353
Q07960	ARHGAP1	sp|Q07960|RHG01_HUMAN Rho GTPase-activating protein 1 OS=Homo sapiens OX=9606 GN=ARHGAP1 PE=1 SV=1	15	15	15	45.8	50.435	763910	703790	495200	762400	479940	667120	499220	522370	200000	261640	221360	211220	193900	253450	228300	405100	611744	246871	2.47799	UP	4.17782e-06
P63267	ACTG2	sp|P63267|ACTH_HUMAN Actin, gamma-enteric smooth muscle OS=Homo sapiens OX=9606 GN=ACTG2 PE=1 SV=1	33	2	2	81.6	41.876	159810	275390	268850	468950	261370	340250	191770	212610	89003	68072	82452	222600	61712	85802	148180	122430	272375	110031	2.47543	UP	0.00100965
P05783;CON__H-INV:HIT000015463	KRT18	sp|P05783|K1C18_HUMAN Keratin, type I cytoskeletal 18 OS=Homo sapiens OX=9606 GN=KRT18 PE=1 SV=2	33	31	20	77	48.057	5684700	2934600	5897700	2752900	3732900	4793600	7615400	7935400	2033800	2057100	2912900	1378500	1211000	2614600	2087900	2422600	5168400	2089800	2.47316	UP	0.000857849
O75223	GGCT	sp|O75223|GGCT_HUMAN Gamma-glutamylcyclotransferase OS=Homo sapiens OX=9606 GN=GGCT PE=1 SV=1	7	7	7	43.1	21.007	199840	115190	183760	213500	107660	174950	243720	166900	47845	50245	66259	46472	55736	91089	99565	113230	175690	71305.1	2.46392	UP	7.31472e-05
Q96AZ6	ISG20	sp|Q96AZ6|ISG20_HUMAN Interferon-stimulated gene 20 kDa protein OS=Homo sapiens OX=9606 GN=ISG20 PE=1 SV=2	6	6	6	38.7	20.363	51215	54659	24659	69300	38578	46200	71522	71595	13436	17282	21759	20315	18552			38857	53466	21700.2	2.46385	UP	0.0013458
Q14914	PTGR1	sp|Q14914|PTGR1_HUMAN Prostaglandin reductase 1 OS=Homo sapiens OX=9606 GN=PTGR1 PE=1 SV=2	11	11	11	38.6	35.869	257110	116960	238810	177050	155810	273420	197350	188880	59256	69752	74023	49047	71153	91555	101530	135760	200674	81509.5	2.46197	UP	6.04624e-05
Q9Y4X5	ARIH1	sp|Q9Y4X5|ARI1_HUMAN E3 ubiquitin-protein ligase ARIH1 OS=Homo sapiens OX=9606 GN=ARIH1 PE=1 SV=2	9	9	9	18	64.117	47344	47786	28688	42311	31781	81474	44308	50986			19196	11655	11717			33562	46834.8	19032.5	2.46078	UP	0.01091
P18669;P15259;Q8N0Y7	PGAM1	sp|P18669|PGAM1_HUMAN Phosphoglycerate mutase 1 OS=Homo sapiens OX=9606 GN=PGAM1 PE=1 SV=2	13	13	13	53.9	28.804	1191300	1269200	1052000	1369000	914390	1468000	1259000	1428000	330990	443190	386100	300890	440870	559510	601460	984550	1.24386e+06	505945	2.45849	UP	4.42877e-06
P01876	IGHA1	sp|P01876|IGHA1_HUMAN Immunoglobulin heavy constant alpha 1 OS=Homo sapiens OX=9606 GN=IGHA1 PE=1 SV=2	17	11	10	72	37.654	11084000	8409100	7451000	11024000	9549000	5914800	5399600	11237000	1458600	3787400	1704700	3850200	1940100	4876300	3774600	7192800	8.75856e+06	3.57309e+06	2.45126	UP	0.000258842
P06865	HEXA	sp|P06865|HEXA_HUMAN Beta-hexosaminidase subunit alpha OS=Homo sapiens OX=9606 GN=HEXA PE=1 SV=2	15	15	15	30.8	60.702	266050	330030	260570	278640	186190	283080	331750	355420	83003	124660	108060	82331	129680	110520	81900	217310	286466	117183	2.44461	UP	7.57219e-06
Q9NUQ8	ABCF3	sp|Q9NUQ8|ABCF3_HUMAN ATP-binding cassette sub-family F member 3 OS=Homo sapiens OX=9606 GN=ABCF3 PE=1 SV=2	6	6	6	10.4	79.744	40652	34927	30196	35933	27243	35134	40789	44395	11930	13835	13698		15896			18643	36158.6	14800.4	2.44308	UP	8.25763e-06
P14550	AKR1A1	sp|P14550|AK1A1_HUMAN Aldo-keto reductase family 1 member A1 OS=Homo sapiens OX=9606 GN=AKR1A1 PE=1 SV=3	22	22	22	74.5	36.573	1104400	985080	1156600	1485700	943930	1403400	1257900	1213000	275980	398590	409710	342090	453000	296900	334250	1401100	1.19375e+06	488952	2.44145	UP	0.000301052
P08253	MMP2	sp|P08253|MMP2_HUMAN 72 kDa type IV collagenase OS=Homo sapiens OX=9606 GN=MMP2 PE=1 SV=2	21	21	21	40	73.881	141100	206760	162990	144860	235770	244540	184840	162700	87344	99420	91208	74639	70769	81902	74639	29680	185445	76200.1	2.43366	UP	7.90653e-06
Q96FV2	SCRN2	sp|Q96FV2|SCRN2_HUMAN Secernin-2 OS=Homo sapiens OX=9606 GN=SCRN2 PE=1 SV=3	9	9	9	32.7	46.596	45249	61815	48292	83040	45222	67913	64314	73191	14754	17952	17204	21136	26000	20560	28016	55723	61129.5	25168.1	2.42885	UP	0.000107616
Q9Y6F6	IRAG1	sp|Q9Y6F6|IRAG1_HUMAN Inositol 1,4,5-triphosphate receptor associated 1 OS=Homo sapiens OX=9606 GN=IRAG1 PE=1 SV=4	18	18	18	24.4	97.956	40710	105560	47892	88895	51586	68705	18086	41584	22221	20319	19084	60139	9387.5	2424.3	35298	22290	57877.2	23895.3	2.42211	UP	0.0120924
Q96Q11	TRNT1	sp|Q96Q11|TRNT1_HUMAN CCA tRNA nucleotidyltransferase 1, mitochondrial OS=Homo sapiens OX=9606 GN=TRNT1 PE=1 SV=2	9	9	9	23	50.127	72413	101710	63140	86039	68544	78048	82979	85611	35241	28831	35427	26722	28040	35917	30978	42451	79810.5	32950.9	2.42211	UP	8.84817e-08
P15531	NME1	sp|P15531|NDKA_HUMAN Nucleoside diphosphate kinase A OS=Homo sapiens OX=9606 GN=NME1 PE=1 SV=1	12	6	6	70.4	17.149	563610	572150	396840	514100	351970	582110	672990	546470	107570	195440	138560	161250	135250	373810	332810	289500	525030	216774	2.42202	UP	3.21516e-05
P02750	LRG1	sp|P02750|A2GL_HUMAN Leucine-rich alpha-2-glycoprotein OS=Homo sapiens OX=9606 GN=LRG1 PE=1 SV=2	8	8	8	30.5	38.177	197980	43406	105310	230750	124100	167480	246590	130000	28189	102410	32314	34877	26794	71805	91196	128300	155702	64485.6	2.41452	UP	0.00557773
Q9ULC5;Q9UKU0	ACSL5	sp|Q9ULC5|ACSL5_HUMAN Long-chain-fatty-acid--CoA ligase 5 OS=Homo sapiens OX=9606 GN=ACSL5 PE=1 SV=1	21	20	20	41.4	75.99	188300	82052	77114	81992	44824	28473	266400	135740	97507	58447	65114	51258	36489	8360.4	18728	39078	113112	46872.7	2.41317	UP	0.0440883
O15067	PFAS	sp|O15067|PUR4_HUMAN Phosphoribosylformylglycinamidine synthase OS=Homo sapiens OX=9606 GN=PFAS PE=1 SV=4	16	16	16	16.8	144.73	76883	69866	49824	76001	48752	81765	85592	76293	12244	21565	9114.9	20087	27312	35097	57722	51289	70622	29303.9	2.40999	UP	0.000133922
P22570	FDXR	sp|P22570|ADRO_HUMAN NADPH:adrenodoxin oxidoreductase, mitochondrial OS=Homo sapiens OX=9606 GN=FDXR PE=1 SV=3	16	16	16	42.6	53.836	145710	143950	156130	113050	142360	132310	120180	141380	51992	60941	51505	76405	55469	53678	54128	50316	136884	56804.2	2.40974	UP	1.77502e-09
P13639	EEF2	sp|P13639|EF2_HUMAN Elongation factor 2 OS=Homo sapiens OX=9606 GN=EEF2 PE=1 SV=4	45	45	44	50.5	95.337	1461500	1087800	1082900	1352000	1049400	1291400	1493000	1315200	437240	433480	459650	408820	465400	667570	551010	787420	1266650	526324	2.4066	UP	1.7431e-07
P52888	THOP1	sp|P52888|THOP1_HUMAN Thimet oligopeptidase OS=Homo sapiens OX=9606 GN=THOP1 PE=1 SV=2	12	12	12	22.5	78.839	135800	144760	108690	126770	95429	133060	135320	152160	31250	52264	31758	27758			67228	111590	128999	53641.3	2.40484	UP	0.000128858
O15321	TM9SF1	sp|O15321|TM9S1_HUMAN Transmembrane 9 superfamily member 1 OS=Homo sapiens OX=9606 GN=TM9SF1 PE=2 SV=2	7	7	7	12.5	68.86	65145	42887	58333	53009	61227	31192	86582	67439	20869		17221	26406	19239	35753	23399	27014	58226.8	24271.6	2.39897	UP	0.000211942
O95433	AHSA1	sp|O95433|AHSA1_HUMAN Activator of 90 kDa heat shock protein ATPase homolog 1 OS=Homo sapiens OX=9606 GN=AHSA1 PE=1 SV=1	8	8	8	32.2	38.274	216900	199960	175230	197750	162630	272930	269080	218530	70207	99079	77550	63018	87608	81497	95914	139470	214126	89292.9	2.39802	UP	2.42266e-06
P01861	IGHG4	sp|P01861|IGHG4_HUMAN Immunoglobulin heavy constant gamma 4 OS=Homo sapiens OX=9606 GN=IGHG4 PE=1 SV=1	12	5	5	51.1	35.94	3222900	1719300	1205600	2508200	4177700	1444800	418380	1005400	605810	1291300	288960	300260	921270	1285400	645360	1218500	1962785	819608	2.39479	UP	0.0282499
P22059	OSBP	sp|P22059|OSBP1_HUMAN Oxysterol-binding protein 1 OS=Homo sapiens OX=9606 GN=OSBP PE=1 SV=1	18	18	16	26.6	89.42	136470	127600	115690	138960	111890	139120	162700	157020	41833	55644	59866	38435	46418	66053	57964	88758	136181	56871.4	2.39455	UP	2.1218e-07
Q3LXA3	TKFC	sp|Q3LXA3|TKFC_HUMAN Triokinase/FMN cyclase OS=Homo sapiens OX=9606 GN=TKFC PE=1 SV=2	15	15	15	40.9	58.946	217270	230190	192750	250110	160180	254110	231820	221180	56192	88864	80943	51712	81711	96018	120010	159550	219701	91875	2.39131	UP	1.91533e-06
P09132	SRP19	sp|P09132|SRP19_HUMAN Signal recognition particle 19 kDa protein OS=Homo sapiens OX=9606 GN=SRP19 PE=1 SV=3	4	4	4	36.8	16.156	349010	254760	200430	274870	221110	249190	335260	307870	112740	105240	121100	96761	164520	80585	69040	167810	274062	114724	2.38888	UP	5.91489e-06
Q6IA69	NADSYN1	sp|Q6IA69|NADE_HUMAN Glutamine-dependent NAD(+) synthetase OS=Homo sapiens OX=9606 GN=NADSYN1 PE=1 SV=3	7	7	7	10.8	79.284	58899	79683	39711	75081	45309	52974	110910	81384	23272		19625	27102	38230	26742	24280	40238	67993.9	28498.4	2.38588	UP	0.000947932
Q86X76	NIT1	sp|Q86X76|NIT1_HUMAN Deaminated glutathione amidase OS=Homo sapiens OX=9606 GN=NIT1 PE=1 SV=2	11	11	11	40.1	35.896	214520	132980	175160	262730	150470	228840	229250	200760	62121	82211	86730	58756	88880	82498	92000	116030	199339	83653.2	2.38292	UP	7.05221e-06
P30085	CMPK1	sp|P30085|KCY_HUMAN UMP-CMP kinase OS=Homo sapiens OX=9606 GN=CMPK1 PE=1 SV=3	8	8	8	53.1	22.222	388250	319400	342020	337230	262290	426840	395220	407540	101190	131620	107990	88829	118300	183950	216990	259320	359849	151024	2.38273	UP	4.84875e-06
P01591	JCHAIN	sp|P01591|IGJ_HUMAN Immunoglobulin J chain OS=Homo sapiens OX=9606 GN=JCHAIN PE=1 SV=4	5	5	5	37.1	18.098	1074600	716190	1231200	1655100	883170	828230	834810	1988500	388970	511320	393520	609760	451990	471510	563150	476460	1151475	483335	2.38235	UP	0.00104431
P31939	ATIC	sp|P31939|PUR9_HUMAN Bifunctional purine biosynthesis protein ATIC OS=Homo sapiens OX=9606 GN=ATIC PE=1 SV=3	28	28	28	62.7	64.615	464030	398920	391820	406040	295400	447430	441600	337040	81874	147640	124610	99836	119980	231310	201520	331330	397785	167262	2.37821	UP	1.52158e-05
Q96G03	PGM2	sp|Q96G03|PGM2_HUMAN Phosphoglucomutase-2 OS=Homo sapiens OX=9606 GN=PGM2 PE=1 SV=4	32	32	32	56.5	68.283	208480	259280	199640	266740	177680	304130	198410	235580	67906	75599	64693	50028	70652	118350	116340	215130	231242	97337.2	2.37568	UP	7.45846e-05
P10253	GAA	sp|P10253|LYAG_HUMAN Lysosomal alpha-glucosidase OS=Homo sapiens OX=9606 GN=GAA PE=1 SV=4	21	21	21	29.7	105.32	780420	908870	862790	348360	490730	442040	949900	582270	289620	159300	290150	173350	302950	319220	273040	455760	670672	282924	2.37051	UP	0.000629844
Q5TEJ8	THEMIS2	sp|Q5TEJ8|THMS2_HUMAN Protein THEMIS2 OS=Homo sapiens OX=9606 GN=THEMIS2 PE=1 SV=1	7	7	7	15.6	72.048	83380	64599	77561	81404	65457	67242	102480	71283	12984	34283	13700	20408	26894	43364		74818	76675.8	32350.1	2.37018	UP	0.00028253
Q96DH6;O43347	MSI2	sp|Q96DH6|MSI2H_HUMAN RNA-binding protein Musashi homolog 2 OS=Homo sapiens OX=9606 GN=MSI2 PE=1 SV=1	5	5	5	20.1	35.196	37883	51492	57091	80998	45302	53898	43062	79035	35716	7253.4	36850	29458	25159	10651		21274	56095.1	23765.9	2.36032	UP	0.00068542
Q07812	BAX	sp|Q07812|BAX_HUMAN Apoptosis regulator BAX OS=Homo sapiens OX=9606 GN=BAX PE=1 SV=1	7	7	7	44.3	21.184	272620	262200	268270	208450	232670	296900	306420	288780	88505	110270	95758	96220	108680	104890	124410	177460	267039	113274	2.35746	UP	8.91368e-08
Q53GG5	PDLIM3	sp|Q53GG5|PDLI3_HUMAN PDZ and LIM domain protein 3 OS=Homo sapiens OX=9606 GN=PDLIM3 PE=1 SV=1	14	14	13	45.6	39.232	456110	950830	559490	671880	614410	793150	329250	536790	176260	356400	268600	415960	211250	192630	251260	211250	613989	260451	2.3574	UP	0.000327304
Q00169	PITPNA	sp|Q00169|PIPNA_HUMAN Phosphatidylinositol transfer protein alpha isoform OS=Homo sapiens OX=9606 GN=PITPNA PE=1 SV=2	13	11	11	51.1	31.806	103750	103270	90131	115540	72920	122980	91263	122750	26288	34358	39554	14740	32443	51714	59611	90301	102826	43626.1	2.35697	UP	5.37996e-05
P11117	ACP2	sp|P11117|PPAL_HUMAN Lysosomal acid phosphatase OS=Homo sapiens OX=9606 GN=ACP2 PE=1 SV=3	10	10	10	24.8	48.344	122020	124990	90976	108820	88125	88351	124730	123290	22642	51714	38881	51906	42080	57625	24588	80350	108913	46223.2	2.35623	UP	6.44082e-06
Q9NUQ6	SPATS2L	sp|Q9NUQ6|SPS2L_HUMAN SPATS2-like protein OS=Homo sapiens OX=9606 GN=SPATS2L PE=1 SV=2	8	8	8	19.4	61.728	34306	26529	30664	21408	48798	50930	47753	57654	18351	7973.1	29175	17722	16744		15909	12295	39755.2	16881.3	2.35499	UP	0.00112865
Q9Y263	PLAA	sp|Q9Y263|PLAP_HUMAN Phospholipase A-2-activating protein OS=Homo sapiens OX=9606 GN=PLAA PE=1 SV=2	21	21	21	35.7	87.156	1894300	1547300	1784300	1938500	1342900	1919100	2176600	1951000	389900	688770	780070	455160	632920	828260	1023000	1383000	1819250	772635	2.3546	UP	4.69312e-06
P07195;P07864;Q6ZMR3	LDHB	sp|P07195|LDHB_HUMAN L-lactate dehydrogenase B chain OS=Homo sapiens OX=9606 GN=LDHB PE=1 SV=2	19	18	18	48.2	36.638	3320200	3220300	2341800	2758900	1778200	2857900	2740700	2927500	658690	1085100	804140	665810	912120	1452100	1747600	1998000	2.74319e+06	1165445	2.35377	UP	1.98466e-05
Q8NF37	LPCAT1	sp|Q8NF37|PCAT1_HUMAN Lysophosphatidylcholine acyltransferase 1 OS=Homo sapiens OX=9606 GN=LPCAT1 PE=1 SV=2	17	17	17	32.6	59.151	625990	169140	238900	165580	244510	155510	641820	301960	142340	96194	194390	142230	93893	152370	126810	134470	317926	135337	2.34914	UP	0.0238194
O00442	RTCA	sp|O00442|RTCA_HUMAN RNA 3-terminal phosphate cyclase OS=Homo sapiens OX=9606 GN=RTCA PE=1 SV=1	9	9	9	37.7	39.336	105370	94205	76853	91890	74782	89028	103770	104720	29399	43179	36650	26988	34918	39626	41568	63681	92577.2	39501.1	2.34366	UP	2.9765e-07
P42858	HTT	sp|P42858|HD_HUMAN Huntingtin OS=Homo sapiens OX=9606 GN=HTT PE=1 SV=2	21	21	21	10.4	347.6	1359900	1228000	800350	498220	631830	743010	1252400	1806600	557040	379210	260320	393370	691860	287670	346820	636280	1.04004e+06	444071	2.34205	UP	0.00308456
P52209	PGD	sp|P52209|6PGD_HUMAN 6-phosphogluconate dehydrogenase, decarboxylating OS=Homo sapiens OX=9606 GN=PGD PE=1 SV=3	22	22	22	51.6	53.139	1027100	955180	827120	973760	752150	970830	1118400	1291000	223590	285830	270870	295170	338110	581780	542740	842930	989442	422628	2.34117	UP	3.78132e-05
P07203	GPX1	sp|P07203|GPX1_HUMAN Glutathione peroxidase 1 OS=Homo sapiens OX=9606 GN=GPX1 PE=1 SV=4	12	12	12	65.5	22.088	910550	923000	826040	691570	736020	851300	963110	1006800	309630	324870	234100	266290	259470	534360	383500	639620	863549	368980	2.34037	UP	2.10722e-06
P68402	PAFAH1B2	sp|P68402|PA1B2_HUMAN Platelet-activating factor acetylhydrolase IB subunit alpha2 OS=Homo sapiens OX=9606 GN=PAFAH1B2 PE=1 SV=1	6	6	6	36.7	25.569	372600	430930	376750	513030	364980	513090	411950	432990	191900	122170	164060	123610	139310	212150	220620	286810	427040	182579	2.33894	UP	7.35353e-07
Q9NNW7	TXNRD2	sp|Q9NNW7|TRXR2_HUMAN Thioredoxin reductase 2, mitochondrial OS=Homo sapiens OX=9606 GN=TXNRD2 PE=1 SV=3	8	8	8	26	56.506	115610	54084	65226	47268	43901	40355	93489	73450	26268	16648	38009	30820	21851	17070	36958	41117	66672.9	28592.6	2.33182	UP	0.00186263
O95373	IPO7	sp|O95373|IPO7_HUMAN Importin-7 OS=Homo sapiens OX=9606 GN=IPO7 PE=1 SV=1	18	18	17	22.5	119.52	165480	154440	120990	131740	130660	133070	212520	171190	62205	70852	66063	44876	74012	73076	55092	77791	152511	65495.9	2.32856	UP	2.31695e-06
O95571	ETHE1	sp|O95571|ETHE1_HUMAN Persulfide dioxygenase ETHE1, mitochondrial OS=Homo sapiens OX=9606 GN=ETHE1 PE=1 SV=2	9	9	9	51.6	27.873	464820	412490	421190	248630	313960	338650	474760	414850	183470	154870	165000	171860	169050	96531	131820	254230	386169	165854	2.32837	UP	7.55681e-06
O75688	PPM1B	sp|O75688|PPM1B_HUMAN Protein phosphatase 1B OS=Homo sapiens OX=9606 GN=PPM1B PE=1 SV=1	10	8	8	27.1	52.642	92570	91389	68867	76630	66293	92204	99739	123550	30023		37950	25315	47966	26184	32612	67509	88905.2	38222.7	2.32598	UP	6.7429e-05
Q15185	PTGES3	sp|Q15185|TEBP_HUMAN Prostaglandin E synthase 3 OS=Homo sapiens OX=9606 GN=PTGES3 PE=1 SV=1	6	6	6	36.9	18.697	957110	835260	721490	1085100	663280	1092400	1105500	1270900	330670	362060	428080	303000	320480	535780	384300	660110	966380	415560	2.32549	UP	1.73104e-05
Q9P015	MRPL15	sp|Q9P015|RM15_HUMAN 39S ribosomal protein L15, mitochondrial OS=Homo sapiens OX=9606 GN=MRPL15 PE=1 SV=1	9	9	9	38.9	33.419	36731	33613	33085	37986	29517	29757	34586	35825	18090	15246	18724	17850	11785	10542	9911.7		33887.5	14592.7	2.32223	UP	6.6814e-08
P24158	PRTN3	sp|P24158|PRTN3_HUMAN Myeloblastin OS=Homo sapiens OX=9606 GN=PRTN3 PE=1 SV=3	7	7	7	38.3	27.807	664670	1411200	699090	712980	1118100	921280	1085200	1628000	372030	802460	329200	380810	647460	171370	114810	735060	1030065	444150	2.31918	UP	0.00193612
P12955	PEPD	sp|P12955|PEPD_HUMAN Xaa-Pro dipeptidase OS=Homo sapiens OX=9606 GN=PEPD PE=1 SV=3	14	14	14	37.3	54.548	265310	284540	254970	202250	164810	286970	258080	311150	53859	83362	75886	48513	69751	145800	108810	289140	253510	109390	2.31749	UP	0.000595455
Q5H9R7	PPP6R3	sp|Q5H9R7|PP6R3_HUMAN Serine/threonine-protein phosphatase 6 regulatory subunit 3 OS=Homo sapiens OX=9606 GN=PPP6R3 PE=1 SV=2	11	11	11	15	97.668	245000	242090	172800	209240	184240	191790	224730	254910	70690	78977	104110	81407	109720	115280	81572	103840	215600	93199.5	2.31332	UP	1.08336e-07
P84098	RPL19	sp|P84098|RL19_HUMAN 60S ribosomal protein L19 OS=Homo sapiens OX=9606 GN=RPL19 PE=1 SV=1	5	5	5	22.4	23.466	1462600	1185200	1090000	1102900	941580	1103600	1330900	1407200	699970	536860	395040	541020	495780	608750	396470	492940	1.203e+06	520854	2.30966	UP	2.21699e-07
Q9NQW7	XPNPEP1	sp|Q9NQW7|XPP1_HUMAN Xaa-Pro aminopeptidase 1 OS=Homo sapiens OX=9606 GN=XPNPEP1 PE=1 SV=3	12	12	12	20.9	69.917	97449	108470	88591	115020	70253	117940	116850	120220	32405	47512	38669	29649	47420	42402	47817	76326	104349	45275	2.30478	UP	3.6575e-06
Q9UKK9	NUDT5	sp|Q9UKK9|NUDT5_HUMAN ADP-sugar pyrophosphatase OS=Homo sapiens OX=9606 GN=NUDT5 PE=1 SV=1	12	12	12	57.1	24.327	117460	111030	88971	111990	85761	114230	156780	132260	45040	38192	38445	26046	65756	64829	48929	71796	114810	49879.1	2.30177	UP	1.19246e-05
P25098;P35626	GRK2	sp|P25098|ARBK1_HUMAN Beta-adrenergic receptor kinase 1 OS=Homo sapiens OX=9606 GN=GRK2 PE=1 SV=2	8	8	8	12.6	79.573	74312	53214	67272	74705	67186	74942	90030	70812	26689	20030	31217	23654	22773	33667	26319	64464	71559.1	31101.6	2.30082	UP	1.34924e-05
P30044	PRDX5	sp|P30044|PRDX5_HUMAN Peroxiredoxin-5, mitochondrial OS=Homo sapiens OX=9606 GN=PRDX5 PE=1 SV=4	11	11	11	56.1	22.086	2947400	2946200	2877200	2184000	2218300	3046200	2570300	3168000	959270	1066000	1281900	928000	1145100	1148400	1606400	1416100	2744700	1.1939e+06	2.29894	UP	1.01537e-07
P30837	ALDH1B1	sp|P30837|AL1B1_HUMAN Aldehyde dehydrogenase X, mitochondrial OS=Homo sapiens OX=9606 GN=ALDH1B1 PE=1 SV=4	20	18	16	40	57.249	218930	305210	253030	544770	499740	304420	123200	210970	38718	229070	46842	202780	35546	169810	172580	175670	307534	133877	2.29714	UP	0.0102234
P04066	FUCA1	sp|P04066|FUCO_HUMAN Tissue alpha-L-fucosidase OS=Homo sapiens OX=9606 GN=FUCA1 PE=1 SV=4	9	9	9	23.4	53.688	113850	306490	169750	183200	170890	209320	199010	396290	56311	58877	52966	70076	96281	58236	34840	334570	218600	95269.6	2.29454	UP	0.020228
Q86VN1	VPS36	sp|Q86VN1|VPS36_HUMAN Vacuolar protein-sorting-associated protein 36 OS=Homo sapiens OX=9606 GN=VPS36 PE=1 SV=1	8	8	8	27.2	43.816	76423	68561	72138	71794	61524	83297	89908	76703		22323	29075	22560	40855	23824	45839	45006	75043.5	32783.1	2.28909	UP	1.31774e-06
O95486	SEC24A	sp|O95486|SC24A_HUMAN Protein transport protein Sec24A OS=Homo sapiens OX=9606 GN=SEC24A PE=1 SV=2	15	15	15	16.8	119.75	107170	91669	65975	103950	93408	74484	106240	94982	31225	40500	28597	34115	47674	59136	36154	45464	92234.8	40358.1	2.28541	UP	1.13719e-06
Q9HC35	EML4	sp|Q9HC35|EMAL4_HUMAN Echinoderm microtubule-associated protein-like 4 OS=Homo sapiens OX=9606 GN=EML4 PE=1 SV=3	21	21	21	28.1	108.91	474160	294050	317030	311590	329990	318140	519010	402770	108570	179170	128570	115160	176890	185800	155490	249160	370842	162351	2.2842	UP	2.71349e-05
Q13162	PRDX4	sp|Q13162|PRDX4_HUMAN Peroxiredoxin-4 OS=Homo sapiens OX=9606 GN=PRDX4 PE=1 SV=1	15	12	12	64.6	30.54	773620	656100	435990	909870	622230	538360	733060	601320	224460	273380	196670	288230	271360	396960	239560	417260	658819	288485	2.28372	UP	1.9996e-05
O00410;O60518	IPO5	sp|O00410|IPO5_HUMAN Importin-5 OS=Homo sapiens OX=9606 GN=IPO5 PE=1 SV=4	31	31	31	38.9	123.63	212260	221560	172030	199940	169940	221500	230590	225150	75328	85691	92615	75080	103580	85803	94957	110930	206621	90498	2.28316	UP	7.88851e-09
P13693;Q56UQ5	TPT1	sp|P13693|TCTP_HUMAN Translationally-controlled tumor protein OS=Homo sapiens OX=9606 GN=TPT1 PE=1 SV=1	8	8	8	40.1	19.595	540590	383550	460690	457220	361200	445130	529230	473490	155470	174630	156540	151260	193780	226360	227950	315140	456388	200141	2.28033	UP	5.26989e-07
P13611	VCAN	sp|P13611|CSPG2_HUMAN Versican core protein OS=Homo sapiens OX=9606 GN=VCAN PE=1 SV=3	31	31	31	10.6	372.82	1336500	1224000	858450	935550	1001900	1357600	538900	626320	421890	641850	301680	531630	217930	670740	400660	271750	984902	432266	2.27846	UP	0.000556962
P40199	CEACAM6	sp|P40199|CEAM6_HUMAN Carcinoembryonic antigen-related cell adhesion molecule 6 OS=Homo sapiens OX=9606 GN=CEACAM6 PE=1 SV=4	3	3	3	17.4	37.237	794730	1218500	1351600	1296900	967180	1063200	1164900	2764200	652020	679650	599700		585110	199320	708900	657960	1.32765e+06	583237	2.27635	UP	0.00819568
P09471	GNAO1	sp|P09471|GNAO_HUMAN Guanine nucleotide-binding protein G(o) subunit alpha OS=Homo sapiens OX=9606 GN=GNAO1 PE=1 SV=4	7	5	5	24.6	40.05	99428	98571	94515	122210	48578	71444	20698	50644	35965	28142		30056	35072	49096		21862	75761	33365.5	2.27064	UP	0.011911
P13796	LCP1	sp|P13796|PLSL_HUMAN Plastin-2 OS=Homo sapiens OX=9606 GN=LCP1 PE=1 SV=6	39	39	33	64.8	70.288	1921500	2341000	1854500	2281100	1943100	2322800	2490800	2300800	436550	669120	666790	552560	762870	900540	882640	2838400	2181950	963684	2.26418	UP	0.000795462
P36507	MAP2K2	sp|P36507|MP2K2_HUMAN Dual specificity mitogen-activated protein kinase kinase 2 OS=Homo sapiens OX=9606 GN=MAP2K2 PE=1 SV=1	15	15	9	38.2	44.424	149180	133470	108620	142240	104690	146540	146390	169020	37613	49006	47746	34626	57325	66792	79086	113720	137519	60739.2	2.26408	UP	1.54306e-05
Q9H3P7	ACBD3	sp|Q9H3P7|GCP60_HUMAN Golgi resident protein GCP60 OS=Homo sapiens OX=9606 GN=ACBD3 PE=1 SV=4	12	12	12	29	60.593	201180	175570	159770	187410	164090	187070	224820	177870	56707	71380	89177	48832	70370	98730	100820	116800	184722	81602	2.2637	UP	2.41888e-07
O95336	PGLS	sp|O95336|6PGL_HUMAN 6-phosphogluconolactonase OS=Homo sapiens OX=9606 GN=PGLS PE=1 SV=2	9	9	9	47.7	27.547	495340	437650	449840	563900	375810	571330	506590	525850	114570	172990	177260	123560	179490	256810	294580	415310	490789	216821	2.26356	UP	1.61282e-05
P15374	UCHL3	sp|P15374|UCHL3_HUMAN Ubiquitin carboxyl-terminal hydrolase isozyme L3 OS=Homo sapiens OX=9606 GN=UCHL3 PE=1 SV=1	8	8	8	50.4	26.182	184050	208330	183280	210010	153290	202960	204250	229690	50350	83034	57302	52090	73192	107640	114290	159250	196982	87143.5	2.26044	UP	6.18215e-06
P15170	GSPT1	sp|P15170|ERF3A_HUMAN Eukaryotic peptide chain release factor GTP-binding subunit ERF3A OS=Homo sapiens OX=9606 GN=GSPT1 PE=1 SV=1	18	18	10	41.5	55.755	262750	170850	189670	213450	159080	218910	249090	209140	86045	78664	69993	65928	85192	107700	108670	137990	209118	92522.8	2.26017	UP	2.28389e-06
Q9UM22	EPDR1	sp|Q9UM22|EPDR1_HUMAN Mammalian ependymin-related protein 1 OS=Homo sapiens OX=9606 GN=EPDR1 PE=1 SV=2	7	7	7	33	25.437	173100	136500	136080	110850	93715	135190	230220	185330	65623	49458	73159	67872		67276	91182	50385	150123	66422.1	2.26014	UP	0.000343033
A0A0C4DH31	IGHV1-18	sp|A0A0C4DH31|HV118_HUMAN Immunoglobulin heavy variable 1-18 OS=Homo sapiens OX=9606 GN=IGHV1-18 PE=3 SV=1	2	2	1	23.9	12.82	1574200	650620	1105700	805490	917530	1348300	1128200	851510	272270	527750	281420	245130	377490	658170	568670	783520	1.04769e+06	464302	2.25649	UP	0.000472901
P46821	MAP1B	sp|P46821|MAP1B_HUMAN Microtubule-associated protein 1B OS=Homo sapiens OX=9606 GN=MAP1B PE=1 SV=2	44	44	43	28	270.63	175280	181540	133350	159210	123030	174810	197880	185410	71942	107860	57883	122040	69901	29297	59996	70807	166314	73715.8	2.25615	UP	1.00987e-05
O95372	LYPLA2	sp|O95372|LYPA2_HUMAN Acyl-protein thioesterase 2 OS=Homo sapiens OX=9606 GN=LYPLA2 PE=1 SV=1	6	6	6	37.2	24.737	97467	54893	103930	104700	45500	86187	127710	103270	28233		30929	19436		40198	27719	94227	90457.1	40123.7	2.25446	UP	0.00528414
P60174	TPI1	sp|P60174|TPIS_HUMAN Triosephosphate isomerase OS=Homo sapiens OX=9606 GN=TPI1 PE=1 SV=4	18	18	18	86.7	26.669	5932500	6502400	5307500	6578800	4369200	6481900	5760400	6398300	1636900	1862900	2159600	1667000	2045400	2911100	3356800	5374500	5916375	2626775	2.25233	UP	1.99596e-05
Q9NYL4	FKBP11	sp|Q9NYL4|FKB11_HUMAN Peptidyl-prolyl cis-trans isomerase FKBP11 OS=Homo sapiens OX=9606 GN=FKBP11 PE=1 SV=1	4	4	4	23.4	22.18	179660	84522	101160	182540	127860	104570	206360	168830	60602	44203	33621	100550	51089	132770	44545	45842	144438	64152.8	2.25147	UP	0.00135188
P04424	ASL	sp|P04424|ARLY_HUMAN Argininosuccinate lyase OS=Homo sapiens OX=9606 GN=ASL PE=1 SV=4	9	9	9	24.8	51.657	213510	175190	134700	135940	84406	141850	179300	165900	45884	65606	59724	50311	54298	71480	106200	93212	153850	68339.4	2.25126	UP	8.09763e-05
Q9BRF8	CPPED1	sp|Q9BRF8|CPPED_HUMAN Serine/threonine-protein phosphatase CPPED1 OS=Homo sapiens OX=9606 GN=CPPED1 PE=1 SV=3	8	8	8	40.4	35.548	235650	330260	242940	296100	217050	300220	197260	301820	68537	72084	99295	62720	115820	68826	146380	310210	265162	117984	2.24744	UP	0.000669733
P49840	GSK3A	sp|P49840|GSK3A_HUMAN Glycogen synthase kinase-3 alpha OS=Homo sapiens OX=9606 GN=GSK3A PE=1 SV=2	7	7	6	20.1	50.98	40100	31343	30610	33946	32564	36234	43721	37562	16124		17258	11510	19640		14702	16254	35760	15914.7	2.24698	UP	6.67141e-07
P13667	PDIA4	sp|P13667|PDIA4_HUMAN Protein disulfide-isomerase A4 OS=Homo sapiens OX=9606 GN=PDIA4 PE=1 SV=2	41	41	41	56	72.932	1600500	1153400	1173700	1561500	1334300	1175000	1598900	1307100	581280	577560	523040	529740	547660	811190	506670	776860	1363050	606750	2.24648	UP	2.23462e-07
Q14746	COG2	sp|Q14746|COG2_HUMAN Conserved oligomeric Golgi complex subunit 2 OS=Homo sapiens OX=9606 GN=COG2 PE=1 SV=1	11	11	11	23	83.207	63090	43002	35488	40823	35151	37897	60243	52512	26808	15976	19690	19821	18203		16208	26739	46025.8	20492.1	2.24602	UP	7.92084e-05
Q12802	AKAP13	sp|Q12802|AKP13_HUMAN A-kinase anchor protein 13 OS=Homo sapiens OX=9606 GN=AKAP13 PE=1 SV=2	28	28	28	14.8	307.55	115020	77178	78201	47487	75941	96286	198390	67995	53431	34694	52103	56230	42108	35318	23851	39140	94562.2	42109.4	2.24563	UP	0.00765059
Q969Q0;P83881	RPL36AL; RPL36A	sp|Q969Q0|RL36L_HUMAN 60S ribosomal protein L36a-like OS=Homo sapiens OX=9606 GN=RPL36AL PE=1 SV=3;sp|P83881|RL36A_HUMAN 60S ribosomal protein L36a OS=Homo sapiens OX=9606 GN=RPL36A PE=1 SV=2	3	3	3	28.3	12.469	398620	177450	209360	324640	372560	293490	375710	307700	170610	118720	248210		133440	88363	137610	63632	307441	137226	2.24039	UP	0.000477977
P15498	VAV1	sp|P15498|VAV_HUMAN Proto-oncogene vav OS=Homo sapiens OX=9606 GN=VAV1 PE=1 SV=4	11	11	11	18.3	98.313	103110	84003	106540	138180	83909	106910	112760	124320	25991		27256	23454	33292			129860	107466	47970.6	2.24026	UP	0.00673209
Q9ULC4	MCTS1	sp|Q9ULC4|MCTS1_HUMAN Malignant T-cell-amplified sequence 1 OS=Homo sapiens OX=9606 GN=MCTS1 PE=1 SV=1	9	9	9	55.2	20.555	199930	240710	197090	208540	182760	217580	199840	193800	78282	98103	85869	83428	90940	78060	98349	120300	205031	91666.4	2.23671	UP	1.01815e-09
P26639	TARS1	sp|P26639|SYTC_HUMAN Threonine--tRNA ligase 1, cytoplasmic OS=Homo sapiens OX=9606 GN=TARS1 PE=1 SV=3	26	26	25	43.4	83.434	312340	276010	239800	294200	231180	267970	299260	235030	93676	126520	120060	115060	112990	107360	145580	143010	269474	120532	2.2357	UP	1.28425e-08
Q16740	CLPP	sp|Q16740|CLPP_HUMAN ATP-dependent Clp protease proteolytic subunit, mitochondrial OS=Homo sapiens OX=9606 GN=CLPP PE=1 SV=1	5	5	5	30.3	30.18	696440	622860	678720	242760	208390	181480	302380	275380	140880	142210	146460	148780	206270	199430	162820	288340	401051	179399	2.23553	UP	0.0160911
Q15493	RGN	sp|Q15493|RGN_HUMAN Regucalcin OS=Homo sapiens OX=9606 GN=RGN PE=1 SV=1	5	5	5	21.7	33.252	74147	58311	76342	81375	79742	75962	99989	110340	29438	45230	37442	23736	38771	27987	43708	47755	82026	36758.4	2.23149	UP	6.66129e-06
Q9Y5Y2	NUBP2	sp|Q9Y5Y2|NUBP2_HUMAN Cytosolic Fe-S cluster assembly factor NUBP2 OS=Homo sapiens OX=9606 GN=NUBP2 PE=1 SV=1	4	4	4	24	28.825	28271		22164	25640	20892	30588	43424	44959	19456		13140	11570	11146				30848.3	13828	2.23086	UP	0.00925645
Q14315	FLNC	sp|Q14315|FLNC_HUMAN Filamin-C OS=Homo sapiens OX=9606 GN=FLNC PE=1 SV=3	119	105	105	57.3	291.02	863040	1037900	781300	1145200	752590	934570	445390	730000	343720	411410	251860	607130	253840	300880	486460	344840	836249	375018	2.22989	UP	0.00011387
P49915	GMPS	sp|P49915|GUAA_HUMAN GMP synthase [glutamine-hydrolyzing] OS=Homo sapiens OX=9606 GN=GMPS PE=1 SV=1	15	15	15	30.2	76.715	111670	92823	73214	86952	67405	104450	111060	90230	36453	28536	55629	28764	31689	33896	48482	67452	92225.5	41362.6	2.22968	UP	1.18479e-05
P55008	AIF1	sp|P55008|AIF1_HUMAN Allograft inflammatory factor 1 OS=Homo sapiens OX=9606 GN=AIF1 PE=1 SV=1	8	8	8	42.9	16.703	241790	197650	268120	241980	304140	261970	329540	271130	63898	104710	94839	110300	114070	144590	76954	242680	264540	119005	2.22293	UP	3.28194e-05
P17661	DES	sp|P17661|DESM_HUMAN Desmin OS=Homo sapiens OX=9606 GN=DES PE=1 SV=3	47	40	40	74.5	53.535	6104600	9088500	6972500	9448500	4353900	5110500	3314300	6010300	2783300	2711500	1740700	3992900	2017800	2373500	4115100	2956600	6.30039e+06	2836425	2.22124	UP	0.000832464
O00273	DFFA	sp|O00273|DFFA_HUMAN DNA fragmentation factor subunit alpha OS=Homo sapiens OX=9606 GN=DFFA PE=1 SV=1	7	7	7	29	36.521	59728	49232	62263	84290	43892	70958	77672	65388	21812	28281	25232	9082.3	25995	29806	38525	52447	64177.9	28897.5	2.22088	UP	9.65394e-05
P35080	PFN2	sp|P35080|PROF2_HUMAN Profilin-2 OS=Homo sapiens OX=9606 GN=PFN2 PE=1 SV=3	4	4	4	30.7	15.046	250090	366040	275430	329080	309590	424050	237020	336840	115720	218650	106830	149470	119900	98122	174560	155330	316018	142323	2.22043	UP	1.15283e-05
Q12929	EPS8	sp|Q12929|EPS8_HUMAN Epidermal growth factor receptor kinase substrate 8 OS=Homo sapiens OX=9606 GN=EPS8 PE=1 SV=1	14	14	14	24.7	91.88	258430	114360	101070	103790	81955	136120	221080	162520	74347	53809	104300	75623	31018		55436	70221	147416	66393.4	2.22033	UP	0.00666186
P14174	MIF	sp|P14174|MIF_HUMAN Macrophage migration inhibitory factor OS=Homo sapiens OX=9606 GN=MIF PE=1 SV=4	3	3	3	35.7	12.476	2544300	1763000	2997600	3778900	1521000	2459400	3182000	2713100	778620	726760	1228500	901080	1122000	1333400	1388200	1961700	2.61991e+06	1.18003e+06	2.2202	UP	0.000251646
P29218	IMPA1	sp|P29218|IMPA1_HUMAN Inositol monophosphatase 1 OS=Homo sapiens OX=9606 GN=IMPA1 PE=1 SV=1	9	9	9	40.4	30.188	92390	91580	112560	98362	61985	148820	95736	105560	30326	21264	26220		22970	63974	50814	102500	100874	45438.3	2.22002	UP	0.00160823
Q9H4A4	RNPEP	sp|Q9H4A4|AMPB_HUMAN Aminopeptidase B OS=Homo sapiens OX=9606 GN=RNPEP PE=1 SV=2	26	26	26	49.8	72.595	333070	318250	236580	273310	207810	335660	329030	341790	68779	104000	100560	78880	99375	136560	170730	312300	296938	133898	2.21764	UP	0.00023608
P22897	MRC1	sp|P22897|MRC1_HUMAN Macrophage mannose receptor 1 OS=Homo sapiens OX=9606 GN=MRC1 PE=1 SV=1	51	51	51	42	166.01	556880	590650	731910	294990	535870	434120	910480	865040	193670	375570	279790	340070	204840	294690	240560	290640	614992	277479	2.21636	UP	0.000661065
Q96KG9	SCYL1	sp|Q96KG9|SCYL1_HUMAN N-terminal kinase-like protein OS=Homo sapiens OX=9606 GN=SCYL1 PE=1 SV=1	11	11	11	19.8	89.63	100430	78279	83777	88830	78729	79504	127830	94311	30431	47390	25389	28299	57609	45119	43956	52009	91461.2	41275.2	2.21589	UP	6.96776e-06
P07741	APRT	sp|P07741|APT_HUMAN Adenine phosphoribosyltransferase OS=Homo sapiens OX=9606 GN=APRT PE=1 SV=2	8	8	8	48.3	19.608	465640	356330	365600	530700	344440	473910	504810	567020	155170	172930	149510	125540	125680	253210	276990	370200	451056	203654	2.21482	UP	5.36643e-05
Q7Z5R6	APBB1IP	sp|Q7Z5R6|AB1IP_HUMAN Amyloid beta A4 precursor protein-binding family B member 1-interacting protein OS=Homo sapiens OX=9606 GN=APBB1IP PE=1 SV=1	8	8	8	13.8	73.182	80927	69085	70269	100430	69230	94208	91277	81546	22763	21005	24813	23805	36411	38094		93160	82121.5	37150.1	2.21053	UP	0.000667265
Q12979	ABR	sp|Q12979|ABR_HUMAN Active breakpoint cluster region-related protein OS=Homo sapiens OX=9606 GN=ABR PE=1 SV=2	7	7	7	12.8	97.597	125570	87883	98193	87476	128010	131040	160120	186540	59369		40527		73484	58474	15077	94037	125604	56828	2.21025	UP	0.00180615
O75881	CYP7B1	sp|O75881|CP7B1_HUMAN Cytochrome P450 7B1 OS=Homo sapiens OX=9606 GN=CYP7B1 PE=1 SV=2	10	10	10	25.1	58.255	72727	44316	103430	58528	74395	47204	56104	100270	30265	27107	22277	29319	36689	46887		28339	69621.8	31554.7	2.20638	UP	0.00100009
P01700	IGLV1-47	sp|P01700|LV147_HUMAN Immunoglobulin lambda variable 1-47 OS=Homo sapiens OX=9606 GN=IGLV1-47 PE=1 SV=2	3	3	1	24.8	12.283	779280	135190	392880	392520	203110	560030	251250	269410	149440	141650	81281	112170	108600	189330	327920	241990	372959	169048	2.20623	UP	0.0231815
Q15121	PEA15	sp|Q15121|PEA15_HUMAN Astrocytic phosphoprotein PEA-15 OS=Homo sapiens OX=9606 GN=PEA15 PE=1 SV=2	6	6	6	44.6	15.04	308820	354810	275870	407570	321430	427200	370780	384770	143310	198680	106040	87279	190120	132570	141100	294230	356406	161666	2.20458	UP	1.16975e-05
Q9UNF1;Q9Y5V3	MAGED2	sp|Q9UNF1|MAGD2_HUMAN Melanoma-associated antigen D2 OS=Homo sapiens OX=9606 GN=MAGED2 PE=1 SV=2	3	3	3	5.8	64.953	115100	144100	144400	137710	119520		165330		62828		74864	29726	82531				137693	62487.2	2.20354	UP	0.000443959
Q02750	MAP2K1	sp|Q02750|MP2K1_HUMAN Dual specificity mitogen-activated protein kinase kinase 1 OS=Homo sapiens OX=9606 GN=MAP2K1 PE=1 SV=2	14	8	8	37.2	43.439	113490	91749	70202	84096	72499	102240	109510	96906	29288	27391	36176		28313	45787	47068	80141	92586.5	42023.4	2.20321	UP	8.09183e-05
P49770	EIF2B2	sp|P49770|EI2BB_HUMAN Translation initiation factor eIF-2B subunit beta OS=Homo sapiens OX=9606 GN=EIF2B2 PE=1 SV=3	5	5	5	15.1	38.989	93014	72962	89044	93136	76757	95689	111780	95790	21173	52968	33302	28887	51282	42536	32741	67631	91021.5	41315	2.20311	UP	4.33429e-06
P52630	STAT2	sp|P52630|STAT2_HUMAN Signal transducer and activator of transcription 2 OS=Homo sapiens OX=9606 GN=STAT2 PE=1 SV=1	10	10	10	14.5	97.915	227280	190370	147290	169000	153910	232700	209290	226370	103420	104940	56088	55569	103050	124080	82548	77688	194526	88422.9	2.19995	UP	5.48916e-06
P23193;Q15560	TCEA1	sp|P23193|TCEA1_HUMAN Transcription elongation factor A protein 1 OS=Homo sapiens OX=9606 GN=TCEA1 PE=1 SV=2	10	10	10	39.9	33.969	203030	173260	157760	201430	153370	221540	173880	187050	72923	61651	102460	66673	73926	47163	97228	146790	183915	83601.8	2.19989	UP	4.32668e-06
Q96FW1	OTUB1	sp|Q96FW1|OTUB1_HUMAN Ubiquitin thioesterase OTUB1 OS=Homo sapiens OX=9606 GN=OTUB1 PE=1 SV=2	12	12	12	47.2	31.284	205630	195810	200330	236560	170070	248980	251630	257130	67713	78371	56942	54895	120870	125070	131300	171260	220768	100803	2.1901	UP	1.65418e-05
O43148	RNMT	sp|O43148|MCES_HUMAN mRNA cap guanine-N7 methyltransferase OS=Homo sapiens OX=9606 GN=RNMT PE=1 SV=1	7	7	7	14.9	54.843	73615	66595	33409	61683	54107	71371	55358	66554	29163	32173	22324	20621	24442	20647	15282	55775	60336.5	27553.4	2.1898	UP	0.000147788
P49589	CARS1	sp|P49589|SYCC_HUMAN Cysteine--tRNA ligase, cytoplasmic OS=Homo sapiens OX=9606 GN=CARS1 PE=1 SV=3	22	22	22	37.2	85.472	281770	309310	235330	286090	249060	319420	254970	282650	98583	134370	120300	90681	111020	124710	155830	178910	277325	126800	2.1871	UP	6.5857e-08
P63241;Q6IS14;Q9GZV4	EIF5A; EIF5AL1	sp|P63241|IF5A1_HUMAN Eukaryotic translation initiation factor 5A-1 OS=Homo sapiens OX=9606 GN=EIF5A PE=1 SV=2;sp|Q6IS14|IF5AL_HUMAN Eukaryotic translation initiation factor 5A-1-like OS=Homo sapiens OX=9606 GN=EIF5AL1 PE=2 SV=2;sp|Q9GZV4|IF5A2_HUMAN Eukar	12	12	12	56.5	16.832	870210	753050	646660	747790	649350	735620	761050	714320	218700	279400	265630	189790	231430	425540	512000	565760	734756	336031	2.18657	UP	6.1221e-06
Q96HE7	ERO1A	sp|Q96HE7|ERO1A_HUMAN ERO1-like protein alpha OS=Homo sapiens OX=9606 GN=ERO1A PE=1 SV=2	17	17	16	41.7	54.392	218320	223900	144910	182250	173560	175360	263130	258740	88738	99891	77483	68624	104940	83138	72266	155520	205021	93825	2.18515	UP	2.49282e-05
P07339	CTSD	sp|P07339|CATD_HUMAN Cathepsin D OS=Homo sapiens OX=9606 GN=CTSD PE=1 SV=1	18	18	18	53.4	44.552	4584300	4594600	3078700	2950200	2812200	3600600	4739600	4491300	1099600	1228100	1291600	1758600	2010400	1335000	1318700	4077200	3.85644e+06	1764900	2.18507	UP	0.000413753
O95786	DDX58	sp|O95786|DDX58_HUMAN Antiviral innate immune response receptor RIG-I OS=Homo sapiens OX=9606 GN=DDX58 PE=1 SV=2	22	22	22	25.2	106.6	174250	76921	97773	96931	65529	133860	103690	114740	38758	46490	58362	9264.4	45123	44288	70612	82458	107962	49419.4	2.1846	UP	0.00112109
Q9HAB8	PPCS	sp|Q9HAB8|PPCS_HUMAN Phosphopantothenate--cysteine ligase OS=Homo sapiens OX=9606 GN=PPCS PE=1 SV=2	5	5	5	17.7	34.005	94567	80763	59683	60532	46871	78271	92263	89842		25569				38860	32415	41579	75349	34605.8	2.17735	UP	0.00142907
P41226	UBA7	sp|P41226|UBA7_HUMAN Ubiquitin-like modifier-activating enzyme 7 OS=Homo sapiens OX=9606 GN=UBA7 PE=1 SV=2	14	14	14	20.3	111.69	106460	93679	92039	111040	86596	108920	125880	117240	39158	34122	44472	24355	46330	62971	48932	86667	105232	48375.9	2.17529	UP	7.71447e-06
Q9C040	TRIM2	sp|Q9C040|TRIM2_HUMAN Tripartite motif-containing protein 2 OS=Homo sapiens OX=9606 GN=TRIM2 PE=1 SV=1	10	10	9	19.2	81.529	39217	21808	31519	24338	24693	35183	34173	54454	11793	12482	20317		17507			14160	33173.1	15251.8	2.17503	UP	0.00400124
Q8TC07	TBC1D15	sp|Q8TC07|TBC15_HUMAN TBC1 domain family member 15 OS=Homo sapiens OX=9606 GN=TBC1D15 PE=1 SV=2	12	12	12	20.1	79.49	73004	71736	45275	60045	57183	64560	67872	65390	28537	44877	31962	31026	30184	10979	17704	37004	63133.1	29034.1	2.17445	UP	6.75887e-06
P41250	GARS1	sp|P41250|GARS_HUMAN Glycine--tRNA ligase OS=Homo sapiens OX=9606 GN=GARS1 PE=1 SV=3	18	18	18	33.7	83.165	206890	158280	156850	186130	122460	158110	235840	162280	42864	67718	59671	47784	66868	128950	88851	135590	173355	79787	2.17272	UP	0.000109146
Q9NZD2	GLTP	sp|Q9NZD2|GLTP_HUMAN Glycolipid transfer protein OS=Homo sapiens OX=9606 GN=GLTP PE=1 SV=3	6	6	6	31.6	23.85	151960	92103	129840	157260	87101	135730	169250	190920	59021		74078	57034	51335	63303	78630	65302	139270	64100.4	2.17269	UP	0.000136428
Q5VYK3	ECPAS	sp|Q5VYK3|ECM29_HUMAN Proteasome adapter and scaffold protein ECM29 OS=Homo sapiens OX=9606 GN=ECPAS PE=1 SV=2	32	32	32	23.4	204.29	88901	78712	57211	76964	57117	78928	92907	96131	34575	39858	39173	26800	40517	22149	40918	46192	78358.9	36272.8	2.16027	UP	5.69615e-06
P10619	CTSA	sp|P10619|PPGB_HUMAN Lysosomal protective protein OS=Homo sapiens OX=9606 GN=CTSA PE=1 SV=2	9	9	9	17.5	54.465	246010	208760	254250	275080	189450	309040	331710	274370	102470	57346	96403	128110	220150	134530	69526	159690	261084	121028	2.15722	UP	6.53401e-05
Q58FF8	HSP90AB2P	sp|Q58FF8|H90B2_HUMAN Putative heat shock protein HSP 90-beta 2 OS=Homo sapiens OX=9606 GN=HSP90AB2P PE=1 SV=2	12	1	1	24.4	44.348	1046400	719590	745320	844700	665430	816620	1494600	999310	396140	441650	409480	357380	450790	402760	391910	549000	916496	424889	2.15703	UP	0.000172742
Q15437	SEC23B	sp|Q15437|SC23B_HUMAN Protein transport protein Sec23B OS=Homo sapiens OX=9606 GN=SEC23B PE=1 SV=2	27	27	23	45.5	86.478	638210	385200	450600	492680	404090	375580	563730	502780	212820	179330	170780	166430	239570	292860	270180	239350	476609	221415	2.15256	UP	6.38148e-06
P60981	DSTN	sp|P60981|DEST_HUMAN Destrin OS=Homo sapiens OX=9606 GN=DSTN PE=1 SV=3	13	12	12	63.6	18.506	2429200	2680400	2322300	3083500	2262400	2631600	2139200	2437600	997480	1200100	1172100	1149300	941010	1020500	1506400	1309300	2498275	1.16202e+06	2.14993	UP	3.52249e-08
P46734	MAP2K3	sp|P46734|MP2K3_HUMAN Dual specificity mitogen-activated protein kinase kinase 3 OS=Homo sapiens OX=9606 GN=MAP2K3 PE=1 SV=2	6	6	4	22.8	39.318	73600	46540	58117	68515	37628	69334	79686	63502	19095		23477		26917	33948	31378	39267	62115.2	29013.7	2.1409	UP	0.000219137
O60763	USO1	sp|O60763|USO1_HUMAN General vesicular transport factor p115 OS=Homo sapiens OX=9606 GN=USO1 PE=1 SV=2	26	26	26	39.9	107.89	326020	300990	240980	294020	248630	315320	359220	319800	97298	148580	131970	101260	131560	149590	150320	213160	300622	140467	2.14016	UP	7.0598e-07
Q9H0W9	C11orf54	sp|Q9H0W9|CK054_HUMAN Ester hydrolase C11orf54 OS=Homo sapiens OX=9606 GN=C11orf54 PE=1 SV=1	6	6	6	23.5	35.117	266970	279070	283230	354030	217760	341560	356230	323230	112580	104680	161600	74392	138570	110540	188320	241440	302760	141515	2.13942	UP	2.07742e-05
Q7Z460	CLASP1	sp|Q7Z460|CLAP1_HUMAN CLIP-associating protein 1 OS=Homo sapiens OX=9606 GN=CLASP1 PE=1 SV=1	15	15	12	14	169.45	129630	67831	80427	92655	91974	101810	113120	108950	49918	46505	69346	31251	61175	28602	31061	49759	98299.6	45952.1	2.13917	UP	2.99679e-05
Q5VWZ2	LYPLAL1	sp|Q5VWZ2|LYPL1_HUMAN Lysophospholipase-like protein 1 OS=Homo sapiens OX=9606 GN=LYPLAL1 PE=1 SV=3	5	5	5	25.3	26.316	94406	73580	65017	87379	68449	74839	79524	90593	32046	34505	43771	21284	35165	25531	35529	68667	79223.4	37062.2	2.13758	UP	1.11697e-05
Q01105;P0DME0	SET; SETSIP	sp|Q01105|SET_HUMAN Protein SET OS=Homo sapiens OX=9606 GN=SET PE=1 SV=3;sp|P0DME0|SETLP_HUMAN Protein SETSIP OS=Homo sapiens OX=9606 GN=SETSIP PE=1 SV=1	8	8	8	32.8	33.488	626950	632480	452970	579520	528120	588180	546640	565340	163780	273110	277320	201910	277480	240090	212290	468770	565025	264344	2.13746	UP	1.79706e-06
Q8IV08	PLD3	sp|Q8IV08|PLD3_HUMAN 5-3 exonuclease PLD3 OS=Homo sapiens OX=9606 GN=PLD3 PE=1 SV=1	13	13	13	30.2	54.705	389880	303110	244000	189960	233730	190700	340720	444180	85698	81307	76209	155450	166960	76065	77145	375720	292035	136819	2.13446	UP	0.00718845
Q9UHL4	DPP7	sp|Q9UHL4|DPP2_HUMAN Dipeptidyl peptidase 2 OS=Homo sapiens OX=9606 GN=DPP7 PE=1 SV=3	13	13	13	32.3	54.341	214490	190700	263180	399990	32397	153170	79588	188090	100090	66972	103580	36623	88544	160730	99540	57377	190201	89182	2.13272	UP	0.0301905
O43765	SGTA	sp|O43765|SGTA_HUMAN Small glutamine-rich tetratricopeptide repeat-containing protein alpha OS=Homo sapiens OX=9606 GN=SGTA PE=1 SV=1	6	6	6	23	34.063	119970	100430	120600	133910	95431	135540	154740	123370	33651	45454	55752	48841	53888	49740	93081	81757	122999	57770.5	2.12909	UP	9.89456e-06
P54802	NAGLU	sp|P54802|ANAG_HUMAN Alpha-N-acetylglucosaminidase OS=Homo sapiens OX=9606 GN=NAGLU PE=1 SV=2	9	9	9	17.1	82.265	59906	84606	28795	60542	49063	67050	31474	63199	22752		22481	19650	32527			33119	55579.4	26105.8	2.129	UP	0.00613786
Q9Y696	CLIC4	sp|Q9Y696|CLIC4_HUMAN Chloride intracellular channel protein 4 OS=Homo sapiens OX=9606 GN=CLIC4 PE=1 SV=4	18	18	16	79.1	28.772	496410	520340	476150	615540	460920	676730	638740	530680	210700	205740	308790	159020	238820	213110	348250	391530	551939	259495	2.12697	UP	4.29824e-06
P00441	SOD1	sp|P00441|SODC_HUMAN Superoxide dismutase [Cu-Zn] OS=Homo sapiens OX=9606 GN=SOD1 PE=1 SV=2	6	6	6	60.4	15.936	1190400	2348900	877850	1166700	694170	1290700	1119300	2015200	340280	651260	359790	183030	395970	519620	844400	1737900	1.3379e+06	629031	2.12693	UP	0.0177971
Q9UN37	VPS4A	sp|Q9UN37|VPS4A_HUMAN Vacuolar protein sorting-associated protein 4A OS=Homo sapiens OX=9606 GN=VPS4A PE=1 SV=1	11	7	7	31.1	48.897	80289	71848	77598	56724	66328	67704	96728	88686	28205		39031	23010	30757	27966	51711	48834	75738.1	35644.9	2.1248	UP	2.33634e-05
O00299	CLIC1	sp|O00299|CLIC1_HUMAN Chloride intracellular channel protein 1 OS=Homo sapiens OX=9606 GN=CLIC1 PE=1 SV=4	13	13	13	73.9	26.922	2527000	2233800	2203100	2296100	1806600	2429400	2568300	2499300	746650	882550	943800	718230	936580	1124700	1241300	2145300	2320450	1.09239e+06	2.1242	UP	1.11439e-05
P05455	SSB	sp|P05455|LA_HUMAN Lupus La protein OS=Homo sapiens OX=9606 GN=SSB PE=1 SV=2	23	23	23	45.1	46.836	329690	355480	264090	348280	219000	369030	327820	382720	87518	121860	171610	103050	128420	118700	184300	307530	324514	152874	2.12276	UP	9.26267e-05
O95834	EML2	sp|O95834|EMAL2_HUMAN Echinoderm microtubule-associated protein-like 2 OS=Homo sapiens OX=9606 GN=EML2 PE=1 SV=1	15	15	15	30.5	70.678	264080	286790	287410	382450	164860	296780	216930	267400	41925	123700	95155	99771	129960	166290	189970	174610	270838	127673	2.12134	UP	0.000170652
P49591	SARS1	sp|P49591|SYSC_HUMAN Serine--tRNA ligase, cytoplasmic OS=Homo sapiens OX=9606 GN=SARS1 PE=1 SV=3	17	17	17	43.6	58.777	283460	318730	254520	314360	234180	316980	348890	310910	114530	126210	120940	103320	150570	145740	148510	213910	297754	140466	2.11975	UP	4.9436e-07
P60059	SEC61G	sp|P60059|SC61G_HUMAN Protein transport protein Sec61 subunit gamma OS=Homo sapiens OX=9606 GN=SEC61G PE=1 SV=1	2	2	2	36.8	7.7412	167970	166710	118740	135260	179670	126050	209250	175590	96512		47008	104460				54455	159905	75608.8	2.1149	UP	0.00106352
P20936	RASA1	sp|P20936|RASA1_HUMAN Ras GTPase-activating protein 1 OS=Homo sapiens OX=9606 GN=RASA1 PE=1 SV=1	6	6	6	8	116.4	33621	33685	31064	29061	37261	37154	41933	44351	12208	20091	14311	12453	17557			25685	36016.2	17050.8	2.11229	UP	2.12868e-05
P62495	ETF1	sp|P62495|ERF1_HUMAN Eukaryotic peptide chain release factor subunit 1 OS=Homo sapiens OX=9606 GN=ETF1 PE=1 SV=3	14	14	14	39.4	49.03	283410	242050	249130	247770	226090	273310	308520	280510	87262	114520	113000	100530	114630	150340	144660	174640	263849	124948	2.11167	UP	1.0429e-07
P61970	NUTF2	sp|P61970|NTF2_HUMAN Nuclear transport factor 2 OS=Homo sapiens OX=9606 GN=NUTF2 PE=1 SV=1	4	4	4	51.2	14.478	407900	466940	356930	399770	243540	360090	381220	420320	132430	152720	142210	111370	137480	172600	244660	345770	379589	179905	2.10994	UP	7.19449e-05
Q9NQR4	NIT2	sp|Q9NQR4|NIT2_HUMAN Omega-amidase NIT2 OS=Homo sapiens OX=9606 GN=NIT2 PE=1 SV=1	11	11	11	58.7	30.608	134750	107350	194490	230370	71893	136610	178310	95693	56702	24945	62266	46103	76625	52785	96604	129580	143683	68201.2	2.10675	UP	0.00431863
P82650	MRPS22	sp|P82650|RT22_HUMAN 28S ribosomal protein S22, mitochondrial OS=Homo sapiens OX=9606 GN=MRPS22 PE=1 SV=1	7	7	7	21.7	41.28	134490	109740	80514	136860	113530	92752	131860	138150	69660	53544	32416	93301	21887			63211	117237	55669.8	2.10593	UP	0.000417629
P02461;CON__P04258	COL3A1	sp|P02461|CO3A1_HUMAN Collagen alpha-1(III) chain OS=Homo sapiens OX=9606 GN=COL3A1 PE=1 SV=4	12	12	12	11	138.56	1138600	768460	942290	460310	353530	1219400	1701200	915310	293720	451410	410190	386990	534980	967920	295820	220700	937388	445216	2.10547	UP	0.013122
P68036;A0A1B0GUS4	UBE2L3; UBE2L5	sp|P68036|UB2L3_HUMAN Ubiquitin-conjugating enzyme E2 L3 OS=Homo sapiens OX=9606 GN=UBE2L3 PE=1 SV=1;sp|A0A1B0GUS4|UB2L5_HUMAN Ubiquitin-conjugating enzyme E2 L5 OS=Homo sapiens OX=9606 GN=UBE2L5 PE=2 SV=1	7	7	7	48.7	17.861	587160	588520	486900	649850	490570	662610	684180	703030	162840	238680	205530	154100	196150	372430	434070	549310	606602	289139	2.09796	UP	0.000101552
P07737;CON__P02584	PFN1	sp|P07737|PROF1_HUMAN Profilin-1 OS=Homo sapiens OX=9606 GN=PFN1 PE=1 SV=2	11	11	11	73.6	15.054	5467300	5121300	5341300	6852600	4941400	6508100	6504400	7397600	1823900	2414800	2269400	1941400	2530800	3053600	3290100	5634100	6016750	2.86976e+06	2.0966	UP	4.33318e-05
P13797	PLS3	sp|P13797|PLST_HUMAN Plastin-3 OS=Homo sapiens OX=9606 GN=PLS3 PE=1 SV=4	33	27	24	55.1	70.81	793050	795650	784290	803070	842100	1026600	1120300	900700	322620	375850	403600	245360	395960	537280	515910	573610	883220	421274	2.09655	UP	2.04309e-06
P0DP04;P01782	IGHV3-43D; IGHV3-9	sp|P0DP04|HV43D_HUMAN Immunoglobulin heavy variable 3-43D OS=Homo sapiens OX=9606 GN=IGHV3-43D PE=3 SV=1;sp|P01782|HV309_HUMAN Immunoglobulin heavy variable 3-9 OS=Homo sapiens OX=9606 GN=IGHV3-9 PE=1 SV=2	3	2	2	34.7	13.017	750000	279830	288180	543620	535470	151550	530660	414690	225880	52021	222100	157640		154450	370350	276000	436750	208349	2.09625	UP	0.0144027
O00584	RNASET2	sp|O00584|RNT2_HUMAN Ribonuclease T2 OS=Homo sapiens OX=9606 GN=RNASET2 PE=1 SV=2	5	5	5	21.5	29.48	56114	121380	83828	121370	83632	150320	130550	211030		49248	17058		52914		56780	110120	119778	57224	2.09314	UP	0.027475
P98194	ATP2C1	sp|P98194|AT2C1_HUMAN Calcium-transporting ATPase type 2C member 1 OS=Homo sapiens OX=9606 GN=ATP2C1 PE=1 SV=3	11	11	11	16.9	100.58	110930	35817	81092	46726	61481	49767	112510	64356	47643	28591	42768	40074	22005	37111	25160	25480	70334.9	33604	2.09305	UP	0.00414723
P09467	FBP1	sp|P09467|F16P1_HUMAN Fructose-1,6-bisphosphatase 1 OS=Homo sapiens OX=9606 GN=FBP1 PE=1 SV=5	18	18	17	62.1	36.842	1527600	422820	1263100	675860	587070	613210	1500300	869770	252940	294760	332180	286900	443060	483050	572480	904120	932466	446186	2.08986	UP	0.0135682
P52735	VAV2	sp|P52735|VAV2_HUMAN Guanine nucleotide exchange factor VAV2 OS=Homo sapiens OX=9606 GN=VAV2 PE=1 SV=2	17	17	17	24.6	101.29	61479	55725	68324	61494	61277	51842	55820	77793	35527	32801	30537	11077	45501	29888	20468	30474	61719.2	29534.1	2.08976	UP	6.64084e-06
P60842	EIF4A1	sp|P60842|IF4A1_HUMAN Eukaryotic initiation factor 4A-I OS=Homo sapiens OX=9606 GN=EIF4A1 PE=1 SV=1	27	27	12	60.3	46.153	1265000	907150	912920	994040	782030	961620	1134000	1123100	400130	451360	410140	370200	419250	543000	516910	758860	1.00998e+06	483731	2.0879	UP	3.05284e-06
A0MZ66	SHTN1	sp|A0MZ66|SHOT1_HUMAN Shootin-1 OS=Homo sapiens OX=9606 GN=SHTN1 PE=1 SV=4	11	11	11	18.1	71.639	234720	144190	177780	142040	149890	238610	295520	231010	39717	61762	57722	60314	136090	38687	88015	291020	201720	96665.9	2.08678	UP	0.0111088
Q6UVY6	MOXD1	sp|Q6UVY6|MOXD1_HUMAN DBH-like monooxygenase protein 1 OS=Homo sapiens OX=9606 GN=MOXD1 PE=1 SV=1	12	12	12	22.7	69.652	173660	191240	224790	222610	290920	300060	87167	104210	71213	80969	75718	127480	149850	166680	64836	28772	199332	95689.8	2.08311	UP	0.00606503
Q9ULZ3	PYCARD	sp|Q9ULZ3|ASC_HUMAN Apoptosis-associated speck-like protein containing a CARD OS=Homo sapiens OX=9606 GN=PYCARD PE=1 SV=2	10	10	10	50.8	21.627	280830	237780	249370	268160	250300	293050	317310	326130	92976	110290	77425	84374	132270	153800	134690	282100	277866	133491	2.08154	UP	6.91321e-05
Q9Y266	NUDC	sp|Q9Y266|NUDC_HUMAN Nuclear migration protein nudC OS=Homo sapiens OX=9606 GN=NUDC PE=1 SV=1	13	13	13	42.6	38.242	211850	186500	215820	213700	169530	279060	266470	228190	63350	106970	104540	59074	125200	117210	127110	148020	221390	106434	2.08006	UP	9.25175e-06
Q8NHP8	PLBD2	sp|Q8NHP8|PLBL2_HUMAN Putative phospholipase B-like 2 OS=Homo sapiens OX=9606 GN=PLBD2 PE=1 SV=2	7	7	7	12.7	65.471	89743	77227	64120	80171	83118	96981	74624	106890	34629	29900	35431	41220	46445	28200		67425	84109.2	40464.3	2.0786	UP	2.89543e-05
Q8NF50	DOCK8	sp|Q8NF50|DOCK8_HUMAN Dedicator of cytokinesis protein 8 OS=Homo sapiens OX=9606 GN=DOCK8 PE=1 SV=3	19	18	17	12.4	238.53	92089	69540	79402	92564	81726	79459	97373	91864	32933	27086	40181	36221	55648	27445		68491	85502.1	41143.6	2.07814	UP	1.2258e-05
Q9Y678	COPG1	sp|Q9Y678|COPG1_HUMAN Coatomer subunit gamma-1 OS=Homo sapiens OX=9606 GN=COPG1 PE=1 SV=1	35	35	31	52.6	97.717	520740	380110	383550	374980	355450	414110	530920	486180	203320	200610	190420	186620	210810	216590	206740	245940	430755	207631	2.07462	UP	5.59268e-07
P36551	CPOX	sp|P36551|HEM6_HUMAN Oxygen-dependent coproporphyrinogen-III oxidase, mitochondrial OS=Homo sapiens OX=9606 GN=CPOX PE=1 SV=3	15	15	15	41.6	50.151	124850	98471	83838	88560	115140	78467	124320	144880	56214	44291	44708	57668	38773	54428	35240	82883	107316	51775.6	2.07271	UP	6.26488e-05
Q96EY8	MMAB	sp|Q96EY8|MMAB_HUMAN Corrinoid adenosyltransferase OS=Homo sapiens OX=9606 GN=MMAB PE=1 SV=1	3	3	3	16	27.388	122020	78498	107990	128350	47765	89422	70837	106170	44849	33836	77991	46882	46611		33050	34194	93881.5	45344.7	2.0704	UP	0.0011977
Q02809	PLOD1	sp|Q02809|PLOD1_HUMAN Procollagen-lysine,2-oxoglutarate 5-dioxygenase 1 OS=Homo sapiens OX=9606 GN=PLOD1 PE=1 SV=2	21	21	21	37.4	83.549	113450	67439	121790	52206	109740	90304	181210	112170	62272	55153	49040	54289	36615	61492	41826	49125	106039	51226.5	2.07	UP	0.00168208
P12277	CKB	sp|P12277|KCRB_HUMAN Creatine kinase B-type OS=Homo sapiens OX=9606 GN=CKB PE=1 SV=1	18	18	17	66.4	42.644	959040	1364500	1108300	1540000	634730	1193500	660560	1509800	405080	449130	633580	375680	472200	357760	840440	805030	1.1213e+06	542362	2.06744	UP	0.00112154
O14657	TOR1B	sp|O14657|TOR1B_HUMAN Torsin-1B OS=Homo sapiens OX=9606 GN=TOR1B PE=1 SV=2	4	4	4	12.8	37.978	171400	138100	151780	62449	130330	75040	161850	78388	49793	91391	112610	48593	43180	28699	44752	49974	121167	58624	2.06685	UP	0.00394555
P27144	AK4	sp|P27144|KAD4_HUMAN Adenylate kinase 4, mitochondrial OS=Homo sapiens OX=9606 GN=AK4 PE=1 SV=1	4	4	4	22.4	25.268	24620	76284	24892	66155	33993	43744	35837	53641	11526	30177	17503	33010	17079	20355	20019	24123	44895.8	21724	2.06664	UP	0.00603436
Q9NUQ9	CYRIB	sp|Q9NUQ9|CYRIB_HUMAN CYFIP-related Rac1 interactor B OS=Homo sapiens OX=9606 GN=CYRIB PE=1 SV=1	14	14	12	51.9	36.748	256930	274050	218290	296790	212410	288860	278610	297580	86833	110310	102160	111330	110250	123780	114410	270750	265440	128728	2.06202	UP	5.11045e-05
Q9Y2H1	STK38L	sp|Q9Y2H1|ST38L_HUMAN Serine/threonine-protein kinase 38-like OS=Homo sapiens OX=9606 GN=STK38L PE=1 SV=3	10	10	8	28.4	54.002	65415	78096	60420	78954	57744	79358	66766	50851	22453	30321	31804	26031	29572	30647	39582	50307	67200.5	32589.6	2.06202	UP	5.49986e-06
O60496	DOK2	sp|O60496|DOK2_HUMAN Docking protein 2 OS=Homo sapiens OX=9606 GN=DOK2 PE=1 SV=2	5	5	5	16	45.378	46439	31192	63231	53044	46217	56106	82313	59605	17562	20957	19916	23673	22653	19248	19836	69168	54768.4	26626.6	2.0569	UP	0.00364011
P07686	HEXB	sp|P07686|HEXB_HUMAN Beta-hexosaminidase subunit beta OS=Homo sapiens OX=9606 GN=HEXB PE=1 SV=4	14	14	14	27.3	63.137	348590	497550	391580	422790	297080	430690	445780	522980	141800	154380	156070	169730	237050	177060	147780	448350	419630	204028	2.05673	UP	0.000281733
P26373	RPL13	sp|P26373|RL13_HUMAN 60S ribosomal protein L13 OS=Homo sapiens OX=9606 GN=RPL13 PE=1 SV=4	10	10	10	49.3	24.261	1122600	1009400	1024000	970530	1047500	1002100	1163600	953600	244120	603110	566590	433700	427430	574970	488480	698050	1.03667e+06	504556	2.05461	UP	1.54254e-07
P51665	PSMD7	sp|P51665|PSMD7_HUMAN 26S proteasome non-ATPase regulatory subunit 7 OS=Homo sapiens OX=9606 GN=PSMD7 PE=1 SV=2	9	9	9	35.8	37.025	129540	166830	53874	85995	127830	66630	140800	180410	51103	58321	58660	44389	50710	73795	44281	82399	118989	57957.2	2.05304	UP	0.00291207
P48637	GSS	sp|P48637|GSHB_HUMAN Glutathione synthetase OS=Homo sapiens OX=9606 GN=GSS PE=1 SV=1	15	15	15	42.8	52.384	173250	181300	159210	177510	105490	189720	151210	173070	51508	80797	56822	46539	49453	90358	108240	154920	163845	79829.6	2.05243	UP	0.000144582
Q9HA77	CARS2	sp|Q9HA77|SYCM_HUMAN Probable cysteine--tRNA ligase, mitochondrial OS=Homo sapiens OX=9606 GN=CARS2 PE=1 SV=1	4	4	4	9.9	62.223	41662	21438	41687		32838	30252		50875					15329	20117	8404.3	27234	36458.7	17771.1	2.05157	UP	0.0162019
Q9Y2B0	CNPY2	sp|Q9Y2B0|CNPY2_HUMAN Protein canopy homolog 2 OS=Homo sapiens OX=9606 GN=CNPY2 PE=1 SV=1	11	11	11	59.9	20.652	365010	254030	244480	283330	220480	257070	286100	216750	100830	132370	128980	102660	140870	132690	162340	136490	265906	129654	2.0509	UP	2.90219e-06
P09601	HMOX1	sp|P09601|HMOX1_HUMAN Heme oxygenase 1 OS=Homo sapiens OX=9606 GN=HMOX1 PE=1 SV=1	11	11	11	50.7	32.818	146320	100600	109220	82648	138160	273250	322450	301690	44578	88044	76038	107530	98290	108120	53021	143330	184292	89868.9	2.05068	UP	0.0214423
O15355	PPM1G	sp|O15355|PPM1G_HUMAN Protein phosphatase 1G OS=Homo sapiens OX=9606 GN=PPM1G PE=1 SV=1	7	7	7	19.2	59.271	100440	99933	66300	76659	76834	103630	115190	98728	36902	62716	42364	63130	17586	31870	33126	72192	92214.2	44985.8	2.04985	UP	0.000118429
Q66K14	TBC1D9B	sp|Q66K14|TBC9B_HUMAN TBC1 domain family member 9B OS=Homo sapiens OX=9606 GN=TBC1D9B PE=1 SV=3	15	15	15	15.1	140.52	71982	64856	48174	73563	62181	57696	68646	69258	18385	28202	25059	31764	35357	25356		56554	64544.5	31525.3	2.04739	UP	3.51258e-05
Q9BQ24	ZFYVE21	sp|Q9BQ24|ZFY21_HUMAN Zinc finger FYVE domain-containing protein 21 OS=Homo sapiens OX=9606 GN=ZFYVE21 PE=1 SV=1	3	3	3	21.8	26.505	23740	28048	19114		26227	26289	23941	40758	15149	11192	17202	8908.7				13261	26873.9	13142.5	2.0448	UP	0.00190872
Q8NCW5	NAXE	sp|Q8NCW5|NNRE_HUMAN NAD(P)H-hydrate epimerase OS=Homo sapiens OX=9606 GN=NAXE PE=1 SV=2	7	7	7	36.8	31.674	234510	324630	206230	265850	209770	257820	223270	239550	82689	107160	111520	81890	101770	106280	134110	234830	245204	120031	2.04283	UP	5.7735e-05
P53621	COPA	sp|P53621|COPA_HUMAN Coatomer subunit alpha OS=Homo sapiens OX=9606 GN=COPA PE=1 SV=2	60	60	60	58.3	138.34	509280	380200	368130	393280	387920	388980	510890	450870	197420	227360	191700	176140	216720	232070	184260	234150	423694	207478	2.04212	UP	1.33055e-07
Q96KP4	CNDP2	sp|Q96KP4|CNDP2_HUMAN Cytosolic non-specific dipeptidase OS=Homo sapiens OX=9606 GN=CNDP2 PE=1 SV=2	23	23	23	59.8	52.878	1313200	909280	1094500	1070300	595940	1087000	1664200	1469000	406520	464390	417950	364630	500330	567020	586070	1201600	1.15043e+06	563564	2.04134	UP	0.00165054
Q96CM8	ACSF2	sp|Q96CM8|ACSF2_HUMAN Medium-chain acyl-CoA ligase ACSF2, mitochondrial OS=Homo sapiens OX=9606 GN=ACSF2 PE=1 SV=2	15	15	15	29.8	68.124	124480	72607	112750	76345	97856	67932	130650	123500	41886	41995	75977	35537	44021	34778	41064	79795	100765	49381.6	2.04054	UP	0.000374995
P40616	ARL1	sp|P40616|ARL1_HUMAN ADP-ribosylation factor-like protein 1 OS=Homo sapiens OX=9606 GN=ARL1 PE=1 SV=1	7	7	7	49.2	20.417	247160	195400	202720	155720	185550	210190	274930	247130	114540	103560	112660	97457	83796	112190		112860	214850	105295	2.04046	UP	7.38906e-06
Q96T76	MMS19	sp|Q96T76|MMS19_HUMAN MMS19 nucleotide excision repair protein homolog OS=Homo sapiens OX=9606 GN=MMS19 PE=1 SV=2	8	8	8	11.4	113.29	32752	29470	24600	21773	17792	27208	41829	34531	15379		15989			11311		13728	28744.4	14101.8	2.03836	UP	0.00425552
O75503	CLN5	sp|O75503|CLN5_HUMAN Ceroid-lipofuscinosis neuronal protein 5 OS=Homo sapiens OX=9606 GN=CLN5 PE=1 SV=2	6	6	5	18.2	41.496	101880	53768	93678	99539	81867	79927	98683	124400	29622	57246	36269	66585	40773	52778		31749	91717.8	45003.1	2.03803	UP	0.000220245
Q9UJ70	NAGK	sp|Q9UJ70|NAGK_HUMAN N-acetyl-D-glucosamine kinase OS=Homo sapiens OX=9606 GN=NAGK PE=1 SV=4	17	17	17	66.6	37.375	285870	311680	208830	321990	268730	339400	262110	287600	72412	107830	109040	94698	61421	147810	103700	427540	285776	140556	2.03318	UP	0.00559122
Q9Y376	CAB39	sp|Q9Y376|CAB39_HUMAN Calcium-binding protein 39 OS=Homo sapiens OX=9606 GN=CAB39 PE=1 SV=1	14	14	12	39.6	39.869	131960	144840	115170	139830	114900	140750	140000	142250	46513	65999	59105	41201	61750	70882	69706	111470	133712	65828.2	2.03123	UP	1.70909e-06
O60603	TLR2	sp|O60603|TLR2_HUMAN Toll-like receptor 2 OS=Homo sapiens OX=9606 GN=TLR2 PE=1 SV=1	11	11	11	19.1	89.837	50710	28913	29796	28932	20166	18861	76393	47136	10916		17178	30606	17241	15913		19258	37613.4	18518.7	2.03111	UP	0.0405887
P04080	CSTB	sp|P04080|CYTB_HUMAN Cystatin-B OS=Homo sapiens OX=9606 GN=CSTB PE=1 SV=2	4	4	4	70.4	11.139	2039300	1331100	1573200	1866000	1618900	1845700	1984500	2441400	391040	650140	546170	472540	604090	570170	851300	3156600	1.83751e+06	905256	2.02983	UP	0.0175714
Q8IXL7	MSRB3	sp|Q8IXL7|MSRB3_HUMAN Methionine-R-sulfoxide reductase B3 OS=Homo sapiens OX=9606 GN=MSRB3 PE=1 SV=2	4	4	4	34.9	20.702	26570	33940	29305	45047	23197	40473	19590	25249	23036	11059	12454	13374	13517	12370	20242	13886	30421.4	14992.2	2.02914	UP	0.000527155
P61081	UBE2M	sp|P61081|UBC12_HUMAN NEDD8-conjugating enzyme Ubc12 OS=Homo sapiens OX=9606 GN=UBE2M PE=1 SV=1	5	5	5	30.6	20.9	276360	264780	225770	301900	233740	309120	268170	284510	95497	108510	119140	88209	143680	136310	173850	201870	270544	133383	2.02832	UP	1.56205e-06
Q9UKU7	ACAD8	sp|Q9UKU7|ACAD8_HUMAN Isobutyryl-CoA dehydrogenase, mitochondrial OS=Homo sapiens OX=9606 GN=ACAD8 PE=1 SV=1	9	9	9	30.6	45.069	310590	162020	178370	176120	134400	162780	157920	197610	123330	53514	105360	130210	90229	100570	64581	61848	184976	91205.2	2.02813	UP	0.000685682
Q53T59	HS1BP3	sp|Q53T59|H1BP3_HUMAN HCLS1-binding protein 3 OS=Homo sapiens OX=9606 GN=HS1BP3 PE=1 SV=1	7	7	7	20.4	42.78	520920	429960	455110	505150	390960	537460	578260	561830	167100	227190	298720	152470	346880	176500	179200	414810	497456	245359	2.02746	UP	2.89434e-05
Q14232	EIF2B1	sp|Q14232|EI2BA_HUMAN Translation initiation factor eIF-2B subunit alpha OS=Homo sapiens OX=9606 GN=EIF2B1 PE=1 SV=1	10	10	10	41.6	33.712	93806	99285	60709	74001	67962	93124	94311	92709	44224	53442	37647	29940	40400	37489	32729	57518	84488.4	41673.6	2.02738	UP	7.06404e-06
O15382	BCAT2	sp|O15382|BCAT2_HUMAN Branched-chain-amino-acid aminotransferase, mitochondrial OS=Homo sapiens OX=9606 GN=BCAT2 PE=1 SV=2	17	17	17	47.2	44.287	611290	280380	255220	202250	208040	180320	442260	316100	160750	111060	188250	135930	138100	138860	182920	176320	311982	154024	2.02555	UP	0.0097224
Q9NQ48	LZTFL1	sp|Q9NQ48|LZTL1_HUMAN Leucine zipper transcription factor-like protein 1 OS=Homo sapiens OX=9606 GN=LZTFL1 PE=1 SV=1	10	10	10	37.5	34.592	166690	209060	217950	186510	143610	282790	180350	166810	45117	74189	85071	19641	67154	164630	203930	107380	194221	95889	2.02548	UP	0.00231899
O43252	PAPSS1	sp|O43252|PAPS1_HUMAN Bifunctional 3-phosphoadenosine 5-phosphosulfate synthase 1 OS=Homo sapiens OX=9606 GN=PAPSS1 PE=1 SV=2	10	9	9	18.8	70.832	111220	93761	83308	88650	70416	111220	107650	90212	59333	42123	45080	21451	67267	59291	42656	36390	94554.6	46698.9	2.02477	UP	1.35257e-05
P29350	PTPN6	sp|P29350|PTN6_HUMAN Tyrosine-protein phosphatase non-receptor type 6 OS=Homo sapiens OX=9606 GN=PTPN6 PE=1 SV=1	25	25	25	52.4	67.56	223810	193420	186240	254110	196030	208910	218640	214600	60417	79373	70282	62212	93797	91278	89931	290600	211970	104736	2.02385	UP	0.00183965
P52566	ARHGDIB	sp|P52566|GDIR2_HUMAN Rho GDP-dissociation inhibitor 2 OS=Homo sapiens OX=9606 GN=ARHGDIB PE=1 SV=3	12	12	12	62.7	22.988	1208600	1426300	1116300	1391500	1018100	1453900	1292300	1285400	329260	513840	431840	301890	555030	555420	619650	1734700	1274050	630204	2.02165	UP	0.00213502
Q9UBQ7	GRHPR	sp|Q9UBQ7|GRHPR_HUMAN Glyoxylate reductase/hydroxypyruvate reductase OS=Homo sapiens OX=9606 GN=GRHPR PE=1 SV=1	11	11	11	43	35.668	620920	585300	507200	289150	454150	590810	615860	712480	194180	236110	267450	198750	263640	308680	307010	389820	546984	270705	2.02059	UP	9.46097e-05
P00966	ASS1	sp|P00966|ASSY_HUMAN Argininosuccinate synthase OS=Homo sapiens OX=9606 GN=ASS1 PE=1 SV=2	16	16	16	42.7	46.53	283310	221600	200800	246510	143720	230200	236460	304540	134690	88278	116790	61747	142250	119850	116160	144510	233392	115534	2.02011	UP	4.06513e-05
P00390	GSR	sp|P00390|GSHR_HUMAN Glutathione reductase, mitochondrial OS=Homo sapiens OX=9606 GN=GSR PE=1 SV=2	19	19	19	56.9	56.256	446310	463570	381420	459480	328350	462400	420410	545920	151290	178520	147420	162010	241230	257500	230090	372120	438482	217522	2.0158	UP	1.98466e-05
Q02083	NAAA	sp|Q02083|NAAA_HUMAN N-acylethanolamine-hydrolyzing acid amidase OS=Homo sapiens OX=9606 GN=NAAA PE=1 SV=3	6	6	6	20.9	40.066	92666	69984	58442	43585	42221	17791	83198	55751	48144	25221	19765	27909	21937	25639	30410	30978	57954.8	28750.4	2.01579	UP	0.00611187
O00764	PDXK	sp|O00764|PDXK_HUMAN Pyridoxal kinase OS=Homo sapiens OX=9606 GN=PDXK PE=1 SV=1	10	10	10	40.4	35.102	334930	254460	265780	232290	188160	312660	334410	366530	113360	91756	128700	92134	125670	153510	160040	270660	286152	141979	2.01546	UP	0.000247826
P40925	MDH1	sp|P40925|MDHC_HUMAN Malate dehydrogenase, cytoplasmic OS=Homo sapiens OX=9606 GN=MDH1 PE=1 SV=4	11	11	11	42.5	36.426	1961300	2257900	1780700	2336100	1694800	2336400	1799300	2110700	566200	824050	697310	623400	770130	1149000	1297800	2150100	2034650	1.00975e+06	2.01501	UP	0.000220017
P01860	IGHG3	sp|P01860|IGHG3_HUMAN Immunoglobulin heavy constant gamma 3 OS=Homo sapiens OX=9606 GN=IGHG3 PE=1 SV=2	16	9	7	53.1	41.287	9424100	4239700	3303900	14916000	15136000	8167600	4947000	10020000	1712500	4810200	5357200	2159800	7236700	1844200	5465300	6235500	8.76929e+06	4352675	2.01469	UP	0.0266304
P17050	NAGA	sp|P17050|NAGAB_HUMAN Alpha-N-acetylgalactosaminidase OS=Homo sapiens OX=9606 GN=NAGA PE=1 SV=2	7	7	7	19.7	46.564	258490	355410	232170	362940	246940	319440	308850	314930	120270	132560	126450	123320	191700	135990	136050	224740	299896	148885	2.01428	UP	7.61014e-06
P05997	COL5A2	sp|P05997|CO5A2_HUMAN Collagen alpha-2(V) chain OS=Homo sapiens OX=9606 GN=COL5A2 PE=1 SV=3	8	8	8	9.3	144.91	1088700	745610	602970	379270	419950	1013300	867810	393280	413540	232620	252850	274470	257540	557290	407050		688861	342194	2.01307	UP	0.0103538
Q6IBS0	TWF2	sp|Q6IBS0|TWF2_HUMAN Twinfilin-2 OS=Homo sapiens OX=9606 GN=TWF2 PE=1 SV=2	15	13	13	56.7	39.548	181010	223580	179380	193950	190000	229870	205610	221590	52283	84359	100150	65313	84917	103690	97846	218670	203124	100904	2.01305	UP	0.000112318
Q12765	SCRN1	sp|Q12765|SCRN1_HUMAN Secernin-1 OS=Homo sapiens OX=9606 GN=SCRN1 PE=1 SV=2	9	9	9	23.9	46.382	153790	142890	164350	179110	94295	176420	103630	137920	45662	73976	76778	57215	57839	70965	71423	118860	144051	71589.8	2.01217	UP	0.00010221
P01717	IGLV3-25	sp|P01717|LV325_HUMAN Immunoglobulin lambda variable 3-25 OS=Homo sapiens OX=9606 GN=IGLV3-25 PE=1 SV=2	4	4	1	36.6	12.011	793780	224910	549090	559170	799070	493630	710560	1100800	293510	522630	299110	116090		249090	322820	472250	653876	325071	2.01148	UP	0.0103432
Q8TED1	GPX8	sp|Q8TED1|GPX8_HUMAN Probable glutathione peroxidase 8 OS=Homo sapiens OX=9606 GN=GPX8 PE=1 SV=2	3	3	3	15.8	23.881	176650	216790	209680	183260	341280	318830	267670	168520	98069	120720	97097	121320			147870		235335	117015	2.01115	UP	0.00288154
P62942	FKBP1A	sp|P62942|FKB1A_HUMAN Peptidyl-prolyl cis-trans isomerase FKBP1A OS=Homo sapiens OX=9606 GN=FKBP1A PE=1 SV=2	6	6	6	41.7	11.951	719190	216480	714910	791550	576440	712830	822050	512680	263200	141200	324110	214250	309460	387470	407730	476110	633266	315441	2.00756	UP	0.00134498
P55786;A6NEC2	NPEPPS	sp|P55786|PSA_HUMAN Puromycin-sensitive aminopeptidase OS=Homo sapiens OX=9606 GN=NPEPPS PE=1 SV=2	31	31	31	39.7	103.28	470800	548270	443790	553590	380540	595060	536310	541750	172340	229580	213010	142500	224620	293790	301660	451070	508764	253571	2.00639	UP	3.02826e-05
P42768	WAS	sp|P42768|WASP_HUMAN Wiskott-Aldrich syndrome protein OS=Homo sapiens OX=9606 GN=WAS PE=1 SV=4	6	6	6	15.3	52.912	32603	41608	40415	54349	50197	57519	59313	45265	12494	11646	16275	11982	17846			72503	47658.6	23791	2.00322	UP	0.023514
P13674	P4HA1	sp|P13674|P4HA1_HUMAN Prolyl 4-hydroxylase subunit alpha-1 OS=Homo sapiens OX=9606 GN=P4HA1 PE=1 SV=2	17	17	17	36.7	61.049	149340	93956	133070	105510	111490	135060	201320	151280	70722	76725	64279	66087	60220	72835	59271	69721	135128	67482.5	2.00242	UP	6.83049e-05
P23526	AHCY	sp|P23526|SAHH_HUMAN Adenosylhomocysteinase OS=Homo sapiens OX=9606 GN=AHCY PE=1 SV=4	21	21	21	47.7	47.716	459720	454580	339880	523110	310910	437090	473910	515100	120830	178820	150810	140100	170880	281850	299470	412950	439288	219464	2.00164	UP	0.000241686
Q16706	MAN2A1	sp|Q16706|MA2A1_HUMAN Alpha-mannosidase 2 OS=Homo sapiens OX=9606 GN=MAN2A1 PE=1 SV=2	18	18	17	18.4	131.14	85835	84714	52346	86539	90604	74563	135550	100940	39048	45872	23777	45383	39488	79350	26328	56143	88886.4	44423.6	2.00088	UP	0.00077404
P04181	OAT	sp|P04181|OAT_HUMAN Ornithine aminotransferase, mitochondrial OS=Homo sapiens OX=9606 GN=OAT PE=1 SV=1	13	13	13	40.1	48.534	93431	145040	99862	93522	180980	103740	161680	102620	58491	62587	65144	81442	52921	55281	51913	62565	122609	61293	2.00038	UP	0.000268228
P02746	C1QB	sp|P02746|C1QB_HUMAN Complement C1q subcomponent subunit B OS=Homo sapiens OX=9606 GN=C1QB PE=1 SV=3	6	6	6	23.7	26.721	244200	131060	404810	175870	437500	345870	232440	239170	374390	505900	409890	487580	485450	651760	924650	591260	276365	553860	0.49898	DOWN	0.00187823
Q9UN70	PCDHGC3	sp|Q9UN70|PCDGK_HUMAN Protocadherin gamma-C3 OS=Homo sapiens OX=9606 GN=PCDHGC3 PE=1 SV=1	5	5	3	7.5	101.08		130670	73021		57941	101300	83628		304430	167830	281910	211050	118640	100010	133290	116080	89312	179155	0.498518	DOWN	0.0338391
Q6UN15	FIP1L1	sp|Q6UN15|FIP1_HUMAN Pre-mRNA 3-end-processing factor FIP1 OS=Homo sapiens OX=9606 GN=FIP1L1 PE=1 SV=1	5	5	5	11.8	66.526	55198		43822	53178	36532	44764	30641	25111	84458	71445	88879	106190	88005	77629	92275	55136	41320.9	83002.1	0.497829	DOWN	4.76161e-05
Q92626	PXDN	sp|Q92626|PXDN_HUMAN Peroxidasin homolog OS=Homo sapiens OX=9606 GN=PXDN PE=1 SV=2	41	41	40	36.7	165.27	200830	182250	147610	116330	189920	86889	170940	90382	285360	210780	191410	268750	231050	545180	492060	157460	148144	297756	0.497534	DOWN	0.0135499
Q8NE01	CNNM3	sp|Q8NE01|CNNM3_HUMAN Metal transporter CNNM3 OS=Homo sapiens OX=9606 GN=CNNM3 PE=1 SV=1	5	5	4	9.2	76.118	9914.3	12291	16703	10818	17329	7355.1	14114		44416	17430	40820	28762	27200	13596	18087	13308	12646.3	25452.4	0.496863	DOWN	0.0183714
Q7Z5L9	IRF2BP2	sp|Q7Z5L9|I2BP2_HUMAN Interferon regulatory factor 2-binding protein 2 OS=Homo sapiens OX=9606 GN=IRF2BP2 PE=1 SV=2	6	4	4	17	61.024	51936	63806	16355	49490	26744	72274	43257	27806	104630	74302	135940	87665	94674	45824	87250	79449	43958.5	88716.8	0.495493	DOWN	0.0015112
Q0VF96	CGNL1	sp|Q0VF96|CGNL1_HUMAN Cingulin-like protein 1 OS=Homo sapiens OX=9606 GN=CGNL1 PE=1 SV=2	12	10	10	10	149.08	80843	51060	76537	55196	86108	65872	67336	103670	224040	102180	355750	157490	85401	83125	84374	93644	73327.8	148250	0.494621	DOWN	0.0499893
P22413	ENPP1	sp|P22413|ENPP1_HUMAN Ectonucleotide pyrophosphatase/phosphodiesterase family member 1 OS=Homo sapiens OX=9606 GN=ENPP1 PE=1 SV=2	3	3	3	4.9	104.92			16973		23796	16356		7033.9	43975	36260	18865	39643			35391	20694	16039.7	32471.3	0.493966	DOWN	0.0240741
Q9GZM7	TINAGL1	sp|Q9GZM7|TINAL_HUMAN Tubulointerstitial nephritis antigen-like OS=Homo sapiens OX=9606 GN=TINAGL1 PE=1 SV=1	19	19	19	55.2	52.387	754160	1121400	722200	971940	774500	702820	614570	676820	1857300	1309500	1563400	2683200	1780700	1447700	1396600	823200	792301	1607700	0.492817	DOWN	0.00110315
P21926	CD9	sp|P21926|CD9_HUMAN CD9 antigen OS=Homo sapiens OX=9606 GN=CD9 PE=1 SV=4	7	7	7	28.5	25.416	1622000	1922600	2299100	1510900	2352000	1758200	930370	1441900	4288000	3277600	3517900	4824800	3440700	2871200	3253100	2613400	1.72963e+06	3.51084e+06	0.492656	DOWN	4.26005e-05
P27658	COL8A1	sp|P27658|CO8A1_HUMAN Collagen alpha-1(VIII) chain OS=Homo sapiens OX=9606 GN=COL8A1 PE=1 SV=2	4	4	4	5.8	73.363	38701	63347	96256		103070	120900	65809	56167	126890	286780	141130	176710	176600	134140	64062		77750	158045	0.49195	DOWN	0.0143629
P02671	FGA	sp|P02671|FIBA_HUMAN Fibrinogen alpha chain OS=Homo sapiens OX=9606 GN=FGA PE=1 SV=2	34	34	33	47.8	94.972	2043500	1329800	2632800	3179100	4204000	1962300	3198600	1393900	2983600	11472000	2804500	3025300	3717000	6365100	4229900	5989000	2493000	5073300	0.491396	DOWN	0.0330171
Q5SSJ5	HP1BP3	sp|Q5SSJ5|HP1B3_HUMAN Heterochromatin protein 1-binding protein 3 OS=Homo sapiens OX=9606 GN=HP1BP3 PE=1 SV=1	20	20	20	37.8	61.206	846580	1170100	706880	984620	1024300	930730	780440	846160	2247300	1546100	2093600	2263200	1899800	1584200	1677200	1530900	911226	1.85529e+06	0.491151	DOWN	2.07199e-06
Q8IY21;Q5H9U9	DDX60	sp|Q8IY21|DDX60_HUMAN Probable ATP-dependent RNA helicase DDX60 OS=Homo sapiens OX=9606 GN=DDX60 PE=1 SV=3	27	27	27	19.6	197.85	46037	13147	41867	22454	39383	34061	33518	28146	104760	68475	93150	48891	75015	39759	49041	49257	32326.6	66043.5	0.489475	DOWN	0.00245641
Q9H147	DNTTIP1	sp|Q9H147|TDIF1_HUMAN Deoxynucleotidyltransferase terminal-interacting protein 1 OS=Homo sapiens OX=9606 GN=DNTTIP1 PE=1 SV=2	2	2	2	8.5	37.013	26982	53567	28427	44962	41540	34111	26231	26902	71805	70870	75160	80737	62471				35340.2	72208.6	0.489419	DOWN	2.01486e-05
Q00013	MPP1	sp|Q00013|EM55_HUMAN 55 kDa erythrocyte membrane protein OS=Homo sapiens OX=9606 GN=MPP1 PE=1 SV=2	16	16	16	50.4	52.296	92867	110200	84167	135520	96414	118910	83259	94158	172910	230630	115950	174760	169200	237320	302170	265550	101937	208561	0.488762	DOWN	0.000308926
P55196	AFDN	sp|P55196|AFAD_HUMAN Afadin OS=Homo sapiens OX=9606 GN=AFDN PE=1 SV=3	36	36	36	27.2	206.8	67876	53039	77962	60917	68321	62815	93477	67959	177190	142730	254660	106050	160840	77887	108590	102900	69045.8	141356	0.488453	DOWN	0.00326784
Q9H479	FN3K	sp|Q9H479|FN3K_HUMAN Fructosamine-3-kinase OS=Homo sapiens OX=9606 GN=FN3K PE=1 SV=1	7	7	7	31.4	35.171	30829	48597	35084	36075	57660	47538	38506	37370	84232	80475	89398	30397	61980	77401	203130	54097	41457.4	85138.8	0.486939	DOWN	0.0329033
Q7Z5L7	PODN	sp|Q7Z5L7|PODN_HUMAN Podocan OS=Homo sapiens OX=9606 GN=PODN PE=1 SV=2	18	18	18	35.4	68.975	172200	261780	191550	201140	227600	244970	103400	113660	349170	434200	291070	496910	392260	465080	477020	214150	189538	389982	0.486015	DOWN	0.000218911
P32119	PRDX2	sp|P32119|PRDX2_HUMAN Peroxiredoxin-2 OS=Homo sapiens OX=9606 GN=PRDX2 PE=1 SV=5	15	14	14	68.7	21.892	2924400	5799100	3195100	3961300	2080200	3306400	2129900	2111900	4202600	7402000	3202200	3366800	5143200	11154000	12071000	6094700	3.18854e+06	6.57956e+06	0.484612	DOWN	0.0194285
P56381;Q5VTU8	ATP5F1E; ATP5F1EP2	sp|P56381|ATP5E_HUMAN ATP synthase subunit epsilon, mitochondrial OS=Homo sapiens OX=9606 GN=ATP5F1E PE=1 SV=2;sp|Q5VTU8|AT5EL_HUMAN ATP synthase subunit epsilon-like protein, mitochondrial OS=Homo sapiens OX=9606 GN=ATP5F1EP2 PE=1 SV=1	2	2	2	31.4	5.7797	56762		98884	96435			100230	56894	125880	146120	110950	177940	128210	309610		183520	81841	168890	0.484582	DOWN	0.0210543
P42892	ECE1	sp|P42892|ECE1_HUMAN Endothelin-converting enzyme 1 OS=Homo sapiens OX=9606 GN=ECE1 PE=1 SV=2	15	15	15	25.7	87.163	37485	56181	60080	33033	61361	45745	55465	53361	146030	121080	151320	102350	109510	76861	80674	44064	50338.9	103986	0.484092	DOWN	0.00126649
Q5TDH0;Q8WTU0	DDI2	sp|Q5TDH0|DDI2_HUMAN Protein DDI1 homolog 2 OS=Homo sapiens OX=9606 GN=DDI2 PE=1 SV=1	9	9	9	32.8	44.522	69288	85837	68273	97545	59123	79916	70285	64891	115980	185840	92821	81556	150670	237170	232630	139140	74394.8	154476	0.481595	DOWN	0.00226248
P51608	MECP2	sp|P51608|MECP2_HUMAN Methyl-CpG-binding protein 2 OS=Homo sapiens OX=9606 GN=MECP2 PE=1 SV=1	19	19	19	40.5	52.44	112320	272840	170990	212240	270480	202150	131080	170280	582240	322360	488120	473110	389060	233550	329040	386310	192798	400474	0.481424	DOWN	0.00034445
P62873	GNB1	sp|P62873|GBB1_HUMAN Guanine nucleotide-binding protein G(I)/G(S)/G(T) subunit beta-1 OS=Homo sapiens OX=9606 GN=GNB1 PE=1 SV=3	15	15	10	59.4	37.377	1798600	1772200	2301400	2008400	2130700	1695800	1573400	1646200	5418200	3230600	4169100	4326100	4270600	3381900	3328500	2886500	1.86584e+06	3.87644e+06	0.481328	DOWN	1.21594e-05
P07947	YES1	sp|P07947|YES_HUMAN Tyrosine-protein kinase Yes OS=Homo sapiens OX=9606 GN=YES1 PE=1 SV=3	14	13	9	37.6	60.801	285390	261270	543150	462870	366360	343770	487830	485750	1212700	795190	1479200	787990	904420	547710	532550	466520	404549	840785	0.481156	DOWN	0.0048009
P08294	SOD3	sp|P08294|SODE_HUMAN Extracellular superoxide dismutase [Cu-Zn] OS=Homo sapiens OX=9606 GN=SOD3 PE=1 SV=2	7	7	7	37.1	25.851	630040	1528500	724700	1118100	810330	890780	591480	821060	1592500	2907900	1428300	1949300	2184100	1838100	1760100	1132400	889374	1.84909e+06	0.48098	DOWN	0.000603441
Q16363	LAMA4	sp|Q16363|LAMA4_HUMAN Laminin subunit alpha-4 OS=Homo sapiens OX=9606 GN=LAMA4 PE=1 SV=4	56	56	56	33.7	202.52	613040	882240	820770	865600	696190	617160	721170	613660	1789300	1467400	1593700	1456000	1633300	1549900	1699100	947560	728729	1.51703e+06	0.480365	DOWN	1.45133e-06
Q9HAV0	GNB4	sp|Q9HAV0|GBB4_HUMAN Guanine nucleotide-binding protein subunit beta-4 OS=Homo sapiens OX=9606 GN=GNB4 PE=1 SV=3	13	8	8	48.8	37.567	174420	96529	223720	241460	234190	183320	172130	154150	451950	302110	396950	475220	432380	349610	352560	320620	184990	385175	0.480275	DOWN	5.32208e-06
P12110	COL6A2	sp|P12110|CO6A2_HUMAN Collagen alpha-2(VI) chain OS=Homo sapiens OX=9606 GN=COL6A2 PE=1 SV=4	42	42	42	36.5	108.58	10038000	11913000	10847000	7424800	6779400	9675400	6293200	7406400	19879000	24878000	16468000	19899000	19867000	19917000	15354000	10447000	8797150	18338625	0.479706	DOWN	5.58223e-05
P04196	HRG	sp|P04196|HRG_HUMAN Histidine-rich glycoprotein OS=Homo sapiens OX=9606 GN=HRG PE=1 SV=1	17	17	17	37.5	59.578	249700	117750	298690	315540	485180	155060	167960	115380	319990	878120	206390	226740	524710	701760	587910	529710	238158	496916	0.479271	DOWN	0.0158596
O14786	NRP1	sp|O14786|NRP1_HUMAN Neuropilin-1 OS=Homo sapiens OX=9606 GN=NRP1 PE=1 SV=3	24	24	24	39.4	103.13	80963	93025	80084	70313	97256	77652	71134	62663	260320	184980	151420	195030	218640	99223	123280	88083	79136.2	165122	0.479259	DOWN	0.00141722
P28289;Q9NZQ9	TMOD1	sp|P28289|TMOD1_HUMAN Tropomodulin-1 OS=Homo sapiens OX=9606 GN=TMOD1 PE=1 SV=1	17	16	16	49.9	40.569	76106	202250	123680	164650	140340	161140	71800	96471	231280	299960	182750	384710	231310	332680	325990	176500	129555	270648	0.478684	DOWN	0.00051366
Q2PPJ7	RALGAPA2	sp|Q2PPJ7|RGPA2_HUMAN Ral GTPase-activating protein subunit alpha-2 OS=Homo sapiens OX=9606 GN=RALGAPA2 PE=1 SV=2	12	12	12	8.8	210.77	20852	16625	21131	17797	17199	12545	28690	25458	65958	46216	59714	37826	51793	32486	20117	22675	20037.1	42098.1	0.475962	DOWN	0.00312822
Q4V9L6	TMEM119	sp|Q4V9L6|TM119_HUMAN Transmembrane protein 119 OS=Homo sapiens OX=9606 GN=TMEM119 PE=1 SV=1	4	4	4	16.6	29.203	78501	126070	186690	123350	162740	202280	140360	84489	236120	303530	401310	456710	292230	254320	236440	141380	138060	290255	0.475651	DOWN	0.00146849
Q86YQ8;Q8IYJ1;Q9HCH3	CPNE8	sp|Q86YQ8|CPNE8_HUMAN Copine-8 OS=Homo sapiens OX=9606 GN=CPNE8 PE=1 SV=2	9	8	8	21.1	63.107		18120	19448		31253		18941	18906	51228	51871	30458	51265	39594				21333.6	44883.2	0.475314	DOWN	0.0014289
Q12824	SMARCB1	sp|Q12824|SNF5_HUMAN SWI/SNF-related matrix-associated actin-dependent regulator of chromatin subfamily B member 1 OS=Homo sapiens OX=9606 GN=SMARCB1 PE=1 SV=2	5	5	5	14.8	44.141		32869	22271	8754	20336	21110		15095	56513	26517	54902	42433	52232		35382	27712	20072.5	42241.6	0.475184	DOWN	0.00364494
O43556	SGCE	sp|O43556|SGCE_HUMAN Epsilon-sarcoglycan OS=Homo sapiens OX=9606 GN=SGCE PE=1 SV=6	9	9	9	27.9	49.85	176060	283870	307510	308260	307490	264380	151180	201620	468310	530090	587410	819730	479770	376970	668470	280480	250046	526404	0.475008	DOWN	0.000681297
Q96HP0	DOCK6	sp|Q96HP0|DOCK6_HUMAN Dedicator of cytokinesis protein 6 OS=Homo sapiens OX=9606 GN=DOCK6 PE=1 SV=3	25	25	23	17.4	229.56	53464	77787	73642	59315	53641	51579	59438	87718	195440	166970	152840	98087	145720	121900	114710	92582	64573	136031	0.474693	DOWN	0.000108164
Q07507	DPT	sp|Q07507|DERM_HUMAN Dermatopontin OS=Homo sapiens OX=9606 GN=DPT PE=1 SV=2	8	8	8	38.8	24.005	1674900	1970000	2195600	1810800	1013000	2057100	929480	1272800	4437300	2988200	3598000	4134000	4307100	4056500	2376000	1347400	1615460	3.40556e+06	0.474359	DOWN	0.000826325
P23229	ITGA6	sp|P23229|ITA6_HUMAN Integrin alpha-6 OS=Homo sapiens OX=9606 GN=ITGA6 PE=1 SV=5	35	35	35	38.8	126.6	215340	197240	175690	185070	158270	148940	165750	169940	471590	443140	439150	437140	406780	350500	256670	193790	177030	374845	0.472275	DOWN	8.49035e-05
Q92692	NECTIN2	sp|Q92692|NECT2_HUMAN Nectin-2 OS=Homo sapiens OX=9606 GN=NECTIN2 PE=1 SV=1	7	7	7	16.7	57.741	57641	48391	57140	39319	76770	47468	58355	54614	164940	115160	147780	130390	121950	75942	108950	66488	54962.2	116450	0.471982	DOWN	0.00020835
P04439	HLA-A	sp|P04439|HLAA_HUMAN HLA class I histocompatibility antigen, A alpha chain OS=Homo sapiens OX=9606 GN=HLA-A PE=1 SV=2	25	25	16	63	40.84	1838500	1884900	2602300	2720900	3528300	2111500	2607200	1897800	7226200	3944800	5421900	5234700	4150000	4625000	4855000	5245600	2398925	5087900	0.471496	DOWN	1.38415e-05
Q9UEY8	ADD3	sp|Q9UEY8|ADDG_HUMAN Gamma-adducin OS=Homo sapiens OX=9606 GN=ADD3 PE=1 SV=1	26	26	26	39.5	79.154	437860	579140	548820	631860	606510	734390	529780	500660	1337700	1471800	1200800	1379900	1167500	962880	1121900	1048800	571128	1211410	0.471457	DOWN	2.35982e-07
Q9ULQ1	TPCN1	sp|Q9ULQ1|TPC1_HUMAN Two pore channel protein 1 OS=Homo sapiens OX=9606 GN=TPCN1 PE=1 SV=3	6	6	6	9.8	94.146	11907	22200	14009	21290	19131	20910	16838	33926	47767	38831	46955	60817	48091	26280	44147	27039	20026.4	42490.9	0.47131	DOWN	0.000303316
P02675	FGB	sp|P02675|FIBB_HUMAN Fibrinogen beta chain OS=Homo sapiens OX=9606 GN=FGB PE=1 SV=2	46	46	40	75.8	55.928	2459700	1914700	2749000	3397300	4929200	2556700	3690800	1819800	3506100	14593000	2517500	3336900	4546000	7133400	5718900	8698100	2939650	6.25624e+06	0.469875	DOWN	0.0377128
P16220;P18846	CREB1; ATF1	sp|P16220|CREB1_HUMAN Cyclic AMP-responsive element-binding protein 1 OS=Homo sapiens OX=9606 GN=CREB1 PE=1 SV=3;sp|P18846|ATF1_HUMAN Cyclic AMP-dependent transcription factor ATF-1 OS=Homo sapiens OX=9606 GN=ATF1 PE=1 SV=2	4	4	4	18	35.136	64762	61543	45135	61688	54848	62660	55497	37166	143440	106220	139680	131490	116410	110870	95843	100670	55412.4	118078	0.469287	DOWN	5.44486e-07
P10301	RRAS	sp|P10301|RRAS_HUMAN Ras-related protein R-Ras OS=Homo sapiens OX=9606 GN=RRAS PE=1 SV=1	14	14	12	53.7	23.48	360360	610270	552490	559220	643140	540950	519410	481960	1505300	1139900	1511400	1161400	1284400	710080	1006800	800650	533475	1.13999e+06	0.467964	DOWN	6.81546e-05
Q8IXM6	NRM	sp|Q8IXM6|NRM_HUMAN Nurim OS=Homo sapiens OX=9606 GN=NRM PE=1 SV=1	8	8	8	31.3	29.379	77504	118280	123910	109040	124160	97307	62651	80617	197100	223720	198910	259490	197730	284820	196550	140210	99183.6	212316	0.46715	DOWN	1.67237e-05
P28906	CD34	sp|P28906|CD34_HUMAN Hematopoietic progenitor cell antigen CD34 OS=Homo sapiens OX=9606 GN=CD34 PE=1 SV=2	6	6	6	19.7	40.716	242910	568520	255610	208400	201830	221620	275870	246030	1068400	822080	622150	770470	512940	363170	235800	384910	277599	597490	0.464608	DOWN	0.00977818
P06703	S100A6	sp|P06703|S10A6_HUMAN Protein S100-A6 OS=Homo sapiens OX=9606 GN=S100A6 PE=1 SV=1	7	7	7	35.6	10.18	1405600	1892600	1917500	1366400	1432300	1274000	1235800	1473600	855060	3163100	4594600	2545600	4356200	4242200	3529100	2582700	1499725	3233570	0.463799	DOWN	0.00170929
Q9NSC5	HOMER3	sp|Q9NSC5|HOME3_HUMAN Homer protein homolog 3 OS=Homo sapiens OX=9606 GN=HOMER3 PE=1 SV=2	6	6	6	26.6	39.836			20337		23229	18189	26194	17245	54117	47735	72849	30176	55746		24364	32680	21038.8	45381	0.463604	DOWN	0.0118185
P00739	HPR	sp|P00739|HPTR_HUMAN Haptoglobin-related protein OS=Homo sapiens OX=9606 GN=HPR PE=2 SV=2	22	6	6	51.7	39.029	118660	64706	118130	61594	68133	31250	48083		155880	160100	95968	36754	174470	121750	306320	210340	72936.6	157698	0.462509	DOWN	0.022014
O95858	TSPAN15	sp|O95858|TSN15_HUMAN Tetraspanin-15 OS=Homo sapiens OX=9606 GN=TSPAN15 PE=1 SV=1	4	4	4	19.4	33.165	54135	54936	83704	69832	81410	41300	59751	50728	188680	110850	151310	140600	129650	139990	114020	100380	61974.5	134435	0.461	DOWN	1.4836e-05
Q13201	MMRN1	sp|Q13201|MMRN1_HUMAN Multimerin-1 OS=Homo sapiens OX=9606 GN=MMRN1 PE=1 SV=3	20	20	20	23.1	138.11	92417	157320	92320	78112	31892	170820	77697	117820	255680	309630	109770	191770	196570	259340	224410	228220	102300	221924	0.460968	DOWN	0.000454109
P09758	TACSTD2	sp|P09758|TACD2_HUMAN Tumor-associated calcium signal transducer 2 OS=Homo sapiens OX=9606 GN=TACSTD2 PE=1 SV=3	8	8	8	34.1	35.709	63418	51919	123060	71149	122170	72614	80586	119090	357630	94791	362060	206420	149130	85561	181750	90931	88000.8	191034	0.460655	DOWN	0.0256076
P10909	CLU	sp|P10909|CLUS_HUMAN Clusterin OS=Homo sapiens OX=9606 GN=CLU PE=1 SV=1	16	16	16	32.7	52.494	906230	1757300	1672700	1407900	2461400	1138400	1809200	1285300	3341500	3944300	3093500	4176700	2940800	3080200	4166700	2346400	1.5548e+06	3.38626e+06	0.45915	DOWN	1.75336e-05
P11047	LAMC1	sp|P11047|LAMC1_HUMAN Laminin subunit gamma-1 OS=Homo sapiens OX=9606 GN=LAMC1 PE=1 SV=3	70	70	69	50	177.6	1124100	1483000	1324900	1212300	1130500	1093100	1166000	1127500	3270400	2039700	2538200	2930700	2990900	2667900	2874100	1761400	1207675	2.63416e+06	0.458466	DOWN	2.16185e-06
P34947	GRK5	sp|P34947|GRK5_HUMAN G protein-coupled receptor kinase 5 OS=Homo sapiens OX=9606 GN=GRK5 PE=1 SV=1	7	7	7	17.1	67.786	19805	23851	19520	24767	23567	29584	16011	26692	75321	53982	51496	36566	61184	35258	58354	28848	22974.6	50126.1	0.458336	DOWN	0.000311796
Q30154	HLA-DRB5	sp|Q30154|DRB5_HUMAN HLA class II histocompatibility antigen, DR beta 5 chain OS=Homo sapiens OX=9606 GN=HLA-DRB5 PE=1 SV=1	14	14	7	49.6	30.056	880730	963810	2155100	773130	1313100	487310	1130100	1151600	2154600	1565300	3149800	2409000	2654100	2541800	2318500	2551000	1106860	2.41801e+06	0.457756	DOWN	7.33819e-05
O43301	HSPA12A	sp|O43301|HS12A_HUMAN Heat shock 70 kDa protein 12A OS=Homo sapiens OX=9606 GN=HSPA12A PE=1 SV=2	19	17	17	34.5	74.977	28346	96040	50571	77125	80909	136670	33268	58740	115570	275150	93055	182010	171410	157230	104770	128820	70208.6	153502	0.45738	DOWN	0.00401287
Q9P0V9	SEPTIN10	sp|Q9P0V9|SEP10_HUMAN Septin-10 OS=Homo sapiens OX=9606 GN=SEPTIN10 PE=1 SV=2	16	15	15	51.5	52.592	109450	130620	126140	158230	145490	136550	144430	117720	375170	312660	351530	282240	345960	223870	228940	222870	133579	292905	0.456048	DOWN	6.30563e-06
Q09666	AHNAK	sp|Q09666|AHNK_HUMAN Neuroblast differentiation-associated protein AHNAK OS=Homo sapiens OX=9606 GN=AHNAK PE=1 SV=2	331	331	331	74.5	629.09	2212500	3211500	2555800	1951000	2847600	2674600	2008700	1984900	5599200	6293500	8428600	6354600	5405900	2948100	3796800	3878400	2430825	5.33814e+06	0.455369	DOWN	0.000492497
Q7Z304	MAMDC2	sp|Q7Z304|MAMC2_HUMAN MAM domain-containing protein 2 OS=Homo sapiens OX=9606 GN=MAMDC2 PE=1 SV=3	11	11	11	22	77.555	67961	74161	52907	48857	75106	67195	39662	48990	182720	139240	135690	178800	147300	107060	98481	55023	59354.9	130539	0.45469	DOWN	0.000492113
Q08174	PCDH1	sp|Q08174|PCDH1_HUMAN Protocadherin-1 OS=Homo sapiens OX=9606 GN=PCDH1 PE=1 SV=2	13	13	13	12.9	114.74	89146	112300	164440	97552	164560	121540	145630	93393	335770	317910	349990	276790	301150	102100	267390	225390	123570	272061	0.4542	DOWN	0.000224088
P01889	HLA-B	sp|P01889|HLAB_HUMAN HLA class I histocompatibility antigen, B alpha chain OS=Homo sapiens OX=9606 GN=HLA-B PE=1 SV=3	19	15	12	56.4	40.46	684410	645480	776270	895770	985140	794620	1221400	743220	2635400	1352100	2290100	1492200	1386900	2924000	1437100	1377000	843289	1861850	0.452931	DOWN	0.000785655
Q92522	H1-10	sp|Q92522|H1X_HUMAN Histone H1.10 OS=Homo sapiens OX=9606 GN=H1-10 PE=1 SV=1	8	8	8	37.1	22.487	391620	737320	391560	513160	790700	523200	378720	425150	1414400	1014500	1576300	1228000	1179000	749830	982120	1028200	518929	1.14654e+06	0.452603	DOWN	4.84813e-05
P07585	DCN	sp|P07585|PGS2_HUMAN Decorin OS=Homo sapiens OX=9606 GN=DCN PE=1 SV=1	24	24	23	68.2	39.746	10957000	15803000	10870000	7453600	6333800	10936000	4204700	7180400	19107000	22447000	12238000	28789000	16241000	30380000	20103000	13807000	9.21731e+06	20389000	0.452073	DOWN	0.000889446
O60262	GNG7	sp|O60262|GBG7_HUMAN Guanine nucleotide-binding protein G(I)/G(S)/G(O) subunit gamma-7 OS=Homo sapiens OX=9606 GN=GNG7 PE=1 SV=1	4	4	4	57.4	7.5217	13261	43477	26826	58797	81962	12023		34325	136530	88965	109560	92694	110520	56568	55081	34825	38667.3	85592.9	0.451758	DOWN	0.0106042
P53708	ITGA8	sp|P53708|ITA8_HUMAN Integrin alpha-8 OS=Homo sapiens OX=9606 GN=ITGA8 PE=1 SV=3	16	16	16	19.6	117.47	31868	77292	46685	55237	82488	57591	38791	52605	137070	154870	151350	143030	142990	67077	122120	61380	55319.6	122486	0.451641	DOWN	0.000402455
Q8N699	MYCT1	sp|Q8N699|MYCT1_HUMAN Myc target protein 1 OS=Homo sapiens OX=9606 GN=MYCT1 PE=1 SV=1	4	4	4	22.1	26.592	170880		213650	216810	171880	141110	96269	129760	691680	511210	604970	217290	236450	280790	167380	188250	162908	362252	0.44971	DOWN	0.0274896
O60486	PLXNC1	sp|O60486|PLXC1_HUMAN Plexin-C1 OS=Homo sapiens OX=9606 GN=PLXNC1 PE=1 SV=1	18	17	17	12.9	175.74	7774.9	18746	16122	29830	43715	30474	30707	18040	106790	45352	90744	49557	48829	26722	24773	42002	24426.1	54346.1	0.449455	DOWN	0.0173847
P04004;CON__Q3ZBS7	VTN	sp|P04004|VTNC_HUMAN Vitronectin OS=Homo sapiens OX=9606 GN=VTN PE=1 SV=1	13	13	13	36	54.305	900200	1501900	1692700	643320	2471200	1121000	1680100	1286600	2341500	4037800	2608700	2931200	2839200	3318300	4545500	2529100	1.41213e+06	3.14391e+06	0.449162	DOWN	0.000163714
Q8NFH5	NUP35	sp|Q8NFH5|NUP35_HUMAN Nucleoporin NUP35 OS=Homo sapiens OX=9606 GN=NUP35 PE=1 SV=1	4	4	4	19.3	34.773	29225		43919	41963	39228	30701	27664	30687	93562	58496	81832	97084	70757	91296	74976	51277	34769.6	77410	0.449161	DOWN	2.73013e-05
O94856	NFASC	sp|O94856|NFASC_HUMAN Neurofascin OS=Homo sapiens OX=9606 GN=NFASC PE=1 SV=4	5	5	5	5.3	150.02		18117	13423	10514	21927	8500.3			16493	36539	33683	55384	51777	23715	25953	15153	14496.3	32337.1	0.448285	DOWN	0.0290341
Q13797	ITGA9	sp|Q13797|ITA9_HUMAN Integrin alpha-9 OS=Homo sapiens OX=9606 GN=ITGA9 PE=1 SV=2	12	12	12	17.3	114.49	21293	27669	26834	60566	54695	22544	11514	19289	71603	90152	75856	80657	85426	40128	66443	38273	30550.5	68567.2	0.445555	DOWN	0.0011002
Q6UVK1	CSPG4	sp|Q6UVK1|CSPG4_HUMAN Chondroitin sulfate proteoglycan 4 OS=Homo sapiens OX=9606 GN=CSPG4 PE=1 SV=2	56	56	56	30.3	250.53	80905	97925	152010	97649	110820	100360	181580	98517	338900	343890	368560	257340	270400	163840	198270	123240	114971	258055	0.445528	DOWN	0.000888355
P56199	ITGA1	sp|P56199|ITA1_HUMAN Integrin alpha-1 OS=Homo sapiens OX=9606 GN=ITGA1 PE=1 SV=2	35	35	35	26.5	130.85	293960	606100	635800	402720	744160	492050	422490	390700	1347700	1138200	1236900	1232500	1237500	1018400	1017700	724040	498498	1.11912e+06	0.445438	DOWN	5.4223e-06
P35241	RDX	sp|P35241|RADI_HUMAN Radixin OS=Homo sapiens OX=9606 GN=RDX PE=1 SV=1	39	24	22	50.9	68.563	389400	322780	432260	354130	435850	378640	599070	406500	1076100	818590	1737100	694750	961300	654350	836630	672080	414829	931362	0.4454	DOWN	0.00135932
Q96RW7	HMCN1	sp|Q96RW7|HMCN1_HUMAN Hemicentin-1 OS=Homo sapiens OX=9606 GN=HMCN1 PE=1 SV=2	91	91	91	22.7	613.38	86361	73633	108680	105840	201900	126420	64531	52449	242990	217040	165930	226760	273030	337760	283110	95804	102477	230303	0.444965	DOWN	0.00107056
P35580;P13533	MYH10	sp|P35580|MYH10_HUMAN Myosin-10 OS=Homo sapiens OX=9606 GN=MYH10 PE=1 SV=3	174	142	139	66.6	229	1344700	2162700	2017700	1643400	3560100	2129300	1323600	1308100	5041800	4722500	3845900	5391700	4221200	4338900	4775400	2534300	1936200	4.35896e+06	0.444188	DOWN	3.75449e-05
P51884	LUM	sp|P51884|LUM_HUMAN Lumican OS=Homo sapiens OX=9606 GN=LUM PE=1 SV=2	18	18	13	45.6	38.429	12193000	16949000	12900000	9752000	9007200	12179000	6437500	8893600	25115000	27199000	17480000	33894000	24205000	30842000	24496000	16260000	1.10389e+07	24936375	0.442683	DOWN	4.82024e-05
Q63HR2	TNS2	sp|Q63HR2|TNS2_HUMAN Tensin-2 OS=Homo sapiens OX=9606 GN=TNS2 PE=1 SV=2	33	32	32	33.9	152.58	60502	128040	86052	90421	100110	109090	92878	101120	266750	217290	248790	247550	255240	171450	212300	126690	96026.6	218258	0.439969	DOWN	1.04771e-05
O00478	BTN3A3	sp|O00478|BT3A3_HUMAN Butyrophilin subfamily 3 member A3 OS=Homo sapiens OX=9606 GN=BTN3A3 PE=1 SV=1	14	14	7	27.6	65.001	74932	84929	95052	99565	128160	93954	95513	82665	367480	227570	112690	229890	228360	186370	221390	143750	94346.2	214688	0.439459	DOWN	0.000610734
Q9NZN3	EHD3	sp|Q9NZN3|EHD3_HUMAN EH domain-containing protein 3 OS=Homo sapiens OX=9606 GN=EHD3 PE=1 SV=2	30	28	17	54.8	60.886	273000	351460	303440	370850	400630	376140	349240	287580	854340	830230	749610	396380	1159200	659210	804440	719140	339042	771569	0.43942	DOWN	6.43999e-05
Q16799	RTN1	sp|Q16799|RTN1_HUMAN Reticulon-1 OS=Homo sapiens OX=9606 GN=RTN1 PE=1 SV=1	10	10	10	17.7	83.617		69511	80878	50183	113650	39244	56474	16707	199940	137410	126320	114250	133710	111940	117150	170260	60949.6	138872	0.438889	DOWN	0.000315878
O94929	ABLIM3	sp|O94929|ABLM3_HUMAN Actin-binding LIM protein 3 OS=Homo sapiens OX=9606 GN=ABLIM3 PE=1 SV=3	15	15	15	29.7	77.801	346410	185660	305460	462650	252050	268090	168850	370920	1215400	482120	1411600	413050	615110	606320	310820	339600	295011	674252	0.437538	DOWN	0.0241541
Q9Y3I1	FBXO7	sp|Q9Y3I1|FBX7_HUMAN F-box only protein 7 OS=Homo sapiens OX=9606 GN=FBXO7 PE=1 SV=1	7	7	7	15.3	58.502	60040	72490	60448	83908	55205	71504	45048	39043	88622	141960	59004	89055	179350	213910	218990	126250	60960.8	139643	0.436548	DOWN	0.00290849
Q9UPN3	MACF1	sp|Q9UPN3|MACF1_HUMAN Microtubule-actin cross-linking factor 1, isoforms 1/2/3/5 OS=Homo sapiens OX=9606 GN=MACF1 PE=1 SV=4	322	322	316	50.9	838.3	196430	198220	203970	194540	266280	177450	226800	205540	554440	541940	614830	437370	560240	421230	434230	277180	208654	480182	0.43453	DOWN	7.74708e-06
Q8WWI5	SLC44A1	sp|Q8WWI5|CTL1_HUMAN Choline transporter-like protein 1 OS=Homo sapiens OX=9606 GN=SLC44A1 PE=1 SV=1	13	13	13	22.5	73.301	102890	177830	158050	146730	228830	110060	156500	155280	618150	333750	496690	354080	407780	204140	254030	187590	154521	357026	0.432801	DOWN	0.00220213
P50148	GNAQ	sp|P50148|GNAQ_HUMAN Guanine nucleotide-binding protein G(q) subunit alpha OS=Homo sapiens OX=9606 GN=GNAQ PE=1 SV=4	15	8	8	47.6	42.142	189880	227880	283780	220910	312390	222910	168410	202020	643760	522230	724510	589570	571990	475070	369490	355570	228522	531524	0.429938	DOWN	2.10169e-05
P08174	CD55	sp|P08174|DAF_HUMAN Complement decay-accelerating factor OS=Homo sapiens OX=9606 GN=CD55 PE=1 SV=4	10	10	10	35.4	41.4	217250	245120	444530	174290	381700	218860	152320	260550	631450	312290	1051100	604470	722450	409360	776340	365740	261828	609150	0.429824	DOWN	0.0024124
P12109	COL6A1	sp|P12109|CO6A1_HUMAN Collagen alpha-1(VI) chain OS=Homo sapiens OX=9606 GN=COL6A1 PE=1 SV=3	58	58	58	53.4	108.53	13147000	15772000	14445000	10016000	8043500	12602000	8564400	9476600	32279000	35772000	24394000	28823000	29312000	27648000	22686000	13801000	1.15083e+07	26839375	0.428785	DOWN	3.51017e-05
P33778;Q16778;P23527;P06899;Q8N257;Q6DRA6;Q6DN03	H2BC3; H2BC21; H2BC17	sp|P33778|H2B1B_HUMAN Histone H2B type 1-B OS=Homo sapiens OX=9606 GN=H2BC3 PE=1 SV=2;sp|Q16778|H2B2E_HUMAN Histone H2B type 2-E OS=Homo sapiens OX=9606 GN=H2BC21 PE=1 SV=3;sp|P23527|H2B1O_HUMAN Histone H2B type 1-O OS=Homo sapiens OX=9606 GN=H2BC17 PE=1 S	8	2	2	50	13.95	2381500	3361700	3005900	2660200	3523100	3029000	2936400	3136800	10092000	5527500	7978500	8050300	6602100	5756400	6625000	5551300	3004325	7.02289e+06	0.427791	DOWN	6.63085e-06
Q9HC78	ZBTB20	sp|Q9HC78|ZBT20_HUMAN Zinc finger and BTB domain-containing protein 20 OS=Homo sapiens OX=9606 GN=ZBTB20 PE=1 SV=3	6	6	5	10	81.082	20204	18752	15221	19432	18228	23657	21719	13824	57333	23252	44696	68718	36477	45364	34213		18879.6	44293.3	0.426241	DOWN	0.000449276
P54760	EPHB4	sp|P54760|EPHB4_HUMAN Ephrin type-B receptor 4 OS=Homo sapiens OX=9606 GN=EPHB4 PE=1 SV=2	9	9	4	12.4	108.27	541360	427040	808930	748500	1022500	703230	608260	523240	2592400	1621300	1640100	1670600	1915800	1228900	1263000	707720	672882	1.57998e+06	0.425881	DOWN	0.000612918
P02652	APOA2	sp|P02652|APOA2_HUMAN Apolipoprotein A-II OS=Homo sapiens OX=9606 GN=APOA2 PE=1 SV=1	5	5	5	46	11.175	892690	603190	3137100	1468100	1197300	1142500	718490	1517800	723850	2631900	2450600	1777800	2440000	3048600	7514500	4527600	1.33465e+06	3.13936e+06	0.425134	DOWN	0.0372899
Q9H3Q1	CDC42EP4	sp|Q9H3Q1|BORG4_HUMAN Cdc42 effector protein 4 OS=Homo sapiens OX=9606 GN=CDC42EP4 PE=1 SV=1	4	4	4	21.9	37.979		60285	36553	31805		54099		14830	100990	78116	136250	69973	173570		44397	49386	39514.4	93240.3	0.423791	DOWN	0.0380886
Q9HBL0	TNS1	sp|Q9HBL0|TENS1_HUMAN Tensin-1 OS=Homo sapiens OX=9606 GN=TNS1 PE=1 SV=2	73	73	72	62.6	185.7	403710	775110	480310	575150	612460	571820	431410	492330	1545700	1245600	1688500	1573900	1511800	910290	1155100	639830	542788	1283840	0.422784	DOWN	8.73115e-05
O14639	ABLIM1	sp|O14639|ABLM1_HUMAN Actin-binding LIM protein 1 OS=Homo sapiens OX=9606 GN=ABLIM1 PE=1 SV=3	22	22	22	36.1	87.687	54477	60264	55588	69262	63546	77649	74947	58536	219250	114220	254640	184450	147460	77663	119110	100500	64283.6	152162	0.422469	DOWN	0.00137964
O14495	PLPP3	sp|O14495|PLPP3_HUMAN Phospholipid phosphatase 3 OS=Homo sapiens OX=9606 GN=PLPP3 PE=1 SV=1	7	7	7	22.5	35.116	155900	203740	161240	167390	200360	115760	81461	190750	393110	390070	374140	501400	449150	297610	342860	276970	159575	378164	0.421974	DOWN	4.39523e-06
P05106	ITGB3	sp|P05106|ITB3_HUMAN Integrin beta-3 OS=Homo sapiens OX=9606 GN=ITGB3 PE=1 SV=2	16	16	16	22.2	87.057	55191	55382	67030	72961	107860	46154	48920	50452	128260	261810	118190	145620	83071	160700	166020	131770	62993.8	149430	0.42156	DOWN	0.000661099
P29992;O95837;P19086	GNA11	sp|P29992|GNA11_HUMAN Guanine nucleotide-binding protein subunit alpha-11 OS=Homo sapiens OX=9606 GN=GNA11 PE=1 SV=2	16	15	9	48.7	42.123	265480	360130	436930	351800	456290	338090	276550	260170	1019900	825270	967770	881710	852820	743580	697660	540500	343180	816151	0.420486	DOWN	1.78313e-06
Q8NCH0	CHST14	sp|Q8NCH0|CHSTE_HUMAN Carbohydrate sulfotransferase 14 OS=Homo sapiens OX=9606 GN=CHST14 PE=1 SV=2	5	5	5	16.2	42.996		23172		12067	30968	13927	20410	13465	48037	73832	59789	43012	34688	24692	32336		19001.5	45198	0.420406	DOWN	0.00511126
P68871	HBB	sp|P68871|HBB_HUMAN Hemoglobin subunit beta OS=Homo sapiens OX=9606 GN=HBB PE=1 SV=2	21	21	13	97.3	15.998	41031000	85138000	46016000	53894000	25636000	36643000	20504000	16654000	38167000	99468000	48910000	50765000	64888000	176670000	184120000	111340000	40689500	96791000	0.420385	DOWN	0.0218493
P69905	HBA1	sp|P69905|HBA_HUMAN Hemoglobin subunit alpha OS=Homo sapiens OX=9606 GN=HBA1 PE=1 SV=2	18	18	13	99.3	15.257	39378000	67267000	41971000	45010000	21899000	34756000	20980000	16478000	36449000	89773000	43430000	46978000	56187000	156900000	161250000	93655000	35967375	85577750	0.420289	DOWN	0.0183475
P07225;CON__P07224	PROS1	sp|P07225|PROS_HUMAN Vitamin K-dependent protein S OS=Homo sapiens OX=9606 GN=PROS1 PE=1 SV=1	16	16	16	27.5	75.122	53532	45539	83107	64730	139340	72885	73605	55134	156850	284180	94193	93941	130920	201690	256310	180700	73484	174848	0.420274	DOWN	0.00210599
P42167	TMPO	sp|P42167|LAP2B_HUMAN Lamina-associated polypeptide 2, isoforms beta/gamma OS=Homo sapiens OX=9606 GN=TMPO PE=1 SV=2	19	19	10	52.9	50.67	256860	336620	350860	366860	453710	363950	309740	359530	1030100	753200	903200	1030200	855020	639360	825810	622510	349766	832425	0.420177	DOWN	1.00009e-06
P06241	FYN	sp|P06241|FYN_HUMAN Tyrosine-protein kinase Fyn OS=Homo sapiens OX=9606 GN=FYN PE=1 SV=3	10	7	7	24.6	60.761	24450		81941		106560	62577	60598	60124	257160	196920	287940	77661	199130	89155	86479	71048	66041.7	158187	0.417492	DOWN	0.0297679
O00592	PODXL	sp|O00592|PODXL_HUMAN Podocalyxin OS=Homo sapiens OX=9606 GN=PODXL PE=1 SV=2	12	12	12	19.5	58.635	165330	163460	416150	174450	409070	290550	405400	256140	746590	667820	1117500	588090	651330	490790	720140	486460	285069	683590	0.417017	DOWN	0.000231039
P02654	APOC1	sp|P02654|APOC1_HUMAN Apolipoprotein C-I OS=Homo sapiens OX=9606 GN=APOC1 PE=1 SV=1	5	5	5	28.9	9.3318	182230	283100	316360	285740	460370	211200	127980	184660	261860	611560	298390	373550	600610	926050	1137700	711420	256455	615142	0.416903	DOWN	0.00748167
Q7Z7G0	ABI3BP	sp|Q7Z7G0|TARSH_HUMAN Target of Nesh-SH3 OS=Homo sapiens OX=9606 GN=ABI3BP PE=1 SV=2	21	21	21	27.2	117.89	421510	1114800	705660	736100	591230	836390	311500	265410	1453800	1764600	850680	2068300	1247400	1721300	1681500	1181100	622825	1496085	0.416303	DOWN	0.000159718
P02743	APCS	sp|P02743|SAMP_HUMAN Serum amyloid P-component OS=Homo sapiens OX=9606 GN=APCS PE=1 SV=2	12	12	12	40.8	25.387	1259500	4011200	3976700	1839300	4397300	3406300	2523600	1709300	5139000	10563000	5062500	7535300	6232200	8823400	8308800	3923500	2890400	6.94846e+06	0.415977	DOWN	0.000499011
Q96ME7	ZNF512	sp|Q96ME7|ZN512_HUMAN Zinc finger protein 512 OS=Homo sapiens OX=9606 GN=ZNF512 PE=1 SV=2	10	10	10	25.6	64.681	25221	26013	23761	39823	35110	35546	22539	19609	95932	50964	86380	77927	61677	63396	64392	48115	28452.8	68597.9	0.414776	DOWN	2.32034e-05
Q14642	INPP5A	sp|Q14642|I5P1_HUMAN Inositol polyphosphate-5-phosphatase A OS=Homo sapiens OX=9606 GN=INPP5A PE=1 SV=1	9	9	9	24	47.819	24149	28189	45181	35222	28143	36407	32768	26649	106540	71870	96480	96589	84126	44162	77157	43819	32088.5	77592.9	0.41355	DOWN	0.000123707
P55011	SLC12A2	sp|P55011|S12A2_HUMAN Solute carrier family 12 member 2 OS=Homo sapiens OX=9606 GN=SLC12A2 PE=1 SV=1	10	10	10	11.4	131.45	35164	18314	49617	26513	18753	27616	34030	22650	132000	52290	77355	74566	64123	57137	37526		29082.1	70713.9	0.411265	DOWN	0.00281802
Q9GZU7;O15194	CTDSP1	sp|Q9GZU7|CTDS1_HUMAN Carboxy-terminal domain RNA polymerase II polypeptide A small phosphatase 1 OS=Homo sapiens OX=9606 GN=CTDSP1 PE=1 SV=1	5	5	5	19.5	29.203		17592	27145	15012	18084		16244	13650	59529	56455	64576	38720	35183	26227	43038	25613	17954.5	43667.6	0.411163	DOWN	0.00173888
Q9NZR1	TMOD2	sp|Q9NZR1|TMOD2_HUMAN Tropomodulin-2 OS=Homo sapiens OX=9606 GN=TMOD2 PE=1 SV=1	8	8	8	27.1	39.595	35781	69022	48642	58633	55120	50623	41139	46322	122370	156910	108120	129150	130630	103250	126840	110260	50660.2	123441	0.4104	DOWN	6.36586e-08
Q96S97	MYADM	sp|Q96S97|MYADM_HUMAN Myeloid-associated differentiation marker OS=Homo sapiens OX=9606 GN=MYADM PE=1 SV=2	5	5	5	19.3	35.273	956730	962560	1510000	945850	480550	1246900	623520	726130	2766400	2139700	2396800	3064600	1999000	2397900	2480000	954720	931530	2274890	0.409484	DOWN	0.000105308
Q9H7M9	VSIR	sp|Q9H7M9|VISTA_HUMAN V-type immunoglobulin domain-containing suppressor of T-cell activation OS=Homo sapiens OX=9606 GN=VSIR PE=1 SV=3	3	3	3	11.9	33.908	31878	25415	23465		35976				104620	59283	126700	86020	55330	43575	50788	46215	29183.5	71566.4	0.407782	DOWN	0.0234491
P84243;P68431;Q71DI3;Q16695;Q6NXT2	H3-3A; H3C1; H3C15	sp|P84243|H33_HUMAN Histone H3.3 OS=Homo sapiens OX=9606 GN=H3-3A PE=1 SV=2;sp|P68431|H31_HUMAN Histone H3.1 OS=Homo sapiens OX=9606 GN=H3C1 PE=1 SV=2;sp|Q71DI3|H32_HUMAN Histone H3.2 OS=Homo sapiens OX=9606 GN=H3C15 PE=1 SV=3;sp|Q16695|H31T_HUMAN Histone	9	9	4	56.6	15.328	19406000	23851000	20009000	20262000	21844000	15103000	12107000	14743000	44541000	38076000	48164000	43858000	35795000	67028000	46773000	37696000	18415625	45241375	0.407053	DOWN	5.28233e-06
O43866	CD5L	sp|O43866|CD5L_HUMAN CD5 antigen-like OS=Homo sapiens OX=9606 GN=CD5L PE=1 SV=1	12	12	12	47.6	38.087	121500	84885	151840	89058	222380	175430	196500	32107	340210	278070	362500	276870	272570	201260	579800	326610	134212	329736	0.40703	DOWN	0.000784781
P14222	PRF1	sp|P14222|PERF_HUMAN Perforin-1 OS=Homo sapiens OX=9606 GN=PRF1 PE=1 SV=1	10	10	10	25.6	61.377			42488	8811.2	26362	35340	41743	30719	90160	69357	143150	61909	48223	44090	83475	69388	30910.5	76219	0.405549	DOWN	0.0060097
P05067	APP	sp|P05067|A4_HUMAN Amyloid-beta precursor protein OS=Homo sapiens OX=9606 GN=APP PE=1 SV=3	12	12	11	20.4	86.942	29548	24469	58630	26658	28728	23974	34344	28166	142660	38254	88670	71211	80273	63403	88631	56319	31814.6	78677.6	0.404367	DOWN	0.00126775
Q16853;O75106	AOC3	sp|Q16853|AOC3_HUMAN Membrane primary amine oxidase OS=Homo sapiens OX=9606 GN=AOC3 PE=1 SV=3	24	24	24	41.5	84.621	2591900	7213100	4579500	5365200	6037800	3997600	3174900	4557700	16084000	11195000	12456000	13524000	13086000	8743800	11079000	6649500	4.68971e+06	1.16022e+07	0.40421	DOWN	3.57487e-05
O43182	ARHGAP6	sp|O43182|RHG06_HUMAN Rho GTPase-activating protein 6 OS=Homo sapiens OX=9606 GN=ARHGAP6 PE=1 SV=3	6	6	6	8.4	105.95	16240	17215	14741			16977	11093	14100	28411	54441	61297	21150	74330	19425	24382	15354	15061	37348.8	0.403253	DOWN	0.0340786
P35611	ADD1	sp|P35611|ADDA_HUMAN Alpha-adducin OS=Homo sapiens OX=9606 GN=ADD1 PE=1 SV=2	21	21	20	36.6	80.954	349250	380840	411770	421480	401860	440710	366670	305680	1056900	1227200	974700	1041500	874040	799670	904240	764000	384782	955281	0.402795	DOWN	7.37275e-08
P02656	APOC3	sp|P02656|APOC3_HUMAN Apolipoprotein C-III OS=Homo sapiens OX=9606 GN=APOC3 PE=1 SV=1	6	6	6	56.6	10.852	395830	493760	1013800	463330	757160	358780	425740	448510	654800	2015600	841360	1017700	1035400	2012400	2192900	1073300	544614	1.35543e+06	0.401801	DOWN	0.00341042
Q13813;REV__Q04637	SPTAN1	sp|Q13813|SPTN1_HUMAN Spectrin alpha chain, non-erythrocytic 1 OS=Homo sapiens OX=9606 GN=SPTAN1 PE=1 SV=3	197	197	197	71.4	284.54	822600	1126900	1268400	1023100	1309500	1111700	953260	918240	3143500	3069200	3146200	2871600	2749000	1954000	2497100	1823600	1.06671e+06	2656775	0.401507	DOWN	1.05732e-06
P60903	S100A10	sp|P60903|S10AA_HUMAN Protein S100-A10 OS=Homo sapiens OX=9606 GN=S100A10 PE=1 SV=2	8	8	8	64.9	11.203	8632300	10163000	11097000	5117800	5994600	4617500	5247100	6448100	20707000	18061000	26998000	22580000	15249000	12446000	14485000	12234000	7164675	17845000	0.401495	DOWN	0.000133783
A1IGU5	ARHGEF37	sp|A1IGU5|ARH37_HUMAN Rho guanine nucleotide exchange factor 37 OS=Homo sapiens OX=9606 GN=ARHGEF37 PE=2 SV=2	3	3	3	6.1	76.277	12194		20880	20266		20894	21988		31600	62653	42337		69784		63883	18086	19244.4	48057.2	0.400448	DOWN	0.0139574
P02655	APOC2	sp|P02655|APOC2_HUMAN Apolipoprotein C-II OS=Homo sapiens OX=9606 GN=APOC2 PE=1 SV=1	4	4	4	49.5	11.284	76965	99710	150380	124250	182530	62739	71521	71658	158240	245120	108930	188800	147450	607230	374300	269670	104969	262468	0.399932	DOWN	0.019098
P55087	AQP4	sp|P55087|AQP4_HUMAN Aquaporin-4 OS=Homo sapiens OX=9606 GN=AQP4 PE=1 SV=2	4	4	4	13.9	34.829	186440	48759	183920	34507	80877	65513	108690	54709	277560	104010	538240	245990	178110	180220	256990	133100	95426.9	239278	0.398813	DOWN	0.0155668
O95428	PAPLN	sp|O95428|PPN_HUMAN Papilin OS=Homo sapiens OX=9606 GN=PAPLN PE=2 SV=4	17	17	17	20.5	137.7	33167	34365	31892	45630	30798	33607	53870	29264	72482	110000	75294	172170	105240	100540	62842	42407	36574.1	92621.9	0.394876	DOWN	0.00155721
P51636	CAV2	sp|P51636|CAV2_HUMAN Caveolin-2 OS=Homo sapiens OX=9606 GN=CAV2 PE=1 SV=2	4	4	4	45.1	18.291	309900	463830	726100	414960	694670	486340	410890	419680	1599600	952540	1807600	1466500	1403600	920000	1016900	798590	490796	1.24567e+06	0.394003	DOWN	9.87982e-05
Q96F15	GIMAP5	sp|Q96F15|GIMA5_HUMAN GTPase IMAP family member 5 OS=Homo sapiens OX=9606 GN=GIMAP5 PE=1 SV=1	9	9	9	39.1	34.846	38852	58771	64336	46464	66631	57435	70120	68184	235350	156100	185520	183790	200670	51646	99740	88789	58849.1	150201	0.391803	DOWN	0.00129688
P55268;A4D0S4	LAMB2	sp|P55268|LAMB2_HUMAN Laminin subunit beta-2 OS=Homo sapiens OX=9606 GN=LAMB2 PE=1 SV=2	75	75	75	52.2	195.98	626810	1047100	1021800	1005200	950360	758560	677780	603840	2755900	1786100	1966500	2521300	2430800	1937200	2272800	1435900	836431	2.13831e+06	0.391164	DOWN	1.89535e-06
Q01082;O15020	SPTBN1	sp|Q01082|SPTB2_HUMAN Spectrin beta chain, non-erythrocytic 1 OS=Homo sapiens OX=9606 GN=SPTBN1 PE=1 SV=2	177	177	167	71.1	274.61	667330	906200	1005500	805650	1022400	870110	756720	712330	2563300	2440200	2540000	2332200	2228000	1643100	1997800	1503000	843280	2155950	0.391141	DOWN	4.85858e-07
Q12891	HYAL2	sp|Q12891|HYAL2_HUMAN Hyaluronidase-2 OS=Homo sapiens OX=9606 GN=HYAL2 PE=1 SV=4	3	3	3	8.7	53.859	32715		44277		26314		38715	32954	114480	115870	98684	75787	107900			26332	34995	89842.2	0.389516	DOWN	0.00696189
P12429	ANXA3	sp|P12429|ANXA3_HUMAN Annexin A3 OS=Homo sapiens OX=9606 GN=ANXA3 PE=1 SV=3	26	26	26	68.4	36.375	473530	543030	890930	556620	964140	601590	654370	1055400	2513400	1768300	2030100	1188400	2189300	1297800	2245900	1524700	717451	1.84474e+06	0.388918	DOWN	2.9353e-05
O75954	TSPAN9	sp|O75954|TSN9_HUMAN Tetraspanin-9 OS=Homo sapiens OX=9606 GN=TSPAN9 PE=1 SV=1	5	5	5	24.3	26.779	96767	143180	129480	109600	177380	110950	144810	117060	476460	373680	355810	336790	350010	265040	303500	190830	128653	331515	0.388077	DOWN	1.25286e-05
Q8N6S5	ARL6IP6	sp|Q8N6S5|AR6P6_HUMAN ADP-ribosylation factor-like protein 6-interacting protein 6 OS=Homo sapiens OX=9606 GN=ARL6IP6 PE=1 SV=1	3	3	3	13.3	24.676	61777		120430	128450		75414		107130	208650	549400	241260	268270	206210		178530	131030	98640.2	254764	0.387182	DOWN	0.0328565
P22105;Q16473;REV__Q96CG3	TNXB	sp|P22105|TENX_HUMAN Tenascin-X OS=Homo sapiens OX=9606 GN=TNXB PE=1 SV=5	146	146	146	46.5	458.38	1186900	936280	1366500	680310	742090	982180	398750	548560	2364200	2350900	1704400	3039200	2153300	2920800	1860600	1294400	855196	2210975	0.386796	DOWN	5.72738e-05
Q9UKS6	PACSIN3	sp|Q9UKS6|PACN3_HUMAN Protein kinase C and casein kinase substrate in neurons protein 3 OS=Homo sapiens OX=9606 GN=PACSIN3 PE=1 SV=2	13	13	13	40.3	48.486	42368	66184	58172	70627	55694	49212	50517	70800	207900	132780	169880	147140	172260	124170	162760	82816	57946.8	149963	0.386406	DOWN	1.06473e-05
Q9BZF9	UACA	sp|Q9BZF9|UACA_HUMAN Uveal autoantigen with coiled-coil domains and ankyrin repeats OS=Homo sapiens OX=9606 GN=UACA PE=1 SV=2	61	61	61	47.5	162.5	79592	84313	87900	79141	115730	106310	78166	73417	291560	256230	285250	233920	235640	179240	212780	130110	88071.1	228091	0.386122	DOWN	5.60981e-06
P21589	NT5E	sp|P21589|5NTD_HUMAN 5-nucleotidase OS=Homo sapiens OX=9606 GN=NT5E PE=1 SV=1	16	16	16	36.8	63.367	141010	172390	137490	181320	154330	189840	92514	90356	494140	429290	309760	374350	362090	453460	360420	223550	144906	375882	0.385509	DOWN	6.17624e-06
P63167	DYNLL1	sp|P63167|DYL1_HUMAN Dynein light chain 1, cytoplasmic OS=Homo sapiens OX=9606 GN=DYNLL1 PE=1 SV=1	4	2	2	62.9	10.366	193420	82131	321740	60781	110950	244440	262100	162090	765840	431070	695990	537330	458420	174120	467260	213410	179706	467930	0.384046	DOWN	0.002876
Q15326	ZMYND11	sp|Q15326|ZMY11_HUMAN Zinc finger MYND domain-containing protein 11 OS=Homo sapiens OX=9606 GN=ZMYND11 PE=1 SV=2	2	2	2	4.5	70.962				7202.4	9291.1		8670.6	9624.9	34551		29239	21989	16532		11203		8697.25	22702.8	0.383092	DOWN	0.0222775
Q16585	SGCB	sp|Q16585|SGCB_HUMAN Beta-sarcoglycan OS=Homo sapiens OX=9606 GN=SGCB PE=1 SV=1	11	11	11	48.1	34.776	30628	56060	60826	42762	52806	47618	25946	34727	142330	123660	122240	160080	99877	72195	147840	49523	43921.6	114718	0.382866	DOWN	0.000212492
O94911;Q8IUA7;Q8WWZ4	ABCA8	sp|O94911|ABCA8_HUMAN ABC-type organic anion transporter ABCA8 OS=Homo sapiens OX=9606 GN=ABCA8 PE=1 SV=4	28	28	28	22.8	183.67	11204	84197	65717	79622	131070	90410	29965	74592	146780	204090	187500	270300	155600	201270	191570	126660	70847.1	185471	0.381984	DOWN	6.21103e-05
Q8WWP7	GIMAP1	sp|Q8WWP7|GIMA1_HUMAN GTPase IMAP family member 1 OS=Homo sapiens OX=9606 GN=GIMAP1 PE=1 SV=1	13	13	13	57.2	34.369	228330	249830	319460	368710	471750	350790	296090	207090	1086300	893070	1009400	887140	896890	567350	745730	469160	311506	819380	0.380173	DOWN	2.05579e-05
Q15836;P23763	VAMP3	sp|Q15836|VAMP3_HUMAN Vesicle-associated membrane protein 3 OS=Homo sapiens OX=9606 GN=VAMP3 PE=1 SV=3	6	6	3	53	11.309	432320	473870	576050	399080	659570	619030	506530	477390	1666200	1518400	1813900	1520500	1265500	1107500	1227300	803700	517980	1365375	0.379368	DOWN	5.7711e-06
P07738	BPGM	sp|P07738|PMGE_HUMAN Bisphosphoglycerate mutase OS=Homo sapiens OX=9606 GN=BPGM PE=1 SV=2	12	12	12	49	30.005	79433	180210	119600	124260	93809	149530	63324	60056	108940	307770	104910	97521	143960	524540	728030	282540	108778	287276	0.378652	DOWN	0.0493268
P17026;Q86WZ6	ZNF22	sp|P17026|ZNF22_HUMAN Zinc finger protein 22 OS=Homo sapiens OX=9606 GN=ZNF22 PE=1 SV=3	7	7	7	31.2	25.915	38538	73680	48286	67458	68553	55479	47374	48491	203060	122060	154240	159620	145580	136320	150690	114660	55982.4	148279	0.377548	DOWN	4.77661e-07
O43491	EPB41L2	sp|O43491|E41L2_HUMAN Band 4.1-like protein 2 OS=Homo sapiens OX=9606 GN=EPB41L2 PE=1 SV=1	41	41	37	50.8	112.59	435580	516420	547360	482560	599780	553800	486190	421590	1728500	1475200	1672200	1402300	1514300	792450	1153900	1038300	505410	1.34714e+06	0.375172	DOWN	4.54615e-06
Q13151	HNRNPA0	sp|Q13151|ROA0_HUMAN Heterogeneous nuclear ribonucleoprotein A0 OS=Homo sapiens OX=9606 GN=HNRNPA0 PE=1 SV=1	7	7	7	31.8	30.84	106920	180830	87847	170540	191030	171010	113550	126320	391730	263460	619260	474720	441840	191240	301030	384930	143506	383526	0.374175	DOWN	0.000250246
Q92508	PIEZO1	sp|Q92508|PIEZ1_HUMAN Piezo-type mechanosensitive ion channel component 1 OS=Homo sapiens OX=9606 GN=PIEZO1 PE=1 SV=4	13	13	13	6.3	286.79	18416	29166	36613	56280	54632	31024	24251	17518	187200	80426	83039	81799	126260	45422	69157	43327	33487.5	89578.8	0.373833	DOWN	0.00633916
P41217	CD200	sp|P41217|OX2G_HUMAN OX-2 membrane glycoprotein OS=Homo sapiens OX=9606 GN=CD200 PE=1 SV=4	5	5	5	26.3	31.264	34798	50625	25989	60167	97958	54909	13941	27519	228670	97378	160280	126980	120170	87322	89024	69919	45738.2	122468	0.373471	DOWN	0.0021295
Q9NRQ2	PLSCR4	sp|Q9NRQ2|PLS4_HUMAN Phospholipid scramblase 4 OS=Homo sapiens OX=9606 GN=PLSCR4 PE=1 SV=2	4	4	4	17.6	37.005	33020	64159	58983	56185	106870	68401	47999	49840	192480	97086	217820	224820	221690	194890	88659	65063	60682.1	162814	0.372709	DOWN	0.00110007
O75558	STX11	sp|O75558|STX11_HUMAN Syntaxin-11 OS=Homo sapiens OX=9606 GN=STX11 PE=1 SV=1	9	9	9	33.1	33.195	21717	26937	29706	23327	35855	22606	30109	27863	88245	44925	136380	67940	72164	51870	61120	64319	27265	73370.4	0.371608	DOWN	0.000500516
Q6H8Q1	ABLIM2	sp|Q6H8Q1|ABLM2_HUMAN Actin-binding LIM protein 2 OS=Homo sapiens OX=9606 GN=ABLIM2 PE=1 SV=2	7	7	7	16	67.812	13912	15982	14875	15006	16140	14319	16539	24054	73189	32262	47186	53487	69326	36920	28992	11262	16353.4	44078	0.37101	DOWN	0.002399
O95183	VAMP5	sp|O95183|VAMP5_HUMAN Vesicle-associated membrane protein 5 OS=Homo sapiens OX=9606 GN=VAMP5 PE=1 SV=1	3	3	3	28.4	12.805	127350	115820	120300	102440	163880	204300	113160	105870	454820	343400	467060	283640	389900	367410	361940	178280	131640	355806	0.369977	DOWN	1.68882e-05
Q969P0	IGSF8	sp|Q969P0|IGSF8_HUMAN Immunoglobulin superfamily member 8 OS=Homo sapiens OX=9606 GN=IGSF8 PE=1 SV=1	7	7	7	16.5	65.033	35674	39139	57189	40829	56461				226470	108040	108080	113660	164090	89042	114720	68781	45858.4	124110	0.369497	DOWN	0.00550618
P50591	TNFSF10	sp|P50591|TNF10_HUMAN Tumor necrosis factor ligand superfamily member 10 OS=Homo sapiens OX=9606 GN=TNFSF10 PE=1 SV=1	7	7	7	25.3	32.509		117040	61967		67286		50997	75593	272250	275050	368850	139800	178490	90422	196700	96946	74576.6	202314	0.368619	DOWN	0.0161695
Q4KMQ2	ANO6	sp|Q4KMQ2|ANO6_HUMAN Anoctamin-6 OS=Homo sapiens OX=9606 GN=ANO6 PE=1 SV=2	23	23	23	30.9	106.16	93932	119250	140220	125260	150540	112390	120510	121600	406870	331130	439620	333710	363370	271790	339870	197660	122963	335502	0.366503	DOWN	1.90689e-06
Q16610	ECM1	sp|Q16610|ECM1_HUMAN Extracellular matrix protein 1 OS=Homo sapiens OX=9606 GN=ECM1 PE=1 SV=2	14	14	14	33.3	60.673	59202	74880	88084	69704	98507	66501	52091	57439	260860	233710	123670	165810	225720	262130	158910	115830	70801	193330	0.366218	DOWN	6.22547e-05
O00468	AGRN	sp|O00468|AGRIN_HUMAN Agrin OS=Homo sapiens OX=9606 GN=AGRN PE=1 SV=6	59	59	59	39	217.32	870380	538940	1141200	386410	1112300	550740	567020	523180	3000200	1156200	2061400	2740000	1791800	1848300	2197100	895360	711271	1961295	0.362654	DOWN	0.000425735
Q99808	SLC29A1	sp|Q99808|S29A1_HUMAN Equilibrative nucleoside transporter 1 OS=Homo sapiens OX=9606 GN=SLC29A1 PE=1 SV=3	5	5	5	12.3	50.219	27216	37533	31811	38214	45633		24718	26604	95717	140470	102890	75911	74891	83497	93765	64064	33104.1	91400.6	0.362187	DOWN	3.02632e-05
Q96FN4	CPNE2	sp|Q96FN4|CPNE2_HUMAN Copine-2 OS=Homo sapiens OX=9606 GN=CPNE2 PE=1 SV=3	15	14	14	35.8	61.189	61794	57691	61854	53593	76157	45748	67266	61043	267620	171780	212210	162410	196350	122390	121820	85176	60643.2	167470	0.362115	DOWN	0.000155484
P61769	B2M	sp|P61769|B2MG_HUMAN Beta-2-microglobulin OS=Homo sapiens OX=9606 GN=B2M PE=1 SV=1	4	4	4	37.8	13.714	565260	474050	770380	643650	716280	512030	607440	642980	2504600	1361300	1813400	2024400	1424100	1637700	1610200	1305400	616509	1.71014e+06	0.360502	DOWN	2.89853e-06
P62805	H4C1	sp|P62805|H4_HUMAN Histone H4 OS=Homo sapiens OX=9606 GN=H4C1 PE=1 SV=2	13	13	13	58.3	11.367	13987000	16260000	24211000	23624000	18108000	17570000	16752000	14086000	57880000	32973000	54905000	50901000	48166000	72035000	47703000	36602000	18074750	50145625	0.360445	DOWN	5.71588e-06
Q9Y3Y2	CHTOP	sp|Q9Y3Y2|CHTOP_HUMAN Chromatin target of PRMT1 protein OS=Homo sapiens OX=9606 GN=CHTOP PE=1 SV=2	4	4	4	21	26.396	36323	44396	45050	22414	56691	46491	61191	46731	123270	66606	227030	141750	118880	51298	128840	140350	44910.9	124753	0.359998	DOWN	0.00099787
Q8ND71	GIMAP8	sp|Q8ND71|GIMA8_HUMAN GTPase IMAP family member 8 OS=Homo sapiens OX=9606 GN=GIMAP8 PE=2 SV=2	18	18	18	37.4	74.889	33689	44543	53719	46541	55052	60407	59458	48339	243860	120080	182950	130560	158170	50734	130410	99777	50218.5	139568	0.359815	DOWN	0.000671418
P02775	PPBP	sp|P02775|CXCL7_HUMAN Platelet basic protein OS=Homo sapiens OX=9606 GN=PPBP PE=1 SV=3	5	5	5	38.3	13.894	47279	121450	95465	107180	80315	71304	66018	60612	185790	289510	193460	165300	176220	210660	301250	283320	81202.9	225689	0.3598	DOWN	1.10078e-05
Q9UGP4;Q96IF1;A6NIX2	LIMD1	sp|Q9UGP4|LIMD1_HUMAN LIM domain-containing protein 1 OS=Homo sapiens OX=9606 GN=LIMD1 PE=1 SV=1	13	13	13	28.7	72.189	54715	30957	38637	28321	45985	12938	51975	47772	171350	92086	180800	106320	110520	61293	80506	63792	38912.5	108333	0.359192	DOWN	0.00103187
P23470	PTPRG	sp|P23470|PTPRG_HUMAN Receptor-type tyrosine-protein phosphatase gamma OS=Homo sapiens OX=9606 GN=PTPRG PE=1 SV=4	16	16	16	15.5	162	25824	34982	34751	19254	25660	31451	35334	38140	151680	85090	93784	110720	79691	61721	69193	34596	30674.5	85809.4	0.357473	DOWN	0.000616404
O95208	EPN2	sp|O95208|EPN2_HUMAN Epsin-2 OS=Homo sapiens OX=9606 GN=EPN2 PE=1 SV=3	6	6	6	12	68.481	18745				29902	23808	24315	20449	70764	61749	110490	58108	71064	41071	61565	53417	23443.8	66028.5	0.355056	DOWN	0.00084734
P51888	PRELP	sp|P51888|PRELP_HUMAN Prolargin OS=Homo sapiens OX=9606 GN=PRELP PE=1 SV=1	20	20	20	50.5	43.809	4005900	9081400	6180300	4233900	4362100	4959600	2440800	3623200	14111000	15835000	9991300	18409000	13838000	16092000	13883000	7663200	4860900	1.37278e+07	0.354091	DOWN	1.97982e-05
P48061	CXCL12	sp|P48061|SDF1_HUMAN Stromal cell-derived factor 1 OS=Homo sapiens OX=9606 GN=CXCL12 PE=1 SV=1	3	3	3	32.3	10.666	29328	73652	55985		131720	55936	38065	37236	57954	311060	204120	131550	150710				60274.6	171079	0.352321	DOWN	0.0160036
P26022	PTX3	sp|P26022|PTX3_HUMAN Pentraxin-related protein PTX3 OS=Homo sapiens OX=9606 GN=PTX3 PE=1 SV=3	6	6	6	23.6	41.975	35303	30244	19747	27042	47037	33075	57623	60787	107360	98027	199060	81513	121990	82571	163170	32079	38857.2	110721	0.350947	DOWN	0.00201762
P08572	COL4A2	sp|P08572|CO4A2_HUMAN Collagen alpha-2(IV) chain OS=Homo sapiens OX=9606 GN=COL4A2 PE=1 SV=4	16	16	16	14.3	167.55	542440	550220	757510	653980	622920	598390	680350	469580	2368300	1472500	1806400	1698100	2438200	1907300	1459000	848620	609424	1.7498e+06	0.348281	DOWN	2.46484e-05
Q9BX67	JAM3	sp|Q9BX67|JAM3_HUMAN Junctional adhesion molecule C OS=Homo sapiens OX=9606 GN=JAM3 PE=1 SV=1	8	8	8	25.2	35.02	38976	62078	58932	69494	76178	69105	43047	51674	193130	171870	198500	181240	188960	122000	191050	102910	58685.5	168708	0.347854	DOWN	1.16124e-06
Q14314	FGL2	sp|Q14314|FGL2_HUMAN Fibroleukin OS=Homo sapiens OX=9606 GN=FGL2 PE=1 SV=1	12	12	12	29.8	50.228	48581	48937	67458	77722	96199	75592	45746	46794	206790	225370	147900	218480	146000	170730	180300	169270	63378.6	183105	0.346133	DOWN	1.92607e-07
P30511	HLA-F	sp|P30511|HLAF_HUMAN HLA class I histocompatibility antigen, alpha chain F OS=Homo sapiens OX=9606 GN=HLA-F PE=1 SV=3	11	9	9	34.4	39.061	17332	36425	41326	45360	37292	52330	83259	48256	224310	139290	213860	102900	95694	107780	74710	86376	45197.5	130615	0.346036	DOWN	0.00137312
P14543	NID1	sp|P14543|NID1_HUMAN Nidogen-1 OS=Homo sapiens OX=9606 GN=NID1 PE=1 SV=3	51	51	50	50.8	136.38	768230	934900	1090600	851090	702380	768230	767810	655530	3087000	2109100	2030800	2639000	2580200	2376000	2621600	1467100	817346	2363850	0.345769	DOWN	6.18613e-07
Q9ULE6	PALD1	sp|Q9ULE6|PALD_HUMAN Paladin OS=Homo sapiens OX=9606 GN=PALD1 PE=1 SV=3	10	10	10	17.8	96.753	5368.6	11100	6580	15823	5876.7		16421		68775	24814	32830	17959	32672		17591	12792	10194.9	29633.3	0.344035	DOWN	0.0331527
P25101	EDNRA	sp|P25101|EDNRA_HUMAN Endothelin-1 receptor OS=Homo sapiens OX=9606 GN=EDNRA PE=1 SV=1	3	3	3	7.5	48.722	27955	27056	31180	31528		28134	18885	23996	100970	71584	90931	80785	69222	109270	72731	33373	26962	78608.2	0.342992	DOWN	6.83001e-05
P46934	NEDD4	sp|P46934|NEDD4_HUMAN E3 ubiquitin-protein ligase NEDD4 OS=Homo sapiens OX=9606 GN=NEDD4 PE=1 SV=4	8	6	6	7.2	149.11		31619	18715	25930	19076	25916	20871	21183	103450	60715	87764	71131	73339	38947	41722		23330	68152.6	0.34232	DOWN	0.000321018
P16284	PECAM1	sp|P16284|PECA1_HUMAN Platelet endothelial cell adhesion molecule OS=Homo sapiens OX=9606 GN=PECAM1 PE=1 SV=2	34	34	34	51.8	82.521	325570	360690	460340	279270	531670	344380	462640	356550	1637400	1190200	1274400	1260700	1264500	930370	981650	683970	390139	1.1529e+06	0.338398	DOWN	4.40383e-06
Q9NPY3;Q9UHG2	CD93	sp|Q9NPY3|C1QR1_HUMAN Complement component C1q receptor OS=Homo sapiens OX=9606 GN=CD93 PE=1 SV=3	12	12	12	23.9	68.559	82489	45465	107160	90735	124580	61737	220280	97923	471830	303700	571550	289620	391230	125220	189500	122930	103796	308198	0.336784	DOWN	0.00451228
Q9H792	PEAK1	sp|Q9H792|PEAK1_HUMAN Inactive tyrosine-protein kinase PEAK1 OS=Homo sapiens OX=9606 GN=PEAK1 PE=1 SV=4	19	19	19	15.2	193.1	105830	101370	105220	54963	150860	143410	110330	37715	433870	371360	390890	234110	311800	192640	170430		101212	300729	0.336557	DOWN	0.000207764
P06727	APOA4	sp|P06727|APOA4_HUMAN Apolipoprotein A-IV OS=Homo sapiens OX=9606 GN=APOA4 PE=1 SV=4	28	28	26	64.1	45.371	133860	155300	212480	242090	145860	236550	80772	237660	313790	611190	417130	258030	667070	769790	639960	615770	180572	536591	0.336516	DOWN	0.000130045
O60504	SORBS3	sp|O60504|VINEX_HUMAN Vinexin OS=Homo sapiens OX=9606 GN=SORBS3 PE=1 SV=2	28	28	28	54.1	75.34	152880	194100	175640	204110	228010	228030	139860	145400	664230	511030	700020	710290	639900	395800	474970	360530	183504	557096	0.329393	DOWN	3.60963e-06
Q5U651	RASIP1	sp|Q5U651|RAIN_HUMAN Ras-interacting protein 1 OS=Homo sapiens OX=9606 GN=RASIP1 PE=1 SV=1	22	22	22	33.7	103.46	66699	62805	73496	60648	106250	66926	93994	51372	271400	244130	346700	136810	288030	141360	177790	162400	72773.8	221078	0.329178	DOWN	0.000119733
Q13332	PTPRS	sp|Q13332|PTPRS_HUMAN Receptor-type tyrosine-protein phosphatase S OS=Homo sapiens OX=9606 GN=PTPRS PE=1 SV=3	8	8	4	6.1	217.04		24051	21004	12008	11522	16826		10293	69746	37218	65329	51913	58347	32781	48502	25264	15950.7	48637.5	0.32795	DOWN	0.000441499
P13747	HLA-E	sp|P13747|HLAE_HUMAN HLA class I histocompatibility antigen, alpha chain E OS=Homo sapiens OX=9606 GN=HLA-E PE=1 SV=4	15	12	12	44.1	40.057	42815	119160	100530	81062	174180	91176	63190	81121	346230	328950	316310	260450	315620	189480	354490	192310	94154.2	287980	0.326947	DOWN	5.30496e-06
O00159	MYO1C	sp|O00159|MYO1C_HUMAN Unconventional myosin-Ic OS=Homo sapiens OX=9606 GN=MYO1C PE=1 SV=4	59	59	58	54.4	121.68	1006700	1409200	1719600	1366100	1812400	1260900	1101900	1165300	6472100	3581000	5262600	4690600	4162900	3216300	3340200	2440100	1.35526e+06	4145725	0.326906	DOWN	3.48259e-05
Q01543	FLI1	sp|Q01543|FLI1_HUMAN Friend leukemia integration 1 transcription factor OS=Homo sapiens OX=9606 GN=FLI1 PE=1 SV=1	3	3	3	13.1	50.981	8709		8036.6			10702	10528	8515.6	35816	13003	28304		51894			13678	9298.24	28539	0.325808	DOWN	0.029964
Q9UPQ0	LIMCH1	sp|Q9UPQ0|LIMC1_HUMAN LIM and calponin homology domains-containing protein 1 OS=Homo sapiens OX=9606 GN=LIMCH1 PE=1 SV=4	43	43	43	47.8	121.87	136030	131570	155410	144680	181640	162000	108340	130730	507620	455050	727140	436040	476020	313820	450610	216660	143800	447870	0.321075	DOWN	5.17391e-05
O75781	PALM	sp|O75781|PALM_HUMAN Paralemmin-1 OS=Homo sapiens OX=9606 GN=PALM PE=1 SV=2	11	11	11	36.4	42.075	70392	76006	95851	76318	130150	134540	88839	84689	302670	368430	347840	277470	307520	217090	326590	211070	94598.1	294835	0.320851	DOWN	2.94041e-07
Q9Y624	F11R	sp|Q9Y624|JAM1_HUMAN Junctional adhesion molecule A OS=Homo sapiens OX=9606 GN=F11R PE=1 SV=1	10	10	10	45.5	32.583	246350	224820	311750	227240	318800	189530	267440	244400	1160100	647670	1238900	801690	834190	554360	697280	444410	253791	797325	0.318303	DOWN	8.59808e-05
Q9BV23	ABHD6	sp|Q9BV23|ABHD6_HUMAN Monoacylglycerol lipase ABHD6 OS=Homo sapiens OX=9606 GN=ABHD6 PE=1 SV=1	7	7	7	20.2	38.33	8173.1		9300.9		16158		11595	15759	47559	33602	33499	51182	39196	42833	24316	34610	12197.2	38349.6	0.318053	DOWN	5.72246e-05
Q96JY6	PDLIM2	sp|Q96JY6|PDLI2_HUMAN PDZ and LIM domain protein 2 OS=Homo sapiens OX=9606 GN=PDLIM2 PE=1 SV=1	15	15	15	61.4	37.458	111740	83763	133340	161880	205870	164680	160360	139500	555100	484990	592500	270190	622010	336170	523430	292100	145142	459561	0.315827	DOWN	2.54677e-05
Q9Y4D7	PLXND1	sp|Q9Y4D7|PLXD1_HUMAN Plexin-D1 OS=Homo sapiens OX=9606 GN=PLXND1 PE=1 SV=3	31	30	30	19.5	212	25991	25763	33943	20568	38564	14889	27612	30365	143480	68633	111370	97668	100990	58172	62207	50484	27211.9	86625.5	0.314132	DOWN	0.000160952
Q99969	RARRES2	sp|Q99969|RARR2_HUMAN Retinoic acid receptor responder protein 2 OS=Homo sapiens OX=9606 GN=RARRES2 PE=1 SV=1	5	5	5	28.2	18.617		21401	94914		104220	80101	44485	14151	355940	99472	239170	188210	206360	157910	209890	68893	59878.7	190731	0.313944	DOWN	0.00553947
P27701	CD82	sp|P27701|CD82_HUMAN CD82 antigen OS=Homo sapiens OX=9606 GN=CD82 PE=1 SV=1	5	5	5	22.5	29.625	91866	221640	185310	111710	187940	89860	108560	105850	560780	541050	313640	518890	529360	402560	415420	244930	137842	440829	0.312688	DOWN	9.76026e-06
P20774	OGN	sp|P20774|MIME_HUMAN Mimecan OS=Homo sapiens OX=9606 GN=OGN PE=1 SV=1	18	18	18	50.3	33.922	4018900	5849900	3613700	3389700	2896000	5020100	975120	2554500	15745000	13509000	5063200	15926000	7594600	13847000	11713000	8498400	3539740	11487025	0.308151	DOWN	0.000124303
Q6P1M3	LLGL2	sp|Q6P1M3|L2GL2_HUMAN LLGL scribble cell polarity complex component 2 OS=Homo sapiens OX=9606 GN=LLGL2 PE=1 SV=2	16	16	16	20.2	113.45	22169	11280	24721	8593.5	29835	21696	21497	17440	104370	14148	114140	39573	79288	43068	75128	46424	19653.9	64517.4	0.30463	DOWN	0.00286496
Q99715	COL12A1	sp|Q99715|COCA1_HUMAN Collagen alpha-1(XII) chain OS=Homo sapiens OX=9606 GN=COL12A1 PE=1 SV=2	111	111	111	43.7	333.14	302320	547300	910380	435320	956540	1021900	373430	452710	2611300	2191400	2229200	2393900	2309300	1412100	2298700	1028400	624988	2.05929e+06	0.303497	DOWN	1.20818e-05
Q07157	TJP1	sp|Q07157|ZO1_HUMAN Tight junction protein ZO-1 OS=Homo sapiens OX=9606 GN=TJP1 PE=1 SV=3	57	57	57	42.2	195.46	104090	86413	119560	85266	135860	109110	128820	89425	514610	357480	556230	307400	341450	226990	315040	236730	107318	356991	0.300618	DOWN	4.44283e-05
Q9Y693	LHFPL6	sp|Q9Y693|LHPL6_HUMAN LHFPL tetraspan subfamily member 6 protein OS=Homo sapiens OX=9606 GN=LHFPL6 PE=2 SV=1	2	2	2	10.5	21.598			27459	25660	19995	20006	20839		113200		95151	80680	72824	57222	73318	53304	22791.8	77957	0.292364	DOWN	0.000183947
O15230	LAMA5	sp|O15230|LAMA5_HUMAN Laminin subunit alpha-5 OS=Homo sapiens OX=9606 GN=LAMA5 PE=1 SV=8	108	108	106	38.2	399.73	444980	503190	530570	348810	499600	394100	342170	284840	1866400	1220700	1214900	1719300	1684800	1470600	1543000	910510	418532	1.45378e+06	0.287893	DOWN	4.10844e-07
Q6UXI9	NPNT	sp|Q6UXI9|NPNT_HUMAN Nephronectin OS=Homo sapiens OX=9606 GN=NPNT PE=2 SV=3	12	12	12	31.9	61.906	23302	36619	69972	48023	109260	32504	70511	53921	222160	197740	237820	219640	234320	143770	197300	90543	55514	192912	0.287769	DOWN	1.00891e-05
Q7LBC6	KDM3B	sp|Q7LBC6|KDM3B_HUMAN Lysine-specific demethylase 3B OS=Homo sapiens OX=9606 GN=KDM3B PE=1 SV=2	4	4	4	3	191.58		90475	106220	83604	84718	116810		86166	482300	427340	184290	268340	433350	181280			94665.5	329483	0.287315	DOWN	0.00168054
Q08722	CD47	sp|Q08722|CD47_HUMAN Leukocyte surface antigen CD47 OS=Homo sapiens OX=9606 GN=CD47 PE=1 SV=1	3	3	3	8.7	35.213	116130	244490	212820	164590	372290	170880	211830	116040	477330	892920	729340	405160	690620	687790	1106200	620940	201134	701288	0.286806	DOWN	3.47952e-05
P16403	H1-2	sp|P16403|H12_HUMAN Histone H1.2 OS=Homo sapiens OX=9606 GN=H1-2 PE=1 SV=2	11	11	3	33.3	21.364	3417100	6802100	2517200	3574900	4588400	4023900	4224900	3988500	13234000	14166000	20562000	15926000	14255000	12289000	12762000	12374000	4142125	14446000	0.286732	DOWN	1.43885e-07
Q13444	ADAM15	sp|Q13444|ADA15_HUMAN Disintegrin and metalloproteinase domain-containing protein 15 OS=Homo sapiens OX=9606 GN=ADAM15 PE=1 SV=4	5	5	5	7.5	92.958	12545		7392.9		10208	11537	9318.8	9270.2	46969	20863	46282	33244	68485	26993	27678	10097	10045.3	35076.4	0.286384	DOWN	0.00619491
O00339	MATN2	sp|O00339|MATN2_HUMAN Matrilin-2 OS=Homo sapiens OX=9606 GN=MATN2 PE=1 SV=4	17	17	17	23.4	106.84	60170	70073	76586	86232	56794	47588	18153	42985	246720	190990	74977	338300	165650	299910	176890	113050	57322.6	200811	0.285456	DOWN	0.000601826
Q8IVI9	NOSTRIN	sp|Q8IVI9|NOSTN_HUMAN Nostrin OS=Homo sapiens OX=9606 GN=NOSTRIN PE=1 SV=2	17	17	17	45.7	57.659	59469	54862	84260	90730	109400	61096	81541	73990	418930	260580	296710	263350	314820	222120	226470	158790	76918.5	270221	0.28465	DOWN	7.33356e-06
Q9HCM4;Q9H329	EPB41L5	sp|Q9HCM4|E41L5_HUMAN Band 4.1-like protein 5 OS=Homo sapiens OX=9606 GN=EPB41L5 PE=1 SV=3	10	10	10	14.6	81.855	155630	484480	159850	489090	202410	154450	178760	121450	957010	481190	1589900	621190	1019400	761470	1059800	348530	243265	854811	0.284583	DOWN	0.00106496
Q9Y4D1	DAAM1	sp|Q9Y4D1|DAAM1_HUMAN Disheveled-associated activator of morphogenesis 1 OS=Homo sapiens OX=9606 GN=DAAM1 PE=1 SV=2	15	15	14	15.5	123.47	13227	17958	26403	13496	29563	18571	13305	11068	75955	69600	71075	62069	72586	68436	61306	27573	17948.9	63575	0.282326	DOWN	2.16681e-06
Q9UGT4	SUSD2	sp|Q9UGT4|SUSD2_HUMAN Sushi domain-containing protein 2 OS=Homo sapiens OX=9606 GN=SUSD2 PE=1 SV=1	18	18	18	37	90.207	157680	208200	292560	100310	349050	222700	196040	209770	989820	516910	1345900	746420	736260	520190	783370	536760	217039	771954	0.281155	DOWN	0.000103363
P11233	RALA	sp|P11233|RALA_HUMAN Ras-related protein Ral-A OS=Homo sapiens OX=9606 GN=RALA PE=1 SV=1	8	5	5	30.1	23.567	202940	235340	357340	264010	469280	274010	324990	273900	1818000	993070	1548000	905820	1249600	602340	777350	670510	300226	1.07059e+06	0.280432	DOWN	0.000220448
Q15599	SLC9A3R2	sp|Q15599|NHRF2_HUMAN Na(+)/H(+) exchange regulatory cofactor NHE-RF2 OS=Homo sapiens OX=9606 GN=SLC9A3R2 PE=1 SV=2	20	20	20	55.2	37.413	108900	96948	221090	88007	195390	130100	216700	127240	704040	559700	835220	441900	576920	312330	500120	296370	148047	528325	0.280219	DOWN	6.50706e-05
Q01118	SCN7A	sp|Q01118|SCN7A_HUMAN Sodium channel protein type 7 subunit alpha OS=Homo sapiens OX=9606 GN=SCN7A PE=1 SV=2	23	23	23	17.7	193.49	17187	127260	54543	39865	87564	62855	31562	70056	237710	235400	260700	342260	251410	130870	186010	107530	61361.5	218986	0.280207	DOWN	9.96954e-05
P02462	COL4A1	sp|P02462|CO4A1_HUMAN Collagen alpha-1(IV) chain OS=Homo sapiens OX=9606 GN=COL4A1 PE=1 SV=4	8	8	6	8.1	160.61	564890	677480	851690	597210	612880	526080	761200	545550	2884000	1780200	2253500	2032400	3990300	2373200	1868800	1153200	642122	2291950	0.280164	DOWN	8.61507e-05
Q9Y2D5	AKAP2	sp|Q9Y2D5|AKAP2_HUMAN A-kinase anchor protein 2 OS=Homo sapiens OX=9606 GN=AKAP2 PE=1 SV=3	30	30	30	42	94.659	2031600	1639100	3304700	1711100	3677600	2627300	3042200	1878400	13559000	7560100	16578000	9103300	8922200	4263500	7398900	4716000	2489000	9012625	0.276168	DOWN	0.000711743
O75636	FCN3	sp|O75636|FCN3_HUMAN Ficolin-3 OS=Homo sapiens OX=9606 GN=FCN3 PE=1 SV=2	8	8	8	35.8	32.903	33250	19355	62786	10416	74912	52660	63553	23025	169520	167650	169430	95259	228250	159400	173260	86696	42494.6	156183	0.272082	DOWN	2.14482e-05
Q9UQ03	CORO2B	sp|Q9UQ03|COR2B_HUMAN Coronin-2B OS=Homo sapiens OX=9606 GN=CORO2B PE=1 SV=4	6	6	6	17.7	54.953		18499	32100	19335	27016		13628	14141	116190	71460	82362	90977	102310	57519	58061	49692	20786.5	78571.4	0.264556	DOWN	9.2614e-05
P37840	SNCA	sp|P37840|SYUA_HUMAN Alpha-synuclein OS=Homo sapiens OX=9606 GN=SNCA PE=1 SV=1	5	5	5	37.9	14.46	80311	172720	115470	110950	83021	104060	72685	59750	215620	701930	222950	169770	515290	498550	363970	354750	99870.9	380354	0.262574	DOWN	0.000775434
Q8IWA5	SLC44A2	sp|Q8IWA5|CTL2_HUMAN Choline transporter-like protein 2 OS=Homo sapiens OX=9606 GN=SLC44A2 PE=1 SV=3	19	19	18	31.2	80.123	183160	221000	313200	194100	328670	167570	162890	165220	1059100	795400	975710	837250	1096100	617800	739060	491150	216976	826446	0.262541	DOWN	1.94284e-06
Q03135	CAV1	sp|Q03135|CAV1_HUMAN Caveolin-1 OS=Homo sapiens OX=9606 GN=CAV1 PE=1 SV=4	13	13	12	71.9	20.471	1632700	2031400	3742800	2402500	2675600	2167800	2478900	1952200	11808000	7612600	10966000	10540000	10408000	7396600	8402000	6065800	2.38549e+06	9149875	0.260713	DOWN	3.80545e-07
P21810	BGN	sp|P21810|PGS1_HUMAN Biglycan OS=Homo sapiens OX=9606 GN=BGN PE=1 SV=2	23	22	22	61.1	41.654	4476100	6959800	6520200	4862300	6422300	4851300	4379600	3458900	26615000	22049000	16256000	27528000	20805000	20425000	19957000	9893000	5.24131e+06	20441000	0.256412	DOWN	2.94002e-06
Q92959	SLCO2A1	sp|Q92959|SO2A1_HUMAN Solute carrier organic anion transporter family member 2A1 OS=Homo sapiens OX=9606 GN=SLCO2A1 PE=1 SV=2	10	10	10	14.5	70.043	39922	26059	92203	39798	105980	66210	69088	109430	393170	246820	276750	367140	340100	171660	259260	92612	68586.2	268439	0.2555	DOWN	0.000104249
P33402	GUCY1A2	sp|P33402|GCYA2_HUMAN Guanylate cyclase soluble subunit alpha-2 OS=Homo sapiens OX=9606 GN=GUCY1A2 PE=1 SV=1	12	12	12	23.8	81.749	10144		12997	14544			16899		71962	61443	75924	14106	57105	55861	63768	32062	13646	54028.9	0.252569	DOWN	0.00367776
O00501	CLDN5	sp|O00501|CLD5_HUMAN Claudin-5 OS=Homo sapiens OX=9606 GN=CLDN5 PE=1 SV=1	3	3	3	20.6	23.147	51732	54882	138030	68757	249060	84768	180800	124540	905180	384470	700730	454490	451820		201650	215740	119071	473440	0.251502	DOWN	0.0021786
Q9NZA1	CLIC5	sp|Q9NZA1|CLIC5_HUMAN Chloride intracellular channel protein 5 OS=Homo sapiens OX=9606 GN=CLIC5 PE=1 SV=3	17	14	14	42.7	46.502	139130	87067	344550	63464	224740	170620	157680	157830	841140	462630	1359800	616470	587060	411740	615360	482570	168135	672096	0.250165	DOWN	0.000540717
P10721	KIT	sp|P10721|KIT_HUMAN Mast/stem cell growth factor receptor Kit OS=Homo sapiens OX=9606 GN=KIT PE=1 SV=1	9	9	9	12	109.86	8152.2	8556.7	6288	13552	14307	9438.6			90193	15853	24298	36145	26924	63045	57470	11089	10049.1	40627.1	0.247349	DOWN	0.0191045
P35625	TIMP3	sp|P35625|TIMP3_HUMAN Metalloproteinase inhibitor 3 OS=Homo sapiens OX=9606 GN=TIMP3 PE=1 SV=2	8	8	8	46.9	24.145	78159	473590	322730	171140	444390	255550	378070	241360	780650	2369600	1549700	1481900	1242300	736560	1106000	527170	295624	1224235	0.241476	DOWN	0.000661262
Q6NZI2	CAVIN1	sp|Q6NZI2|CAVN1_HUMAN Caveolae-associated protein 1 OS=Homo sapiens OX=9606 GN=CAVIN1 PE=1 SV=1	21	21	21	48.2	43.476	1807600	2722500	2547300	1994600	2381300	2164100	1950800	1719300	13728000	9411500	12423000	8743600	10851000	4347200	6943800	5281700	2.16094e+06	8966225	0.241009	DOWN	4.98848e-05
P09038	FGF2	sp|P09038|FGF2_HUMAN Fibroblast growth factor 2 OS=Homo sapiens OX=9606 GN=FGF2 PE=1 SV=3	5	5	5	16.7	30.77	20859		66933	61316	52358	43703	31379	28919	276210	105760	203260	276410	223440	157880	169560	60956	43638.1	184184	0.236926	DOWN	0.000396759
Q8N1I0;Q8IZD9	DOCK4	sp|Q8N1I0|DOCK4_HUMAN Dedicator of cytokinesis protein 4 OS=Homo sapiens OX=9606 GN=DOCK4 PE=1 SV=3	38	38	38	23.9	225.2	116520	157190	128070	79428	112850	49029	67900	151210	765470	439920	502360	436980	600630	253460	400240	257130	107775	457024	0.235818	DOWN	5.96993e-05
Q9NVM1	EVA1B	sp|Q9NVM1|EVA1B_HUMAN Protein eva-1 homolog B OS=Homo sapiens OX=9606 GN=EVA1B PE=1 SV=1	4	4	4	36.4	18.373		85068	76534	53587	97544	61371	89558	36510	359260	298690	368090	328680	374640	156680	376020	166770	71453.1	303604	0.23535	DOWN	1.91679e-05
P00750	PLAT	sp|P00750|TPA_HUMAN Tissue-type plasminogen activator OS=Homo sapiens OX=9606 GN=PLAT PE=1 SV=1	15	15	15	40.7	62.916		113270	29070	38458		22385		44829	196610	140850	49062	538300	348970	114370	163860	149680	49602.4	212713	0.23319	DOWN	0.0460427
P18577;Q02161	RHCE; RHD	sp|P18577|RHCE_HUMAN Blood group Rh(CE) polypeptide OS=Homo sapiens OX=9606 GN=RHCE PE=1 SV=2;sp|Q02161|RHD_HUMAN Blood group Rh(D) polypeptide OS=Homo sapiens OX=9606 GN=RHD PE=1 SV=3	2	2	2	4.1	45.56		53171	88401	93508	66706	74868			372690	413460	217310	323020	293980	484120	363610	149800	75330.8	327249	0.230194	DOWN	0.000321523
P11171	EPB41	sp|P11171|EPB41_HUMAN Protein 4.1 OS=Homo sapiens OX=9606 GN=EPB41 PE=1 SV=4	28	28	25	32.3	97.016	124760	165990	152900	184030	156990	146830	97576	69658	550130	747710	397010	483550	458710	859910	841120	445320	137342	597932	0.229694	DOWN	8.91955e-06
Q9NRN5	OLFML3	sp|Q9NRN5|OLFL3_HUMAN Olfactomedin-like protein 3 OS=Homo sapiens OX=9606 GN=OLFML3 PE=2 SV=1	22	22	22	50	46.01	236270	243510	294130	255640	216870	247180	240480	225930	1358900	1324300	1177100	1013500	1000500	860680	1189200	756600	245001	1.0851e+06	0.225787	DOWN	2.79001e-08
P02730	SLC4A1	sp|P02730|B3AT_HUMAN Band 3 anion transport protein OS=Homo sapiens OX=9606 GN=SLC4A1 PE=1 SV=3	30	30	30	39.8	101.79	827440	1880800	1204700	1376500	1266400	1094500	462880	280570	4345200	6456700	2746700	3940600	3286400	7391300	6254900	3167100	1.04922e+06	4.69861e+06	0.223305	DOWN	6.12787e-05
P33151	CDH5	sp|P33151|CADH5_HUMAN Cadherin-5 OS=Homo sapiens OX=9606 GN=CDH5 PE=1 SV=5	17	17	17	24.1	87.527	71666	57860	173320	90095	162950	121010	150470	73215	806560	579040	640650	483850	585520	216290	429100	292570	112573	504198	0.223272	DOWN	6.1484e-05
P98172	EFNB1	sp|P98172|EFNB1_HUMAN Ephrin-B1 OS=Homo sapiens OX=9606 GN=EFNB1 PE=1 SV=1	8	8	8	38.2	38.006		54976	44071	8609.6	37090	25354	80540	34550	281860	131090	339790	196500	251590	78560	131050	65072	40741.5	184439	0.220894	DOWN	0.00258712
O95810	CAVIN2	sp|O95810|CAVN2_HUMAN Caveolae-associated protein 2 OS=Homo sapiens OX=9606 GN=CAVIN2 PE=1 SV=3	19	19	19	42.6	47.173	396700	664120	699180	528350	784900	668850	528540	397800	3139200	3032300	3674600	2227300	3465500	1326600	2565700	1889900	583555	2.66514e+06	0.218959	DOWN	4.99449e-06
Q96MM6	HSPA12B	sp|Q96MM6|HS12B_HUMAN Heat shock 70 kDa protein 12B OS=Homo sapiens OX=9606 GN=HSPA12B PE=1 SV=2	27	27	25	48.3	75.687	104040	137610	252820	182400	216960	175200	219270	129600	1308500	874990	1134100	651980	960510	527360	641870	530290	177238	828700	0.213874	DOWN	2.10564e-05
P02549	SPTA1	sp|P02549|SPTA1_HUMAN Spectrin alpha chain, erythrocytic 1 OS=Homo sapiens OX=9606 GN=SPTA1 PE=1 SV=5	133	133	133	60.1	280.01	108390	275520	158920	197690	177500	160100	62672	31169	569030	942800	377440	553130	499450	1072600	1010700	480520	146495	688209	0.212864	DOWN	9.61855e-05
P11277	SPTB	sp|P11277|SPTB1_HUMAN Spectrin beta chain, erythrocytic OS=Homo sapiens OX=9606 GN=SPTB PE=1 SV=5	118	109	109	61.9	246.47	195380	497050	283430	350050	315200	261540	105040	62765	1053700	1670600	672200	1043500	915300	1850400	1770200	836390	258807	1.22654e+06	0.211006	DOWN	5.88022e-05
P11166	SLC2A1	sp|P11166|GTR1_HUMAN Solute carrier family 2, facilitated glucose transporter member 1 OS=Homo sapiens OX=9606 GN=SLC2A1 PE=1 SV=2	9	9	9	14.4	54.083	100550	259430	146250	179800	203360	186590	71210	52085	616840	851830	330030	619990	462320	1304700	1132200	457500	149909	721926	0.207652	DOWN	0.000426204
P02776;P10720	PF4; PF4V1	sp|P02776|PLF4_HUMAN Platelet factor 4 OS=Homo sapiens OX=9606 GN=PF4 PE=1 SV=2;sp|P10720|PF4V_HUMAN Platelet factor 4 variant OS=Homo sapiens OX=9606 GN=PF4V1 PE=1 SV=1	4	4	4	35.6	10.845	41131	70323	54664	42481	89312	27133	63411	57877	282020	456720	280830	218320	219480	125030	269210	302960	55791.5	269321	0.207156	DOWN	2.07519e-05
Q5T5P2	KIAA1217	sp|Q5T5P2|SKT_HUMAN Sickle tail protein homolog OS=Homo sapiens OX=9606 GN=KIAA1217 PE=1 SV=2	32	32	32	19.6	214.11	9089	31329	38220	19341	48759	29023	36077	23750	250550	151040	331430	62817	158640	63090	71235	60455	29448.5	143657	0.204992	DOWN	0.00696836
P55290	CDH13	sp|P55290|CAD13_HUMAN Cadherin-13 OS=Homo sapiens OX=9606 GN=CDH13 PE=1 SV=1	11	11	11	24.7	78.286	176220	269450	284350	176780	234880	137620	63095	118810	807510	955210	1003700	1226600	1083800	558930	901980	687670	182651	903175	0.202232	DOWN	3.76271e-07
Q6NY19	KANK3	sp|Q6NY19|KANK3_HUMAN KN motif and ankyrin repeat domain-containing protein 3 OS=Homo sapiens OX=9606 GN=KANK3 PE=1 SV=2	17	17	16	26.9	85.892	31363	49180	38359	32736	44095	25063	72796	41481	274500	242530	325580	169710	232220	131090	157160	138710	41884.1	208938	0.200462	DOWN	1.26519e-05
O95760	IL33	sp|O95760|IL33_HUMAN Interleukin-33 OS=Homo sapiens OX=9606 GN=IL33 PE=1 SV=1	7	7	7	30.7	30.759		11661	18587	43328	46110	26882	11795	27647	148640	103830	252420	127850	134580	98519	93564	114840	26572.9	134280	0.197891	DOWN	0.000130266
Q13751	LAMB3	sp|Q13751|LAMB3_HUMAN Laminin subunit beta-3 OS=Homo sapiens OX=9606 GN=LAMB3 PE=1 SV=1	42	42	42	48.5	129.57	96792	66187	172650	39616	184660	82455	126350	89610	777520	419640	413580	443400	663010	463490	773930	407800	107290	545296	0.196755	DOWN	4.54788e-06
Q10589	BST2	sp|Q10589|BST2_HUMAN Bone marrow stromal antigen 2 OS=Homo sapiens OX=9606 GN=BST2 PE=1 SV=1	6	6	6	23.9	19.769	231030	201890	400330	290200	503580	253760	355100	200620	2319000	1318400	2044900	1117000	1647900	1171900	1778000	997190	304564	1.54929e+06	0.196583	DOWN	4.48517e-06
Q9HB63	NTN4	sp|Q9HB63|NET4_HUMAN Netrin-4 OS=Homo sapiens OX=9606 GN=NTN4 PE=1 SV=2	7	7	7	14.6	70.07	41263	48944	58795	39584	45842	43756	33161	16528	365570	156840	152460	246840	236870	198670	211370	104880	40984.1	209188	0.195921	DOWN	3.5124e-05
O95490;O94910	ADGRL2	sp|O95490|AGRL2_HUMAN Adhesion G protein-coupled receptor L2 OS=Homo sapiens OX=9606 GN=ADGRL2 PE=1 SV=2	20	20	19	19.7	163.35	21031		60289	17445	44508	27626	53470	33389	355720	150570	136200	264600	232700	108150	165100	102500	36822.6	189442	0.194373	DOWN	0.000599756
Q9UHN6	CEMIP2	sp|Q9UHN6|CEIP2_HUMAN Cell surface hyaluronidase OS=Homo sapiens OX=9606 GN=CEMIP2 PE=1 SV=1	33	33	33	29.8	154.37	9770	10538	119550	6498	63261	14102	89143	31702	242770	272240	230540	209620	263130	186400	252100	129090	43070.5	223236	0.192937	DOWN	1.40266e-06
P16452	EPB42	sp|P16452|EPB42_HUMAN Protein 4.2 OS=Homo sapiens OX=9606 GN=EPB42 PE=1 SV=3	23	23	23	36.8	77.008	134070	296260	193460	265950	237660	193580	83279	24968	838210	1264800	505920	763900	621680	1394800	1442000	603400	178653	929339	0.192237	DOWN	8.77406e-05
P26006	ITGA3	sp|P26006|ITA3_HUMAN Integrin alpha-3 OS=Homo sapiens OX=9606 GN=ITGA3 PE=1 SV=5	23	23	23	23.4	116.61	103730	102150	179230	81451	214470	84181	96475	103480	827370	455030	662700	740980	668190	500400	814140	370240	120646	629881	0.191537	DOWN	1.11937e-06
Q9BYB0	SHANK3	sp|Q9BYB0|SHAN3_HUMAN SH3 and multiple ankyrin repeat domains protein 3 OS=Homo sapiens OX=9606 GN=SHANK3 PE=1 SV=3	21	21	21	15.6	184.67	7644.7	14247	9045.4	19184	23863	3900.7	12212	6246.2	99713	59246	157200	28940	89159	24617	25654	22716	12042.9	63405.6	0.189934	DOWN	0.0103959
Q9NQ79	CRTAC1	sp|Q9NQ79|CRAC1_HUMAN Cartilage acidic protein 1 OS=Homo sapiens OX=9606 GN=CRTAC1 PE=1 SV=2	15	15	15	29.7	71.42	20649		12217	18656	18900		7827.6	12436	80888	34197	54580	237400	46607	114590	52969	20999	15114.3	80278.8	0.188272	DOWN	0.043115
P57087	JAM2	sp|P57087|JAM2_HUMAN Junctional adhesion molecule B OS=Homo sapiens OX=9606 GN=JAM2 PE=1 SV=1	8	8	8	30.5	33.207		8047.6	38469	24802	56527		71077		331620	170860	338060	209700	260310	148960	143290	104600	39784.5	213425	0.18641	DOWN	0.00140404
P16157	ANK1	sp|P16157|ANK1_HUMAN Ankyrin-1 OS=Homo sapiens OX=9606 GN=ANK1 PE=1 SV=3	71	71	66	50.7	206.26	152010	343950	229940	271370	244420	207780	74464	44717	950760	1330700	608200	911030	755340	1632500	1524600	709460	196081	1.05282e+06	0.186243	DOWN	3.24639e-05
Q08495	DMTN	sp|Q08495|DEMA_HUMAN Dematin OS=Homo sapiens OX=9606 GN=DMTN PE=1 SV=3	10	10	10	30.6	45.514	31082	48829	36331	38893	36733	33907	17038		136790	261440	132170	161360	120510	293770	290920	120810	34687.6	189721	0.182834	DOWN	0.00017248
Q86T13	CLEC14A	sp|Q86T13|CLC14_HUMAN C-type lectin domain family 14 member A OS=Homo sapiens OX=9606 GN=CLEC14A PE=1 SV=1	15	15	15	32.2	51.635	32530	34228	64032	44900	116530	27867	105590	66323	478470	290530	586840	400540	332960	196590	276960	153140	61500	339504	0.181147	DOWN	0.000110899
Q16602	CALCRL	sp|Q16602|CALRL_HUMAN Calcitonin gene-related peptide type 1 receptor OS=Homo sapiens OX=9606 GN=CALCRL PE=1 SV=3	6	6	6	19.7	52.978	94200	78089	272400	101810	239400	84352	179230	116410	1164300	824520	1245800	632480	1021900	525120	711480	370170	145736	811971	0.179485	DOWN	3.92428e-05
P35612	ADD2	sp|P35612|ADDB_HUMAN Beta-adducin OS=Homo sapiens OX=9606 GN=ADD2 PE=1 SV=3	15	14	14	24.7	80.853	16928	30964	54557	51526	40955	32944	13333	7385.2	145110	231270	156060	156320	113430	200980	256070	150890	31074	176266	0.17629	DOWN	1.40228e-06
O76041	NEBL	sp|O76041|NEBL_HUMAN Nebulette OS=Homo sapiens OX=9606 GN=NEBL PE=1 SV=1	9	9	8	10.3	116.45	12925	36886	9960.3				23761	15201	140250	107680	246880	74807	120300	73347	114810	23473	19746.7	112693	0.175225	DOWN	0.00996032
Q6UWY5	OLFML1	sp|Q6UWY5|OLFL1_HUMAN Olfactomedin-like protein 1 OS=Homo sapiens OX=9606 GN=OLFML1 PE=1 SV=2	22	22	22	48.8	45.95	299970	411720	394830	409360	319840	293490	369290	252470	2207600	2676600	2089600	1678600	1680700	1684000	2176900	1563700	343871	1.96971e+06	0.174579	DOWN	1.09706e-08
P08514	ITGA2B	sp|P08514|ITA2B_HUMAN Integrin alpha-IIb OS=Homo sapiens OX=9606 GN=ITGA2B PE=1 SV=3	17	17	17	21	113.38		18168	20116	26843	34346		14350		99594	299540	96432	85790	68055	138770	118930	139820	22764.6	130866	0.173953	DOWN	0.00754561
Q9H8L6	MMRN2	sp|Q9H8L6|MMRN2_HUMAN Multimerin-2 OS=Homo sapiens OX=9606 GN=MMRN2 PE=1 SV=2	30	30	30	35.8	104.41	84930	57850	114060	64705	111010	59386	95716	71254	725280	531340	609260	398900	559020	376430	377690	233160	82363.9	476385	0.172894	DOWN	6.34406e-06
P0CAP1	MYZAP	sp|P0CAP1|MYZAP_HUMAN Myocardial zonula adherens protein OS=Homo sapiens OX=9606 GN=MYZAP PE=1 SV=1	21	21	21	60.3	54.205			61496	94927	96088	96670	44225		891210	387010	585030	323340	505190	187810	514250	251710	78681.2	455694	0.172662	DOWN	0.0034647
Q13753	LAMC2	sp|Q13753|LAMC2_HUMAN Laminin subunit gamma-2 OS=Homo sapiens OX=9606 GN=LAMC2 PE=1 SV=2	41	41	41	38.2	130.97	55340	39966	109450	26097	97999	40567	59991	48979	561870	236380	245970	269720	387300	325180	490080	259540	59798.6	347005	0.172328	DOWN	1.50317e-05
Q16787	LAMA3	sp|Q16787|LAMA3_HUMAN Laminin subunit alpha-3 OS=Homo sapiens OX=9606 GN=LAMA3 PE=1 SV=3	98	96	96	36.3	366.62	278090	171120	456390	104710	453100	175230	258060	206000	2435900	1186700	1138900	1446100	1806600	1355800	1915800	980620	262838	1.5333e+06	0.171419	DOWN	5.03083e-06
Q07075	ENPEP	sp|Q07075|AMPE_HUMAN Glutamyl aminopeptidase OS=Homo sapiens OX=9606 GN=ENPEP PE=1 SV=3	24	24	24	28.2	109.24	41198	23181	102920	6625	134650	10066	108740	45767	442220	456230	693190	249490	26337		274290	321470	59143.4	351890	0.168074	DOWN	0.00188911
Q9BXM0	PRX	sp|Q9BXM0|PRAX_HUMAN Periaxin OS=Homo sapiens OX=9606 GN=PRX PE=1 SV=2	32	32	32	32.7	154.9			120040		117750	24969	149500	20786	741730	586710	1005800	277220	768900	126480	408600	308250	86609	527961	0.164044	DOWN	0.00817426
P07204	THBD	sp|P07204|TRBM_HUMAN Thrombomodulin OS=Homo sapiens OX=9606 GN=THBD PE=1 SV=2	10	10	10	32	60.329		10125	59870	21166	112330		54769	15525	394170	239900	704370	207350	244600		57983	101350	45630.8	278532	0.163826	DOWN	0.0256623
P50895	BCAM	sp|P50895|BCAM_HUMAN Basal cell adhesion molecule OS=Homo sapiens OX=9606 GN=BCAM PE=1 SV=2	24	24	24	49.8	67.404	567220	524430	883330	342180	867430	439180	384690	334600	4722400	2066700	3382800	3476400	3908400	2919900	4355000	2008700	542882	3.35504e+06	0.161811	DOWN	1.7169e-06
P12821	ACE	sp|P12821|ACE_HUMAN Angiotensin-converting enzyme OS=Homo sapiens OX=9606 GN=ACE PE=1 SV=1	37	37	37	35.5	149.71	64671	68756	114650	33645	269550	66755	204180	137010	1398000	193240	216740	948270	957150	587310	1018000	703450	119902	752770	0.159281	DOWN	0.000810465
P16671	CD36	sp|P16671|CD36_HUMAN Platelet glycoprotein 4 OS=Homo sapiens OX=9606 GN=CD36 PE=1 SV=2	13	13	13	30.1	53.053	94013	201970	84173	127800	193000	90222	648920	150390	3140700	598310	3040600	1041200	1571300	626200	294840	564180	198811	1.35967e+06	0.14622	DOWN	0.0127848
P31645	SLC6A4	sp|P31645|SC6A4_HUMAN Sodium-dependent serotonin transporter OS=Homo sapiens OX=9606 GN=SLC6A4 PE=1 SV=1	7	7	7	18.3	70.324			97844		228920	43682	21018	26982	775930	841990	912240	503410	1159000	494490	526940	385500	83689.2	699938	0.119567	DOWN	0.000425467
A6NMZ7	COL6A6	sp|A6NMZ7|CO6A6_HUMAN Collagen alpha-6(VI) chain OS=Homo sapiens OX=9606 GN=COL6A6 PE=1 SV=2	88	88	85	42.3	247.17	518660	497630	677790	532640	709630	326220	544240	555180	5731300	6607100	3770400	5021500	6574300	4352000	3687500	1536400	545249	4.66006e+06	0.117005	DOWN	8.40007e-06
Q96AP7	ESAM	sp|Q96AP7|ESAM_HUMAN Endothelial cell-selective adhesion molecule OS=Homo sapiens OX=9606 GN=ESAM PE=1 SV=1	12	12	12	46.9	41.176	27967	20905	74049	24592	143270	49386	60202	20184	826870	437420	604300	434540	453580	289130	394360	233210	52569.4	459176	0.114486	DOWN	3.03638e-05
A8TX70	COL6A5	sp|A8TX70|CO6A5_HUMAN Collagen alpha-5(VI) chain OS=Homo sapiens OX=9606 GN=COL6A5 PE=1 SV=1	85	84	84	36.5	289.92	115950	110270	202840	105440	220060	82530	172170	106470	1051000	1052600	1642700	1197700	2202500	1695700	479310	529470	139466	1.23137e+06	0.113261	DOWN	0.000134863
Q9P266	JCAD	sp|Q9P266|JCAD_HUMAN Junctional protein associated with coronary artery disease OS=Homo sapiens OX=9606 GN=JCAD PE=1 SV=3	31	31	31	36.8	148.35	8170		14373	4822.9	23169	3799.9	5330.8		263130	150610	261010	62276	121860	39013	69717	32463	9944.27	125010	0.0795478	DOWN	0.011555
Q8NDM7	CFAP43	sp|Q8NDM7|CFA43_HUMAN Cilia- and flagella-associated protein 43 OS=Homo sapiens OX=9606 GN=CFAP43 PE=1 SV=3	1	1	1	0.8	191.98	179280	213200	148460	79192	169930	135270			5392500	1556000	1349400	3628100	3434700		1354400		154222	2785850	0.055359	DOWN	0.0028932
P22748	CA4	sp|P22748|CAH4_HUMAN Carbonic anhydrase 4 OS=Homo sapiens OX=9606 GN=CA4 PE=1 SV=2	16	16	16	46.8	35.032	3955.4	7475.6	167740	8951	80133	3346.3	368670	23080	2678900	1506700	2989800	1043100	1920500	925090	716190	752290	82918.9	1.56657e+06	0.0529302	DOWN	0.000341002
Q15109	AGER	sp|Q15109|RAGE_HUMAN Advanced glycosylation end product-specific receptor OS=Homo sapiens OX=9606 GN=AGER PE=1 SV=1	14	14	14	51.2	42.802	143170	173250	521470	60317	1295500	319860	77872	91533	8856300	6870500	9561900	5204000	12500000	5731900	4395100	6385400	335372	7.43814e+06	0.0450881	DOWN	3.48985e-06
P08473	MME	sp|P08473|NEP_HUMAN Neprilysin OS=Homo sapiens OX=9606 GN=MME PE=1 SV=2	31	31	31	46.1	85.513	13320	21649	13303	6586.8	27079		1400.3	27290	781690	421030	778740	353300	751130	346320	1002800	277560	15804	589071	0.0268287	DOWN	8.8105e-05
Q9HC84;Q02817	MUC5B	sp|Q9HC84|MUC5B_HUMAN Mucin-5B OS=Homo sapiens OX=9606 GN=MUC5B PE=1 SV=3	66	66	61	18.1	596.33	80118	65955	966760	552970	17186	315460	19433	9504300	5585.6	13288	4567.3		4007.8			5380.5	1.44027e+06	6565.84	219.358	-	0.356449
Q8TDL5	BPIFB1	sp|Q8TDL5|BPIB1_HUMAN BPI fold-containing family B member 1 OS=Homo sapiens OX=9606 GN=BPIFB1 PE=1 SV=1	27	27	26	64.9	52.441	422550	287800	7043500	1762700	33485	836320	142210	13134000	2691.7	55822	7394.1	2839.2	921.73				2.95782e+06	13933.7	212.277	-	0.19791
Q9UGM3	DMBT1	sp|Q9UGM3|DMBT1_HUMAN Deleted in malignant brain tumors 1 protein OS=Homo sapiens OX=9606 GN=DMBT1 PE=1 SV=2	17	17	17	32.3	260.73	1301200	317830	390550	1044100	181960	185560	537690	4924100		38373	25461	18635	22002	51633	23533		1.11037e+06	29939.5	37.0873	-	0.126173
Q13085;O00763	ACACA	sp|Q13085|ACACA_HUMAN Acetyl-CoA carboxylase 1 OS=Homo sapiens OX=9606 GN=ACACA PE=1 SV=2	39	39	38	23.3	265.55	260660	21164	54410	6444.9	5686.1	15278	231160	78341	8334.2	6158.5	6132.5		8371.4		11324	4558.3	84143	7479.82	11.2493	-	0.0970086
O15296	ALOX15B	sp|O15296|LX15B_HUMAN Polyunsaturated fatty acid lipoxygenase ALOX15B OS=Homo sapiens OX=9606 GN=ALOX15B PE=1 SV=3	14	14	14	29.3	75.856	164260	34343	99113		20498	60437	292210	131430	5056.9			13147	15286			13565	114613	11763.7	9.74292	-	0.0608439
H7BZ55	CROCC2	sp|H7BZ55|CRCC2_HUMAN Ciliary rootlet coiled-coil protein 2 OS=Homo sapiens OX=9606 GN=CROCC2 PE=1 SV=4	24	24	24	18.8	185.64		33467	33287	66161	16005	278530		36180	9896.9	10498	7219.5	7613.9	9028.2				77271.7	8851.3	8.72998	-	0.16358
P10915	HAPLN1	sp|P10915|HPLN1_HUMAN Hyaluronan and proteoglycan link protein 1 OS=Homo sapiens OX=9606 GN=HAPLN1 PE=2 SV=2	8	8	8	32.2	40.165		17272		281430	67181			15649	18614		22075	19529	14695		21937	20146	95383	19499.3	4.8916	-	0.1672
P02008	HBZ	sp|P02008|HBAZ_HUMAN Hemoglobin subunit zeta OS=Homo sapiens OX=9606 GN=HBZ PE=1 SV=2	8	7	7	66.9	15.637		6509.5	20257	50839	763890	46327			24581	43384	35843		30918		47713		177564	36487.8	4.86641	-	0.364903
P0DOX3		sp|P0DOX3|IGD_HUMAN Immunoglobulin delta heavy chain OS=Homo sapiens OX=9606 PE=1 SV=1	12	12	3	36.7	56.224	62560	195770	145500	783480	841320	41470	35129	82719	48658	98046			20813	64846		53180	273494	57108.6	4.78901	-	0.186818
Q8IWL2;Q8IWL1	SFTPA1; SFTPA2	sp|Q8IWL2|SFTA1_HUMAN Pulmonary surfactant-associated protein A1 OS=Homo sapiens OX=9606 GN=SFTPA1 PE=1 SV=2;sp|Q8IWL1|SFPA2_HUMAN Pulmonary surfactant-associated protein A2 OS=Homo sapiens OX=9606 GN=SFTPA2 PE=1 SV=2	13	13	13	62.1	26.242	9006000	5209500	4435300	34853000	2460300	1136800	4089200	4184300	2202000	1863200	1945700	1870100	1406400	1297100	2759600	1016800	8171800	1.79511e+06	4.55225	-	0.124391
P16083	NQO2	sp|P16083|NQO2_HUMAN Ribosyldihydronicotinamide dehydrogenase [quinone] OS=Homo sapiens OX=9606 GN=NQO2 PE=1 SV=5	6	6	6	24.2	25.918	11099		81728	131640		57774	164810	296040	25435			19035	20964	14299		61812	123848	28309	4.37488	-	0.0670946
Q9UQV4	LAMP3	sp|Q9UQV4|LAMP3_HUMAN Lysosome-associated membrane glycoprotein 3 OS=Homo sapiens OX=9606 GN=LAMP3 PE=1 SV=3	4	4	4	15.4	44.346	147560		26279	17613	29070		149550	80430	22441			9650.5			15930	21023	75083.7	17261.1	4.34987	-	0.101268
P11686	SFTPC	sp|P11686|PSPC_HUMAN Pulmonary surfactant-associated protein C OS=Homo sapiens OX=9606 GN=SFTPC PE=1 SV=2	7	7	7	36.5	21.053	1231600		280230	123810		30889	678160	384160	95922		82629	69365			208790	93298	454808	110001	4.13459	-	0.120237
P11684	SCGB1A1	sp|P11684|UTER_HUMAN Uteroglobin OS=Homo sapiens OX=9606 GN=SCGB1A1 PE=1 SV=1	3	3	3	20.9	9.9937	54307	1572900	1233100	1481900	336270	702350		250400		365660	288340		115040		176510	123420	804461	213794	3.76279	-	0.0655511
Q08426	EHHADH	sp|Q08426|ECHP_HUMAN Peroxisomal bifunctional enzyme OS=Homo sapiens OX=9606 GN=EHHADH PE=1 SV=3	13	13	13	25.6	79.494	143790	16188	46400	16184	50714	14570	91967	36452			15354	19184	9145	19264		9578.2	52033.1	14505	3.58724	-	0.0957611
Q99758	ABCA3	sp|Q99758|ABCA3_HUMAN Phospholipid-transporting ATPase ABCA3 OS=Homo sapiens OX=9606 GN=ABCA3 PE=1 SV=2	32	32	32	24.6	191.36	309590	50925	84646	57616	74542	36710	356820	101940	46817	30357	44328	27724	14468	39430	74179	48751	134099	40756.8	3.29022	-	0.0555223
P18428	LBP	sp|P18428|LBP_HUMAN Lipopolysaccharide-binding protein OS=Homo sapiens OX=9606 GN=LBP PE=1 SV=3	8	8	8	20.2	53.383	260110	41539	150580	183340	126960	190710	956340	119360	61817	133210	49651	64971	30806	69590	114950	120450	253617	80680.6	3.14347	-	0.117559
P01602	IGKV1-5	sp|P01602|KV105_HUMAN Immunoglobulin kappa variable 1-5 OS=Homo sapiens OX=9606 GN=IGKV1-5 PE=1 SV=2	3	2	2	24.8	12.781	72713	21649	20797	36666	43004	15651	111660	16973	9629.9	8032.6					25979	11056	42389.1	13674.4	3.09989	-	0.132878
P25815	S100P	sp|P25815|S100P_HUMAN Protein S100-P OS=Homo sapiens OX=9606 GN=S100P PE=1 SV=2	2	2	2	24.2	10.4		416380	159360		323040	515550	394470	1054000				112260	396140	68364	40429		477133	154298	3.09228	-	0.0929237
P20591	MX1	sp|P20591|MX1_HUMAN Interferon-induced GTP-binding protein Mx1 OS=Homo sapiens OX=9606 GN=MX1 PE=1 SV=4	26	26	23	48.9	75.519	565690	26641	66739	50158	153330	177780	180120	110320	50320	41365	131820	9674.9	48087	49732	119720	84157	166347	66859.5	2.48801	-	0.133295
Q5S007	LRRK2	sp|Q5S007|LRRK2_HUMAN Leucine-rich repeat serine/threonine-protein kinase 2 OS=Homo sapiens OX=9606 GN=LRRK2 PE=1 SV=2	37	37	37	18.3	286.1	83962	4478	39734		9633.9	9116.3	139460	57659	60227	12611	17181	6394.8	18114		8774.1		49149	20550.3	2.39164	-	0.21365
P69891	HBG1	sp|P69891|HBG1_HUMAN Hemoglobin subunit gamma-1 OS=Homo sapiens OX=9606 GN=HBG1 PE=1 SV=2	13	12	1	83	16.14	203040	4140300	532600	1913200	4782700	6117100	188860	131130	155710	738000	418250	750910	439210	861960	792660	3593900	2.25112e+06	968825	2.32355	-	0.192909
P80511	S100A12	sp|P80511|S10AC_HUMAN Protein S100-A12 OS=Homo sapiens OX=9606 GN=S100A12 PE=1 SV=2	3	3	3	30.4	10.575	215500	273780	225350	641210	177140	245380	392830	1453300	102710	274110		112300	315760		114080	311940	453061	205150	2.20844	-	0.196971
O00148	DDX39A	sp|O00148|DX39A_HUMAN ATP-dependent RNA helicase DDX39A OS=Homo sapiens OX=9606 GN=DDX39A PE=1 SV=2	14	4	4	41.2	49.129	37717			22486			95247	36382				24501	17125	19394		33576	47958	23649	2.02791	-	0.192095
P04075	ALDOA	sp|P04075|ALDOA_HUMAN Fructose-bisphosphate aldolase A OS=Homo sapiens OX=9606 GN=ALDOA PE=1 SV=2	25	25	23	75	39.42	3019400	3345800	2366500	3161700	2311900	2938500	3099300	3342600	1126300	1219800	1255900	1078100	1649300	1797500	1577300	2093100	2.94821e+06	1.47466e+06	1.99925	-	2.12332e-06
P56378	ATP5MJ	sp|P56378|ATP68_HUMAN ATP synthase subunit ATP5MJ, mitochondrial OS=Homo sapiens OX=9606 GN=ATP5MJ PE=1 SV=1	2	2	2	32.8	6.662	76283		58258	67194	76265	34798	96415	95069		46720	24646		23265	40041	27271	54440	72040.3	36063.8	1.99758	-	0.00435767
P24821	TNC	sp|P24821|TENA_HUMAN Tenascin OS=Homo sapiens OX=9606 GN=TNC PE=1 SV=3	76	76	76	45.7	240.85	844770	1235000	1794300	1170800	1752000	2058000	2446200	983160	822920	570840	1113600	1097100	759630	517280	495700	779860	1.53553e+06	769616	1.99519	-	0.00329638
P15586	GNS	sp|P15586|GNS_HUMAN N-acetylglucosamine-6-sulfatase OS=Homo sapiens OX=9606 GN=GNS PE=1 SV=3	10	10	10	20.1	62.081	221070	191000	175670	194290	166730	220520	226610	239010	93965	95996	108610	88047	109210	83516	61136	180710	204362	102649	1.99089	-	1.21335e-05
P55060	CSE1L	sp|P55060|XPO2_HUMAN Exportin-2 OS=Homo sapiens OX=9606 GN=CSE1L PE=1 SV=3	30	30	30	36.1	110.42	393710	402910	304840	379490	295200	378260	441960	410190	134320	194800	181040	120930	171540	196470	211510	301100	375820	188964	1.98885	-	5.75884e-06
O00244	ATOX1	sp|O00244|ATOX1_HUMAN Copper transport protein ATOX1 OS=Homo sapiens OX=9606 GN=ATOX1 PE=1 SV=1	3	3	3	39.7	7.4016	118780	135530	104280	121670	123990	106910	128240	154880	20555		26053		31969			171520	124285	62524.2	1.98779	-	0.0375911
P33121	ACSL1	sp|P33121|ACSL1_HUMAN Long-chain-fatty-acid--CoA ligase 1 OS=Homo sapiens OX=9606 GN=ACSL1 PE=1 SV=1	28	28	27	45	77.942	408110	234000	214300	174950	180520	195820	479220	346570	125710	112230	123610	183230	123370	123040	117060	215440	279186	140461	1.98764	-	0.00634821
Q9BUT1	BDH2	sp|Q9BUT1|BDH2_HUMAN 3-hydroxybutyrate dehydrogenase type 2 OS=Homo sapiens OX=9606 GN=BDH2 PE=1 SV=2	7	7	7	31.8	26.724	510790	351150	275660	304330	280840	339830	310890	152740	97630	136240	127690	117110	86123	259330	223570	223710	315779	158925	1.98696	-	0.0023376
P99999	CYCS	sp|P99999|CYC_HUMAN Cytochrome c OS=Homo sapiens OX=9606 GN=CYCS PE=1 SV=2	6	6	5	55.2	11.749	550490	458160	409540	428960	360320	377150	546460	486670	240950	175940	215350	167430	187560	248020	231040	355070	452219	227670	1.98629	-	8.62589e-06
P36915	GNL1	sp|P36915|GNL1_HUMAN Guanine nucleotide-binding protein-like 1 OS=Homo sapiens OX=9606 GN=GNL1 PE=1 SV=2	12	12	12	23.7	68.66	39576	44485	38017	48402	39532	48150	47960	41713	15528	17180	23853	8158.2	26634	21826	26363	35585	43479.4	21890.9	1.98618	-	1.38144e-05
P06702	S100A9	sp|P06702|S10A9_HUMAN Protein S100-A9 OS=Homo sapiens OX=9606 GN=S100A9 PE=1 SV=1	9	9	9	82.5	13.242	10831000	21143000	6975400	13229000	10034000	13896000	12383000	20378000	3640600	8741400	5846600	4759300	15586000	2739800	3501700	10004000	13608675	6852425	1.98596	-	0.0114766
P22392;O60361	NME2; NME2P1	sp|P22392|NDKB_HUMAN Nucleoside diphosphate kinase B OS=Homo sapiens OX=9606 GN=NME2 PE=1 SV=1;sp|O60361|NDK8_HUMAN Putative nucleoside diphosphate kinase OS=Homo sapiens OX=9606 GN=NME2P1 PE=5 SV=1	13	13	7	79.6	17.298	1376800	1169200	1145300	1110900	841010	1177000	1318400	1359300	477140	560870	447390	528150	468420	852250	657880	792780	1.18724e+06	598110	1.98498	-	4.71798e-06
P83436	COG7	sp|P83436|COG7_HUMAN Conserved oligomeric Golgi complex subunit 7 OS=Homo sapiens OX=9606 GN=COG7 PE=1 SV=1	10	10	10	15.8	86.343	33928	22537	21319	24059	22577	22601	39478	37711	17418		15272	11931	16403	9614			28026.2	14127.6	1.98379	-	0.00293227
P41227;Q9BSU3	NAA10	sp|P41227|NAA10_HUMAN N-alpha-acetyltransferase 10 OS=Homo sapiens OX=9606 GN=NAA10 PE=1 SV=1	7	7	7	28.9	26.458	42394	38118	42527	51518	35034	44536	52442	42563	16129	16607	18830	13209	19909	27258	24580	39617	43641.5	22017.4	1.98214	-	3.77723e-05
P34896	SHMT1	sp|P34896|GLYC_HUMAN Serine hydroxymethyltransferase, cytosolic OS=Homo sapiens OX=9606 GN=SHMT1 PE=1 SV=1	11	10	10	31.1	53.082	74326	42939	69043	62912	33584	34061	138470	78717	26035			25559	32316	18322		66301	66756.5	33706.6	1.98052	-	0.0745314
Q9HCN8	SDF2L1	sp|Q9HCN8|SDF2L_HUMAN Stromal cell-derived factor 2-like protein 1 OS=Homo sapiens OX=9606 GN=SDF2L1 PE=1 SV=2	6	6	6	47.5	23.598	207200	98226	131270	192750	178330	120210	197480	142990	94799	60036	64612	91206	79899	110790	55906	83610	158557	80107.2	1.97931	-	0.000213047
P49354	FNTA	sp|P49354|FNTA_HUMAN Protein farnesyltransferase/geranylgeranyltransferase type-1 subunit alpha OS=Homo sapiens OX=9606 GN=FNTA PE=1 SV=1	9	9	9	27.2	44.408	89629	112880	96079	116330	92847	126290	93257	114240	47930	48810	66694	43846	60926	47406	29085	81559	105194	53282	1.97429	-	6.78204e-06
Q13630	GFUS	sp|Q13630|FCL_HUMAN GDP-L-fucose synthase OS=Homo sapiens OX=9606 GN=GFUS PE=1 SV=1	9	9	9	40.2	35.892	279370	338020	245730	316860	180170	293510	279490	309140	79239	126790	108440	86425	90705	174430	264270	207190	280286	142186	1.97126	-	0.000335463
Q9NTK5	OLA1	sp|Q9NTK5|OLA1_HUMAN Obg-like ATPase 1 OS=Homo sapiens OX=9606 GN=OLA1 PE=1 SV=2	15	15	15	44.4	44.743	260000	215310	215550	288950	186840	270930	243570	255710	74987	153030	77207	62207	97057	168590	185770	165420	242108	123034	1.96782	-	6.78347e-05
Q15819	UBE2V2	sp|Q15819|UB2V2_HUMAN Ubiquitin-conjugating enzyme E2 variant 2 OS=Homo sapiens OX=9606 GN=UBE2V2 PE=1 SV=4	6	3	3	44.8	16.363	240360		225660	218290		167040	189490	198270			62105	66053	101380	132470		163550	206518	105112	1.96475	-	0.00102329
P50395	GDI2	sp|P50395|GDIB_HUMAN Rab GDP dissociation inhibitor beta OS=Homo sapiens OX=9606 GN=GDI2 PE=1 SV=2	36	36	27	79.1	50.663	1080100	936380	1013800	1391000	914400	1300100	1248300	1063000	426720	488050	457980	354870	462840	659100	708680	996120	1118385	569295	1.96451	-	5.5421e-05
P28288	ABCD3	sp|P28288|ABCD3_HUMAN ATP-binding cassette sub-family D member 3 OS=Homo sapiens OX=9606 GN=ABCD3 PE=1 SV=1	14	14	14	26.9	75.475	162020	65031	92229	70845	92244	69444	175000	112950	70015	50277	62254	47165	45122	52879	49189	50608	104970	53438.6	1.96432	-	0.00454517
P09104	ENO2	sp|P09104|ENOG_HUMAN Gamma-enolase OS=Homo sapiens OX=9606 GN=ENO2 PE=1 SV=3	13	10	9	43.5	47.268	143680	223190	161410	219310	139230	190450	139470	209930	66587	99508	78113	48660	87750	71327	107550	167550	178334	90880.6	1.96229	-	0.00027796
P49773	HINT1	sp|P49773|HINT1_HUMAN Adenosine 5-monophosphoramidase HINT1 OS=Homo sapiens OX=9606 GN=HINT1 PE=1 SV=2	8	8	8	79.4	13.802	372580	331300	334730	397650	268180	358650	338890	361560	74089	138260	115740	84344	141740	215100	252130	387240	345442	176080	1.96185	-	0.000744612
P15924	DSP	sp|P15924|DESP_HUMAN Desmoplakin OS=Homo sapiens OX=9606 GN=DSP PE=1 SV=3	44	44	44	19.6	331.77	88820	204520	468800	302760	137130	214860	175270	369500	46653	79404	417090	41328	132020		34343	124100	245208	124991	1.9618	-	0.0983035
P09960	LTA4H	sp|P09960|LKHA4_HUMAN Leukotriene A-4 hydrolase OS=Homo sapiens OX=9606 GN=LTA4H PE=1 SV=2	30	30	30	57.9	69.284	1177900	675390	810540	1012300	681500	750420	1221400	935920	216390	333240	305160	293010	354540	513590	499990	1188300	908171	463028	1.96138	-	0.00487547
P51649	ALDH5A1	sp|P51649|SSDH_HUMAN Succinate-semialdehyde dehydrogenase, mitochondrial OS=Homo sapiens OX=9606 GN=ALDH5A1 PE=1 SV=2	13	13	13	25.8	57.214	195990	53240	101380	108580	76021	71005	112710	119750	39082	28966	69525	32859	37320	68764	55815	95297	104834	53453.5	1.96123	-	0.0105603
P36404	ARL2	sp|P36404|ARL2_HUMAN ADP-ribosylation factor-like protein 2 OS=Homo sapiens OX=9606 GN=ARL2 PE=1 SV=4	4	4	4	24.5	20.878	77520	79791	47248	62728	55596	59392	78209	66128	26926		29784	22820	44559		30704	46733	65826.5	33587.7	1.95984	-	0.000158098
Q53EP0	FNDC3B	sp|Q53EP0|FND3B_HUMAN Fibronectin type III domain-containing protein 3B OS=Homo sapiens OX=9606 GN=FNDC3B PE=1 SV=2	13	13	13	15.2	132.89	60677	34359	52375	45621	59006	46630	64996	38639	32578	23411	25260	29313	27306	35967	16578	14924	50287.9	25667.1	1.95923	-	0.000109444
P53041	PPP5C	sp|P53041|PPP5_HUMAN Serine/threonine-protein phosphatase 5 OS=Homo sapiens OX=9606 GN=PPP5C PE=1 SV=1	13	13	13	34.7	56.878	180140	170950	162620	190080	134840	184530	190280	181770	67826	68953	93014	61298	76887	82134	129750	132860	174401	89090.2	1.95758	-	4.4152e-06
Q8WXX5	DNAJC9	sp|Q8WXX5|DNJC9_HUMAN DnaJ homolog subfamily C member 9 OS=Homo sapiens OX=9606 GN=DNAJC9 PE=1 SV=1	5	5	5	28.1	29.909	38896	57398	34070	63781	50593	57679	64168	62372	30290	22608	19974	18907	17033		22974	60000	53619.6	27398	1.95706	-	0.00209692
Q5VT79	ANXA8L1	sp|Q5VT79|AXA81_HUMAN Annexin A8-like protein 1 OS=Homo sapiens OX=9606 GN=ANXA8L1 PE=2 SV=2	10	10	1	37.6	36.879	52674	109440	123910	101490	93171	141780	47761	167380	63993	84138	43867	43206	30521	46455	45718	71391	104701	53661.1	1.95115	-	0.00606242
P36871	PGM1	sp|P36871|PGM1_HUMAN Phosphoglucomutase-1 OS=Homo sapiens OX=9606 GN=PGM1 PE=1 SV=3	25	25	25	54.3	61.448	520500	538270	438980	456490	336440	529060	463980	508540	176030	213880	245420	128880	189190	219850	394180	377550	474032	243122	1.94977	-	6.08519e-05
O15305;Q92871	PMM2	sp|O15305|PMM2_HUMAN Phosphomannomutase 2 OS=Homo sapiens OX=9606 GN=PMM2 PE=1 SV=1	7	7	7	35	28.082	89987	50427	59379	92523	49649	97597	139880	92001	31957	41120	53325			32789	22766	76581	83930.4	43089.7	1.94781	-	0.0137994
P50897	PPT1	sp|P50897|PPT1_HUMAN Palmitoyl-protein thioesterase 1 OS=Homo sapiens OX=9606 GN=PPT1 PE=1 SV=1	9	9	9	35.9	34.193	498180	807790	492700	430350	466050	406150	774860	479250	304120		254560	257370	352880	289400	268090	230420	544416	279549	1.94748	-	0.000780021
Q9UN86	G3BP2	sp|Q9UN86|G3BP2_HUMAN Ras GTPase-activating protein-binding protein 2 OS=Homo sapiens OX=9606 GN=G3BP2 PE=1 SV=2	8	7	7	23.4	54.12	89498	65783	70307	66547	77661	67183	79629	76004	35439	27512	48006	34420	38555	33361	39528	47852	74076.5	38084.1	1.94508	-	2.02997e-07
P08708	RPS17	sp|P08708|RS17_HUMAN 40S ribosomal protein S17 OS=Homo sapiens OX=9606 GN=RPS17 PE=1 SV=2	8	8	8	50.4	15.55	628690	614840	507570	540440	671000	466430	669030	728540	355020	251920	320960	365420	323380	271870	278760	316040	603318	310421	1.94354	-	7.97362e-07
Q5JRX3	PITRM1	sp|Q5JRX3|PREP_HUMAN Presequence protease, mitochondrial OS=Homo sapiens OX=9606 GN=PITRM1 PE=1 SV=3	24	24	24	31.5	117.41	167630	96623	158630	111260	124880	127680	206190	157730	82297	64941	78228	90443	58676	75384	63998	78380	143828	74043.4	1.94248	-	0.000104755
P26440	IVD	sp|P26440|IVD_HUMAN Isovaleryl-CoA dehydrogenase, mitochondrial OS=Homo sapiens OX=9606 GN=IVD PE=1 SV=2	14	14	14	39.4	46.65	301080	145580	222920	203900	155910	159340	290660	206430	96097	99085	122190	65161	75709	132890	135770	141430	210728	108542	1.94145	-	0.000627007
P13489	RNH1	sp|P13489|RINI_HUMAN Ribonuclease inhibitor OS=Homo sapiens OX=9606 GN=RNH1 PE=1 SV=2	22	22	22	72	49.973	1352000	1301500	1047100	1319400	1084800	1300200	1404800	1474700	500900	382480	597620	549980	621800	658010	794630	1193900	1.28556e+06	662415	1.94072	-	2.54566e-05
Q3ZCW2	LGALSL	sp|Q3ZCW2|LEGL_HUMAN Galectin-related protein OS=Homo sapiens OX=9606 GN=LGALSL PE=1 SV=2	4	4	4	30.8	18.986	60921	30979	39568	36890	20852	33211	62707	37668	11769	19347	19217		13849	14754	25192	41432	40349.5	20794.3	1.94041	-	0.0104632
O43776	NARS1	sp|O43776|SYNC_HUMAN Asparagine--tRNA ligase, cytoplasmic OS=Homo sapiens OX=9606 GN=NARS1 PE=1 SV=1	16	16	16	33.9	62.942	327040	355130	289080	349410	263760	339290	333700	301200	153110	126850	135590	142240	148790	201450	189180	222150	319826	164920	1.93928	-	2.33665e-07
P08238;Q58FF7	HSP90AB1	sp|P08238|HS90B_HUMAN Heat shock protein HSP 90-beta OS=Homo sapiens OX=9606 GN=HSP90AB1 PE=1 SV=4	47	26	23	54.1	83.263	2460300	1759600	1740200	1662200	1297600	1956800	2346000	1827900	718280	907940	960350	704600	1005200	1126800	1050000	1287800	1881325	970121	1.93927	-	2.79509e-05
Q8WWX9	SELENOM	sp|Q8WWX9|SELM_HUMAN Selenoprotein M OS=Homo sapiens OX=9606 GN=SELENOM PE=1 SV=3	4	4	4	35.9	16.231	80755	83601	60218	118350	79265	65727	79291	101580		64937		33195			25516	48838	83598.4	43121.5	1.93867	-	0.00479817
Q5HYI8	RABL3	sp|Q5HYI8|RABL3_HUMAN Rab-like protein 3 OS=Homo sapiens OX=9606 GN=RABL3 PE=1 SV=1	2	2	2	8.1	26.422			19880	17845	83099			55490			17532		25119	24182		24131	44078.5	22741	1.93828	-	0.223364
O43592	XPOT	sp|O43592|XPOT_HUMAN Exportin-T OS=Homo sapiens OX=9606 GN=XPOT PE=1 SV=2	13	13	13	16.2	109.96	61102	61328	33851	52466	36435	68837	86491	72698	27184	26288	17839		42185			39106	59151	30520.4	1.93808	-	0.00779605
P53618	COPB1	sp|P53618|COPB_HUMAN Coatomer subunit beta OS=Homo sapiens OX=9606 GN=COPB1 PE=1 SV=3	34	34	34	43.1	107.14	579510	453060	421880	429010	397700	428330	559220	488530	232230	254880	217490	203310	253650	281590	217250	279420	469655	242478	1.9369	-	4.65312e-07
P16278	GLB1	sp|P16278|BGAL_HUMAN Beta-galactosidase OS=Homo sapiens OX=9606 GN=GLB1 PE=1 SV=2	14	14	13	27.2	76.074	169230	188580	205720	180650	162230	211950	306300	223820	96099	103030	90352	103750	129920	116010	98296	113830	206060	106411	1.93646	-	3.62732e-05
Q14019	COTL1	sp|Q14019|COTL1_HUMAN Coactosin-like protein OS=Homo sapiens OX=9606 GN=COTL1 PE=1 SV=3	15	15	15	78.9	15.945	326160	296760	305750	321770	296210	332980	234360	334030	81264	112190	107240	80084	100390	190070	178190	415280	306002	158088	1.93564	-	0.00295661
P09110	ACAA1	sp|P09110|THIK_HUMAN 3-ketoacyl-CoA thiolase, peroxisomal OS=Homo sapiens OX=9606 GN=ACAA1 PE=1 SV=2	17	17	17	53.1	44.292	356660	135260	211700	152040	206320	144420	365440	240840	111360	101690	129270	100770	106640	116000	113970	157650	226585	117169	1.93383	-	0.00486938
P54819	AK2	sp|P54819|KAD2_HUMAN Adenylate kinase 2, mitochondrial OS=Homo sapiens OX=9606 GN=AK2 PE=1 SV=2	9	9	9	47.3	26.477	919530	611450	587330	532440	531070	512400	814960	612980	351240	258920	395370	406540	327270	300750	246810	363420	640270	331290	1.93266	-	7.94788e-05
Q9UK41	VPS28	sp|Q9UK41|VPS28_HUMAN Vacuolar protein sorting-associated protein 28 homolog OS=Homo sapiens OX=9606 GN=VPS28 PE=1 SV=1	8	8	8	48.9	25.425	85553	70480	81789	79082	79548	104180	91966	86610	42656	28544	47808	35570	56624	36123	49172	55191	84901	43961	1.93128	-	1.06487e-06
P55327	TPD52	sp|P55327|TPD52_HUMAN Tumor protein D52 OS=Homo sapiens OX=9606 GN=TPD52 PE=1 SV=2	7	7	7	38.4	24.327	200420	168210	89012	206890	125380	105440	187160	172740	74166	70680	84958	93504	85204	75770	43460	122370	156906	81264	1.93082	-	0.000751103
P31513;P31512	FMO3	sp|P31513|FMO3_HUMAN Dimethylaniline monooxygenase [N-oxide-forming] 3 OS=Homo sapiens OX=9606 GN=FMO3 PE=1 SV=5	19	19	19	44.9	60.033	60266	230860	223180	141800	404700	204130	69816	229550	128660	108950	41822	310410	91284	53868	14650	60688	195538	101292	1.93045	-	0.0838162
P35813	PPM1A	sp|P35813|PPM1A_HUMAN Protein phosphatase 1A OS=Homo sapiens OX=9606 GN=PPM1A PE=1 SV=1	13	13	11	48.2	42.447	98665	100050	79773	94172	58117	98717	91199	89880	33917	41041	38702	29600	37248	46632	60478	80484	88821.6	46012.8	1.93037	-	7.34564e-05
Q92552	MRPS27	sp|Q92552|RT27_HUMAN 28S ribosomal protein S27, mitochondrial OS=Homo sapiens OX=9606 GN=MRPS27 PE=1 SV=3	9	9	9	22.7	47.611	43369	34775	38953	43887	40702	33884	51005	58341	23107	24603	22940	28980	15273	22769	17704	23332	43114.5	22338.5	1.93005	-	1.73477e-05
Q96K17	BTF3L4	sp|Q96K17|BT3L4_HUMAN Transcription factor BTF3 homolog 4 OS=Homo sapiens OX=9606 GN=BTF3L4 PE=1 SV=1	4	4	4	34.8	17.27	72317	83898	75078	83696	55731	51564	97920	111010			41705	28533	45334			47985	78901.8	40889.2	1.92965	-	0.00501063
A0A075B6K4	IGLV3-10	sp|A0A075B6K4|LV310_HUMAN Immunoglobulin lambda variable 3-10 OS=Homo sapiens OX=9606 GN=IGLV3-10 PE=3 SV=2	3	2	1	27.8	12.441	423650	57977	200800	113380	115180	74674	49671			78065		55689	47428	92941	42084	143950	147905	76692.8	1.92853	-	0.229793
Q9Y4L1	HYOU1	sp|Q9Y4L1|HYOU1_HUMAN Hypoxia up-regulated protein 1 OS=Homo sapiens OX=9606 GN=HYOU1 PE=1 SV=1	35	35	34	42.6	111.33	434500	290040	322020	404360	331430	319950	442020	338830	174210	174830	160240	196080	176230	235990	162250	215910	360394	186968	1.92757	-	2.18129e-06
Q96LD4	TRIM47	sp|Q96LD4|TRI47_HUMAN E3 ubiquitin-protein ligase TRIM47 OS=Homo sapiens OX=9606 GN=TRIM47 PE=1 SV=2	8	8	8	16.1	69.531	102930	145260	78993	111520	112790	120970	59212	138040	54181	53310	40163	59024	48785		40099	99367	108714	56418.4	1.92693	-	0.00144219
P51553	IDH3G	sp|P51553|IDH3G_HUMAN Isocitrate dehydrogenase [NAD] subunit gamma, mitochondrial OS=Homo sapiens OX=9606 GN=IDH3G PE=1 SV=1	10	10	10	42.5	42.794	167170	146610	115140	113540	118950	93982	141660	122260	74565	54880	73515	79418	69431	47526	56264	73408	127414	66125.9	1.92684	-	9.65899e-06
P27348	YWHAQ	sp|P27348|1433T_HUMAN 14-3-3 protein theta OS=Homo sapiens OX=9606 GN=YWHAQ PE=1 SV=1	18	15	14	63.3	27.764	1193400	1337300	1062100	1245200	1028500	1568900	1197600	1242100	433590	587590	613900	478400	543980	678090	829220	964520	1.23439e+06	641161	1.92524	-	8.11152e-06
P80188	LCN2	sp|P80188|NGAL_HUMAN Neutrophil gelatinase-associated lipocalin OS=Homo sapiens OX=9606 GN=LCN2 PE=1 SV=2	11	11	11	59.6	22.588	579170	935180	613700	807620	656660	1068100	523960	1589200	292270	548630	351490	367840	1027700	169230	140020	625710	846699	440361	1.92274	-	0.0248984
P37802;Q9UI15	TAGLN2	sp|P37802|TAGL2_HUMAN Transgelin-2 OS=Homo sapiens OX=9606 GN=TAGLN2 PE=1 SV=3	16	16	16	77.4	22.391	3542900	3827700	3623000	2718700	3011400	3700700	2815200	3180900	1355200	1827100	1772200	1225200	1612300	1671600	1751200	2531300	3.30256e+06	1.71826e+06	1.92204	-	1.96662e-06
Q96GG9	DCUN1D1	sp|Q96GG9|DCNL1_HUMAN DCN1-like protein 1 OS=Homo sapiens OX=9606 GN=DCUN1D1 PE=1 SV=1	8	8	8	30.5	30.124	80371	74462	63994	88492	60338	83964	80458	83150	12260	42148	37932	21169	28248	48408	65403	64568	76903.6	40017	1.92177	-	0.000274359
P08236	GUSB	sp|P08236|BGLR_HUMAN Beta-glucuronidase OS=Homo sapiens OX=9606 GN=GUSB PE=1 SV=2	11	11	11	26.6	74.731	227010	367120	291190	291180	198820	201290	235060	355940	129550	127830	114750	107800	142740	151020	120380	234230	270951	141038	1.92113	-	0.000310158
Q00341	HDLBP	sp|Q00341|VIGLN_HUMAN Vigilin OS=Homo sapiens OX=9606 GN=HDLBP PE=1 SV=2	38	38	38	35.6	141.45	574430	386380	440820	486770	489530	527550	662620	548620	211050	234470	288360	303080	277650	247440	274030	310100	514590	268272	1.91816	-	2.38379e-06
P16930	FAH	sp|P16930|FAAA_HUMAN Fumarylacetoacetase OS=Homo sapiens OX=9606 GN=FAH PE=1 SV=2	10	10	10	32	46.374	194790	159090	135410	218400	129350	159500	233150	245120	53450	41696	67726	55956	89384	99802	176260	184750	184351	96128	1.91777	-	0.00352701
P30419	NMT1	sp|P30419|NMT1_HUMAN Glycylpeptide N-tetradecanoyltransferase 1 OS=Homo sapiens OX=9606 GN=NMT1 PE=1 SV=2	5	5	2	14.9	56.806	114300	104560	95292	105120	102690	113980	120380	112390	64680	52909	57623	51292	73265	53003	48013	52959	108589	56718	1.91454	-	4.71018e-09
O14579	COPE	sp|O14579|COPE_HUMAN Coatomer subunit epsilon OS=Homo sapiens OX=9606 GN=COPE PE=1 SV=3	12	12	12	46.4	34.482	269990	206980	190350	205950	186890	202050	277480	236840	108610	127910	116640	109620	134090	111140	97013	127110	222066	116517	1.90588	-	1.40166e-06
Q8TAT6	NPLOC4	sp|Q8TAT6|NPL4_HUMAN Nuclear protein localization protein 4 homolog OS=Homo sapiens OX=9606 GN=NPLOC4 PE=1 SV=3	11	11	11	22.7	68.119	134000	145090	108840	120040	111520	151470	140860	147490	52371	56945	57494	50010	82212	89214	80584	87076	132414	69488.2	1.90556	-	2.8186e-06
Q8N5M4	TTC9C	sp|Q8N5M4|TTC9C_HUMAN Tetratricopeptide repeat protein 9C OS=Homo sapiens OX=9606 GN=TTC9C PE=1 SV=1	2	2	2	17	20.012	45483		33734	31109		38761	49213	36909	24887		22868		20360	14203			39201.5	20579.5	1.90488	-	0.00159813
P46776	RPL27A	sp|P46776|RL27A_HUMAN 60S ribosomal protein L27a OS=Homo sapiens OX=9606 GN=RPL27A PE=1 SV=2	6	6	6	28.4	16.561	1017400	756440	743930	846990	1087500	856150	1154100	945420	420420	337090	606800	474180	479400	469200	463860	639860	925991	486351	1.90396	-	7.0129e-06
Q86TX2;P49753;Q3I5F7	ACOT1; ACOT2	sp|Q86TX2|ACOT1_HUMAN Acyl-coenzyme A thioesterase 1 OS=Homo sapiens OX=9606 GN=ACOT1 PE=1 SV=1;sp|P49753|ACOT2_HUMAN Acyl-coenzyme A thioesterase 2, mitochondrial OS=Homo sapiens OX=9606 GN=ACOT2 PE=1 SV=6	15	15	15	46.6	46.277	128840	151480	100410	100320	131670	65371	128450	119400	72912	30521	35211	71428	56638	63434	41747	114590	115743	60810.1	1.90334	-	0.00105935
Q01813	PFKP	sp|Q01813|PFKAP_HUMAN ATP-dependent 6-phosphofructokinase, platelet type OS=Homo sapiens OX=9606 GN=PFKP PE=1 SV=2	24	21	21	37.8	85.595	167500	250440	223330	243200	170730	245640	201630	281060	114800	124820	126380	108070	110080	118510	105210	129760	222941	117204	1.90217	-	4.19894e-06
Q9Y383	LUC7L2	sp|Q9Y383|LC7L2_HUMAN Putative RNA-binding protein Luc7-like 2 OS=Homo sapiens OX=9606 GN=LUC7L2 PE=1 SV=2	12	12	7	33.7	46.513	206030	222180	157010	201790	199690	200670	189890	201800	106960	94672	99892	75349	102760	107500	115400	129550	197382	104010	1.89772	-	3.44045e-08
P17812	CTPS1	sp|P17812|PYRG1_HUMAN CTP synthase 1 OS=Homo sapiens OX=9606 GN=CTPS1 PE=1 SV=2	11	11	10	24.7	66.69	79098	59802	60389	61262	54407	69391	84327	60649	21015	30774	30793	25914	38552	30978	55294	45666	66165.6	34873.2	1.89732	-	4.77706e-05
O95456	PSMG1	sp|O95456|PSMG1_HUMAN Proteasome assembly chaperone 1 OS=Homo sapiens OX=9606 GN=PSMG1 PE=1 SV=1	3	3	3	13.9	32.854	24770	28416	21612	27875	19983	37160	30100	40079	11368		15232		12814		21202		28749.4	15154	1.89715	-	0.00570403
Q9HD20	ATP13A1	sp|Q9HD20|AT131_HUMAN Endoplasmic reticulum transmembrane helix translocase OS=Homo sapiens OX=9606 GN=ATP13A1 PE=1 SV=2	25	25	25	28.9	132.95	159080	101910	94405	113070	139940	92277	163810	127640	66310	54895	62293	84896	63733	79032	55648	56698	124016	65438.1	1.89517	-	8.32108e-05
P07237	P4HB	sp|P07237|PDIA1_HUMAN Protein disulfide-isomerase OS=Homo sapiens OX=9606 GN=P4HB PE=1 SV=3	33	33	33	52.6	57.116	2606800	1832000	1840400	1832400	1821600	1817300	2705800	2124900	997460	1151100	980920	949610	1057900	1230700	1049800	1348600	2072650	1.09576e+06	1.89152	-	7.22409e-06
Q9BZH6	WDR11	sp|Q9BZH6|WDR11_HUMAN WD repeat-containing protein 11 OS=Homo sapiens OX=9606 GN=WDR11 PE=1 SV=1	11	11	11	13.1	136.68	39826	37919	33598	29388	34234	27282	50580	48183	28502		12468	14904	24412			19233	37626.2	19903.8	1.89041	-	0.00205793
Q8IZ07;Q6ZTN6	ANKRD13A	sp|Q8IZ07|AN13A_HUMAN Ankyrin repeat domain-containing protein 13A OS=Homo sapiens OX=9606 GN=ANKRD13A PE=1 SV=3	8	8	8	20.5	67.618	43556	52962	47097	57690	30021	71924	52469	47905	22744	26748	22029		24067	23738	23185	44331	50453	26691.7	1.89021	-	0.000652986
Q15080	NCF4	sp|Q15080|NCF4_HUMAN Neutrophil cytosol factor 4 OS=Homo sapiens OX=9606 GN=NCF4 PE=1 SV=2	14	14	14	45.4	39.031	195870	173690	154900	180070	195840	204580	228970	251600	79361	129520	41592	72952	130920	106590	66985	212160	198190	105010	1.88734	-	0.000764959
Q13637	RAB32	sp|Q13637|RAB32_HUMAN Ras-related protein Rab-32 OS=Homo sapiens OX=9606 GN=RAB32 PE=1 SV=3	5	5	5	29.3	24.997	72219	55352	61413	57138	81793	71164	74123	76942	22379	42001	34505	63217	32108	21305	26950	49225	68768	36461.2	1.88606	-	0.000118009
Q96RS6	NUDCD1	sp|Q96RS6|NUDC1_HUMAN NudC domain-containing protein 1 OS=Homo sapiens OX=9606 GN=NUDCD1 PE=1 SV=2	10	10	10	21.8	66.755	98341	80451	44075	69839	59766	52648	73230	84154	45598	26130	34876	25685	35077	57311	42814	30913	70313	37300.5	1.88504	-	0.000497433
P43487	RANBP1	sp|P43487|RANG_HUMAN Ran-specific GTPase-activating protein OS=Homo sapiens OX=9606 GN=RANBP1 PE=1 SV=1	5	5	5	37.3	23.31	284830	269450	172720	245020	264690	286380	293570	286130	100190	250630	99289	87681	120950	184690	132560	140660	262849	139581	1.88312	-	0.000138179
Q99828	CIB1	sp|Q99828|CIB1_HUMAN Calcium and integrin-binding protein 1 OS=Homo sapiens OX=9606 GN=CIB1 PE=1 SV=4	7	7	7	39.8	21.703	79517	57928	128940	78580	65009	62006	86087	133770	48794	43571	74430	42992	48194	32962	44227	32257	86479.6	45928.4	1.88292	-	0.00307309
Q15257	PTPA	sp|Q15257|PTPA_HUMAN Serine/threonine-protein phosphatase 2A activator OS=Homo sapiens OX=9606 GN=PTPA PE=1 SV=3	11	11	11	39.7	40.667	364250	357410	276720	350080	242730	432750	322800	367340	96662	163910	149280	94858	140310	219800	294010	284140	339260	180371	1.8809	-	0.000404042
O95352	ATG7	sp|O95352|ATG7_HUMAN Ubiquitin-like modifier-activating enzyme ATG7 OS=Homo sapiens OX=9606 GN=ATG7 PE=1 SV=1	14	14	14	24.2	77.959	68825	72522	71091	96685	92160	72789	91783	107790	29517	18803	40571	39522	43043	44663	31997	110120	84205.6	44779.5	1.88045	-	0.00318424
O60493	SNX3	sp|O60493|SNX3_HUMAN Sorting nexin-3 OS=Homo sapiens OX=9606 GN=SNX3 PE=1 SV=3	9	9	7	47.5	18.762	226190	128660	208850	216810	173630	248070	250860	213940	77261	101830	105540	63269	89393	146280	131490	172300	208376	110920	1.87861	-	0.000174402
P10643;CON__Q29RQ1	C7	sp|P10643|CO7_HUMAN Complement component C7 OS=Homo sapiens OX=9606 GN=C7 PE=1 SV=2	27	27	27	47	93.517	307130	348200	271060	503000	400200	560120	297450	407940	161620	213660	160920	209370	208660	123260	299790	270890	386888	206021	1.8779	-	0.000680716
P51659	HSD17B4	sp|P51659|DHB4_HUMAN Peroxisomal multifunctional enzyme type 2 OS=Homo sapiens OX=9606 GN=HSD17B4 PE=1 SV=3	35	35	35	56.9	79.685	1038800	368460	492260	386930	441520	294630	1092000	529870	331320	236510	353470	262970	208850	379770	330670	370930	580559	309311	1.87694	-	0.0288431
Q14166	TTLL12	sp|Q14166|TTL12_HUMAN Tubulin--tyrosine ligase-like protein 12 OS=Homo sapiens OX=9606 GN=TTLL12 PE=1 SV=2	23	23	23	50.6	74.403	111890	152380	78873	103030	82268	139690	178100	165110	33993	63387	57060	41096	65317	75272	92283	111060	126418	67433.5	1.8747	-	0.00255049
P14317	HCLS1	sp|P14317|HCLS1_HUMAN Hematopoietic lineage cell-specific protein OS=Homo sapiens OX=9606 GN=HCLS1 PE=1 SV=3	14	14	14	28.8	54.013	120190	224140	126050	134370	165390	188190	212730	175840	44710	52496	59704	63390	112580	20651	20660	344350	168362	89817.6	1.87449	-	0.0712875
Q9NR30	DDX21	sp|Q9NR30|DDX21_HUMAN Nucleolar RNA helicase 2 OS=Homo sapiens OX=9606 GN=DDX21 PE=1 SV=5	10	10	9	18.6	87.343	182640	135170	111620	104440	113860	135900	202580	136930	85145	54202	94637	101470	57771	69266	57259	79710	140392	74932.5	1.87359	-	0.000335844
O00534	VWA5A	sp|O00534|VMA5A_HUMAN von Willebrand factor A domain-containing protein 5A OS=Homo sapiens OX=9606 GN=VWA5A PE=1 SV=2	27	27	27	45.2	86.488	175610	175690	188460	200240	144180	184100	126160	177600	64370	83973	88517	90667	85931	98556	92096	128960	171505	91633.8	1.87164	-	3.09559e-06
Q96KC8	DNAJC1	sp|Q96KC8|DNJC1_HUMAN DnaJ homolog subfamily C member 1 OS=Homo sapiens OX=9606 GN=DNAJC1 PE=1 SV=1	8	8	8	16.6	63.882	40404	33506	42847	43101	68876	32964	83161	40526	28272		25627	24653	25847			24295	48173.1	25738.8	1.87162	-	0.0194987
Q6UX06	OLFM4	sp|Q6UX06|OLFM4_HUMAN Olfactomedin-4 OS=Homo sapiens OX=9606 GN=OLFM4 PE=1 SV=1	9	9	9	21.6	57.279	104610	143900	71320	221450	381890	108130	107660	253660	138840	132250	32991	18122	226310	12978		89666	174078	93022.4	1.87135	-	0.118108
Q13526;O15428	PIN1	sp|Q13526|PIN1_HUMAN Peptidyl-prolyl cis-trans isomerase NIMA-interacting 1 OS=Homo sapiens OX=9606 GN=PIN1 PE=1 SV=1	6	6	5	58.9	18.243	83197	84983	89214	89777	79238	108610	85551	94600	37695	39305	49523	34701	39726	34727	66255	80979	89396.2	47863.9	1.86772	-	2.75712e-05
Q5VW32	BROX	sp|Q5VW32|BROX_HUMAN BRO1 domain-containing protein BROX OS=Homo sapiens OX=9606 GN=BROX PE=1 SV=1	5	5	5	19.2	46.476	55605	119350	105150	143400	75779	119770	97564	157640	32915			21262	73931	78463	59938	84646	109282	58525.8	1.86725	-	0.00969091
Q99470	SDF2	sp|Q99470|SDF2_HUMAN Stromal cell-derived factor 2 OS=Homo sapiens OX=9606 GN=SDF2 PE=1 SV=2	3	3	3	29.4	23.026	48408		47842		37855	42973	50230	25459	30851		17881		27318		14222		42127.8	22568	1.86671	-	0.00870193
Q04637	EIF4G1	sp|Q04637|IF4G1_HUMAN Eukaryotic translation initiation factor 4 gamma 1 OS=Homo sapiens OX=9606 GN=EIF4G1 PE=1 SV=4	24	24	19	18.6	175.49	282430	219670	200090	190650	184990	223720	282590	232870	107200	147350	124130	90640	133550	120680	105860	144740	227126	121769	1.86523	-	6.6617e-06
P51452	DUSP3	sp|P51452|DUS3_HUMAN Dual specificity protein phosphatase 3 OS=Homo sapiens OX=9606 GN=DUSP3 PE=1 SV=1	6	6	6	45.9	20.478	289410	159750	279460	313480	180210	226120	259710	223430	86960	91042	118080	86309	100640	168890	178960	204760	241446	129455	1.8651	-	0.000587509
Q96RQ1	ERGIC2	sp|Q96RQ1|ERGI2_HUMAN Endoplasmic reticulum-Golgi intermediate compartment protein 2 OS=Homo sapiens OX=9606 GN=ERGIC2 PE=1 SV=2	6	6	6	23.1	42.548	55998	52287	37971	54003	70970	40670	60811	68679	32265	28835	22995	29034	25417	29483		39048	55173.6	29582.4	1.86508	-	0.000148121
P57772	EEFSEC	sp|P57772|SELB_HUMAN Selenocysteine-specific elongation factor OS=Homo sapiens OX=9606 GN=EEFSEC PE=1 SV=4	9	9	9	22.5	65.304	59405	35283	51558	61342	57093	41695	64681	58505	32964	26014	28655	25988	27621	16684		43606	53695.2	28790.3	1.86505	-	0.000186269
P12268	IMPDH2	sp|P12268|IMDH2_HUMAN Inosine-5-monophosphate dehydrogenase 2 OS=Homo sapiens OX=9606 GN=IMPDH2 PE=1 SV=2	22	22	22	49.2	55.804	1009700	901560	813300	926470	772690	872630	986530	900050	395160	511010	388640	385420	533240	597520	489860	553650	897866	481812	1.86352	-	6.86877e-08
P51398	DAP3	sp|P51398|RT29_HUMAN 28S ribosomal protein S29, mitochondrial OS=Homo sapiens OX=9606 GN=DAP3 PE=1 SV=1	6	6	6	19.3	45.566	92873	70884	106690	94079	144550	94729	153160	138380	59389		50354	85485	66873	63769		34583	111918	60075.5	1.86296	-	0.00246872
P25774	CTSS	sp|P25774|CATS_HUMAN Cathepsin S OS=Homo sapiens OX=9606 GN=CTSS PE=1 SV=3	10	10	10	40.2	37.495	254830	292680	234180	506550	260610	320100	325560	421730	83774	84263	78583	202730	314630	124900	44552	471540	327030	175622	1.86213	-	0.0281597
Q3MHD2	LSM12	sp|Q3MHD2|LSM12_HUMAN Protein LSM12 homolog OS=Homo sapiens OX=9606 GN=LSM12 PE=1 SV=2	3	3	3	22.6	21.701	83509		53427	45783	76418	62796	65115	72269	58196		40090	13229	32098			32602	65616.7	35243	1.86184	-	0.00489551
Q8TDQ7	GNPDA2	sp|Q8TDQ7|GNPI2_HUMAN Glucosamine-6-phosphate isomerase 2 OS=Homo sapiens OX=9606 GN=GNPDA2 PE=1 SV=1	8	3	3	41.3	31.084	89918	66611	74392	115180	65850	97926	92682	102360	46690			32227	56498			54022	88114.9	47359.2	1.86056	-	0.00194899
O76094	SRP72	sp|O76094|SRP72_HUMAN Signal recognition particle subunit SRP72 OS=Homo sapiens OX=9606 GN=SRP72 PE=1 SV=3	25	25	25	45.9	74.605	170840	124120	115350	147090	127830	136220	169670	150090	72623	81216	74291	61294	83361	79810	63723	97480	142651	76724.8	1.85926	-	1.54749e-06
Q9P258	RCC2	sp|Q9P258|RCC2_HUMAN Protein RCC2 OS=Homo sapiens OX=9606 GN=RCC2 PE=1 SV=2	18	18	18	36.2	56.084	124380	104240	106270	138710	98113	114810	115100	96029	42765	41761	53350	39331	45649	75002	72975	111970	112206	60350.4	1.85925	-	0.000166416
Q9H9J2	MRPL44	sp|Q9H9J2|RM44_HUMAN 39S ribosomal protein L44, mitochondrial OS=Homo sapiens OX=9606 GN=MRPL44 PE=1 SV=1	6	6	6	23.5	37.535	49815	38345	41283	30625	58302	32870	51866	61634	37782	21192	24606	34603	15632			13354	45592.5	24528.2	1.85878	-	0.00379071
P07900;Q14568;Q58FG0	HSP90AA1	sp|P07900|HS90A_HUMAN Heat shock protein HSP 90-alpha OS=Homo sapiens OX=9606 GN=HSP90AA1 PE=1 SV=5	49	49	30	51.6	84.659	4961900	4730300	4347300	4546000	3516000	5386300	5667200	5268300	1937800	2537300	2609500	1872300	2436600	2691700	2903800	3685300	4.80291e+06	2.58429e+06	1.85851	-	5.73672e-06
P22314	UBA1	sp|P22314|UBA1_HUMAN Ubiquitin-like modifier-activating enzyme 1 OS=Homo sapiens OX=9606 GN=UBA1 PE=1 SV=3	31	31	31	38.8	117.85	1018600	1139800	897170	1099900	867430	1171400	1228000	1078000	408390	530740	515670	351710	511220	550040	702130	1004400	1.06254e+06	571788	1.85827	-	4.69188e-05
Q9NUL5	SHFL	sp|Q9NUL5|SHFL_HUMAN Shiftless antiviral inhibitor of ribosomal frameshifting protein OS=Homo sapiens OX=9606 GN=SHFL PE=1 SV=2	2	2	2	10	33.11	22300	15781		12558	14913	21245	19693	25546	11800		15146	6924.2				6751.1	18862.3	10155.3	1.85738	-	0.0121314
Q9BZE1	MRPL37	sp|Q9BZE1|RM37_HUMAN 39S ribosomal protein L37, mitochondrial OS=Homo sapiens OX=9606 GN=MRPL37 PE=1 SV=2	7	7	7	24.1	48.117	56236	65595	47858	54058	53197	43364	52605	55158	31083	29797	35556	28951	29824	32022	20560	22802	53508.9	28824.4	1.85638	-	5.70212e-07
P09972	ALDOC	sp|P09972|ALDOC_HUMAN Fructose-bisphosphate aldolase C OS=Homo sapiens OX=9606 GN=ALDOC PE=1 SV=2	15	13	13	53.6	39.455	839760	1255500	886620	1773700	914380	1222700	900700	1189200	382000	563960	520200	372870	669260	605350	713400	1011900	1122820	604868	1.85631	-	0.00154352
Q8WVV9	HNRNPLL	sp|Q8WVV9|HNRLL_HUMAN Heterogeneous nuclear ribonucleoprotein L-like OS=Homo sapiens OX=9606 GN=HNRNPLL PE=1 SV=1	7	6	6	17	60.082	94917	57055	57162	84490	59800	76866	85083	78117	25363	24912	56243	27165	27034		46735	72648	74186.2	40014.3	1.85399	-	0.0016362
Q9BRG1	VPS25	sp|Q9BRG1|VPS25_HUMAN Vacuolar protein-sorting-associated protein 25 OS=Homo sapiens OX=9606 GN=VPS25 PE=1 SV=1	7	7	7	42.6	20.747	74147	89161	64912	72853	52857	85457	85828	69401	24232	32056	15764	36117	58846	60388	31824	61725	74327	40119	1.85266	-	0.000526212
Q05707	COL14A1	sp|Q05707|COEA1_HUMAN Collagen alpha-1(XIV) chain OS=Homo sapiens OX=9606 GN=COL14A1 PE=1 SV=3	65	65	64	44.9	193.51	4071300	3627100	3595000	5099700	3155700	4682800	748000	2407200	1524000	1490400	914620	2014000	2331600	3247700	1539400	1721400	3423350	1847890	1.85257	-	0.0117579
P60510	PPP4C	sp|P60510|PP4C_HUMAN Serine/threonine-protein phosphatase 4 catalytic subunit OS=Homo sapiens OX=9606 GN=PPP4C PE=1 SV=1	9	7	7	39.7	35.08	62680	63642	47606	52639	58189	61251	93913	98148	52202	24507	25781		42754				67258.5	36311	1.85229	-	0.0148666
Q99447	PCYT2	sp|Q99447|PCY2_HUMAN Ethanolamine-phosphate cytidylyltransferase OS=Homo sapiens OX=9606 GN=PCYT2 PE=1 SV=1	7	7	7	24.7	43.835	49482	48748	38675	44408	31297	55501	49710	53944	22166		11948	12952	43975		22625	36895	46470.6	25093.5	1.8519	-	0.0024371
P31153;Q00266	MAT2A	sp|P31153|METK2_HUMAN S-adenosylmethionine synthase isoform type-2 OS=Homo sapiens OX=9606 GN=MAT2A PE=1 SV=1	9	9	9	28.6	43.66	341790	287880	230640	282430	189280	275100	287090	265640	106860	132410	122410	109210	137580	179640	170990	208540	269981	145955	1.84976	-	2.89649e-05
P22234	PAICS	sp|P22234|PUR6_HUMAN Multifunctional protein ADE2 OS=Homo sapiens OX=9606 GN=PAICS PE=1 SV=3	19	19	19	46.8	47.079	196610	164370	129590	190480	118140	174960	186620	179430	83483	91964	67864	79821	84354	99773	101770	116230	167525	90657.4	1.84789	-	1.04208e-05
Q02108	GUCY1A1	sp|Q02108|GCYA1_HUMAN Guanylate cyclase soluble subunit alpha-1 OS=Homo sapiens OX=9606 GN=GUCY1A1 PE=1 SV=2	14	14	14	25.1	77.452	38753	36348	36281	43736	24552	49576	38201	30749	19718	25602	22990	13212	21313	12620	19239	26762	37274.5	20182	1.84692	-	0.000120426
P61088;Q5JXB2	UBE2N; UBE2NL	sp|P61088|UBE2N_HUMAN Ubiquitin-conjugating enzyme E2 N OS=Homo sapiens OX=9606 GN=UBE2N PE=1 SV=1;sp|Q5JXB2|UE2NL_HUMAN Putative ubiquitin-conjugating enzyme E2 N-like OS=Homo sapiens OX=9606 GN=UBE2NL PE=1 SV=1	9	9	9	53.3	17.138	650270	635690	608180	826620	527250	799310	684990	661360	209280	316020	269590	199230	266580	453850	569900	640130	674209	365572	1.84425	-	0.000517689
Q16537	PPP2R5E	sp|Q16537|2A5E_HUMAN Serine/threonine-protein phosphatase 2A 56 kDa regulatory subunit epsilon isoform OS=Homo sapiens OX=9606 GN=PPP2R5E PE=1 SV=1	8	7	7	21.8	54.699	110240	87786	101410	71008	78226	92699	107750	89750	42328	45669	71856	31450	57337	51383	63115	37504	92358.6	50080.2	1.84421	-	2.31984e-05
O43665	RGS10	sp|O43665|RGS10_HUMAN Regulator of G-protein signaling 10 OS=Homo sapiens OX=9606 GN=RGS10 PE=1 SV=3	3	3	3	21.5	21.21	55249	73035	54133	67964	30958	71799	31651	39197	11798				23289	15633	16442	76541	52998.2	28740.6	1.84402	-	0.0723369
P12081	HARS1	sp|P12081|HARS1_HUMAN Histidine--tRNA ligase, cytoplasmic OS=Homo sapiens OX=9606 GN=HARS1 PE=1 SV=2	16	16	13	34.4	57.41	165800	152980	156750	150360	141130	150420	184130	165250	68056	82019	71502	69431	69961	110420	94665	120950	158352	85875.5	1.84398	-	8.01453e-07
O95671	ASMTL	sp|O95671|ASML_HUMAN Probable bifunctional dTTP/UTP pyrophosphatase/methyltransferase protein OS=Homo sapiens OX=9606 GN=ASMTL PE=1 SV=3	11	11	11	25.6	68.856	54322	57136	66706	84258	61560	75645	47282	63448	28764	36392	29747	31043	39448	25711	34941	50880	63794.6	34615.8	1.84294	-	4.6582e-05
P28838	LAP3	sp|P28838|AMPL_HUMAN Cytosol aminopeptidase OS=Homo sapiens OX=9606 GN=LAP3 PE=1 SV=3	26	26	26	60.3	56.166	1033000	942190	801760	961060	618300	1065800	1332800	1202300	526000	441720	616330	347080	518780	539050	555460	773370	994651	539724	1.84289	-	0.000177902
Q04446	GBE1	sp|Q04446|GLGB_HUMAN 1,4-alpha-glucan-branching enzyme OS=Homo sapiens OX=9606 GN=GBE1 PE=1 SV=3	21	21	21	35.9	80.473	177000	161590	172210	224710	110760	226040	172320	220080	74131	66637	83029	62161	78698	126600	124600	179660	183089	99439.5	1.84121	-	0.000942065
Q96RQ3	MCCC1	sp|Q96RQ3|MCCA_HUMAN Methylcrotonoyl-CoA carboxylase subunit alpha, mitochondrial OS=Homo sapiens OX=9606 GN=MCCC1 PE=1 SV=3	18	18	18	40	80.472	201280	87542	93339	90979	69996	68328	154500	101280	64817	51923	64244	57469	54955	56210	48387	73447	108406	58931.5	1.83952	-	0.0096972
Q9H2U2	PPA2	sp|Q9H2U2|IPYR2_HUMAN Inorganic pyrophosphatase 2, mitochondrial OS=Homo sapiens OX=9606 GN=PPA2 PE=1 SV=2	14	14	14	51.8	37.92	511110	313790	338500	412330	353030	291760	506410	456230	192440	154470	197250	216250	199350	221860	226760	322860	397895	216405	1.83866	-	0.000138424
Q9NRM1	ENAM	sp|Q9NRM1|ENAM_HUMAN Enamelin OS=Homo sapiens OX=9606 GN=ENAM PE=1 SV=3	1	1	1	1	128.78	228900	405680	255240	298760	744790	341170	183890	221370	161290	178340	149080	192050	166000	221450	235360	154300	334975	182234	1.83816	-	0.0333606
Q63HN8	RNF213	sp|Q63HN8|RN213_HUMAN E3 ubiquitin-protein ligase RNF213 OS=Homo sapiens OX=9606 GN=RNF213 PE=1 SV=3	83	83	82	20.1	591.4	130370	83801	44592	89362	88185	107960	140620	147360	55590	56837	60027	40114	58729	57206	47899	76538	104031	56617.5	1.83744	-	0.00228443
P00558;P07205	PGK1	sp|P00558|PGK1_HUMAN Phosphoglycerate kinase 1 OS=Homo sapiens OX=9606 GN=PGK1 PE=1 SV=3	33	33	33	82.5	44.614	5342200	5746100	4541400	5196800	3800700	5459600	4719700	5783800	2059700	2408700	2312300	2090200	2306300	2966100	3308500	4639800	5.07379e+06	2761450	1.83736	-	3.78973e-05
P11766	ADH5	sp|P11766|ADHX_HUMAN Alcohol dehydrogenase class-3 OS=Homo sapiens OX=9606 GN=ADH5 PE=1 SV=4	14	14	14	38.5	39.724	817220	805850	714640	1050000	564270	1054600	816090	999000	317180	333030	390570	289160	434810	519600	651870	777130	852709	464169	1.83707	-	0.000512814
Q9Y259	CHKB	sp|Q9Y259|CHKB_HUMAN Choline/ethanolamine kinase OS=Homo sapiens OX=9606 GN=CHKB PE=1 SV=3	3	3	3	10.9	45.271	139870	128150	119210	214810	166490	141470	180360	229940	71462	121660	75704		109690	87055	105640	58634	165038	89977.9	1.8342	-	0.000854733
O14494	PLPP1	sp|O14494|PLPP1_HUMAN Phospholipid phosphatase 1 OS=Homo sapiens OX=9606 GN=PLPP1 PE=1 SV=1	6	6	6	29.2	32.156	111690	110940	105150	65139	50563	42403	62959	66822	37468	43614	26067	51397	52143	55598		27447	76958.2	41962	1.834	-	0.00913054
P55735	SEC13	sp|P55735|SEC13_HUMAN Protein SEC13 homolog OS=Homo sapiens OX=9606 GN=SEC13 PE=1 SV=3	13	13	13	53.1	35.54	314940	292860	295290	349570	374490	367950	400250	343490	231230	165300	162210	194470	201120	171070	193700	174370	342355	186684	1.83388	-	1.27047e-07
P36969	GPX4	sp|P36969|GPX4_HUMAN Phospholipid hydroperoxide glutathione peroxidase OS=Homo sapiens OX=9606 GN=GPX4 PE=1 SV=3	8	8	8	45.2	22.174	328240	306890	298980	279660	293350	297700	335930	326190	130690	135030	113570	107100	123950	219620	183440	332840	308368	168280	1.83247	-	0.000193136
Q00796	SORD	sp|Q00796|DHSO_HUMAN Sorbitol dehydrogenase OS=Homo sapiens OX=9606 GN=SORD PE=1 SV=4	13	13	13	57.4	38.324	159170	189640	190120	280570	113130	213380	155820	217260	72017	114720	74750	71572	77638	124970	154170	139890	189886	103716	1.83083	-	0.00122214
P10768	ESD	sp|P10768|ESTD_HUMAN S-formylglutathione hydrolase OS=Homo sapiens OX=9606 GN=ESD PE=1 SV=2	12	12	12	63.1	31.462	736720	815600	687070	971260	580120	909440	781290	914270	322470	314710	361360	291660	340300	415660	732000	715950	799471	436764	1.83044	-	0.000420063
Q96HD1	CRELD1	sp|Q96HD1|CREL1_HUMAN Protein disulfide isomerase CRELD1 OS=Homo sapiens OX=9606 GN=CRELD1 PE=1 SV=3	8	8	8	24.5	45.439	67275	103880	85573	115630	111820	110480	84201	149740	81999		48534	90295	37291		25103		103575	56644.4	1.82851	-	0.00961547
Q96AG4	LRRC59	sp|Q96AG4|LRC59_HUMAN Leucine-rich repeat-containing protein 59 OS=Homo sapiens OX=9606 GN=LRRC59 PE=1 SV=1	12	12	12	47.6	34.93	894880	580640	692900	778650	837310	649320	938590	719170	446210	324860	433940	554390	415750	390460	373150	392920	761432	416460	1.82834	-	6.9624e-06
P49137;Q96PN8;O43930	MAPKAPK2	sp|P49137|MAPK2_HUMAN MAP kinase-activated protein kinase 2 OS=Homo sapiens OX=9606 GN=MAPKAPK2 PE=1 SV=1	6	6	4	19.5	45.567	65400	47651	65484	57902	49720	61812	81600	76684			23368		28329	41276		45677	63281.6	34662.5	1.82565	-	0.00223936
Q00688	FKBP3	sp|Q00688|FKBP3_HUMAN Peptidyl-prolyl cis-trans isomerase FKBP3 OS=Homo sapiens OX=9606 GN=FKBP3 PE=1 SV=1	11	11	11	32.6	25.177	316730	250420	273130	324950	290480	306920	326720	296320	137630	107640	158630	137030	148380	181820	226910	209160	298209	163400	1.82502	-	1.47534e-06
P43307	SSR1	sp|P43307|SSRA_HUMAN Translocon-associated protein subunit alpha OS=Homo sapiens OX=9606 GN=SSR1 PE=1 SV=3	4	4	4	17.8	32.235	591250	495040	468900	643500	616820	520620	783610	572010	216770	459870	358300	306930	221600	290660	357220	359560	586469	321364	1.82494	-	4.24154e-05
Q9Y508	RNF114	sp|Q9Y508|RN114_HUMAN E3 ubiquitin-protein ligase RNF114 OS=Homo sapiens OX=9606 GN=RNF114 PE=1 SV=1	3	3	3	21.9	25.694	148710	91830	105580	155230	119860	128580	187430	145670	80070		76169		73458			67037	135361	74183.5	1.82468	-	0.00294228
O00170	AIP	sp|O00170|AIP_HUMAN AH receptor-interacting protein OS=Homo sapiens OX=9606 GN=AIP PE=1 SV=3	12	12	12	47	37.664	223250	224800	186970	236960	204140	265240	234490	251850	111540	100160	124900	92349	137630	115230	148760	171920	228462	125311	1.82316	-	1.31572e-06
P45974;Q92995	USP5	sp|P45974|UBP5_HUMAN Ubiquitin carboxyl-terminal hydrolase 5 OS=Homo sapiens OX=9606 GN=USP5 PE=1 SV=2	17	17	17	27.6	95.785	329470	366600	281640	394600	245020	383480	321740	334750	111400	179110	139750	109700	155770	213410	255230	293260	332162	182204	1.82303	-	0.000177785
Q16851	UGP2	sp|Q16851|UGPA_HUMAN UTP--glucose-1-phosphate uridylyltransferase OS=Homo sapiens OX=9606 GN=UGP2 PE=1 SV=5	24	24	24	47.6	56.94	607700	682480	612900	656950	490550	740050	753710	784430	261170	396070	323510	278810	369350	361920	383710	548950	666096	365436	1.82274	-	1.39257e-05
P61011	SRP54	sp|P61011|SRP54_HUMAN Signal recognition particle 54 kDa protein OS=Homo sapiens OX=9606 GN=SRP54 PE=1 SV=1	14	14	14	33.7	55.704	1681900	1288100	986590	1287900	1044200	1206900	1691700	1246300	598760	671780	628700	558220	845430	771230	667960	983720	1.3042e+06	715725	1.82221	-	6.45432e-05
Q96T51	RUFY1	sp|Q96T51|RUFY1_HUMAN RUN and FYVE domain-containing protein 1 OS=Homo sapiens OX=9606 GN=RUFY1 PE=1 SV=2	22	22	21	38.1	79.817	225200	232270	202540	207830	206340	228340	254070	255290	93697	108510	162660	116450	108300	117140	106630	180970	226485	124295	1.82216	-	1.72286e-06
Q7L9L4;Q9H8S9	MOB1B; MOB1A	sp|Q7L9L4|MOB1B_HUMAN MOB kinase activator 1B OS=Homo sapiens OX=9606 GN=MOB1B PE=1 SV=3;sp|Q9H8S9|MOB1A_HUMAN MOB kinase activator 1A OS=Homo sapiens OX=9606 GN=MOB1A PE=1 SV=4	5	5	5	22.7	25.091	206910	207770	203320	226390	200050	235540	243080	218490	91538	94205	105780	67811	99280	126980	153350	216840	217694	119473	1.82212	-	6.38173e-05
Q99805	TM9SF2	sp|Q99805|TM9S2_HUMAN Transmembrane 9 superfamily member 2 OS=Homo sapiens OX=9606 GN=TM9SF2 PE=1 SV=1	12	12	12	20.5	75.775	452040	374900	336620	314790	415800	312400	454440	434570	252390	177710	217230	242030	205170	204990	194220	205690	386945	212429	1.82153	-	2.47195e-06
P06737	PYGL	sp|P06737|PYGL_HUMAN Glycogen phosphorylase, liver form OS=Homo sapiens OX=9606 GN=PYGL PE=1 SV=4	37	32	31	45.7	97.147	226170	300840	217600	284920	274200	287900	271580	405460	118370	220960	124830	108560	207390	130400	110450	225480	283584	155805	1.82012	-	0.000368253
P49406	MRPL19	sp|P49406|RM19_HUMAN 39S ribosomal protein L19, mitochondrial OS=Homo sapiens OX=9606 GN=MRPL19 PE=1 SV=2	5	5	5	13.7	33.535	40656	37971	32653	36343	34853	26794	40208	42449	23385	14930	28323	27029	17757	8946			36490.9	20061.7	1.81894	-	0.000368682
P42766	RPL35	sp|P42766|RL35_HUMAN 60S ribosomal protein L35 OS=Homo sapiens OX=9606 GN=RPL35 PE=1 SV=2	2	2	2	18.7	14.551	713190	669300	594260	592080	758530	584400	842610	755830	411860	260870	432310	343370	402910	298130	344470	536120	688775	378755	1.81852	-	8.16808e-06
P50851;Q8NFP9	LRBA	sp|P50851|LRBA_HUMAN Lipopolysaccharide-responsive and beige-like anchor protein OS=Homo sapiens OX=9606 GN=LRBA PE=1 SV=4	34	34	34	14.9	319.1	89495	81784	91854	78778	66012	72793	97713	99825	40633	45081	47852	25322	51269	51523	52339	59264	84781.8	46660.4	1.817	-	8.03447e-06
Q9Y5M8	SRPRB	sp|Q9Y5M8|SRPRB_HUMAN Signal recognition particle receptor subunit beta OS=Homo sapiens OX=9606 GN=SRPRB PE=1 SV=3	12	12	12	53.9	29.702	300010	219910	220680	337250	326570	227380	374650	298450	153120	149730	136390	196740	143980	196030	142100	151440	288112	158691	1.81555	-	5.15263e-05
Q16762	TST	sp|Q16762|THTR_HUMAN Thiosulfate sulfurtransferase OS=Homo sapiens OX=9606 GN=TST PE=1 SV=4	12	12	12	49.5	33.429	452670	224990	282270	238690	234420	217820	456610	323840	141560	168190	164110	127920	135900	191470	218470	191890	303914	167439	1.81507	-	0.00236173
Q9NP81	SARS2	sp|Q9NP81|SYSM_HUMAN Serine--tRNA ligase, mitochondrial OS=Homo sapiens OX=9606 GN=SARS2 PE=1 SV=1	7	7	7	20.5	58.282	50017	42225	41354	31943	30570	34408	43201	31077	25207	12927	32314	17011	20890	14732	25205	19743	38099.4	21003.6	1.81394	-	0.000173204
Q15274	QPRT	sp|Q15274|NADC_HUMAN Nicotinate-nucleotide pyrophosphorylase [carboxylating] OS=Homo sapiens OX=9606 GN=QPRT PE=1 SV=3	4	4	4	15.2	30.845	95896	99430	64824	127070	74667	102650	70239	90962	28310	51550	37488	29214	51958	59147	59821	82903	90717.2	50048.9	1.81257	-	0.000884748
P61923	COPZ1	sp|P61923|COPZ1_HUMAN Coatomer subunit zeta-1 OS=Homo sapiens OX=9606 GN=COPZ1 PE=1 SV=1	6	6	6	35	20.198	231630	153400	172720	168430	156700	151140	257180	221920	88668	110910	116150	86161	113120	85534	93945	140920	189140	104426	1.81123	-	0.000124321
Q99614	TTC1	sp|Q99614|TTC1_HUMAN Tetratricopeptide repeat protein 1 OS=Homo sapiens OX=9606 GN=TTC1 PE=1 SV=1	4	4	4	15.4	33.526	87687	76096	76904	89200	67763	95052	78007	75479	30966	43240	38162	27854	42750	42825	50650	80333	80773.5	44597.5	1.81117	-	7.37849e-05
Q3SY69	ALDH1L2	sp|Q3SY69|AL1L2_HUMAN Mitochondrial 10-formyltetrahydrofolate dehydrogenase OS=Homo sapiens OX=9606 GN=ALDH1L2 PE=1 SV=2	21	21	19	29.3	101.74	93851	119040	82528	119130	125820	111800	123080	137370	53982	61019	47652	75162	66653	89743	47648	62449	114077	63038.5	1.80965	-	1.89723e-05
P29353;Q6S5L8	SHC1	sp|P29353|SHC1_HUMAN SHC-transforming protein 1 OS=Homo sapiens OX=9606 GN=SHC1 PE=1 SV=4	9	9	9	17.7	62.821	93752	78918	60858	70069	48733	52915	87179	69145	44420		28779	28350	32167	48753	43571	45641	70196.1	38811.6	1.80864	-	0.00046318
Q96C19	EFHD2	sp|Q96C19|EFHD2_HUMAN EF-hand domain-containing protein D2 OS=Homo sapiens OX=9606 GN=EFHD2 PE=1 SV=1	11	11	9	45	26.697	341960	278380	304660	330300	292320	356040	391990	324870	151310	152640	158300	102420	193510	187900	179340	325400	327565	181352	1.80623	-	7.09739e-05
P41252	IARS1	sp|P41252|SYIC_HUMAN Isoleucine--tRNA ligase, cytoplasmic OS=Homo sapiens OX=9606 GN=IARS1 PE=1 SV=2	36	36	36	36.2	144.5	215770	179300	154860	155650	164280	172900	231990	199350	116330	113410	104160	112250	103080	94308	77954	96520	184262	102252	1.80205	-	3.26994e-06
O75439	PMPCB	sp|O75439|MPPB_HUMAN Mitochondrial-processing peptidase subunit beta OS=Homo sapiens OX=9606 GN=PMPCB PE=1 SV=2	7	6	6	17.6	54.366	87504	59087	80578	74580	67169	61498	104970	93325	49308		41748	41929	36314	35036	57480	43617	78588.9	43633.1	1.80113	-	0.000164197
O96011	PEX11B	sp|O96011|PX11B_HUMAN Peroxisomal membrane protein 11B OS=Homo sapiens OX=9606 GN=PEX11B PE=1 SV=1	9	9	9	36.7	28.431	193560	125300	128580	134780	138290	85561	204840	175980	79190	74306	91297	87094	79104	88265	67797	92111	148361	82395.5	1.8006	-	0.000438401
P16152	CBR1	sp|P16152|CBR1_HUMAN Carbonyl reductase [NADPH] 1 OS=Homo sapiens OX=9606 GN=CBR1 PE=1 SV=3	18	18	16	75.5	30.375	912220	784880	810350	869550	699670	1025200	969540	1061900	382330	428560	484300	363960	442010	491620	550360	819680	891664	495352	1.80006	-	4.00188e-05
Q9NRY5	FAM114A2	sp|Q9NRY5|F1142_HUMAN Protein FAM114A2 OS=Homo sapiens OX=9606 GN=FAM114A2 PE=1 SV=4	9	9	9	23	55.468	87276	73007	52340	81721	67672	86212	72457	72138	28696	45737	29728	22875	38099	46658	53570	63973	74102.9	41167	1.80006	-	0.000137383
Q8TCT8	SPPL2A	sp|Q8TCT8|SPP2A_HUMAN Signal peptide peptidase-like 2A OS=Homo sapiens OX=9606 GN=SPPL2A PE=1 SV=2	1	1	1	2.7	58.143	167890	167430	160370	135950	166540	118230	165150	202220	80317	72305	84921	113980	107470	67234	83575	103530	160472	89166.5	1.79969	-	1.00863e-05
P50238	CRIP1	sp|P50238|CRIP1_HUMAN Cysteine-rich protein 1 OS=Homo sapiens OX=9606 GN=CRIP1 PE=1 SV=3	3	3	3	46.8	8.5328	549150	341410	917360	526290	432180	302180	642910	217320		200150	405450	323690	244180	193200	81142	465820	491100	273376	1.79643	-	0.0420263
P62851	RPS25	sp|P62851|RS25_HUMAN 40S ribosomal protein S25 OS=Homo sapiens OX=9606 GN=RPS25 PE=1 SV=1	5	5	5	29.6	13.742	1049000	1027000	704650	926000	1126800	846570	952280	1049500	495950	512270	523160	515950	419710	756380	514610	539650	960225	534710	1.79579	-	4.21226e-06
Q99598	TSNAX	sp|Q99598|TSNAX_HUMAN Translin-associated protein X OS=Homo sapiens OX=9606 GN=TSNAX PE=1 SV=1	8	8	8	37.6	33.112	61662	108750	56811	87912	48394	83614	61235	74850	31286	25990	37538	30187	43449	46536	48050	61845	72903.5	40610.1	1.79521	-	0.00141614
P84085	ARF5	sp|P84085|ARF5_HUMAN ADP-ribosylation factor 5 OS=Homo sapiens OX=9606 GN=ARF5 PE=1 SV=2	12	12	7	64.4	20.529	1322300	1072400	1028300	1140500	1100600	1127800	1469600	1344300	566750	599700	628590	570200	572250	690840	781270	941780	1200725	668922	1.79501	-	3.84793e-06
P36578	RPL4	sp|P36578|RL4_HUMAN 60S ribosomal protein L4 OS=Homo sapiens OX=9606 GN=RPL4 PE=1 SV=5	20	20	20	45.9	47.697	1077900	892270	958390	1066000	1228400	907440	1260800	1118800	596680	409020	736100	576530	547430	594320	592050	692590	1063750	593090	1.79357	-	1.67723e-06
Q12792	TWF1	sp|Q12792|TWF1_HUMAN Twinfilin-1 OS=Homo sapiens OX=9606 GN=TWF1 PE=1 SV=3	16	16	14	50.3	40.282	162790	158060	174660	178480	136680	221720	235180	236970	97096	102180	106130	95373	98134	99049	102510	138680	188068	104894	1.79293	-	4.73975e-05
Q9H0R4	HDHD2	sp|Q9H0R4|HDHD2_HUMAN Haloacid dehalogenase-like hydrolase domain-containing protein 2 OS=Homo sapiens OX=9606 GN=HDHD2 PE=1 SV=1	5	5	5	30.5	28.536	106680	120140	103200	121200	105990	118920	98737	130140	40209	52159	55901	22774	49363	85092	72553	126750	113126	63100.1	1.7928	-	0.000902281
Q13683	ITGA7	sp|Q13683|ITA7_HUMAN Integrin alpha-7 OS=Homo sapiens OX=9606 GN=ITGA7 PE=1 SV=3	21	21	21	23.2	128.95	159390	308790	138980	295710	146680	135300	85753	159790	73760	101200	64488	181310	58177	105100	129440	84475	178799	99743.8	1.79258	-	0.0253764
Q9NZL9	MAT2B	sp|Q9NZL9|MAT2B_HUMAN Methionine adenosyltransferase 2 subunit beta OS=Homo sapiens OX=9606 GN=MAT2B PE=1 SV=1	10	10	10	34.1	37.551	174290	186430	135530	167770	138430	165400	176570	173490	65647	89890	78881	58054	95096	99993	99396	148350	164739	91913.4	1.79233	-	2.21186e-05
P63279	UBE2I	sp|P63279|UBC9_HUMAN SUMO-conjugating enzyme UBC9 OS=Homo sapiens OX=9606 GN=UBE2I PE=1 SV=1	7	7	7	34.8	18.007	484930	468980	434990	511710	473360	518030	449180	518290	240540	180220	309700	193330	189000	314140	326350	401450	482434	269341	1.79116	-	6.57719e-06
Q9Y3A5	SBDS	sp|Q9Y3A5|SBDS_HUMAN Ribosome maturation protein SBDS OS=Homo sapiens OX=9606 GN=SBDS PE=1 SV=4	14	14	14	51.2	28.763	171360	168730	161180	145260	157980	169910	177100	178940	88163	70172	110920	74045	97237	101100	81667	119880	166308	92898	1.79022	-	9.3536e-08
O14980	XPO1	sp|O14980|XPO1_HUMAN Exportin-1 OS=Homo sapiens OX=9606 GN=XPO1 PE=1 SV=1	33	33	33	38.7	123.38	208460	214020	157470	201730	156330	218270	200300	221310	81711	110840	111970	78408	90303	123010	116160	169260	197236	110208	1.78968	-	1.89516e-05
O00429	DNM1L	sp|O00429|DNM1L_HUMAN Dynamin-1-like protein OS=Homo sapiens OX=9606 GN=DNM1L PE=1 SV=2	21	21	21	39.3	81.876	169680	176900	130460	150280	127130	164320	185410	171140	69906	98647	72615	64995	101760	102140	84119	118890	159415	89134	1.78849	-	7.0344e-06
Q9UH65	SWAP70	sp|Q9UH65|SWP70_HUMAN Switch-associated protein 70 OS=Homo sapiens OX=9606 GN=SWAP70 PE=1 SV=1	22	22	22	37.3	68.997	163830	176650	133650	158880	134470	173680	146600	171350	65407	75137	62024	54144	113850	93607	93698	146280	157389	88018.4	1.78814	-	6.98264e-05
Q9H2H8	PPIL3	sp|Q9H2H8|PPIL3_HUMAN Peptidyl-prolyl cis-trans isomerase-like 3 OS=Homo sapiens OX=9606 GN=PPIL3 PE=1 SV=1	5	5	5	41.6	18.154	79219	55472	89154	111100	70092	84681	76929	76847	29359	30384	38748	34760	40587	49406	67096	69670	80436.8	45001.2	1.78743	-	0.000535092
Q96C23	GALM	sp|Q96C23|GALM_HUMAN Galactose mutarotase OS=Homo sapiens OX=9606 GN=GALM PE=1 SV=1	10	10	10	37.7	37.765	363360	289770	282490	404720	238290	348060	208050	278530	87321	148850	131360	108710	132920	183620	222930	334890	301659	168825	1.78681	-	0.00266443
P13591	NCAM1	sp|P13591|NCAM1_HUMAN Neural cell adhesion molecule 1 OS=Homo sapiens OX=9606 GN=NCAM1 PE=1 SV=3	8	8	8	12	94.573	45049	50658	115250		43774	61089		58443	20027	52695	32192	46816	21438		47271	24070	62377.2	34929.9	1.78578	-	0.03664
P07602	PSAP	sp|P07602|SAP_HUMAN Prosaposin OS=Homo sapiens OX=9606 GN=PSAP PE=1 SV=2	24	24	24	44.8	58.112	3280100	2477700	2133600	2544300	3040700	2272800	2346000	3610100	673550	1121200	1132700	1896700	1809100	1098000	721220	3710000	2.71316e+06	1.52031e+06	1.78461	-	0.00952397
P52565	ARHGDIA	sp|P52565|GDIR1_HUMAN Rho GDP-dissociation inhibitor 1 OS=Homo sapiens OX=9606 GN=ARHGDIA PE=1 SV=3	7	7	7	42.2	23.207	2311300	2698400	2086600	2115700	1698900	2676600	2446300	2253500	841060	1095200	906780	651950	1088100	1404000	1677600	2584300	2.28591e+06	1.28112e+06	1.7843	-	0.00117772
Q969H8	MYDGF	sp|Q969H8|MYDGF_HUMAN Myeloid-derived growth factor OS=Homo sapiens OX=9606 GN=MYDGF PE=1 SV=1	5	5	5	30.6	18.795	462160	278070	358170	385240	294010	336680	543390	403300	187590	181590	206940	188190	209270	266480	187100	291040	382628	214775	1.78153	-	0.000238898
Q9BXW6	OSBPL1A	sp|Q9BXW6|OSBL1_HUMAN Oxysterol-binding protein-related protein 1 OS=Homo sapiens OX=9606 GN=OSBPL1A PE=1 SV=2	5	5	5	7.7	108.47	45298	44914	34933	48438	34808	56574	51380	46730	21324	16603	23933	16800	28498	29027		42173	45384.4	25479.7	1.7812	-	0.000409767
P04406	GAPDH	sp|P04406|G3P_HUMAN Glyceraldehyde-3-phosphate dehydrogenase OS=Homo sapiens OX=9606 GN=GAPDH PE=1 SV=3	18	18	17	68.4	36.053	14147000	15001000	12692000	14282000	9053500	13103000	10773000	14405000	5214700	5913000	5294000	5076700	5996000	9329900	9080300	12233000	1.29321e+07	7267200	1.77951	-	0.000284162
P14598;A6NI72;A8MVU1	NCF1; NCF1B	sp|P14598|NCF1_HUMAN Neutrophil cytosol factor 1 OS=Homo sapiens OX=9606 GN=NCF1 PE=1 SV=4;sp|A6NI72|NCF1B_HUMAN Putative neutrophil cytosol factor 1B OS=Homo sapiens OX=9606 GN=NCF1B PE=5 SV=2;sp|A8MVU1|NCF1C_HUMAN Putative neutrophil cytosol factor 1C OS	14	14	14	42.8	44.681	100970	74689	58989	126600	101920	115090	90075	114420	18189	67073	19851	31434	84655			108840	97844.1	55007	1.77876	-	0.0204635
Q06124	PTPN11	sp|Q06124|PTN11_HUMAN Tyrosine-protein phosphatase non-receptor type 11 OS=Homo sapiens OX=9606 GN=PTPN11 PE=1 SV=3	17	17	17	32.5	68.01	141720	138280	103030	134930	107710	147250	120890	135960	71152	78862	62025	51800	75201	66258	81739	92070	128721	72388.4	1.7782	-	1.95373e-06
P68104;Q5VTE0	EEF1A1; EEF1A1P5	sp|P68104|EF1A1_HUMAN Elongation factor 1-alpha 1 OS=Homo sapiens OX=9606 GN=EEF1A1 PE=1 SV=1;sp|Q5VTE0|EF1A3_HUMAN Putative elongation factor 1-alpha-like 3 OS=Homo sapiens OX=9606 GN=EEF1A1P5 PE=5 SV=1	23	23	13	57.8	50.14	6588500	5663100	5481600	6444800	5243300	5949800	7758500	6532200	3021200	3646200	2981100	2791700	3514500	4421000	3178900	4405900	6207725	3.49506e+06	1.77614	-	2.87808e-06
P60983	GMFB	sp|P60983|GMFB_HUMAN Glia maturation factor beta OS=Homo sapiens OX=9606 GN=GMFB PE=1 SV=2	6	4	4	65.5	16.713	100900	82149	102970	71037	64810	94364	100970	91234	34022		66034	27303	30992			91278	88554.2	49925.8	1.77372	-	0.00673403
Q7Z3U7	MON2	sp|Q7Z3U7|MON2_HUMAN Protein MON2 homolog OS=Homo sapiens OX=9606 GN=MON2 PE=1 SV=3	7	7	7	5	190.36	33035	46951	35142	27662	27008	30864	40891	39748	24759	22483	21475	14933	29898	16304	10404	18436	35162.6	19836.5	1.77262	-	0.000355953
Q15382	RHEB	sp|Q15382|RHEB_HUMAN GTP-binding protein Rheb OS=Homo sapiens OX=9606 GN=RHEB PE=1 SV=1	3	3	3	18.5	20.497	111000	64216	74918	78329	73768	89806	108430	82659	51364		46398	34043	39042	53657	37893	75080	85390.8	48211	1.77119	-	0.000460686
Q4V328	GRIPAP1	sp|Q4V328|GRAP1_HUMAN GRIP1-associated protein 1 OS=Homo sapiens OX=9606 GN=GRIPAP1 PE=1 SV=2	18	18	18	25.2	96.004	98798	73502	84388	55207	56595	81496	87034	75208	20397	35258	55154	28638	43452	55496	45841	61447	76528.5	43210.4	1.77107	-	0.000441984
Q9UBS4	DNAJB11	sp|Q9UBS4|DJB11_HUMAN DnaJ homolog subfamily B member 11 OS=Homo sapiens OX=9606 GN=DNAJB11 PE=1 SV=1	10	10	10	28.2	40.513	202330	147570	146980	161990	195820	145640	205030	178020	103110	102600	81062	105730	98504	112890	83116	94265	172922	97659.6	1.77067	-	2.43452e-06
O14737	PDCD5	sp|O14737|PDCD5_HUMAN Programmed cell death protein 5 OS=Homo sapiens OX=9606 GN=PDCD5 PE=1 SV=3	5	5	4	45.6	14.285	205320	199570	176810	188960	141750	195060	197810	169920	87397	93798	125510	89592	135370	99232	85479	117030	184400	104176	1.77008	-	1.37841e-06
Q96GD0	PDXP	sp|Q96GD0|PLPP_HUMAN Chronophin OS=Homo sapiens OX=9606 GN=PDXP PE=1 SV=2	5	5	4	25.3	31.698	53735	54792	37991	74393	49431	76465	54278	63204					15671	15777	45279	54442	58036.1	32792.2	1.76981	-	0.0229623
P05109	S100A8	sp|P05109|S10A8_HUMAN Protein S100-A8 OS=Homo sapiens OX=9606 GN=S100A8 PE=1 SV=1	10	10	10	54.8	10.834	7031100	12029000	4661500	6878800	5808000	7359100	6698600	11060000	2448400	4825100	4016400	3204600	9440600	2075300	2469700	6327200	7.69076e+06	4.35091e+06	1.76762	-	0.0189902
Q8NEU8	APPL2	sp|Q8NEU8|DP13B_HUMAN DCC-interacting protein 13-beta OS=Homo sapiens OX=9606 GN=APPL2 PE=1 SV=3	10	9	9	20.8	74.493	50714	74206	55795	49336	60575	86056	60963	70826	25898	44585	34706	23262	47406		23811	52084	63558.9	35964.6	1.76726	-	0.000852746
Q02543	RPL18A	sp|Q02543|RL18A_HUMAN 60S ribosomal protein L18a OS=Homo sapiens OX=9606 GN=RPL18A PE=1 SV=2	8	8	8	43.8	20.762	669730	378080	606370	704400	620490	564280	817940	598050	372450	269950	405330	390600	313690	292190	353270	409830	619918	350914	1.76658	-	6.99032e-05
Q9UM00	TMCO1	sp|Q9UM00|TMCO1_HUMAN Calcium load-activated calcium channel OS=Homo sapiens OX=9606 GN=TMCO1 PE=1 SV=2	3	3	3	15.9	27.079	205030	115340	154430	125900	186040	129590	234230	206520	129750		83347	106830	84891	79978		91529	169635	96054.2	1.76603	-	0.00261039
Q4L180	FILIP1L	sp|Q4L180|FIL1L_HUMAN Filamin A-interacting protein 1-like OS=Homo sapiens OX=9606 GN=FILIP1L PE=1 SV=2	21	21	21	24	130.38	76854	96130	62015	62646	93279	87250	70044	40746	53487	53175	45780	65373	25287	26264	34203	29954	73620.5	41690.4	1.76589	-	0.00201368
P02763	ORM1	sp|P02763|A1AG1_HUMAN Alpha-1-acid glycoprotein 1 OS=Homo sapiens OX=9606 GN=ORM1 PE=1 SV=2	9	9	7	41.3	23.539	4953200	2093900	5161800	4519700	3020600	5241900	5319800	4193300	796970	4220500	1834600	1382700	1843500	2409500	3390800	3670900	4313025	2.44368e+06	1.76497	-	0.00716702
Q9UBX3	SLC25A10	sp|Q9UBX3|DIC_HUMAN Mitochondrial dicarboxylate carrier OS=Homo sapiens OX=9606 GN=SLC25A10 PE=1 SV=2	6	6	6	29.6	31.282	65025	21712	37733	55209	34662	33444	51431	43586	26952	41136		23805	20631	20587		12623	42850.2	24289	1.76418	-	0.0158952
Q96I59	NARS2	sp|Q96I59|SYNM_HUMAN Probable asparagine--tRNA ligase, mitochondrial OS=Homo sapiens OX=9606 GN=NARS2 PE=1 SV=3	5	5	5	12.6	54.089	40466	39104	27226	27415	31464	28765	39925	35964			21142	14952		13279		27383	33791.1	19189	1.76096	-	0.00247343
Q9H0Q0	CYRIA	sp|Q9H0Q0|CYRIA_HUMAN CYFIP-related Rac1 interactor A OS=Homo sapiens OX=9606 GN=CYRIA PE=2 SV=1	8	6	6	33.1	37.312	50483	75204	39029	43662	62425	62121	60289	93904	31300	25493	18494		27957	36442		67844	60889.6	34588.3	1.76041	-	0.0167126
O43293	DAPK3	sp|O43293|DAPK3_HUMAN Death-associated protein kinase 3 OS=Homo sapiens OX=9606 GN=DAPK3 PE=1 SV=1	7	7	6	18.9	52.535	91134	113350	76472	92693	104710	103890	80820	60732	66690	77334	63517	51554	44985	37083	35444	34852	90475.1	51432.4	1.75911	-	0.000360634
P46108	CRK	sp|P46108|CRK_HUMAN Adapter molecule crk OS=Homo sapiens OX=9606 GN=CRK PE=1 SV=2	12	12	12	54.6	33.83	152890	131310	139290	143880	143440	188010	161970	175860	60151	69365	107300	47278	78008	84311	124160	132460	154581	87879.1	1.75902	-	0.000133109
Q5SRE7	PHYHD1	sp|Q5SRE7|PHYD1_HUMAN Phytanoyl-CoA dioxygenase domain-containing protein 1 OS=Homo sapiens OX=9606 GN=PHYHD1 PE=1 SV=2	6	6	6	28.9	32.41	90530	62987	54338	43583	52353	17012	86709	90349	5757.3	9093.3	33664	18781	23640	46174	75871	70096	62232.6	35384.6	1.75875	-	0.0605663
O75937	DNAJC8	sp|O75937|DNJC8_HUMAN DnaJ homolog subfamily C member 8 OS=Homo sapiens OX=9606 GN=DNAJC8 PE=1 SV=2	5	5	5	19.8	29.841	166040	171200	124620	173710	120160	154420	166530	151370	52313	74111	65431	48362	77759	98107	105250	176960	153506	87286.6	1.75865	-	0.00119014
Q9UDR5	AASS	sp|Q9UDR5|AASS_HUMAN Alpha-aminoadipic semialdehyde synthase, mitochondrial OS=Homo sapiens OX=9606 GN=AASS PE=1 SV=1	18	18	18	26	102.13	432780	90784	92306	68428	63996	80789	99486	124150	88830	57112	79129	99975	77497	75777	69156	51995	131590	74933.9	1.75608	-	0.217654
Q460N5	PARP14	sp|Q460N5|PAR14_HUMAN Protein mono-ADP-ribosyltransferase PARP14 OS=Homo sapiens OX=9606 GN=PARP14 PE=1 SV=3	19	19	19	13.3	202.8	701320	247640	441380	430510	386110	329620	496810	491230	321730	173610	321870	153250	245810	212010	254900	324010	440578	250899	1.756	-	0.00312462
Q13177	PAK2	sp|Q13177|PAK2_HUMAN Serine/threonine-protein kinase PAK 2 OS=Homo sapiens OX=9606 GN=PAK2 PE=1 SV=3	20	20	11	51	58.042	258320	234530	229710	274150	223680	262900	273630	262080	127830	111590	151710	97787	157510	117530	152590	233290	252375	143730	1.7559	-	1.22494e-05
P50135	HNMT	sp|P50135|HNMT_HUMAN Histamine N-methyltransferase OS=Homo sapiens OX=9606 GN=HNMT PE=1 SV=1	7	7	7	28.4	33.295	124210	133820	87173	148670	66817	89343	90349	194050	31567		64391			57227	82634	96986	116804	66561	1.75484	-	0.0343508
Q9BXR0	QTRT1	sp|Q9BXR0|TGT_HUMAN Queuine tRNA-ribosyltransferase catalytic subunit 1 OS=Homo sapiens OX=9606 GN=QTRT1 PE=1 SV=3	4	4	4	12.4	44.047	31632	36525	45118	59207	34894	47332	62135	39828	15274		33524		28386	29471	20399		44583.9	25410.8	1.75452	-	0.00629324
P63172	DYNLT1	sp|P63172|DYLT1_HUMAN Dynein light chain Tctex-type 1 OS=Homo sapiens OX=9606 GN=DYNLT1 PE=1 SV=1	3	3	3	38.9	12.452	140330	123970	135840	103770	120680	123470	129350	122290	85867	78322	72983	80203	64379	60266	64590	63439	124962	71256.1	1.75371	-	5.2311e-08
Q7Z4G1	COMMD6	sp|Q7Z4G1|COMD6_HUMAN COMM domain-containing protein 6 OS=Homo sapiens OX=9606 GN=COMMD6 PE=1 SV=1	3	3	2	42.4	9.638	61092		59668	61804	46170	58747	93518	71503	46312		43663		24320	35407		34741	64643.1	36888.6	1.75239	-	0.00381337
Q9UBE0	SAE1	sp|Q9UBE0|SAE1_HUMAN SUMO-activating enzyme subunit 1 OS=Homo sapiens OX=9606 GN=SAE1 PE=1 SV=1	7	7	7	26	38.449	103040	124910	81880	90142	67376	93420	96102	103850	12678		39513		36447	56672	51480	128910	95090	54283.3	1.75173	-	0.0216816
O95232	LUC7L3	sp|O95232|LC7L3_HUMAN Luc7-like protein 3 OS=Homo sapiens OX=9606 GN=LUC7L3 PE=1 SV=2	5	5	5	15.7	51.466	80666	64043	61386	79242	66503	81757	82692	77534	39008	41780	48151	34508	39584	42483	40888	52617	74227.9	42377.4	1.75159	-	5.31614e-07
P31146	CORO1A	sp|P31146|COR1A_HUMAN Coronin-1A OS=Homo sapiens OX=9606 GN=CORO1A PE=1 SV=4	15	15	15	36	51.026	680220	1188900	811290	1438300	830250	1138900	779650	875450	329860	398120	510570	365350	410590	536400	438270	1434300	967870	552932	1.75043	-	0.0196717
Q13057	COASY	sp|Q13057|COASY_HUMAN Bifunctional coenzyme A synthase OS=Homo sapiens OX=9606 GN=COASY PE=1 SV=4	10	10	10	23.2	62.328	124560	140020	126240	112270	100750	137200	121330	118660	57776	67475	66859	45291	58028	76365	90763	98116	122629	70084.1	1.74974	-	8.22211e-06
Q96CN7	ISOC1	sp|Q96CN7|ISOC1_HUMAN Isochorismatase domain-containing protein 1 OS=Homo sapiens OX=9606 GN=ISOC1 PE=1 SV=3	8	8	8	39.3	32.236	159540	146520	114330	142880	100940	148060	148450	149020	64251	76791	85613	45586	59055	94527	93235	115730	138718	79348.5	1.74821	-	7.07878e-05
P61457	PCBD1	sp|P61457|PHS_HUMAN Pterin-4-alpha-carbinolamine dehydratase OS=Homo sapiens OX=9606 GN=PCBD1 PE=1 SV=2	4	4	4	51	11.999	233310	175790	158680	211980	109110	187780	196970	204430	88310	81973	113870	77332	125160	98624	106290	154060	184756	105702	1.74789	-	0.000238383
O14745	SLC9A3R1	sp|O14745|NHRF1_HUMAN Na(+)/H(+) exchange regulatory cofactor NHE-RF1 OS=Homo sapiens OX=9606 GN=SLC9A3R1 PE=1 SV=4	13	13	13	41.9	38.868	231050	260600	274670	289210	227030	294120	207640	304250	100750	132500	169800	97181	156220	127820	145760	265100	261071	149391	1.74757	-	0.000215194
Q9Y4I1	MYO5A	sp|Q9Y4I1|MYO5A_HUMAN Unconventional myosin-Va OS=Homo sapiens OX=9606 GN=MYO5A PE=1 SV=2	21	21	16	14.3	215.4	215840	168500	122240	118970	171000	142680	139110	224500	80212	69937	109790	111330	100440	88978	44236	141130	162855	93256.6	1.74631	-	0.00143404
Q14011	CIRBP	sp|Q14011|CIRBP_HUMAN Cold-inducible RNA-binding protein OS=Homo sapiens OX=9606 GN=CIRBP PE=1 SV=1	4	4	4	33.1	18.648	191470	227640	176470	273460	234110	603660	188490	324310	113100	161230	212470	167310	184840	89163	136990	205990	277451	158887	1.74622	-	0.0389741
Q9BUP0	EFHD1	sp|Q9BUP0|EFHD1_HUMAN EF-hand domain-containing protein D1 OS=Homo sapiens OX=9606 GN=EFHD1 PE=1 SV=1	9	7	7	41.4	26.927	72572	132790	52567	50351	97514	107030	56038	74072		89125	31757	59367	22677		37798	35526	80366.8	46041.7	1.74552	-	0.0394497
O95219	SNX4	sp|O95219|SNX4_HUMAN Sorting nexin-4 OS=Homo sapiens OX=9606 GN=SNX4 PE=1 SV=1	13	13	13	35.8	51.908	101600	58139	69480	61995	52564	65662	112430	90429	42482	33772	48912	39605	42454	50624	39535	53561	76537.4	43868.1	1.74471	-	0.00128116
P07711	CTSL	sp|P07711|CATL1_HUMAN Procathepsin L OS=Homo sapiens OX=9606 GN=CTSL PE=1 SV=2	4	4	4	15.9	37.564	140170	153780	85395	95583	103020	112760	185960	201390	62183	90508		69270	55933	73947	72783	116230	134757	77264.9	1.74409	-	0.00658982
Q10567	AP1B1	sp|Q10567|AP1B1_HUMAN AP-1 complex subunit beta-1 OS=Homo sapiens OX=9606 GN=AP1B1 PE=1 SV=3	40	20	20	43.2	104.61	504480	489130	454310	449300	481970	514720	635470	647030	222760	293390	296990	346750	241510	290650	267810	436170	522051	299504	1.74305	-	2.40892e-05
Q13510	ASAH1	sp|Q13510|ASAH1_HUMAN Acid ceramidase OS=Homo sapiens OX=9606 GN=ASAH1 PE=1 SV=5	22	22	22	58.2	44.659	1949100	1243800	1289700	1090000	1025900	940210	1784600	1719200	709280	828580	657810	681460	824270	616610	934840	1083300	1.38031e+06	792019	1.74278	-	0.00130072
Q9GZZ9	UBA5	sp|Q9GZZ9|UBA5_HUMAN Ubiquitin-like modifier-activating enzyme 5 OS=Homo sapiens OX=9606 GN=UBA5 PE=1 SV=1	6	6	6	23.8	44.863	64520	41196	58726	66566	43229	50706	58806	74282	31235		38566		33200	31299		30004	57253.9	32860.8	1.74232	-	0.000844828
O75381	PEX14	sp|O75381|PEX14_HUMAN Peroxisomal membrane protein PEX14 OS=Homo sapiens OX=9606 GN=PEX14 PE=1 SV=1	4	4	4	13.5	41.236	70896	24577	54758	44528	22796		127560	69055	32320	13221	44971		37630			41842	59167.1	33996.8	1.74037	-	0.166434
P06132	UROD	sp|P06132|DCUP_HUMAN Uroporphyrinogen decarboxylase OS=Homo sapiens OX=9606 GN=UROD PE=1 SV=2	8	8	8	30.8	40.786	133110	105800	87817	123220	77326	71424	112630	109680		42500	33341	17972	29336	94241	94877	100810	102626	59011	1.7391	-	0.0128504
Q6L8Q7	PDE12	sp|Q6L8Q7|PDE12_HUMAN 2,5-phosphodiesterase 12 OS=Homo sapiens OX=9606 GN=PDE12 PE=1 SV=2	8	8	8	17.6	67.351	82620	55319	49558	76447	54504	68156	74387	74389	38454	33113	44480	40569	22202	41664	55482	31956	66922.5	38490	1.7387	-	0.000151423
Q92665	MRPS31	sp|Q92665|RT31_HUMAN 28S ribosomal protein S31, mitochondrial OS=Homo sapiens OX=9606 GN=MRPS31 PE=1 SV=3	4	4	4	13.9	45.318	23965	37547	34445	21409	42934	23332	41638	42433	12539	19646	21080	24680	12598			25042	33462.9	19264.2	1.73705	-	0.006013
P09211	GSTP1	sp|P09211|GSTP1_HUMAN Glutathione S-transferase P OS=Homo sapiens OX=9606 GN=GSTP1 PE=1 SV=2	13	13	13	66.7	23.356	6485700	4477500	5750900	7360000	4020900	7151100	8808800	7645000	2969000	2876600	3474200	2251600	3735300	3650200	3934200	6879100	6.46249e+06	3721275	1.73663	-	0.00278676
Q96P70	IPO9	sp|Q96P70|IPO9_HUMAN Importin-9 OS=Homo sapiens OX=9606 GN=IPO9 PE=1 SV=3	15	15	15	19.8	115.96	163560	170220	114600	128450	106570	155710	177030	144150	64847	97489	56119	50022	84059	94203	108210	113240	145036	83523.6	1.73647	-	0.000233766
Q13546	RIPK1	sp|Q13546|RIPK1_HUMAN Receptor-interacting serine/threonine-protein kinase 1 OS=Homo sapiens OX=9606 GN=RIPK1 PE=1 SV=3	3	3	3	5.5	75.93	24022	32689	30679	29503	25553	37653	40717	40594	18616	31928	15254	10732	18454		11174	25568	32676.2	18818	1.73644	-	0.00221279
Q12805	EFEMP1	sp|Q12805|FBLN3_HUMAN EGF-containing fibulin-like extracellular matrix protein 1 OS=Homo sapiens OX=9606 GN=EFEMP1 PE=1 SV=2	20	20	20	51.7	54.64	710420	1638100	1072700	843670	2104200	1552300	620180	1181700	803710	622210	526890	1311800	788320	655390	435950	456470	1.21541e+06	700092	1.73607	-	0.0262897
Q9Y5Z4	HEBP2	sp|Q9Y5Z4|HEBP2_HUMAN Heme-binding protein 2 OS=Homo sapiens OX=9606 GN=HEBP2 PE=1 SV=1	4	4	4	23.9	22.875	237620	232470	276110	401490	217400	327880	209950	237280	110030	128170	140960	95344	150390	147540	219330	241090	267525	154107	1.73597	-	0.00177408
P06454	PTMA	sp|P06454|PTMA_HUMAN Prothymosin alpha OS=Homo sapiens OX=9606 GN=PTMA PE=1 SV=2	4	4	4	36	12.203	1056200	1781600	925460	1143700	1112500	1473800	914840	1251200	171690	436380		295780	470430	940860	718790	1836300	1.20741e+06	695747	1.73542	-	0.042684
P01619	IGKV3-20	sp|P01619|KV320_HUMAN Immunoglobulin kappa variable 3-20 OS=Homo sapiens OX=9606 GN=IGKV3-20 PE=1 SV=2	5	5	4	46.6	12.557	4913000	1416900	1863400	2850600	2079400	2207500	2380100	1101300	977040	1551000	722040	782110	2425300	948280	1838600	1604600	2351525	1.35612e+06	1.73401	-	0.0502976
O95466	FMNL1	sp|O95466|FMNL1_HUMAN Formin-like protein 1 OS=Homo sapiens OX=9606 GN=FMNL1 PE=1 SV=3	23	23	20	24.1	121.85	110550	139280	105730	123810	111590	117730	118670	126340	55389	75725	69662	57924	65832	69819	35860	120640	119212	68856.4	1.73132	-	9.85112e-05
Q5ZPR3	CD276	sp|Q5ZPR3|CD276_HUMAN CD276 antigen OS=Homo sapiens OX=9606 GN=CD276 PE=1 SV=1	4	4	4	16.9	57.235	70688	83907	116630	138160	115080	111970	102880		32717		64862	95009	65723	47796	69115	51820	105616	61006	1.73125	-	0.00188986
Q5NDL2	EOGT	sp|Q5NDL2|EOGT_HUMAN EGF domain-specific O-linked N-acetylglucosamine transferase OS=Homo sapiens OX=9606 GN=EOGT PE=1 SV=1	11	11	11	24.9	62.01	69419	90908	67061	67353	67492	61414	63239	74988	58936	55612	48233	40094	44625	10111	36737	30223	70234.2	40571.4	1.73113	-	0.000384561
O00194	RAB27B	sp|O00194|RB27B_HUMAN Ras-related protein Rab-27B OS=Homo sapiens OX=9606 GN=RAB27B PE=1 SV=4	6	4	3	32.1	24.608	199310	45829	223780		72436	120470	152560	175020	49967	143560	63072	85351	25214	83294	122450	80421	141344	81666.1	1.73075	-	0.0466556
A0A0C4DH34	IGHV4-28	sp|A0A0C4DH34|HV428_HUMAN Immunoglobulin heavy variable 4-28 OS=Homo sapiens OX=9606 GN=IGHV4-28 PE=3 SV=1	2	2	2	21.4	13.124		211380		254180	243720	81171		258900	49039			124440	43940		96653	292270	209870	121268	1.73063	-	0.153449
Q9HC38	GLOD4	sp|Q9HC38|GLOD4_HUMAN Glyoxalase domain-containing protein 4 OS=Homo sapiens OX=9606 GN=GLOD4 PE=1 SV=1	12	12	12	46.3	34.793	394720	424020	406950	487730	298990	381220	367860	350090	146780	179260	181140	124310	170100	227100	286980	484000	388948	224959	1.72897	-	0.002851
P35270	SPR	sp|P35270|SPRE_HUMAN Sepiapterin reductase OS=Homo sapiens OX=9606 GN=SPR PE=1 SV=1	8	8	8	42.9	28.048	229610	176500	196910	149680	138380	145470	205370	200960	103390	98506	86335	75054	91138	118940	131650	129650	180360	104333	1.7287	-	7.73491e-05
Q13488;Q9HBG4	TCIRG1	sp|Q13488|VPP3_HUMAN V-type proton ATPase 116 kDa subunit a 3 OS=Homo sapiens OX=9606 GN=TCIRG1 PE=1 SV=3	15	14	14	20.6	92.967	97922	57662	100160	65099	90828	66430	123460	124990	35638	64574	47103	48816	59075	42326	44625	78192	90818.9	52543.6	1.72845	-	0.00248853
P61221	ABCE1	sp|P61221|ABCE1_HUMAN ATP-binding cassette sub-family E member 1 OS=Homo sapiens OX=9606 GN=ABCE1 PE=1 SV=1	14	14	14	32.9	67.314	176430	159030	150140	190110	158640	172470	155250	170090	92330	91145	81950	73365	75749	127440	113580	115430	166520	96373.6	1.72786	-	9.53638e-07
Q9H3H3	C11orf68	sp|Q9H3H3|CK068_HUMAN UPF0696 protein C11orf68 OS=Homo sapiens OX=9606 GN=C11orf68 PE=1 SV=3	4	4	4	15.1	31.43	44803	45074	51869	90389	58885	69905	48854	67652	31280	37853	37535					31513	59678.9	34545.2	1.72756	-	0.0114462
P27797	CALR	sp|P27797|CALR_HUMAN Calreticulin OS=Homo sapiens OX=9606 GN=CALR PE=1 SV=1	19	19	19	53.7	48.141	4417400	3213000	3254400	3408900	3435300	3347000	4798800	3768800	2061700	2072000	1906900	1957400	2182700	2083600	2034900	2861500	3705450	2.14509e+06	1.72741	-	1.08336e-05
Q9BUH6	PAXX	sp|Q9BUH6|PAXX_HUMAN Protein PAXX OS=Homo sapiens OX=9606 GN=PAXX PE=1 SV=2	10	10	10	66.2	21.639	233270	370540	237380	312210	278560	337590	276230	326750	151790	155290	115840	143920	233440	160260	99839	313480	296566	171732	1.72691	-	0.000954664
P35606	COPB2	sp|P35606|COPB2_HUMAN Coatomer subunit beta OS=Homo sapiens OX=9606 GN=COPB2 PE=1 SV=2	38	38	38	57.3	102.49	449640	281410	339160	376870	344670	375610	464100	382830	217590	227170	200240	178930	212880	261130	206980	240890	376786	218226	1.72659	-	6.53948e-06
Q16204	CCDC6	sp|Q16204|CCDC6_HUMAN Coiled-coil domain-containing protein 6 OS=Homo sapiens OX=9606 GN=CCDC6 PE=1 SV=2	15	15	15	37.6	53.29	89386	105060	94768	88110	99221	112030	130260	114680	60254	54161	54115	44724	63251	76747	57859	71707	104189	60352.2	1.72635	-	5.94957e-06
Q5T8P6	RBM26	sp|Q5T8P6|RBM26_HUMAN RNA-binding protein 26 OS=Homo sapiens OX=9606 GN=RBM26 PE=1 SV=3	5	5	4	6.3	113.6	84518	55563	36118	63937	55000	70886	68179	71049	17353	32984	58849	44953	36049			29336	63156.2	36587.3	1.72618	-	0.00493604
P26885	FKBP2	sp|P26885|FKBP2_HUMAN Peptidyl-prolyl cis-trans isomerase FKBP2 OS=Homo sapiens OX=9606 GN=FKBP2 PE=1 SV=2	6	6	6	28.2	15.649	588830	382480	345360	493500	399670	323530	484210	455890	256010	189640	254040	220350	270290	213170	245380	363380	434184	251532	1.72615	-	0.000181297
P01624	IGKV3-15	sp|P01624|KV315_HUMAN Immunoglobulin kappa variable 3-15 OS=Homo sapiens OX=9606 GN=IGKV3-15 PE=1 SV=2	3	3	0	26.1	12.496	469480	339140	534090	585620	442100	207720	295250	183130	143300	221630	124200	131610	163790	239920	383140	363660	382066	221406	1.72563	-	0.0248153
Q16822;P35558	PCK2	sp|Q16822|PCKGM_HUMAN Phosphoenolpyruvate carboxykinase [GTP], mitochondrial OS=Homo sapiens OX=9606 GN=PCK2 PE=1 SV=4	22	22	22	42.5	70.698	401470	168310	216840	220300	194480	145640	342990	238170	100640	124560	110230	152970	127070	165610	142390	194500	241025	139746	1.72473	-	0.0080691
P48444	ARCN1	sp|P48444|COPD_HUMAN Coatomer subunit delta OS=Homo sapiens OX=9606 GN=ARCN1 PE=1 SV=1	27	27	27	49.7	57.21	646430	517980	485700	500270	470790	531170	618370	518070	291290	299250	316380	253920	314870	347770	302200	361140	536098	310852	1.7246	-	3.63037e-07
Q9H3K6	BOLA2	sp|Q9H3K6|BOLA2_HUMAN BolA-like protein 2 OS=Homo sapiens OX=9606 GN=BOLA2 PE=1 SV=1	3	3	3	51.2	10.116	43292	49214	36835	54792	42811	44226	88622	49203	20270				18420		32633	47260	51124.4	29645.8	1.72451	-	0.0448754
P07108	DBI	sp|P07108|ACBP_HUMAN Acyl-CoA-binding protein OS=Homo sapiens OX=9606 GN=DBI PE=1 SV=2	9	9	9	90.8	10.044	2279700	1019700	1202400	946280	830470	1036300	1160100	1189600	223820	539820	458330	332460	540040	689490	1159800	1664300	1.20807e+06	701008	1.72333	-	0.0471478
Q9UI10	EIF2B4	sp|Q9UI10|EI2BD_HUMAN Translation initiation factor eIF-2B subunit delta OS=Homo sapiens OX=9606 GN=EIF2B4 PE=1 SV=2	11	11	11	30.8	57.557	62941	59180	51891	60319	51630	53677	68826	60407	33791	29914	34641	34857	41481	25507	36805	35100	58608.9	34012	1.72318	-	2.6999e-07
Q8NCA5	FAM98A	sp|Q8NCA5|FA98A_HUMAN Protein FAM98A OS=Homo sapiens OX=9606 GN=FAM98A PE=1 SV=2	7	5	5	20.7	55.272	102160	102200	93868	94827	99856	106430	117380	98428	55192	63691	52944	59683	57186	66649	57847	60142	101894	59166.8	1.72214	-	1.38475e-09
Q6NUM9	RETSAT	sp|Q6NUM9|RETST_HUMAN All-trans-retinol 13,14-reductase OS=Homo sapiens OX=9606 GN=RETSAT PE=1 SV=2	12	12	12	25.4	66.819	499730	299010	474500	292040	511650	368790	858040	568210	349170	175620	291730	316540	226480	360620	245740	282500	483996	281050	1.7221	-	0.00998322
P30086	PEBP1	sp|P30086|PEBP1_HUMAN Phosphatidylethanolamine-binding protein 1 OS=Homo sapiens OX=9606 GN=PEBP1 PE=1 SV=3	14	14	14	80.7	21.057	2455700	2244000	2205200	2977900	1779500	2539800	2035600	2410200	834980	978360	1224200	700420	1090400	1343300	2010300	2649900	2.33099e+06	1.35398e+06	1.72158	-	0.0024409
P52758	RIDA	sp|P52758|RIDA_HUMAN 2-iminobutanoate/2-iminopropanoate deaminase OS=Homo sapiens OX=9606 GN=RIDA PE=1 SV=1	4	4	4	40.9	14.494	83733		82970	112540	55660	34562	120310	115050	40170		57135	38268	45847	57153	47953	64873	86403.6	50199.9	1.72119	-	0.0152346
P58546	MTPN	sp|P58546|MTPN_HUMAN Myotrophin OS=Homo sapiens OX=9606 GN=MTPN PE=1 SV=2	4	4	4	51.7	12.895	995300	752490	941440	1039700	722720	1076300	989720	980560	243120	461750	429110	289160	421030	784510	760860	968020	937279	544695	1.72074	-	0.00189648
P61289	PSME3	sp|P61289|PSME3_HUMAN Proteasome activator complex subunit 3 OS=Homo sapiens OX=9606 GN=PSME3 PE=1 SV=1	7	7	7	29.5	29.506	144620	136140	91788	75823	118580	139970	183480	207780	56889	51130	69192	53020	107570		111300	109440	137273	79791.6	1.72039	-	0.0108511
Q96S19	METTL26	sp|Q96S19|MTL26_HUMAN Methyltransferase-like 26 OS=Homo sapiens OX=9606 GN=METTL26 PE=1 SV=2	4	4	4	29.4	22.578	31464	19255	30659	27716		30697	31981	26987	19472		14624	11906				20068	28394.1	16517.5	1.71903	-	0.00165399
P62310	LSM3	sp|P62310|LSM3_HUMAN U6 snRNA-associated Sm-like protein LSm3 OS=Homo sapiens OX=9606 GN=LSM3 PE=1 SV=2	3	3	3	40.2	11.845	100830	87201	96104	115060	88188	105540	147540	126480	75024		74043	86892	53067	44849	47628	59777	108368	63040	1.71903	-	0.000405838
Q8NAV1	PRPF38A	sp|Q8NAV1|PR38A_HUMAN Pre-mRNA-splicing factor 38A OS=Homo sapiens OX=9606 GN=PRPF38A PE=1 SV=1	4	4	4	14.1	37.476	24709	19007	22943	21675	27979	26591	25417		14608	10792	17899				18532	8112.5	24045.9	13988.7	1.71895	-	0.000934748
O76021	RSL1D1	sp|O76021|RL1D1_HUMAN Ribosomal L1 domain-containing protein 1 OS=Homo sapiens OX=9606 GN=RSL1D1 PE=1 SV=3	8	8	8	14.1	54.972	101600	94138	85057	97263	95245	80302	127070	110660	64460	31227	74654	84523	53652	41543	38431	72042	98916.9	57566.5	1.71831	-	0.000272625
Q9Y3Z3	SAMHD1	sp|Q9Y3Z3|SAMH1_HUMAN Deoxynucleoside triphosphate triphosphohydrolase SAMHD1 OS=Homo sapiens OX=9606 GN=SAMHD1 PE=1 SV=2	41	41	41	72.7	72.2	838840	750670	767370	638470	522150	848790	856110	820890	335760	356050	317420	461150	375180	527080	405320	739230	755411	439649	1.71822	-	0.000242321
O14561	NDUFAB1	sp|O14561|ACPM_HUMAN Acyl carrier protein, mitochondrial OS=Homo sapiens OX=9606 GN=NDUFAB1 PE=1 SV=3	4	4	4	21.2	17.417	732390	611800	555200	605440	617050	553550	748430	763370	297220	405660	422990	437730	361810	292650	286350	516450	648404	377608	1.71714	-	1.64293e-05
Q9NUV9;Q6P9H5	GIMAP4	sp|Q9NUV9|GIMA4_HUMAN GTPase IMAP family member 4 OS=Homo sapiens OX=9606 GN=GIMAP4 PE=1 SV=1	9	9	9	29.5	37.533	140630	157220	171440	225300	145830	253130	240500	184940	105780	93560	85814	69742	111220	69958	129380	220640	189874	110762	1.71425	-	0.00431595
Q9HAV7	GRPEL1	sp|Q9HAV7|GRPE1_HUMAN GrpE protein homolog 1, mitochondrial OS=Homo sapiens OX=9606 GN=GRPEL1 PE=1 SV=2	6	6	6	31.3	24.279	54139	51635	36226	28576	49125	46832	68577	54945	34079	26812	29895	33149	30348	20281	17040	36069	48756.9	28459.1	1.71322	-	0.00102356
Q9HCU0	CD248	sp|Q9HCU0|CD248_HUMAN Endosialin OS=Homo sapiens OX=9606 GN=CD248 PE=1 SV=1	6	6	6	8.7	80.858	46532	44487	26790	32724	40101	57842	42893	31813	8480.1	29412	16062	21076		40565	22061	27435	40397.8	23584.4	1.7129	-	0.00654776
P23528	CFL1	sp|P23528|COF1_HUMAN Cofilin-1 OS=Homo sapiens OX=9606 GN=CFL1 PE=1 SV=3	15	15	11	77.7	18.502	3386400	3099200	3721900	3731200	2562400	3269500	3634700	3752600	1444000	1551100	1898700	1515500	2004100	1708600	2248300	3503000	3.39474e+06	1.98416e+06	1.71092	-	0.00017578
Q04760	GLO1	sp|Q04760|LGUL_HUMAN Lactoylglutathione lyase OS=Homo sapiens OX=9606 GN=GLO1 PE=1 SV=4	12	12	12	70.7	20.777	891350	877200	721000	889050	277290	929880	893240	797440	279680	385900	292530	243780	390690	600050	691790	784610	784556	458629	1.71066	-	0.00793573
Q9NR31	SAR1A	sp|Q9NR31|SAR1A_HUMAN GTP-binding protein SAR1a OS=Homo sapiens OX=9606 GN=SAR1A PE=1 SV=1	9	9	5	43.4	22.367	583040	479550	528720	462890	460700	464380	500530	429940	415580	183270	296150	248360	242660	307680	251380	340940	488719	285752	1.71029	-	1.03838e-05
O94903	PLPBP	sp|O94903|PLPHP_HUMAN Pyridoxal phosphate homeostasis protein OS=Homo sapiens OX=9606 GN=PLPBP PE=1 SV=1	8	8	8	37.8	30.344	130180	159180	124030	155040	121350	144130	120640	151320	54873	65272	66130	60156	76516	89740	102010	133690	138234	81048.4	1.70557	-	0.000126781
Q92896	GLG1	sp|Q92896|GSLG1_HUMAN Golgi apparatus protein 1 OS=Homo sapiens OX=9606 GN=GLG1 PE=1 SV=2	38	38	38	37.5	134.55	399610	381760	381450	334800	444210	351310	403420	429930	227830	226000	242890	297710	210560	211720	208050	209410	390811	229271	1.70458	-	1.55346e-07
O95881	TXNDC12	sp|O95881|TXD12_HUMAN Thioredoxin domain-containing protein 12 OS=Homo sapiens OX=9606 GN=TXNDC12 PE=1 SV=1	4	4	4	30.8	19.206	242000	206650	182770	189460	192040	183410	249580	227400	100400	125550	107760	83362	111850	136250	99195	217320	209164	122711	1.70452	-	0.000218839
Q9UJS0	SLC25A13	sp|Q9UJS0|CMC2_HUMAN Calcium-binding mitochondrial carrier protein Aralar2 OS=Homo sapiens OX=9606 GN=SLC25A13 PE=1 SV=2	19	14	14	37	74.175	161980	97398	109740	59281	109710	72009	125510	118000	88234	20809	64698	77155	53238	76463	66891	53596	106704	62635.5	1.70356	-	0.00544922
P63165;G2XKQ0	SUMO1; SUMO1P1	sp|P63165|SUMO1_HUMAN Small ubiquitin-related modifier 1 OS=Homo sapiens OX=9606 GN=SUMO1 PE=1 SV=1;sp|G2XKQ0|SUMO5_HUMAN Small ubiquitin-related modifier 5 OS=Homo sapiens OX=9606 GN=SUMO1P1 PE=1 SV=2	4	4	4	43.6	11.557	83709	69550	81800	117230	92179	97322	117060	115470	32439	68086	51711	68270	53948	41554	53400	85178	96790	56823.2	1.70335	-	0.000432142
Q9P2T1	GMPR2	sp|Q9P2T1|GMPR2_HUMAN GMP reductase 2 OS=Homo sapiens OX=9606 GN=GMPR2 PE=1 SV=1	9	9	8	36.5	37.874	180470	191220	141470	181010	94906	148530	120150	167040		80016	86870	60990	108630	87396	99317	106020	153100	89891.3	1.70316	-	0.00056618
Q96P48	ARAP1	sp|Q96P48|ARAP1_HUMAN Arf-GAP with Rho-GAP domain, ANK repeat and PH domain-containing protein 1 OS=Homo sapiens OX=9606 GN=ARAP1 PE=1 SV=3	23	23	23	20.6	162.19	100070	92624	99375	110780	102320	133290	137160	137840	44837	58617	79835	56491	76059	63658	55711	102040	114182	67156	1.70026	-	0.000163585
P29466	CASP1	sp|P29466|CASP1_HUMAN Caspase-1 OS=Homo sapiens OX=9606 GN=CASP1 PE=1 SV=1	9	9	9	33.9	45.158	194680	161650	156530	156740	136930	152020	169580	196690	81052	104260	91148	31167	104640	82675	78525	207460	165602	97615.9	1.69647	-	0.00317376
P48723	HSPA13	sp|P48723|HSP13_HUMAN Heat shock 70 kDa protein 13 OS=Homo sapiens OX=9606 GN=HSPA13 PE=1 SV=1	8	8	8	19.1	51.927	182370	135440	93754	222870	121580	96629	184200	172960	72410	79941	116770	82472	65033	115580	129450	51633	151225	89161.1	1.69609	-	0.00593894
P04179	SOD2	sp|P04179|SODM_HUMAN Superoxide dismutase [Mn], mitochondrial OS=Homo sapiens OX=9606 GN=SOD2 PE=1 SV=3	14	14	14	67.1	24.75	3135100	4069500	1800300	2289700	2221000	1810000	2867000	2884000	1061800	1245900	1169600	2026100	1483200	1786800	1359400	2293800	2634575	1553325	1.69609	-	0.00376821
Q9Y3F4	STRAP	sp|Q9Y3F4|STRAP_HUMAN Serine-threonine kinase receptor-associated protein OS=Homo sapiens OX=9606 GN=STRAP PE=1 SV=1	13	13	13	48.3	38.438	220530	176380	175210	191340	148480	194720	213930	195750	113290	118510	92092	82611	119040	107960	103650	158200	189542	111919	1.69357	-	8.37543e-06
O15118	NPC1	sp|O15118|NPC1_HUMAN NPC intracellular cholesterol transporter 1 OS=Homo sapiens OX=9606 GN=NPC1 PE=1 SV=2	7	7	7	7.1	142.17	49716	45420	31962	39039	41304	35987	60479	57219	27397	24755	21622		25520		27146	33556	45140.8	26666	1.69282	-	0.00119841
P23743	DGKA	sp|P23743|DGKA_HUMAN Diacylglycerol kinase alpha OS=Homo sapiens OX=9606 GN=DGKA PE=1 SV=3	14	14	14	24.6	82.629	82254	148880	108670	135520	121610	129920	88099	113570	74596	65113	38449	75800	65237	71794	40237	117980	116065	68650.8	1.69066	-	0.00136186
Q4G176	ACSF3	sp|Q4G176|ACSF3_HUMAN Malonate--CoA ligase ACSF3, mitochondrial OS=Homo sapiens OX=9606 GN=ACSF3 PE=1 SV=3	9	9	9	20.3	64.129	226550	114010	203830	287290	140180	126090	250760	76358	78160	123000	68857	81278	138750	126090	58294	168990	178134	105427	1.68963	-	0.0284039
Q9BWD1	ACAT2	sp|Q9BWD1|THIC_HUMAN Acetyl-CoA acetyltransferase, cytosolic OS=Homo sapiens OX=9606 GN=ACAT2 PE=1 SV=2	9	9	9	41.6	41.35	87816	77308	72150	89549	45655	82996	67759	72791	28280	35600	33058	23790	30464	52163	71365	78195	74503	44114.4	1.68886	-	0.00402496
P55010	EIF5	sp|P55010|IF5_HUMAN Eukaryotic translation initiation factor 5 OS=Homo sapiens OX=9606 GN=EIF5 PE=1 SV=2	10	10	10	27.4	49.222	124780	123250	108010	127130	99941	104300	129710	124180	68722	66962	74140	62772	65871	67905	65953	85312	117663	69704.6	1.68802	-	9.74126e-08
Q9Y3B7	MRPL11	sp|Q9Y3B7|RM11_HUMAN 39S ribosomal protein L11, mitochondrial OS=Homo sapiens OX=9606 GN=MRPL11 PE=1 SV=1	5	5	5	33.3	20.683	55467	69118	60367	49149	67136	51016	50143	68083			35247	54032	27604		22455	34886	58809.9	34844.8	1.68777	-	0.00137673
P04062	GBA	sp|P04062|GLCM_HUMAN Lysosomal acid glucosylceramidase OS=Homo sapiens OX=9606 GN=GBA PE=1 SV=3	9	9	9	21.1	59.716	56119	73524	76936	81672	77126	91292	111740	82337	42871	54781	39714	63675	50882	54717	38960	40103	81343.2	48212.9	1.68717	-	0.000155124
Q92499	DDX1	sp|Q92499|DDX1_HUMAN ATP-dependent RNA helicase DDX1 OS=Homo sapiens OX=9606 GN=DDX1 PE=1 SV=2	32	32	32	51.4	82.431	286540	260940	281070	335270	299200	275430	302810	307580	177600	176880	187180	187720	173090	158380	136290	195540	293605	174085	1.68656	-	1.82072e-08
Q9Y2H0	DLGAP4	sp|Q9Y2H0|DLGP4_HUMAN Disks large-associated protein 4 OS=Homo sapiens OX=9606 GN=DLGAP4 PE=1 SV=3	7	7	7	6.6	108.01	47612	61022	40472	38930	47724	71643	67239	45592		43394	21974	10527	46797	18205		46111	52529.2	31168	1.68536	-	0.0157084
Q13501	SQSTM1	sp|Q13501|SQSTM_HUMAN Sequestosome-1 OS=Homo sapiens OX=9606 GN=SQSTM1 PE=1 SV=1	9	9	9	37.3	47.687	158660	108090	74531	78457	103920	105700	182870	133650	61194	57722	64381	83959	65825	65336	59665	103310	118235	70174	1.68488	-	0.00503076
Q8IXB1	DNAJC10	sp|Q8IXB1|DJC10_HUMAN DnaJ homolog subfamily C member 10 OS=Homo sapiens OX=9606 GN=DNAJC10 PE=1 SV=2	10	10	10	13.7	91.079	71716	60445	67848	54642	67676	65783	81504	73445	66153	39208	32083	54918	38466	39719	25854	25923	67882.4	40290.5	1.68482	-	0.000272843
O43681	GET3	sp|O43681|GET3_HUMAN ATPase GET3 OS=Homo sapiens OX=9606 GN=GET3 PE=1 SV=2	11	11	11	42.2	38.792	312840	328520	253850	308350	270040	312020	337990	338640	167320	185020	153760	177570	161010	212170	181790	223720	307781	182795	1.68375	-	3.38799e-07
Q08J23	NSUN2	sp|Q08J23|NSUN2_HUMAN RNA cytosine C(5)-methyltransferase NSUN2 OS=Homo sapiens OX=9606 GN=NSUN2 PE=1 SV=2	14	14	14	21.3	86.47	138410	129720	103710	132120	102260	121960	148280	140180	59087	44613	83335	63916	83296	87055	74829	108490	127080	75577.6	1.68145	-	6.11519e-05
Q8NE71	ABCF1	sp|Q8NE71|ABCF1_HUMAN ATP-binding cassette sub-family F member 1 OS=Homo sapiens OX=9606 GN=ABCF1 PE=1 SV=2	14	14	14	20.8	95.925	1240500	973010	999120	1053600	938210	1161800	1408800	974730	509710	461750	670210	325480	623170	860290	822110	931460	1.09372e+06	650522	1.6813	-	0.000358524
Q9Y4K1	CRYBG1	sp|Q9Y4K1|CRBG1_HUMAN Beta/gamma crystallin domain-containing protein 1 OS=Homo sapiens OX=9606 GN=CRYBG1 PE=1 SV=3	5	5	5	4.3	188.67	14091			10668	7350.4		21485	16278	9744.7		10873	6445.1				6189.7	13974.5	8313.12	1.68101	-	0.0942087
Q96DE0	NUDT16	sp|Q96DE0|NUD16_HUMAN U8 snoRNA-decapping enzyme OS=Homo sapiens OX=9606 GN=NUDT16 PE=1 SV=2	5	5	5	30.8	21.273	78973	71493	69273	63886	43863	73766	75120	81591	32473	33069	34829	24050	58780	36009	50250	62701	69745.6	41520.1	1.6798	-	0.000638714
O15143	ARPC1B	sp|O15143|ARC1B_HUMAN Actin-related protein 2/3 complex subunit 1B OS=Homo sapiens OX=9606 GN=ARPC1B PE=1 SV=3	14	14	13	47.3	40.949	767410	694970	808220	798760	746130	832560	800680	749320	371500	379440	415240	428120	415270	523830	372050	786100	774756	461444	1.67898	-	3.07944e-05
Q15102	PAFAH1B3	sp|Q15102|PA1B3_HUMAN Platelet-activating factor acetylhydrolase IB subunit alpha1 OS=Homo sapiens OX=9606 GN=PAFAH1B3 PE=1 SV=1	8	8	7	53.2	25.734	103290	147030	95812	134360	77332	120200	100260	106240	30170	55399	40287	33383	46270	90128	125890	105480	110566	65875.9	1.67839	-	0.0102485
P0DOX5;P01857	IGHG1	sp|P0DOX5|IGG1_HUMAN Immunoglobulin gamma-1 heavy chain OS=Homo sapiens OX=9606 PE=1 SV=2;sp|P01857|IGHG1_HUMAN Immunoglobulin heavy constant gamma 1 OS=Homo sapiens OX=9606 GN=IGHG1 PE=1 SV=1	22	22	13	54.1	49.328	32995000	35350000	32793000	45200000	39522000	25418000	24638000	39906000	14831000	24135000	13810000	15345000	20275000	25604000	22150000	28203000	34477750	20544125	1.67823	-	0.000594932
P03973	SLPI	sp|P03973|SLPI_HUMAN Antileukoproteinase OS=Homo sapiens OX=9606 GN=SLPI PE=1 SV=2	5	5	5	32.6	14.326		355920	318200	399730		678090	163310	705850	153110	301350	481320	629940	180790	123840	144260	68162	436850	260346	1.67796	-	0.135826
Q8TDZ2	MICAL1	sp|Q8TDZ2|MICA1_HUMAN [F-actin]-monooxygenase MICAL1 OS=Homo sapiens OX=9606 GN=MICAL1 PE=1 SV=2	20	20	19	20.3	117.87	87521	52375	131430	111800	118140	119890	121620	143420	54387	36910	69629	24832	42696	77196	72802	150320	110774	66096.5	1.67595	-	0.019951
Q9UGV2	NDRG3	sp|Q9UGV2|NDRG3_HUMAN Protein NDRG3 OS=Homo sapiens OX=9606 GN=NDRG3 PE=1 SV=2	7	7	7	27.7	41.408	63152	74839	55397	76410	54543	65730	63066	55405	27404		38759		31181	31649	46131	52518	63567.8	37940.3	1.67547	-	0.00021175
Q8WUP2	FBLIM1	sp|Q8WUP2|FBLI1_HUMAN Filamin-binding LIM protein 1 OS=Homo sapiens OX=9606 GN=FBLIM1 PE=1 SV=2	10	10	10	29	40.669	88079	118700	72743	118960	223790	117730	105500	109500	59956	111780	56634	95032	79385	52956	51622	62758	119375	71265.4	1.67508	-	0.0171993
Q9Y2E5	MAN2B2	sp|Q9Y2E5|MA2B2_HUMAN Epididymis-specific alpha-mannosidase OS=Homo sapiens OX=9606 GN=MAN2B2 PE=1 SV=4	11	11	11	15.4	113.98	75285	66834	63315	54420	26354	138830	93866		34534	48778	44580	31436	43417	51988	73519	25910	74129.1	44270.2	1.67447	-	0.0466118
P34913	EPHX2	sp|P34913|HYES_HUMAN Bifunctional epoxide hydrolase 2 OS=Homo sapiens OX=9606 GN=EPHX2 PE=1 SV=2	9	9	9	22.5	62.615	62714	47773	28725		45133	64599	52391	36263	32025	25716		20163		24313	26014	44928	48228.3	28859.8	1.67112	-	0.010587
O75347	TBCA	sp|O75347|TBCA_HUMAN Tubulin-specific chaperone A OS=Homo sapiens OX=9606 GN=TBCA PE=1 SV=3	9	9	9	47.2	12.855	240150	252770	234190	242360	201530	297500	279000	257020	89088	141800	131970	86195	138520	160620	219830	232590	250565	150077	1.66958	-	0.000366881
Q9NWV4	CZIB	sp|Q9NWV4|CZIB_HUMAN CXXC motif containing zinc binding protein OS=Homo sapiens OX=9606 GN=CZIB PE=1 SV=1	4	4	4	40	18.048	190870	131920	174470	225420	147460	202070	195140	170140	109840	91440	92102	76275	103030	108520	109870	170240	179686	107665	1.66894	-	0.000211642
P40429;Q6NVV1	RPL13A; RPL13AP3	sp|P40429|RL13A_HUMAN 60S ribosomal protein L13a OS=Homo sapiens OX=9606 GN=RPL13A PE=1 SV=2;sp|Q6NVV1|R13P3_HUMAN Putative 60S ribosomal protein L13a protein RPL13AP3 OS=Homo sapiens OX=9606 GN=RPL13AP3 PE=5 SV=1	8	8	8	35	23.577	227090	214200	194590	203880	258630	189110	270750	273460	175910	130730	121880	151120	108100	181800	107900	122150	228964	137449	1.66581	-	4.90158e-05
P00488	F13A1	sp|P00488|F13A_HUMAN Coagulation factor XIII A chain OS=Homo sapiens OX=9606 GN=F13A1 PE=1 SV=4	32	32	32	43.4	83.266	1611800	4057900	3032300	1532900	1542300	1874900	3265600	4008600	1407700	2090100	1049800	2179300	911940	2023300	1593100	1307400	2.61579e+06	1570330	1.66576	-	0.0277015
Q9BTW9	TBCD	sp|Q9BTW9|TBCD_HUMAN Tubulin-specific chaperone D OS=Homo sapiens OX=9606 GN=TBCD PE=1 SV=2	10	10	10	12.1	132.6	110700	130720	84333	144950	101340	98266	151020	119000	70335	82070	47620	77801	96176	46685	49935	94218	117541	70605	1.66477	-	0.000771593
Q9Y5J7	TIMM9	sp|Q9Y5J7|TIM9_HUMAN Mitochondrial import inner membrane translocase subunit Tim9 OS=Homo sapiens OX=9606 GN=TIMM9 PE=1 SV=1	4	4	4	59.6	10.378	125510	181170	100080	127680	128670	129760	119100	130710	28603	88622	75556	121010	91060	66260	91760	63644	130335	78314.4	1.66425	-	0.000968956
Q9UI12	ATP6V1H	sp|Q9UI12|VATH_HUMAN V-type proton ATPase subunit H OS=Homo sapiens OX=9606 GN=ATP6V1H PE=1 SV=1	14	14	14	40.6	55.882	191580	178650	146090	130160	147140	148790	187860	205980	67142	81745	85800	75444	124750	109930	89126	169190	167031	100391	1.66381	-	0.000646032
Q658Y4	FAM91A1	sp|Q658Y4|F91A1_HUMAN Protein FAM91A1 OS=Homo sapiens OX=9606 GN=FAM91A1 PE=1 SV=3	6	6	6	9.7	93.908	25392	23401	28800	20065	16305	20470	32444	26281	15335	19927	5962.7					16829	24144.8	14513.4	1.66361	-	0.0162578
Q05086	UBE3A	sp|Q05086|UBE3A_HUMAN Ubiquitin-protein ligase E3A OS=Homo sapiens OX=9606 GN=UBE3A PE=1 SV=4	11	11	11	16.3	100.69	49200	51574	38635	49177	42331	61310	60210	57240	36303	29063	39622	12190	26733	29828	27247	45338	51209.6	30790.5	1.66316	-	0.000519116
Q14669	TRIP12	sp|Q14669|TRIPC_HUMAN E3 ubiquitin-protein ligase TRIP12 OS=Homo sapiens OX=9606 GN=TRIP12 PE=1 SV=1	15	15	15	10.4	220.43	354730	416610	276820	307110	302140	385720	424840	379460	283140	217630	318530	207330	191710	178760	100510	216760	355929	214296	1.66092	-	0.000370195
P0DOX2;A0A0J9YVY3		sp|P0DOX2|IGA2_HUMAN Immunoglobulin alpha-2 heavy chain OS=Homo sapiens OX=9606 PE=1 SV=2	19	19	4	61.3	48.934	10290000	7845600	9110700	12347000	7692700	6180500	5364700	9091400	2369400	5218800	2403500	4636200	2857300	9277400	6674100	7475500	8490325	5114025	1.6602	-	0.0137738
Q6ZRP7	QSOX2	sp|Q6ZRP7|QSOX2_HUMAN Sulfhydryl oxidase 2 OS=Homo sapiens OX=9606 GN=QSOX2 PE=1 SV=3	3	3	3	6.9	77.528	422200	286820	318690	398830	357320	397930	218110	394290			126600	204520	231440	279310			349274	210468	1.65951	-	0.00770439
Q9UHB9	SRP68	sp|Q9UHB9|SRP68_HUMAN Signal recognition particle subunit SRP68 OS=Homo sapiens OX=9606 GN=SRP68 PE=1 SV=2	17	17	17	33.3	70.729	158850	130200	118330	147030	125850	129330	157910	139140	73172	79967	75423	71805	91073	86366	79083	110170	138330	83382.4	1.65898	-	1.55768e-06
P50453	SERPINB9	sp|P50453|SPB9_HUMAN Serpin B9 OS=Homo sapiens OX=9606 GN=SERPINB9 PE=1 SV=1	21	20	19	58.8	42.403	232800	383320	269840	391380	306630	363400	279970	321180	158460	176960	198790	87679	155040	190510	151280	417680	318565	192050	1.65876	-	0.00679455
P14324	FDPS	sp|P14324|FPPS_HUMAN Farnesyl pyrophosphate synthase OS=Homo sapiens OX=9606 GN=FDPS PE=1 SV=4	7	7	7	17.4	48.275	212920	196410	184920	177180	142900	207650	184070	182200	77399	111750	109120	50932	104220	138720	147010	158210	186031	112170	1.65847	-	0.000202486
P37837	TALDO1	sp|P37837|TALDO_HUMAN Transaldolase OS=Homo sapiens OX=9606 GN=TALDO1 PE=1 SV=2	14	14	14	40.1	37.54	1212000	1341200	926060	1383800	1015600	1322900	1171400	1500000	354410	585750	570640	408610	666740	762190	880510	1726000	1234120	744356	1.65797	-	0.011042
O60888	CUTA	sp|O60888|CUTA_HUMAN Protein CutA OS=Homo sapiens OX=9606 GN=CUTA PE=1 SV=2	4	4	4	33.5	19.116	533530	867040	390620	436730	547870	430750	466830	585980	201010	319930	273450	233840	287430	270800	340040	643450	532419	321244	1.65737	-	0.0110072
O14908;Q8TF64	GIPC1	sp|O14908|GIPC1_HUMAN PDZ domain-containing protein GIPC1 OS=Homo sapiens OX=9606 GN=GIPC1 PE=1 SV=2	7	7	7	28.8	36.049	79255	40057	88099	43611	65710	73809	92568	76440	45990	47962	57226	34787	60846	27746	30471	32593	69943.6	42202.6	1.65733	-	0.00422202
Q9P016	THYN1	sp|Q9P016|THYN1_HUMAN Thymocyte nuclear protein 1 OS=Homo sapiens OX=9606 GN=THYN1 PE=1 SV=1	5	5	5	21.8	25.697	65208	94884	71399	108710	101160	108940	71674	97871	52157	50326	45249	48734	45142	56631	64257	72069	89980.8	54320.6	1.65647	-	0.000195975
P46926	GNPDA1	sp|P46926|GNPI1_HUMAN Glucosamine-6-phosphate isomerase 1 OS=Homo sapiens OX=9606 GN=GNPDA1 PE=1 SV=1	12	12	7	58.5	32.668	263940	284780	231610	311430	215240	296620	308520	331810	85951	182970	97399	108390	183230	172160	158080	369660	280494	169730	1.65259	-	0.00671838
Q9UKK3	PARP4	sp|Q9UKK3|PARP4_HUMAN Protein mono-ADP-ribosyltransferase PARP4 OS=Homo sapiens OX=9606 GN=PARP4 PE=1 SV=3	26	26	26	20.3	192.59	158960	109690	133460	93551	122880	115540	190510	155560	68566	88697	109850	91869	100680	66644	68090	60377	135019	81846.6	1.64966	-	0.00103229
P80217	IFI35	sp|P80217|IN35_HUMAN Interferon-induced 35 kDa protein OS=Homo sapiens OX=9606 GN=IFI35 PE=1 SV=5	6	6	6	25.9	31.546	41442		13129	48624	30600	43107	69902	37571	26321		17143		25879	17979	35806	24656	40625	24630.7	1.64937	-	0.0576013
P24390;P33947	KDELR1; KDELR2	sp|P24390|ERD21_HUMAN ER lumen protein-retaining receptor 1 OS=Homo sapiens OX=9606 GN=KDELR1 PE=1 SV=1;sp|P33947|ERD22_HUMAN ER lumen protein-retaining receptor 2 OS=Homo sapiens OX=9606 GN=KDELR2 PE=1 SV=1	2	2	2	14.2	24.542		65644	89361	82427			105260	96658			63791	58855	43148		38891	61714	87870	53279.8	1.64922	-	0.00346753
P26640	VARS1	sp|P26640|SYVC_HUMAN Valine--tRNA ligase OS=Homo sapiens OX=9606 GN=VARS1 PE=1 SV=4	36	36	36	36.7	140.47	384330	376740	306020	411160	345800	370970	365630	391770	210150	230510	219250	200440	235060	221170	202520	271710	369052	223851	1.64865	-	5.33451e-08
Q6P4E1	GOLM2	sp|Q6P4E1|GOLM2_HUMAN Protein GOLM2 OS=Homo sapiens OX=9606 GN=GOLM2 PE=1 SV=2	6	6	6	18.3	49.497	29054	23349	23125	19907	31876	24395	31120	26021	20940	14244	13394	22453	10058	14067			26105.9	15859.3	1.64609	-	0.0011392
Q14738	PPP2R5D	sp|Q14738|2A5D_HUMAN Serine/threonine-protein phosphatase 2A 56 kDa regulatory subunit delta isoform OS=Homo sapiens OX=9606 GN=PPP2R5D PE=1 SV=1	9	5	5	18.1	69.991	89261	92151	82658	90450	68036	101240	85123	81631	43370	59268	45919	44502	68213	44374	50598	63485	86318.8	52466.1	1.64523	-	6.72064e-06
Q9BWS9	CHID1	sp|Q9BWS9|CHID1_HUMAN Chitinase domain-containing protein 1 OS=Homo sapiens OX=9606 GN=CHID1 PE=1 SV=1	9	9	9	24.9	44.94	168320	165350	134140	139450	142730	141070	217870	187040	73714	101920	93959	101990	95475	86777	64471	170400	161996	98588.2	1.64316	-	0.000967518
Q9Y2Z0	SUGT1	sp|Q9Y2Z0|SGT1_HUMAN Protein SGT1 homolog OS=Homo sapiens OX=9606 GN=SUGT1 PE=1 SV=3	16	16	16	58.4	41.024	155720	132230	153990	181020	144410	183210	202790	169260	104130	97951	102430	65751	137780	86790	111010	99171	165329	100627	1.64299	-	3.65186e-05
P0DOX8;B9A064;P0CG04	IGLL5	sp|P0DOX8|IGL1_HUMAN Immunoglobulin lambda-1 light chain OS=Homo sapiens OX=9606 PE=1 SV=1;sp|B9A064|IGLL5_HUMAN Immunoglobulin lambda-like polypeptide 5 OS=Homo sapiens OX=9606 GN=IGLL5 PE=2 SV=2;sp|P0CG04|IGLC1_HUMAN Immunoglobulin lambda constant 1 OS=H	7	7	3	38.4	22.83	20935000	9307600	13556000	22123000	19390000	17628000	13287000	23922000	6888000	11250000	9641400	9755800	7422500	13493000	9305500	17578000	17518575	10666775	1.64235	-	0.00693278
Q9BVG4	PBDC1	sp|Q9BVG4|PBDC1_HUMAN Protein PBDC1 OS=Homo sapiens OX=9606 GN=PBDC1 PE=1 SV=1	9	9	9	43.8	26.056	111710	99263	88361	85803	88179	99227	90781	108940	42697	56796	47624	44609	72855	52041	70091	83814	96533	58815.9	1.64127	-	3.70849e-05
P24534	EEF1B2	sp|P24534|EF1B_HUMAN Elongation factor 1-beta OS=Homo sapiens OX=9606 GN=EEF1B2 PE=1 SV=3	6	5	5	48	24.763	1343700	1092800	1012000	1277200	986890	1175200	1441000	1162500	608260	795950	664350	606920	641420	876550	706740	884260	1.18641e+06	723056	1.64083	-	1.04282e-05
Q9Y3P9;B7ZAP0	RABGAP1	sp|Q9Y3P9|RBGP1_HUMAN Rab GTPase-activating protein 1 OS=Homo sapiens OX=9606 GN=RABGAP1 PE=1 SV=3	14	14	14	15.3	121.74	171970	185510	116810	149950	145530	171280	187910	199850	75920	139560	90301	78885	107080	56796	107130	154220	166101	101236	1.64072	-	0.00073431
Q92882	OSTF1	sp|Q92882|OSTF1_HUMAN Osteoclast-stimulating factor 1 OS=Homo sapiens OX=9606 GN=OSTF1 PE=1 SV=2	9	9	9	54.7	23.787	240010	191840	214690	235520	233510	238720	237670	232530	104510	119490	136540	100620	140300	95064	136380	280930	228061	139229	1.63803	-	0.00121719
P11413	G6PD	sp|P11413|G6PD_HUMAN Glucose-6-phosphate 1-dehydrogenase OS=Homo sapiens OX=9606 GN=G6PD PE=1 SV=4	29	29	29	65.2	59.256	431650	347560	317720	401960	330590	396790	467270	453960	164190	243870	167400	179920	286280	247430	219410	414100	393438	240325	1.63711	-	0.000692112
P15121	AKR1B1	sp|P15121|ALDR_HUMAN Aldo-keto reductase family 1 member B1 OS=Homo sapiens OX=9606 GN=AKR1B1 PE=1 SV=3	15	15	15	53.8	35.853	387730	495270	371140	520710	455550	527620	555850	716720	113930	183850	156710	143800	230990	206780	223790	1202400	503824	307781	1.63695	-	0.166137
Q9UMS0	NFU1	sp|Q9UMS0|NFU1_HUMAN NFU1 iron-sulfur cluster scaffold homolog, mitochondrial OS=Homo sapiens OX=9606 GN=NFU1 PE=1 SV=2	5	5	5	26	28.462	86646	80233	78023	66209	76663	65446	100480	81563	40876	49736	62480	49900	54468	40714	37203	52837	79407.9	48526.8	1.63637	-	2.23467e-05
Q07021	C1QBP	sp|Q07021|C1QBP_HUMAN Complement component 1 Q subcomponent-binding protein, mitochondrial OS=Homo sapiens OX=9606 GN=C1QBP PE=1 SV=1	6	6	6	33.7	31.362	311410	341370	264380	330570	367510	326610	458670	354470	219780	198540	200420	218940	202440	223920	175330	244260	344374	210454	1.63634	-	1.72953e-05
Q13094	LCP2	sp|Q13094|LCP2_HUMAN Lymphocyte cytosolic protein 2 OS=Homo sapiens OX=9606 GN=LCP2 PE=1 SV=1	6	6	6	10.5	60.187	31928	54456	55996	50527	50121	84879	69383	47165		23769	22492	24142		25040		74656	55556.9	34019.8	1.63307	-	0.0670577
P04430	IGKV1-16	sp|P04430|KV116_HUMAN Immunoglobulin kappa variable 1-16 OS=Homo sapiens OX=9606 GN=IGKV1-16 PE=1 SV=2	3	3	3	29.1	12.618	182900	290390	169770	251590	191740		73475	81510	68286	139480	56365					170970	177339	108775	1.63033	-	0.167422
Q15370	ELOB	sp|Q15370|ELOB_HUMAN Elongin-B OS=Homo sapiens OX=9606 GN=ELOB PE=1 SV=1	6	6	6	46.6	13.133	150430	123810	128460	164650	129170	174320	180000	168350	73710	77690	84971	75329	97561	104860	104570	129280	152399	93496.4	1.63	-	6.43193e-05
Q14571	ITPR2	sp|Q14571|ITPR2_HUMAN Inositol 1,4,5-trisphosphate receptor type 2 OS=Homo sapiens OX=9606 GN=ITPR2 PE=1 SV=2	27	18	18	12	308.06	37599	28475	24543	17478	31564	25513	39056	30782	20601	13174	22300	25611	19366	12991	8696.9	21459	29376.2	18024.9	1.62976	-	0.00336296
P78417	GSTO1	sp|P78417|GSTO1_HUMAN Glutathione S-transferase omega-1 OS=Homo sapiens OX=9606 GN=GSTO1 PE=1 SV=2	18	18	18	51.9	27.566	1046100	937130	954520	1104000	763610	1043800	1087400	1025200	301900	532930	456060	168760	516460	777110	915350	1218500	995220	610884	1.62915	-	0.00909882
Q9UBW5	BIN2	sp|Q9UBW5|BIN2_HUMAN Bridging integrator 2 OS=Homo sapiens OX=9606 GN=BIN2 PE=1 SV=3	9	7	7	21.1	61.874	33686	27572	33182	40516	36454	49295	46108	48515	17661	20216	18283		22927		14225	51974	39416	24214.3	1.6278	-	0.0234962
P20160	AZU1	sp|P20160|CAP7_HUMAN Azurocidin OS=Homo sapiens OX=9606 GN=AZU1 PE=1 SV=3	6	6	6	29.1	26.885	1285600	2186400	654780	1676300	1512900	1065300	1300400	3089700	688160	1599900	875690	949350	1505600	575930	418650	1233700	1.59642e+06	980872	1.62755	-	0.0639424
P31150	GDI1	sp|P31150|GDIA_HUMAN Rab GDP dissociation inhibitor alpha OS=Homo sapiens OX=9606 GN=GDI1 PE=1 SV=2	25	16	16	66.4	50.582	398710	527190	438980	515400	366500	548700	431240	408760	219730	256840	249570	162080	279910	234790	348790	482380	454435	279261	1.62728	-	0.000924961
Q15070	OXA1L	sp|Q15070|OXA1L_HUMAN Mitochondrial inner membrane protein OXA1L OS=Homo sapiens OX=9606 GN=OXA1L PE=1 SV=3	4	4	4	9.4	48.547	43018	38793	40218	42786	32531	28477	50503	30087	20150	24428	19777	31220	18182	28637	25790	20191	38301.6	23546.9	1.62661	-	0.000332852
Q9NR50	EIF2B3	sp|Q9NR50|EI2BG_HUMAN Translation initiation factor eIF-2B subunit gamma OS=Homo sapiens OX=9606 GN=EIF2B3 PE=1 SV=1	6	6	6	19	50.24	61200	56432	45137	49846	51681	57989	63339	58545	28633	38609	30786	26371	39944			40458	55521.1	34133.5	1.62659	-	3.41133e-05
Q96DC8	ECHDC3	sp|Q96DC8|ECHD3_HUMAN Enoyl-CoA hydratase domain-containing protein 3, mitochondrial OS=Homo sapiens OX=9606 GN=ECHDC3 PE=1 SV=2	7	7	7	33.7	32.633	256090	114520	114370	63761	76183	23842	172950	165940	84544	54052	102220	59548	59986			95080	123457	75905	1.62647	-	0.152514
Q9BPX5	ARPC5L	sp|Q9BPX5|ARP5L_HUMAN Actin-related protein 2/3 complex subunit 5-like protein OS=Homo sapiens OX=9606 GN=ARPC5L PE=1 SV=1	4	3	3	34	16.941	259260	361490	254250	266120	247350	309050	279210	287790	151080	152910	201250	165940	146520	174780	167070	232930	283065	174060	1.62625	-	1.4638e-05
Q8NE86	MCU	sp|Q8NE86|MCU_HUMAN Calcium uniporter protein, mitochondrial OS=Homo sapiens OX=9606 GN=MCU PE=1 SV=1	12	12	12	35.6	39.866	10815000	10026000	8972300	8533600	9473300	8036800	7373000	9043100	5436000	5371500	5673400	6484500	4037600	6089800	5548200	5830100	9.03414e+06	5.55889e+06	1.62517	-	2.77531e-06
Q13619	CUL4A	sp|Q13619|CUL4A_HUMAN Cullin-4A OS=Homo sapiens OX=9606 GN=CUL4A PE=1 SV=3	21	21	11	28.7	87.679	76105	79349	62027	79174	59476	78685	79757	72574	40207	51462	45874	37232	43615	41420	41322	60526	73393.4	45207.2	1.62349	-	4.71258e-06
P19525	EIF2AK2	sp|P19525|E2AK2_HUMAN Interferon-induced, double-stranded RNA-activated protein kinase OS=Homo sapiens OX=9606 GN=EIF2AK2 PE=1 SV=2	13	13	13	28.1	62.094	164020	83749	111190	93348	111520	154130	141080	135430	91304	67139	109600	54506	64592	71332	78684	75469	124308	76578.2	1.62329	-	0.00125071
Q9Y5K8	ATP6V1D	sp|Q9Y5K8|VATD_HUMAN V-type proton ATPase subunit D OS=Homo sapiens OX=9606 GN=ATP6V1D PE=1 SV=1	6	6	6	28.3	28.262	182900	161370	153640	162900	180270	174160	206810	228710		93072	93673	88828	103950			179570	181345	111819	1.62178	-	0.00214935
P45954	ACADSB	sp|P45954|ACDSB_HUMAN Short/branched chain specific acyl-CoA dehydrogenase, mitochondrial OS=Homo sapiens OX=9606 GN=ACADSB PE=1 SV=1	13	13	13	42.6	47.485	238790	126880	151480	131180	118440	111490	199390	190140	103150	74125	105610	98117	91222	112010	106920	91974	158474	97891	1.61888	-	0.00282275
Q14696	MESD	sp|Q14696|MESD_HUMAN LRP chaperone MESD OS=Homo sapiens OX=9606 GN=MESD PE=1 SV=2	8	8	8	41	26.076	109350	65304	94080	108470	103610	100610	150050	100210	72634	36885	51774	53504	74553	47355	75349	102120	103960	64271.8	1.61751	-	0.00293475
Q86TU7	SETD3	sp|Q86TU7|SETD3_HUMAN Actin-histidine N-methyltransferase OS=Homo sapiens OX=9606 GN=SETD3 PE=1 SV=1	9	9	9	19	67.256	65367	41383	40699	33942	34782	45832	74107	39374	18375	30618	24551	33681	20582		49460	26093	46935.8	29051.4	1.61561	-	0.0192703
P02790	HPX	sp|P02790|HEMO_HUMAN Hemopexin OS=Homo sapiens OX=9606 GN=HPX PE=1 SV=2	25	25	25	63	51.676	4391000	2859000	5185400	3565300	3518400	3905400	3488100	4556300	1325400	3087000	1606300	1473000	1473100	2787200	3570700	4172600	3.93361e+06	2.43691e+06	1.61418	-	0.00676251
Q06323	PSME1	sp|Q06323|PSME1_HUMAN Proteasome activator complex subunit 1 OS=Homo sapiens OX=9606 GN=PSME1 PE=1 SV=1	17	17	17	60.2	28.723	876330	1020100	724440	997030	717430	1116300	1055500	1029600	377760	513330	501000	355650	523470	704280	717500	981120	942091	584264	1.61244	-	0.00148635
Q9Y6D9	MAD1L1	sp|Q9Y6D9|MD1L1_HUMAN Mitotic spindle assembly checkpoint protein MAD1 OS=Homo sapiens OX=9606 GN=MAD1L1 PE=1 SV=2	8	8	7	16.2	83.066	203690	135610	421310	261810	88133	46361	118670	153690	81912	165800	85302	149220	107650	59664	110550	126440	178659	110817	1.6122	-	0.143046
Q96BJ3	AIDA	sp|Q96BJ3|AIDA_HUMAN Axin interactor, dorsalization-associated protein OS=Homo sapiens OX=9606 GN=AIDA PE=1 SV=1	7	7	7	24.8	35.023	118920	117420	125640	115500	110450	177640	122270	128100	59775	57015	63148	47996	100300	112840	106820	82378	126992	78784	1.61191	-	0.00100567
Q6XQN6	NAPRT	sp|Q6XQN6|PNCB_HUMAN Nicotinate phosphoribosyltransferase OS=Homo sapiens OX=9606 GN=NAPRT PE=1 SV=2	13	13	12	32.2	57.578	139620	200030	108580	216390	124510	144550	174610	192210	80821	78716	56655	58392	79708	86843	186540	179160	162562	100854	1.61185	-	0.0173383
Q92544	TM9SF4	sp|Q92544|TM9S4_HUMAN Transmembrane 9 superfamily member 4 OS=Homo sapiens OX=9606 GN=TM9SF4 PE=1 SV=2	8	8	8	19.5	74.518	257410	167750	196110	196240	192350	138940	315220	235090	205530	124680	100310	124300	120020	158920	97541	123360	212389	131833	1.61105	-	0.00371162
P15090;P02689	FABP4	sp|P15090|FABP4_HUMAN Fatty acid-binding protein, adipocyte OS=Homo sapiens OX=9606 GN=FABP4 PE=1 SV=3	5	5	5	43.2	14.719	1152000	489670	606090	433480	396580	456830	1196200	656340	146900	381720	218860	208520	189420	445370	784860	968330	673399	417998	1.61101	-	0.124879
P11216	PYGB	sp|P11216|PYGB_HUMAN Glycogen phosphorylase, brain form OS=Homo sapiens OX=9606 GN=PYGB PE=1 SV=5	43	43	35	57.9	96.695	695820	1153900	1075700	1088600	768290	911540	701310	1125500	456210	691210	521290	535320	544480	439550	677920	802490	940082	583559	1.61095	-	0.000699922
Q9UBQ0	VPS29	sp|Q9UBQ0|VPS29_HUMAN Vacuolar protein sorting-associated protein 29 OS=Homo sapiens OX=9606 GN=VPS29 PE=1 SV=1	7	7	7	48.9	20.505	366710	359850	265630	341090	316750	371060	375120	376170	150940	245740	189950	165030	223420	209050	222670	315050	346548	215231	1.61012	-	4.59157e-05
Q15031	LARS2	sp|Q15031|SYLM_HUMAN Leucine--tRNA ligase, mitochondrial OS=Homo sapiens OX=9606 GN=LARS2 PE=1 SV=2	4	4	4	5.3	101.97	27329	29524	28360	20916	27837	30633	44386	39106	18847		30272	15264	14541	21863	11897	22144	31011.4	19261.1	1.61005	-	0.00554199
Q13137	CALCOCO2	sp|Q13137|CACO2_HUMAN Calcium-binding and coiled-coil domain-containing protein 2 OS=Homo sapiens OX=9606 GN=CALCOCO2 PE=1 SV=1	5	5	5	13.7	52.253	71142	118530	80922	73770	82440	92111	109750	183570	63667		61676	66614	57255		64018	65163	101529	63065.5	1.6099	-	0.0277435
O15327	INPP4B	sp|O15327|INP4B_HUMAN Inositol polyphosphate 4-phosphatase type II OS=Homo sapiens OX=9606 GN=INPP4B PE=1 SV=4	8	8	8	11.8	104.74	31236	73367	44913	67167	37307	76694	41907	73445	29726	36343	34033	27194	45919				55754.5	34643	1.6094	-	0.0362004
P53582	METAP1	sp|P53582|MAP11_HUMAN Methionine aminopeptidase 1 OS=Homo sapiens OX=9606 GN=METAP1 PE=1 SV=2	9	9	9	39.4	43.215	74314	64149	63739	74198	64905	61976	70353	93820	53380	28467	52115	49321	38918	40904	50208	39294	70931.8	44075.9	1.60931	-	6.35004e-05
P55209	NAP1L1	sp|P55209|NP1L1_HUMAN Nucleosome assembly protein 1-like 1 OS=Homo sapiens OX=9606 GN=NAP1L1 PE=1 SV=1	9	7	7	22.5	45.374	513590	637440	587540	443020	544000	559910	612930	535700	344810	418720	306650	257770	399670	392550	272440	363000	554266	344451	1.60913	-	6.97974e-06
O43747	AP1G1	sp|O43747|AP1G1_HUMAN AP-1 complex subunit gamma-1 OS=Homo sapiens OX=9606 GN=AP1G1 PE=1 SV=5	15	15	15	19.7	91.35	141540	125200	126690	117880	126820	118110	155840	137420	62171	82306	92720	76527	86235	80845	66914	104790	131188	81563.5	1.60841	-	3.07295e-06
Q12841	FSTL1	sp|Q12841|FSTL1_HUMAN Follistatin-related protein 1 OS=Homo sapiens OX=9606 GN=FSTL1 PE=1 SV=1	6	6	6	23.1	34.985	49656	32693	45777	35917	18247	81507	57891	33648			20927	39609	31639			18414	44417	27647.2	1.60656	-	0.13807
A3KMH1	VWA8	sp|A3KMH1|VWA8_HUMAN von Willebrand factor A domain-containing protein 8 OS=Homo sapiens OX=9606 GN=VWA8 PE=1 SV=2	10	10	10	7.4	214.82	417200	169360	180810	229520	420210	263930	516840	418460	211880	210910	117610	205490	109350		276890	294180	327041	203759	1.60504	-	0.0455775
O75663	TIPRL	sp|O75663|TIPRL_HUMAN TIP41-like protein OS=Homo sapiens OX=9606 GN=TIPRL PE=1 SV=2	6	6	6	27.6	31.444	110540	82643	108630	129650	73156	123540	118000	110660	61920	62914	53784	37861	73491	60514	91725	91732	107102	66742.6	1.60471	-	0.000806501
P14854	COX6B1	sp|P14854|CX6B1_HUMAN Cytochrome c oxidase subunit 6B1 OS=Homo sapiens OX=9606 GN=COX6B1 PE=1 SV=2	6	6	6	67.4	10.192	638450	698960	533700	581720	704790	494750	719570	815350	215900	378490	437090	604550	463630	333310	357640	442060	648411	404084	1.60465	-	0.000558704
Q9H9E3	COG4	sp|Q9H9E3|COG4_HUMAN Conserved oligomeric Golgi complex subunit 4 OS=Homo sapiens OX=9606 GN=COG4 PE=1 SV=3	7	7	7	12.1	89.082	64382	31845	41070	31638	30301	33108	61714	48153	31880		30979	29329	20010	21099			42776.4	26659.4	1.60455	-	0.0328893
P55058	PLTP	sp|P55058|PLTP_HUMAN Phospholipid transfer protein OS=Homo sapiens OX=9606 GN=PLTP PE=1 SV=1	8	8	8	19.3	54.739	97132	107850	104240	138240	89920	67059	397380	113470	47042	142040	130450	91231	92518	56371	70043	65761	139411	86932	1.60368	-	0.204724
P60468	SEC61B	sp|P60468|SC61B_HUMAN Protein transport protein Sec61 subunit beta OS=Homo sapiens OX=9606 GN=SEC61B PE=1 SV=2	3	3	3	37.5	9.9743	318260	215110	242350	298580	346940	246570	336940	283020	190820	126480	133990	182050	143340	328750	131590	189680	285971	178338	1.60354	-	0.00230462
Q15386	UBE3C	sp|Q15386|UBE3C_HUMAN Ubiquitin-protein ligase E3C OS=Homo sapiens OX=9606 GN=UBE3C PE=1 SV=3	7	7	7	7.6	123.92	41045	35453	42939	34445	27201	38159	37327	40052	21242	19985	22769	14999	22648	30159	27817	25513	37077.6	23141.5	1.60221	-	4.67347e-05
P49902	NT5C2	sp|P49902|5NTC_HUMAN Cytosolic purine 5-nucleotidase OS=Homo sapiens OX=9606 GN=NT5C2 PE=1 SV=1	8	8	8	16	64.969	81380	84191	76348	87148	73616	99205	88725	95036	52302	51604	39924	44589	58218	66240	47079	68053	85706.1	53501.1	1.60195	-	8.06619e-06
P21266	GSTM3	sp|P21266|GSTM3_HUMAN Glutathione S-transferase Mu 3 OS=Homo sapiens OX=9606 GN=GSTM3 PE=1 SV=3	12	12	11	52.4	26.559	256200	302120	283160	406670	302260	475970	262010	354600	117610	295530	161670	123430	125160	302980	249610	274430	330374	206302	1.6014	-	0.00757431
P05161	ISG15	sp|P05161|ISG15_HUMAN Ubiquitin-like protein ISG15 OS=Homo sapiens OX=9606 GN=ISG15 PE=1 SV=5	4	4	4	30.9	17.887	237620	42836	94584	100620	90430	142290	107080	91433	52812	57379	78290	28372	45538	104000	126560	73805	113362	70844.5	1.60015	-	0.0876809
O75534	CSDE1	sp|O75534|CSDE1_HUMAN Cold shock domain-containing protein E1 OS=Homo sapiens OX=9606 GN=CSDE1 PE=1 SV=2	21	21	21	31.3	88.884	192190	126370	153690	172570	138000	181690	197420	167060	100580	119010	82274	85563	131070	116380	88012	107770	166124	103832	1.59992	-	5.42905e-05
Q92616	GCN1	sp|Q92616|GCN1_HUMAN eIF-2-alpha kinase activator GCN1 OS=Homo sapiens OX=9606 GN=GCN1 PE=1 SV=7	60	60	60	27.9	292.71	134310	117580	95462	106520	88983	99864	131250	119310	61466	69792	70309	59897	76356	74000	65777	80802	111660	69799.9	1.59971	-	1.32472e-05
O60220	TIMM8A	sp|O60220|TIM8A_HUMAN Mitochondrial import inner membrane translocase subunit Tim8 A OS=Homo sapiens OX=9606 GN=TIMM8A PE=1 SV=1	2	2	2	22.7	10.998	95187	162770	77305	91940	99502	90259	133230	96427		55940	69161	85639	72642	52568		61590	105828	66256.7	1.59724	-	0.0073925
Q8NBJ5	COLGALT1	sp|Q8NBJ5|GT251_HUMAN Procollagen galactosyltransferase 1 OS=Homo sapiens OX=9606 GN=COLGALT1 PE=1 SV=1	17	17	17	29.7	71.635	161570	97545	133620	74025	118740	98477	183870	118840	65745	73775	71315	67938	60833	101830	75047	101670	123336	77269.1	1.59619	-	0.00497615
Q9C0B1	FTO	sp|Q9C0B1|FTO_HUMAN Alpha-ketoglutarate-dependent dioxygenase FTO OS=Homo sapiens OX=9606 GN=FTO PE=1 SV=3	10	10	10	25.1	58.281	2083600	1702600	1779800	2166700	1654100	2170500	1915600	1583400	606180	1901500	606710	785990	829360	1482900		2048100	1.88204e+06	1.18011e+06	1.5948	-	0.0106297
Q96DZ1	ERLEC1	sp|Q96DZ1|ERLEC_HUMAN Endoplasmic reticulum lectin 1 OS=Homo sapiens OX=9606 GN=ERLEC1 PE=1 SV=1	16	16	16	46	54.858	81752	65509	62221	73323	76147	54108	75321	64984	38593	50965	38730	52733	40265	52812	41011	31902	69170.6	43376.4	1.59466	-	2.63579e-05
Q9NZ45	CISD1	sp|Q9NZ45|CISD1_HUMAN CDGSH iron-sulfur domain-containing protein 1 OS=Homo sapiens OX=9606 GN=CISD1 PE=1 SV=1	4	4	4	44.4	12.199	178170	207300	170840	193270	213080	194750	142200	183400	135460	99811	106430	161140	83897	152400	68055	122880	185376	116259	1.59451	-	0.000220974
Q9Y6M9	NDUFB9	sp|Q9Y6M9|NDUB9_HUMAN NADH dehydrogenase [ubiquinone] 1 beta subcomplex subunit 9 OS=Homo sapiens OX=9606 GN=NDUFB9 PE=1 SV=3	7	7	7	54.2	21.831	401160	324750	453830	526260	410730	386720	486860	473160	252580	184680	311660	386300	230470	308730	228860	268930	432934	271526	1.59445	-	0.000168638
O94979;Q9NQW1	SEC31A	sp|O94979|SC31A_HUMAN Protein transport protein Sec31A OS=Homo sapiens OX=9606 GN=SEC31A PE=1 SV=3	33	33	33	33.6	133.01	437360	391430	357190	396120	399810	424090	421560	379520	245210	246970	197500	191290	293820	349960	239560	247660	400885	251496	1.594	-	3.51972e-06
P50579	METAP2	sp|P50579|MAP2_HUMAN Methionine aminopeptidase 2 OS=Homo sapiens OX=9606 GN=METAP2 PE=1 SV=1	13	13	12	44.4	52.891	1407100	1006000	1127000	1038500	966550	1034200	1239000	992920	692900	499850	701580	664750	580360	607460	962970	823290	1.10141e+06	691645	1.59245	-	7.54944e-05
Q03169	TNFAIP2	sp|Q03169|TNAP2_HUMAN Tumor necrosis factor alpha-induced protein 2 OS=Homo sapiens OX=9606 GN=TNFAIP2 PE=1 SV=2	15	15	15	30.6	72.66	33250	67844	22236	49452	37809	53635	38224	62985	16923	33378	14093	36706	32071	12722		54910	45679.4	28686.1	1.59238	-	0.0525988
P35555	FBN1	sp|P35555|FBN1_HUMAN Fibrillin-1 OS=Homo sapiens OX=9606 GN=FBN1 PE=1 SV=4	95	95	92	42.8	312.3	1253400	2113400	1560500	1576500	1128300	2490900	657050	942880	1082200	762930	682130	1014600	1101600	1399600	711170	611300	1.46537e+06	920691	1.59159	-	0.0362093
P15153;P17081	RAC2	sp|P15153|RAC2_HUMAN Ras-related C3 botulinum toxin substrate 2 OS=Homo sapiens OX=9606 GN=RAC2 PE=1 SV=1	9	8	4	50	21.429	1013000	1291900	1101200	1816300	1308200	1290300	1201600	1357100	678030	584960	762910	747750	815980	870710	688840	1376100	1297450	815660	1.59068	-	0.00132825
O15427	SLC16A3	sp|O15427|MOT4_HUMAN Monocarboxylate transporter 4 OS=Homo sapiens OX=9606 GN=SLC16A3 PE=1 SV=1	4	4	4	10.1	49.469	49184	26824	45407	37229	55078	38906	55019	54841		29226	23937	36238				24625	45311	28506.5	1.5895	-	0.0134709
Q9HB71	CACYBP	sp|Q9HB71|CYBP_HUMAN Calcyclin-binding protein OS=Homo sapiens OX=9606 GN=CACYBP PE=1 SV=2	11	11	11	65.8	26.21	188940	120520	205780	204280	140150	187700	236240	152800	108240	86294	104470	75222	104350	120130	134250	170780	179551	112967	1.58941	-	0.00169721
Q14789	GOLGB1	sp|Q14789|GOGB1_HUMAN Golgin subfamily B member 1 OS=Homo sapiens OX=9606 GN=GOLGB1 PE=1 SV=2	58	58	58	23.2	376.01	135870	103910	107640	97597	124260	110920	134320	122620	87506	71527	77188	80130	73085	74890	61163	64232	117142	73715.1	1.58912	-	3.17385e-06
P53004	BLVRA	sp|P53004|BIEA_HUMAN Biliverdin reductase A OS=Homo sapiens OX=9606 GN=BLVRA PE=1 SV=2	14	14	14	43.6	33.428	396640	323390	380170	376380	252510	404140	407730	367730	112410	193780	145990	123560	160110	323310	390100	381740	363586	228875	1.58858	-	0.0100466
Q96PC5;Q86UF2;Q96RT6;A4D2H0;Q8IX94;P0CG41;A4FU28	MIA2	sp|Q96PC5|MIA2_HUMAN Melanoma inhibitory activity protein 2 OS=Homo sapiens OX=9606 GN=MIA2 PE=1 SV=4	10	10	9	9.3	159.83	49977	41976	50206	42136	58897	47333	54546	50316	28309	31674	31327	36271	26842	28130	31423	34927	49423.4	31112.9	1.58852	-	1.79075e-06
Q15042	RAB3GAP1	sp|Q15042|RB3GP_HUMAN Rab3 GTPase-activating protein catalytic subunit OS=Homo sapiens OX=9606 GN=RAB3GAP1 PE=1 SV=3	15	15	15	20.7	110.52	55363	45486	48039	33155	39954	49351	71088	57642	29154		31597	21189	37634			37902	50009.8	31495.2	1.58785	-	0.00842516
P00746	CFD	sp|P00746|CFAD_HUMAN Complement factor D OS=Homo sapiens OX=9606 GN=CFD PE=1 SV=5	9	9	9	53	27.033	115840	86987	110150	117590	51362	119140	54687	142220	71862	91992	65456	71003	58065	37065	44863	62428	99747	62841.8	1.58727	-	0.0129461
P49257	LMAN1	sp|P49257|LMAN1_HUMAN Protein ERGIC-53 OS=Homo sapiens OX=9606 GN=LMAN1 PE=1 SV=2	17	17	17	35.9	57.548	581990	523080	396650	555240	585480	435780	591390	520070	345100	313300	263380	356450	312420	412210	318060	320480	523710	330175	1.58616	-	1.3982e-05
Q9UL46	PSME2	sp|Q9UL46|PSME2_HUMAN Proteasome activator complex subunit 2 OS=Homo sapiens OX=9606 GN=PSME2 PE=1 SV=4	12	12	12	56.1	27.401	762060	714320	541660	698020	430300	781170	777100	761680	325130	369650	358070	302490	386290	561120	511330	632560	683289	430830	1.58598	-	0.00121926
Q9Y2R9	MRPS7	sp|Q9Y2R9|RT07_HUMAN 28S ribosomal protein S7, mitochondrial OS=Homo sapiens OX=9606 GN=MRPS7 PE=1 SV=2	8	8	8	37.6	28.134	46228	40887	41819	30589	70422	34002	59812	60642	14689	22471	26451	42024	22288	52088		32072	48050.1	30297.6	1.58594	-	0.0251962
Q8TE77	SSH3	sp|Q8TE77|SSH3_HUMAN Protein phosphatase Slingshot homolog 3 OS=Homo sapiens OX=9606 GN=SSH3 PE=1 SV=2	7	7	7	11.7	72.995	80521	82845	56370	91570	68931	91504	61687	79723	40259	55770	43096		63648	50576	39982	44961	76643.9	48327.4	1.58593	-	0.000329818
Q9H1K1	ISCU	sp|Q9H1K1|ISCU_HUMAN Iron-sulfur cluster assembly enzyme ISCU, mitochondrial OS=Homo sapiens OX=9606 GN=ISCU PE=1 SV=2	2	2	2	21.6	17.999	68539	67958	60900	81027	39364	63586	92916	94541	53364		39687	47804				38518	71103.9	44843.2	1.58561	-	0.0209635
P14625;Q58FF3	HSP90B1	sp|P14625|ENPL_HUMAN Endoplasmin OS=Homo sapiens OX=9606 GN=HSP90B1 PE=1 SV=1	54	54	52	56.9	92.468	3153700	2494300	2115200	2891200	2449800	2140400	2662100	2481100	1458200	1586100	1369800	1555700	1458300	2088100	1450600	1918200	2548475	1610625	1.58229	-	2.74965e-05
Q13362	PPP2R5C	sp|Q13362|2A5G_HUMAN Serine/threonine-protein phosphatase 2A 56 kDa regulatory subunit gamma isoform OS=Homo sapiens OX=9606 GN=PPP2R5C PE=1 SV=3	10	10	6	21.9	61.06	144190	144000	101340	113450	99927	134510	132190	125380	71263	91258	95418	67612	84881	78724	71076	68789	124373	78627.6	1.5818	-	2.1274e-05
O75179	ANKRD17	sp|O75179|ANR17_HUMAN Ankyrin repeat domain-containing protein 17 OS=Homo sapiens OX=9606 GN=ANKRD17 PE=1 SV=3	8	8	3	4.9	274.25	47706		32584	34574	24045	33841	55328	46667	29636	18915	29432	17301	26736		24154	27567	39249.3	24820.1	1.58135	-	0.00777522
Q9Y2S2	CRYL1	sp|Q9Y2S2|CRYL1_HUMAN Lambda-crystallin homolog OS=Homo sapiens OX=9606 GN=CRYL1 PE=1 SV=3	12	12	12	45.5	35.419	90186	123510	90052	115830	103290	130430	80170	122770	22937	36180	39326	8698.8	43957	45300	50094	294970	107030	67682.9	1.58134	-	0.25947
Q17RN3	FAM98C	sp|Q17RN3|FA98C_HUMAN Protein FAM98C OS=Homo sapiens OX=9606 GN=FAM98C PE=1 SV=1	5	5	5	23.2	37.329		28796	25307	30181	21509	36179	34146	29275	24295		21892				13306	14780	29341.9	18568.2	1.58022	-	0.00827724
P98082	DAB2	sp|P98082|DAB2_HUMAN Disabled homolog 2 OS=Homo sapiens OX=9606 GN=DAB2 PE=1 SV=3	9	9	9	15.8	82.447	233950	117370	197490	168540	199660	151860	250250	258750	89574	114060	98037	154090	144850	137630	94015	166690	197234	124868	1.57953	-	0.00326868
Q9NX46	ADPRS	sp|Q9NX46|ADPRS_HUMAN ADP-ribosylhydrolase ARH3 OS=Homo sapiens OX=9606 GN=ADPRS PE=1 SV=1	8	8	8	28.1	38.946	109160	69781	91377	111420	66339	102220	102670	82188	43689	42061	44102	34064	47722	70644	74403	108820	91894.4	58188.1	1.57926	-	0.00733131
Q9NVE7	PANK4	sp|Q9NVE7|PANK4_HUMAN 4-phosphopantetheine phosphatase OS=Homo sapiens OX=9606 GN=PANK4 PE=1 SV=1	10	10	10	18.8	85.99	75667	71801	72138	79343	65710	69731	78896	81281	35487	55121	44669	32380	51227	57280	52718	47820	74320.9	47087.8	1.57835	-	3.85086e-06
P82933	MRPS9	sp|P82933|RT09_HUMAN 28S ribosomal protein S9, mitochondrial OS=Homo sapiens OX=9606 GN=MRPS9 PE=1 SV=2	6	6	6	19.4	45.834	175970	182520		228160	213800	159080	217130	201150	144750	118620	145470	129910	138110	93714	119180	109520	196830	124909	1.57578	-	2.21949e-05
Q9H583	HEATR1	sp|Q9H583|HEAT1_HUMAN HEAT repeat-containing protein 1 OS=Homo sapiens OX=9606 GN=HEATR1 PE=1 SV=3	5	5	5	3.3	242.37	39228	34231			32978	23603	33727	32668	15746		25168	23185	19018				32739.2	20779.2	1.57557	-	0.00466729
P38117	ETFB	sp|P38117|ETFB_HUMAN Electron transfer flavoprotein subunit beta OS=Homo sapiens OX=9606 GN=ETFB PE=1 SV=3	17	17	17	60.8	27.843	520080	472050	411860	376650	395990	361250	553640	402210	194870	235670	234680	230020	255530	326770	311300	428820	436716	277208	1.57541	-	0.000628035
O60869	EDF1	sp|O60869|EDF1_HUMAN Endothelial differentiation-related factor 1 OS=Homo sapiens OX=9606 GN=EDF1 PE=1 SV=1	3	3	3	25	16.368	52696	14309	58741	70316	44615	56488	94238	36797	27499	18542	34843	23223	44102			55682	53525	33981.8	1.57511	-	0.0968339
Q9H4E7	DEF6	sp|Q9H4E7|DEFI6_HUMAN Differentially expressed in FDCP 6 homolog OS=Homo sapiens OX=9606 GN=DEF6 PE=1 SV=1	4	4	4	7	73.91	16151	56289	20829	42355	19810	43253	31552	31659				8893.9	13243	14263		46784	32737.2	20796	1.57421	-	0.223823
P00813	ADA	sp|P00813|ADA_HUMAN Adenosine deaminase OS=Homo sapiens OX=9606 GN=ADA PE=1 SV=3	7	7	7	22.3	40.764	53957	66279	41607	60028	44016	66332	44877	42285	20755	24866	14684	27209	28843	42815	33361	74201	52422.6	33341.8	1.57228	-	0.0240905
P21283	ATP6V1C1	sp|P21283|VATC1_HUMAN V-type proton ATPase subunit C 1 OS=Homo sapiens OX=9606 GN=ATP6V1C1 PE=1 SV=4	11	11	11	33.5	43.941	89966	92798	74162	76738	71619	80446	95879	118890	44251	34737	37144	49967	62793	50837	41643	124190	87562.2	55695.2	1.57217	-	0.0160728
P41240;P42679	CSK	sp|P41240|CSK_HUMAN Tyrosine-protein kinase CSK OS=Homo sapiens OX=9606 GN=CSK PE=1 SV=1	17	17	16	44.4	50.704	862280	1128100	857310	1230900	1033500	1159900	908100	1004900	397730	618630	624180	450020	476640	601790	559950	1478800	1.02312e+06	650968	1.5717	-	0.0135281
P06730;A6NMX2	EIF4E	sp|P06730|IF4E_HUMAN Eukaryotic translation initiation factor 4E OS=Homo sapiens OX=9606 GN=EIF4E PE=1 SV=2	5	5	5	23	25.097	208980	213680	177660	200120	152800	194040	217800	200080	108130	129960	96548	93698	120530	136670	140380	170920	195645	124604	1.57013	-	3.13561e-05
Q03154	ACY1	sp|Q03154|ACY1_HUMAN Aminoacylase-1 OS=Homo sapiens OX=9606 GN=ACY1 PE=1 SV=1	8	8	8	24.8	45.884	50901	47508	42588	64987	44854	44250	42238	50867			22028		24641	45782	28928	33251	48524.1	30926	1.56904	-	0.00311369
Q7Z478	DHX29	sp|Q7Z478|DHX29_HUMAN ATP-dependent RNA helicase DHX29 OS=Homo sapiens OX=9606 GN=DHX29 PE=1 SV=2	10	10	9	9.8	155.23	30085		18488	17096	20656	27951	37923	31736	20512		27458	10466				8551.3	26276.4	16746.8	1.56904	-	0.0942673
O15212	PFDN6	sp|O15212|PFD6_HUMAN Prefoldin subunit 6 OS=Homo sapiens OX=9606 GN=PFDN6 PE=1 SV=1	4	4	4	24	14.582	177390	214470	154650	196320	168410	216380	211960	196670	89021	131910	108050	94322	161800	111350	142660	141270	192031	122548	1.56699	-	5.55678e-05
P21695	GPD1	sp|P21695|GPDA_HUMAN Glycerol-3-phosphate dehydrogenase [NAD(+)], cytoplasmic OS=Homo sapiens OX=9606 GN=GPD1 PE=1 SV=4	8	8	8	32.4	37.567	129550	42100	114680		40958	45297	157780	101290		33267			33723	36249	111650	73143	90236.4	57606.4	1.56643	-	0.222744
Q13443	ADAM9	sp|Q13443|ADAM9_HUMAN Disintegrin and metalloproteinase domain-containing protein 9 OS=Homo sapiens OX=9606 GN=ADAM9 PE=1 SV=1	9	9	9	12.3	90.555	32749	24397	29986	25456	45378	27755	35064	52957	27726	22739	29427	27885	18675	9102.7		17358	34217.8	21844.7	1.56641	-	0.018849
P10155	RO60	sp|P10155|RO60_HUMAN RNA-binding protein RO60 OS=Homo sapiens OX=9606 GN=RO60 PE=1 SV=2	19	19	19	39	60.67	306720	307930	219920	245660	188980	249110	210550	238400	140580	144890	168310	112940	151670	157650	174990	205310	245909	157042	1.56587	-	0.00020809
Q13867	BLMH	sp|Q13867|BLMH_HUMAN Bleomycin hydrolase OS=Homo sapiens OX=9606 GN=BLMH PE=1 SV=1	9	9	9	23.3	52.562	249620	311080	223050	237740	196840	274850	251280	247410	137770	155580	132660	89929	169210	156630	217590	212820	248984	159024	1.5657	-	0.000333954
P39023	RPL3	sp|P39023|RL3_HUMAN 60S ribosomal protein L3 OS=Homo sapiens OX=9606 GN=RPL3 PE=1 SV=2	16	16	14	39.7	46.108	810150	686450	675080	736990	824150	681840	880070	815640	506740	377230	562990	584060	483990	377620	503370	508100	763796	488012	1.56512	-	5.03047e-06
Q86VP6	CAND1	sp|Q86VP6|CAND1_HUMAN Cullin-associated NEDD8-dissociated protein 1 OS=Homo sapiens OX=9606 GN=CAND1 PE=1 SV=2	36	36	35	35.6	136.37	413410	458080	382880	472460	386770	506920	432900	459310	218360	265600	257920	193690	268010	337740	336900	366360	439091	280572	1.56498	-	3.30005e-05
P00492	HPRT1	sp|P00492|HPRT_HUMAN Hypoxanthine-guanine phosphoribosyltransferase OS=Homo sapiens OX=9606 GN=HPRT1 PE=1 SV=2	10	10	10	56	24.579	113970	159100	104940	147520	87650	141530	105330	116280	33796	83816	44632	41744	49483	113380	129810	127440	122040	78012.6	1.56436	-	0.0203418
Q9UMX0	UBQLN1	sp|Q9UMX0|UBQL1_HUMAN Ubiquilin-1 OS=Homo sapiens OX=9606 GN=UBQLN1 PE=1 SV=2	7	4	3	18.2	62.518	227710	201600	150540	192850	166110	203430	227650	227300	109630	123000	109920	86630	140100	146760	119780	185370	199649	127649	1.56405	-	0.000243557
P13804	ETFA	sp|P13804|ETFA_HUMAN Electron transfer flavoprotein subunit alpha, mitochondrial OS=Homo sapiens OX=9606 GN=ETFA PE=1 SV=1	12	12	12	50.2	35.079	668020	553760	541840	511450	493420	460970	710140	577460	342000	322110	335530	320540	376200	371780	352820	469140	564632	361265	1.56293	-	4.18712e-05
Q9BT09	CNPY3	sp|Q9BT09|CNPY3_HUMAN Protein canopy homolog 3 OS=Homo sapiens OX=9606 GN=CNPY3 PE=1 SV=1	7	7	7	25.2	30.748	165500	114490	104990	105500	122250	141270	165420	119310	70908	70320	76582	77993	96401	52707	65003	155580	129841	83186.8	1.56084	-	0.00549854
Q8N3C0	ASCC3	sp|Q8N3C0|ASCC3_HUMAN Activating signal cointegrator 1 complex subunit 3 OS=Homo sapiens OX=9606 GN=ASCC3 PE=1 SV=3	11	11	11	6.3	251.46	34745	35170	39686	28593	33527	26005	58860	42602	18477		18506	26484	33512	22879			37398.5	23971.6	1.56012	-	0.0236364
O60610	DIAPH1	sp|O60610|DIAP1_HUMAN Protein diaphanous homolog 1 OS=Homo sapiens OX=9606 GN=DIAPH1 PE=1 SV=2	28	28	28	24.8	141.35	136320	125980	115510	110550	98335	139420	141460	122000	63025	88910	85070	56179	74531	71405	77049	118450	123697	79327.4	1.55932	-	0.000148265
P55160	NCKAP1L	sp|P55160|NCKPL_HUMAN Nck-associated protein 1-like OS=Homo sapiens OX=9606 GN=NCKAP1L PE=1 SV=3	16	16	16	17.8	128.15	78246	97415	95122	89679	110280	78398	91667	121790	43238	34891	29119	75539	74172	46065	26540	159670	95324.6	61154.2	1.55876	-	0.0562577
Q16543	CDC37	sp|Q16543|CDC37_HUMAN Hsp90 co-chaperone Cdc37 OS=Homo sapiens OX=9606 GN=CDC37 PE=1 SV=1	14	14	14	36.8	44.468	385210	400180	327560	377660	313600	411050	430260	386500	186440	240550	229030	185580	274750	231570	269670	328170	379002	243220	1.55827	-	2.34358e-05
Q9BQG0	MYBBP1A	sp|Q9BQG0|MBB1A_HUMAN Myb-binding protein 1A OS=Homo sapiens OX=9606 GN=MYBBP1A PE=1 SV=2	14	14	14	12.4	148.85	69997	27826	36350	43588	52691	47114	83718	64433	32821	31446	34331	49210	45094	20784	22038	37494	53214.6	34152.2	1.55816	-	0.0223896
Q9Y3A6	TMED5	sp|Q9Y3A6|TMED5_HUMAN Transmembrane emp24 domain-containing protein 5 OS=Homo sapiens OX=9606 GN=TMED5 PE=1 SV=1	7	7	7	28.4	26.005	268220	217740	202610	274820	280190	185350	311380	265030	91361	172970	134160	156790	152380	224270	135050	220410	250668	160924	1.55768	-	0.0011642
Q9BT22;Q6GMV1	ALG1	sp|Q9BT22|ALG1_HUMAN Chitobiosyldiphosphodolichol beta-mannosyltransferase OS=Homo sapiens OX=9606 GN=ALG1 PE=1 SV=2	6	6	6	16.8	52.518	67475	40270	62425	63455	76678	51207	78201	78259	46465	27653	31665	55649	36008	61766	34989	38339	64746.2	41566.8	1.55765	-	0.00284441
Q9NT62	ATG3	sp|Q9NT62|ATG3_HUMAN Ubiquitin-like-conjugating enzyme ATG3 OS=Homo sapiens OX=9606 GN=ATG3 PE=1 SV=1	6	6	6	25.2	35.864	127890	94382	112230	153010	106530	136310	156500	119440	51073	79424	58051	49893	75909	95767	88891	147750	125786	80844.8	1.5559	-	0.00551238
Q9BRQ8	AIFM2	sp|Q9BRQ8|FSP1_HUMAN Ferroptosis suppressor protein 1 OS=Homo sapiens OX=9606 GN=AIFM2 PE=1 SV=1	4	4	4	14.5	40.526	57916	34801	29130		50776		64219	60504	22621	24834	36727	31813	37297	37840			49557.7	31855.3	1.55571	-	0.0213311
Q8N5K1	CISD2	sp|Q8N5K1|CISD2_HUMAN CDGSH iron-sulfur domain-containing protein 2 OS=Homo sapiens OX=9606 GN=CISD2 PE=1 SV=1	4	4	4	36.3	15.278	296890	273480	222540	295190	357810	241020	321130	308480	186340	169890	145960	243870	184260	208740	116520	234040	289568	186202	1.55512	-	0.00028763
O43852	CALU	sp|O43852|CALU_HUMAN Calumenin OS=Homo sapiens OX=9606 GN=CALU PE=1 SV=2	16	16	16	58.1	37.106	414330	403030	414310	360420	403200	456910	450780	416620	208950	236170	221230	285560	213980	360430	322410	286620	414950	266919	1.55459	-	1.1635e-05
P86791;P86790	CCZ1; CCZ1B	sp|P86791|CCZ1_HUMAN Vacuolar fusion protein CCZ1 homolog OS=Homo sapiens OX=9606 GN=CCZ1 PE=1 SV=1;sp|P86790|CCZ1B_HUMAN Vacuolar fusion protein CCZ1 homolog B OS=Homo sapiens OX=9606 GN=CCZ1B PE=1 SV=1	7	7	7	17.2	55.866	57115	42186	44931	45175	41860	63120	59271	58676	28306		33075	27562	36927	28983	31324	46058	51541.8	33176.4	1.55357	-	0.000564909
P62136	PPP1CA	sp|P62136|PP1A_HUMAN Serine/threonine-protein phosphatase PP1-alpha catalytic subunit OS=Homo sapiens OX=9606 GN=PPP1CA PE=1 SV=1	19	19	5	52.7	37.512	667400	624170	533730	657410	675600	669980	680130	797870	490620	385510	517460	439800	466850	315860	332990	467640	663286	427091	1.55303	-	1.56756e-05
Q8WVJ2	NUDCD2	sp|Q8WVJ2|NUDC2_HUMAN NudC domain-containing protein 2 OS=Homo sapiens OX=9606 GN=NUDCD2 PE=1 SV=1	4	4	4	35	17.676	79506	65586	85194	85483			81047	82642	32306		45206	34982	62695	40271	80789	64209	79909.7	51494	1.55182	-	0.00423292
O15254	ACOX3	sp|O15254|ACOX3_HUMAN Peroxisomal acyl-coenzyme A oxidase 3 OS=Homo sapiens OX=9606 GN=ACOX3 PE=1 SV=2	10	10	10	19	77.628	93884	44028	37878	33888	49749	31182	62079	24070	43735	34106	35562	29321	22725	27247	25087	25009	47094.8	30349	1.55177	-	0.0620381
Q9UNH7;Q86XE0	SNX6	sp|Q9UNH7|SNX6_HUMAN Sorting nexin-6 OS=Homo sapiens OX=9606 GN=SNX6 PE=1 SV=1	23	23	22	48.5	46.648	244410	265830	234030	239880	249210	291350	268860	295240	146460	162440	138540	127380	181240	189630	169910	232690	261101	168536	1.54923	-	1.57608e-05
P98196	ATP11A	sp|P98196|AT11A_HUMAN Phospholipid-transporting ATPase IH OS=Homo sapiens OX=9606 GN=ATP11A PE=1 SV=3	13	13	13	15.1	129.75	74518	29360	45910	19807	33391	22640	76388	56966	44661	35033	43015	27327	28114	11988	19223	22428	44872.5	28973.6	1.54874	-	0.0953147
Q9UHD9	UBQLN2	sp|Q9UHD9|UBQL2_HUMAN Ubiquilin-2 OS=Homo sapiens OX=9606 GN=UBQLN2 PE=1 SV=2	8	8	5	19.6	65.695	121810	109410	96807	97694	90570	135570	134240	121820	62656	78409	70576	46514	92108	69055	72976	94225	113490	73314.9	1.54798	-	0.0002447
Q13283	G3BP1	sp|Q13283|G3BP1_HUMAN Ras GTPase-activating protein-binding protein 1 OS=Homo sapiens OX=9606 GN=G3BP1 PE=1 SV=1	13	13	12	40.3	52.164	291500	227280	197530	232210	213570	237280	329160	228280	130680	160550	188320	155640	187310	111600	122860	207520	244601	158060	1.54752	-	0.000606608
Q9HD45	TM9SF3	sp|Q9HD45|TM9S3_HUMAN Transmembrane 9 superfamily member 3 OS=Homo sapiens OX=9606 GN=TM9SF3 PE=1 SV=2	11	11	11	16.6	67.887	272310	215080	231330	231470	261540	210540	271030	260130	169190	129090	168020	197980	161790	160890	133370	142070	244179	157800	1.54739	-	4.12472e-06
P35247	SFTPD	sp|P35247|SFTPD_HUMAN Pulmonary surfactant-associated protein D OS=Homo sapiens OX=9606 GN=SFTPD PE=1 SV=3	7	7	7	24.5	37.728	473220	267110	276610	359870	174770	96988	513420	610030	382610	193830	232250	140190	164850	330210	261070	89384	346502	224299	1.54482	-	0.10815
O75083	WDR1	sp|O75083|WDR1_HUMAN WD repeat-containing protein 1 OS=Homo sapiens OX=9606 GN=WDR1 PE=1 SV=4	30	30	30	64.5	66.193	1207200	1577800	1277400	1453800	1153900	1510400	1365000	1336100	679930	714130	750150	637520	807420	897560	1027000	1531100	1360200	880601	1.54463	-	0.000973647
Q15126	PMVK	sp|Q15126|PMVK_HUMAN Phosphomevalonate kinase OS=Homo sapiens OX=9606 GN=PMVK PE=1 SV=3	8	8	8	39.6	21.995	75063	61623	68599	77679	46796	78841	85766	73396		36970			44149	53406		49283	70970.4	45952	1.54445	-	0.00368193
Q9NX62	BPNT2	sp|Q9NX62|IMPA3_HUMAN Golgi-resident adenosine 3,5-bisphosphate 3-phosphatase OS=Homo sapiens OX=9606 GN=BPNT2 PE=1 SV=1	5	5	5	18.1	38.681	39117	43626	43004	39879	73799	56159	78841	82405	31550	34813	37661	43213	40653			34157	57103.8	37007.8	1.54302	-	0.0239089
Q13405	MRPL49	sp|Q13405|RM49_HUMAN 39S ribosomal protein L49, mitochondrial OS=Homo sapiens OX=9606 GN=MRPL49 PE=1 SV=1	2	2	2	15.7	19.198	53629	69596	47553	55201	56061	45124	45681		41960	35201	35577	35179	34009	37893	28970	27699	53263.6	34561	1.54115	-	0.000120149
Q6PI48	DARS2	sp|Q6PI48|SYDM_HUMAN Aspartate--tRNA ligase, mitochondrial OS=Homo sapiens OX=9606 GN=DARS2 PE=1 SV=1	15	15	15	29.3	73.562	131290	112520	96983	95339	88309	76232	115740	97698	63061	63496	70483	71538	53835	70933	60396	74797	101764	66067.4	1.5403	-	9.28784e-05
Q15813	TBCE	sp|Q15813|TBCE_HUMAN Tubulin-specific chaperone E OS=Homo sapiens OX=9606 GN=TBCE PE=1 SV=1	6	6	6	14.2	59.345	140810	153730	103490	118550	95712	148230	171650	154120			78245		75340		83533	115510	135786	88157	1.54028	-	0.0103593
Q8IU85	CAMK1D	sp|Q8IU85|KCC1D_HUMAN Calcium/calmodulin-dependent protein kinase type 1D OS=Homo sapiens OX=9606 GN=CAMK1D PE=1 SV=1	8	8	4	24.9	42.913	36028	31193	48661	41714	40195	43021	59665	58030	20017	30786	23494	28466	33237	28841	26488	41574	44813.4	29112.9	1.5393	-	0.00233716
Q96EY7	PTCD3	sp|Q96EY7|PTCD3_HUMAN Pentatricopeptide repeat domain-containing protein 3, mitochondrial OS=Homo sapiens OX=9606 GN=PTCD3 PE=1 SV=3	10	10	10	17.9	78.549	61654	45346	69826	64715	74449	52375	82340	72864	42245	32371	43964	54153	34060	59657	33864	40228	65446.1	42567.8	1.53746	-	0.00101556
P49585;Q9Y5K3	PCYT1A; PCYT1B	sp|P49585|PCY1A_HUMAN Choline-phosphate cytidylyltransferase A OS=Homo sapiens OX=9606 GN=PCYT1A PE=1 SV=2;sp|Q9Y5K3|PCY1B_HUMAN Choline-phosphate cytidylyltransferase B OS=Homo sapiens OX=9606 GN=PCYT1B PE=1 SV=1	8	8	8	32.7	41.731	113880	103000	98760	101430	75013	94154	127210	103670	67148	66239	61232	62265	68207	66611	47999	91773	102140	66434.2	1.53745	-	0.000127643
P20290	BTF3	sp|P20290|BTF3_HUMAN Transcription factor BTF3 OS=Homo sapiens OX=9606 GN=BTF3 PE=1 SV=1	2	2	2	22.8	22.168	149970	105740	102910		124930	142250	164850	155100	92836	78107	62504	141080		72690	78647	89394	135107	87894	1.53716	-	0.00407196
P25311	AZGP1	sp|P25311|ZA2G_HUMAN Zinc-alpha-2-glycoprotein OS=Homo sapiens OX=9606 GN=AZGP1 PE=1 SV=2	13	13	13	49.7	34.258	564500	305180	666840	490400	305570	449060	275870	596240	128210	339950	181370	164680	224990	406660	437710	493610	456708	297148	1.53697	-	0.0442342
Q9Y478	PRKAB1	sp|Q9Y478|AAKB1_HUMAN 5-AMP-activated protein kinase subunit beta-1 OS=Homo sapiens OX=9606 GN=PRKAB1 PE=1 SV=4	4	4	4	26.3	30.382	90046	59918	69957	75018	47005	59995	72977	74031	40029	41960	41339	35961	53107	46286	42742	55756	68618.4	44647.5	1.53689	-	0.000370052
P35573	AGL	sp|P35573|GDE_HUMAN Glycogen debranching enzyme OS=Homo sapiens OX=9606 GN=AGL PE=1 SV=3	47	47	47	40.2	174.76	132090	117010	131500	130960	79173	107250	142070	141110	86106	86564	83728	66831	98631	58803	79027	78789	122645	79809.9	1.53672	-	0.000210248
O00116	AGPS	sp|O00116|ADAS_HUMAN Alkyldihydroxyacetonephosphate synthase, peroxisomal OS=Homo sapiens OX=9606 GN=AGPS PE=1 SV=1	18	18	18	38.6	72.911	122420	60916	81907	70947	103940	68279	130820	118570	62256	70615	52358	72275	56287	49422	37382	92770	94724.9	61670.6	1.53598	-	0.0118072
O60488	ACSL4	sp|O60488|ACSL4_HUMAN Long-chain-fatty-acid--CoA ligase 4 OS=Homo sapiens OX=9606 GN=ACSL4 PE=1 SV=2	20	19	19	37.8	79.187	391830	188190	342860	291380	268860	267930	371070	268940	199570	190970	206140	195310	157490	199940	234190	173130	298882	194592	1.53594	-	0.000882842
O96008	TOMM40	sp|O96008|TOM40_HUMAN Mitochondrial import receptor subunit TOM40 homolog OS=Homo sapiens OX=9606 GN=TOMM40 PE=1 SV=1	5	5	5	17.2	37.893	162060		113450	85241	199050		165710	181410	113740	62338	107020	116260	70278	124480	90488	102710	151154	98414.2	1.53589	-	0.0112433
Q92888;REV__Q9BZR6	ARHGEF1	sp|Q92888|ARHG1_HUMAN Rho guanine nucleotide exchange factor 1 OS=Homo sapiens OX=9606 GN=ARHGEF1 PE=1 SV=2	23	23	23	30.3	102.43	132050	155980	102390	125000	109480	138900	147390	127600	79553	91226	81418	58327	84446	84537	67563	129660	129849	84591.2	1.53501	-	0.000394275
P48735	IDH2	sp|P48735|IDHP_HUMAN Isocitrate dehydrogenase [NADP], mitochondrial OS=Homo sapiens OX=9606 GN=IDH2 PE=1 SV=2	27	27	26	52.7	50.909	920460	951070	867600	917570	855230	722540	890950	777170	474180	613230	579170	530150	485030	553290	584820	678390	862824	562282	1.5345	-	9.10216e-07
Q8IW45	NAXD	sp|Q8IW45|NNRD_HUMAN ATP-dependent (S)-NAD(P)H-hydrate dehydratase OS=Homo sapiens OX=9606 GN=NAXD PE=1 SV=1	8	8	8	37.2	36.576	86155	64002	86491	102890	70681	88462	80821	84716	55215	47558	55001	43437	51099	46505	66862	67256	83027.2	54116.6	1.53423	-	7.38085e-05
Q9BVK6	TMED9	sp|Q9BVK6|TMED9_HUMAN Transmembrane emp24 domain-containing protein 9 OS=Homo sapiens OX=9606 GN=TMED9 PE=1 SV=2	9	9	8	32.3	27.277	787320	624510	742790	660770	751820	572290	839850	716250	417920	474820	365500	542110	440520	584970	398870	488030	711950	464092	1.53407	-	2.73654e-05
P80303	NUCB2	sp|P80303|NUCB2_HUMAN Nucleobindin-2 OS=Homo sapiens OX=9606 GN=NUCB2 PE=1 SV=3	13	13	13	36.2	50.222	170220	160110	162210	170830	171670	150420	186100	178830	117900	129830	98917	114910	115990	127010	84714	91044	168799	110039	1.53398	-	8.72966e-07
Q709C8	VPS13C	sp|Q709C8|VP13C_HUMAN Vacuolar protein sorting-associated protein 13C OS=Homo sapiens OX=9606 GN=VPS13C PE=1 SV=1	70	70	70	24.6	422.39	965370	1078500	893160	916490	641750	1014600	969770	1052100	565410	644670	674950	522550	660920	571460	527520	743750	941468	613904	1.53358	-	4.05667e-05
Q15124	PGM5	sp|Q15124|PGM5_HUMAN Phosphoglucomutase-like protein 5 OS=Homo sapiens OX=9606 GN=PGM5 PE=1 SV=2	32	32	32	64.2	62.224	731750	1326500	761430	1122800	801040	784510	395350	847730	423580	605800	527500	819450	468730	321500	718270	530940	846389	551971	1.53339	-	0.0208437
Q5TAQ9	DCAF8	sp|Q5TAQ9|DCAF8_HUMAN DDB1- and CUL4-associated factor 8 OS=Homo sapiens OX=9606 GN=DCAF8 PE=1 SV=1	6	6	6	10.6	66.851	67448	54078	51630	59440	56666	65066	66092	58983	33440	42764	50874	35538	31196	45636	34506	38948	59925.4	39112.8	1.53212	-	1.21286e-05
Q15643	TRIP11	sp|Q15643|TRIPB_HUMAN Thyroid receptor-interacting protein 11 OS=Homo sapiens OX=9606 GN=TRIP11 PE=1 SV=3	16	16	16	9.8	227.58	368860	312250	245370	242110	335030	417830	553900	403870	212610	182160	284870	231510	284430	186660	245690	251690	359902	234952	1.53181	-	0.0060601
B0I1T2	MYO1G	sp|B0I1T2|MYO1G_HUMAN Unconventional myosin-Ig OS=Homo sapiens OX=9606 GN=MYO1G PE=1 SV=2	28	27	27	38.3	116.44	165980	139880	189820	130290	116700	126660	117820	168790	90033	87138	90762	95210	98199	126250	56287	110790	144492	94333.6	1.53172	-	0.000881568
Q9H1Y0	ATG5	sp|Q9H1Y0|ATG5_HUMAN Autophagy protein 5 OS=Homo sapiens OX=9606 GN=ATG5 PE=1 SV=2	3	3	3	12.4	32.447	76295	71400	70194	77285	53122	79167	86418	104430	50752		41191	53399	54739	51051		51819	77288.9	50491.8	1.53072	-	0.00105873
Q13642	FHL1	sp|Q13642|FHL1_HUMAN Four and a half LIM domains protein 1 OS=Homo sapiens OX=9606 GN=FHL1 PE=1 SV=4	13	13	13	42.4	36.263	2431500	2802800	2302500	3603500	1917700	3218600	2122600	2778100	1457900	1605200	1902300	1426000	1598700	1074300	2261700	2511300	2.64716e+06	1729675	1.53044	-	0.00340547
O94925	GLS	sp|O94925|GLSK_HUMAN Glutaminase kidney isoform, mitochondrial OS=Homo sapiens OX=9606 GN=GLS PE=1 SV=1	14	14	14	31.2	73.46	184450	165320	166430	141550	162280	138550	204980	143680	107500	105590	131250	118070	89824	97774	80886	123720	163405	106827	1.52963	-	6.59174e-05
Q96AB3	ISOC2	sp|Q96AB3|ISOC2_HUMAN Isochorismatase domain-containing protein 2 OS=Homo sapiens OX=9606 GN=ISOC2 PE=1 SV=1	5	5	5	36.1	22.337	235700	219280	243730	183800	172690	179880	177500	158070	126230	114030	149070	141400	119140	101570	165170	110550	196331	128395	1.52912	-	0.000201017
Q13131;P54646	PRKAA1	sp|Q13131|AAPK1_HUMAN 5-AMP-activated protein kinase catalytic subunit alpha-1 OS=Homo sapiens OX=9606 GN=PRKAA1 PE=1 SV=4	13	13	13	32	64.009	130950	98063	130350	127040	99584	125010	143450	134990	96730	68452	94657	55699	103740	64359	82318	81126	123680	80885.1	1.52908	-	0.000152318
Q9UMR2	DDX19B	sp|Q9UMR2|DD19B_HUMAN ATP-dependent RNA helicase DDX19B OS=Homo sapiens OX=9606 GN=DDX19B PE=1 SV=1	13	13	1	32.2	53.926	222740	192910	199330	213170	190240	237130	245400	217660	101990	119800	123190	101630	134320	181050	154940	207270	214822	140524	1.52873	-	0.000236507
P51970	NDUFA8	sp|P51970|NDUA8_HUMAN NADH dehydrogenase [ubiquinone] 1 alpha subcomplex subunit 8 OS=Homo sapiens OX=9606 GN=NDUFA8 PE=1 SV=3	5	5	5	34.3	20.105	274700	212040	258250	291080	252940	264960	297630	327870	205610	129990	203370	240540	170100	176690	131650	168220	272434	178271	1.5282	-	0.000131552
Q9UKD2	MRTO4	sp|Q9UKD2|MRT4_HUMAN mRNA turnover protein 4 homolog OS=Homo sapiens OX=9606 GN=MRTO4 PE=1 SV=2	8	8	8	37.2	27.56	3076300	2902400	2892800	3224000	2964400	3182200	3046000	2790600	2151400	1666300	1338300	2737000	1859200	2739900	1181000	2092900	3.00984e+06	1970750	1.52725	-	0.000231554
Q14764	MVP	sp|Q14764|MVP_HUMAN Major vault protein OS=Homo sapiens OX=9606 GN=MVP PE=1 SV=4	44	44	44	58.6	99.326	1246500	1056000	1118400	879890	1044800	972310	1372800	1165500	635110	731010	718970	723610	724840	874020	754740	637430	1107025	724966	1.527	-	2.10051e-05
Q99497	PARK7	sp|Q99497|PARK7_HUMAN Parkinson disease protein 7 OS=Homo sapiens OX=9606 GN=PARK7 PE=1 SV=2	13	13	13	68.3	19.891	1064600	886840	1088600	1227200	693660	1064700	830860	855860	340910	465750	449810	384470	570120	828810	1014800	996500	964040	631396	1.52684	-	0.0118927
Q9UBI1	COMMD3	sp|Q9UBI1|COMD3_HUMAN COMM domain-containing protein 3 OS=Homo sapiens OX=9606 GN=COMMD3 PE=1 SV=1	6	6	6	42.6	22.151	78175	79722	75168	75108	59113	81975	73432	70938	38362	54910	49852	41881	62008	36184	33151	72617	74203.9	48620.6	1.52618	-	0.000368315
O75351;Q6PIW4	VPS4B	sp|O75351|VPS4B_HUMAN Vacuolar protein sorting-associated protein 4B OS=Homo sapiens OX=9606 GN=VPS4B PE=1 SV=2	13	13	9	37.8	49.301	269170	243090	257400	273980	217320	261830	289810	264240	145260	141010	151230	101480	166230	195140	203780	256720	259605	170106	1.52613	-	0.000259749
P26641	EEF1G	sp|P26641|EF1G_HUMAN Elongation factor 1-gamma OS=Homo sapiens OX=9606 GN=EEF1G PE=1 SV=3	19	19	19	42.3	50.118	1376100	968380	1051000	1345400	1017100	1170400	1540600	1218700	792180	776730	763600	674090	838410	855080	768600	882170	1210960	793858	1.52541	-	6.21613e-05
Q8N4T8	CBR4	sp|Q8N4T8|CBR4_HUMAN 3-oxoacyl-[acyl-carrier-protein] reductase OS=Homo sapiens OX=9606 GN=CBR4 PE=1 SV=3	5	5	5	29.1	25.301	64446	49870	33475	37254	34906	17536	44659	36597	22542	16980	41709	27155	22256				39842.9	26128.4	1.52489	-	0.076353
P78344	EIF4G2	sp|P78344|IF4G2_HUMAN Eukaryotic translation initiation factor 4 gamma 2 OS=Homo sapiens OX=9606 GN=EIF4G2 PE=1 SV=1	26	26	26	31.2	102.36	168930	166170	138650	140690	140850	157870	159390	146280	96871	129560	100770	79388	121160	92135	80108	99583	152354	99946.9	1.52435	-	7.61137e-06
Q9H7B2	RPF2	sp|Q9H7B2|RPF2_HUMAN Ribosome production factor 2 homolog OS=Homo sapiens OX=9606 GN=RPF2 PE=1 SV=2	3	3	3	11.4	35.582	36192	20923	29625	33061	29503	26412	36430	31676	20642		15256	30262	20971			12843	30477.8	19994.8	1.52428	-	0.00864517
P01009	SERPINA1	sp|P01009|A1AT_HUMAN Alpha-1-antitrypsin OS=Homo sapiens OX=9606 GN=SERPINA1 PE=1 SV=3	32	32	32	64.6	46.736	8006800	4406400	7826000	9053800	8825300	9789600	7487100	5787100	2364700	6113700	2894300	3361100	4132100	5733800	8618400	6948600	7.64776e+06	5.02084e+06	1.5232	-	0.0195328
P10599	TXN	sp|P10599|THIO_HUMAN Thioredoxin OS=Homo sapiens OX=9606 GN=TXN PE=1 SV=3	6	6	6	51.4	11.737	1080200	884230	1080600	1000800	709730	1030100	1041500	978630	458880	565070	606130	547330	582650	440220	753440	1172200	975724	640740	1.52281	-	0.00315102
O15357	INPPL1	sp|O15357|SHIP2_HUMAN Phosphatidylinositol 3,4,5-trisphosphate 5-phosphatase 2 OS=Homo sapiens OX=9606 GN=INPPL1 PE=1 SV=2	8	8	8	9.4	138.6	51753	48485	43767	38030	45329	22692	55429	47394	30861	33519	28904	18006	39276		22821	29443	44109.9	28975.7	1.52231	-	0.00542591
Q15113	PCOLCE	sp|Q15113|PCOC1_HUMAN Procollagen C-endopeptidase enhancer 1 OS=Homo sapiens OX=9606 GN=PCOLCE PE=1 SV=2	13	13	13	41.6	47.972	337030	201420	330960	315900	280120	432210	385380	247260	198380	292190	157240	240510	189460	284290	177550	122650	316285	207784	1.52218	-	0.00608672
Q9Y282	ERGIC3	sp|Q9Y282|ERGI3_HUMAN Endoplasmic reticulum-Golgi intermediate compartment protein 3 OS=Homo sapiens OX=9606 GN=ERGIC3 PE=1 SV=1	4	4	4	11.7	43.222	145600		128000	147190	102110	92963	111590	98392	78492	96634	73202	57579	82506			76687	117978	77516.7	1.52197	-	0.00248031
Q9UIA9	XPO7	sp|Q9UIA9|XPO7_HUMAN Exportin-7 OS=Homo sapiens OX=9606 GN=XPO7 PE=1 SV=3	21	21	20	23.8	123.91	99527	100270	79894	94843	73366	103750	94416	97847	51490	48492	53007	47371	60968	59294	77291	91038	92989.1	61118.9	1.52145	-	0.000280213
O60879	DIAPH2	sp|O60879|DIAP2_HUMAN Protein diaphanous homolog 2 OS=Homo sapiens OX=9606 GN=DIAPH2 PE=1 SV=1	21	21	21	24.4	125.57	118660	105220	77616	88264	75823	103750	85022	93133	63326	69282	57068	67219	79047	46774	60565	48181	93436	61432.8	1.52095	-	0.000221119
O60664	PLIN3	sp|O60664|PLIN3_HUMAN Perilipin-3 OS=Homo sapiens OX=9606 GN=PLIN3 PE=1 SV=3	16	16	16	54.6	47.074	316480	269240	262690	238920	254180	301410	412890	324560	127760	229890	170590	156110	212370	185620	195590	287180	297546	195639	1.5209	-	0.00163999
P27487	DPP4	sp|P27487|DPP4_HUMAN Dipeptidyl peptidase 4 OS=Homo sapiens OX=9606 GN=DPP4 PE=1 SV=2	27	27	27	36.2	88.278	217270	82192	146440	78648	120860	118750	287450	273350	78713	109750	72867	107830	131310	127720	105580	138160	165620	108991	1.51957	-	0.0846544
P98095	FBLN2	sp|P98095|FBLN2_HUMAN Fibulin-2 OS=Homo sapiens OX=9606 GN=FBLN2 PE=1 SV=2	25	25	25	31.8	126.57	593770	1268400	682130	977110	1384600	1175000	476550	671310	619350	371880	500260	1180300	584010	618240	590450	295670	903609	595020	1.51862	-	0.0638526
Q7L0Y3	TRMT10C	sp|Q7L0Y3|TM10C_HUMAN tRNA methyltransferase 10 homolog C OS=Homo sapiens OX=9606 GN=TRMT10C PE=1 SV=2	6	6	6	17.9	47.346	51135	59333	45325	38301	40911	43658	36102	36607	33251	27635	29834	33657	28078	35233	16495	27215	43921.5	28924.8	1.51847	-	0.00076658
P16035	TIMP2	sp|P16035|TIMP2_HUMAN Metalloproteinase inhibitor 2 OS=Homo sapiens OX=9606 GN=TIMP2 PE=1 SV=2	3	3	3	13.2	24.399	24579	39920	27870	33238	47088	47100	32178	34898	12020	41948	24368	19496	20563	20260	26720		35858.9	23625	1.51784	-	0.0183455
P82921	MRPS21	sp|P82921|RT21_HUMAN 28S ribosomal protein S21, mitochondrial OS=Homo sapiens OX=9606 GN=MRPS21 PE=1 SV=3	2	2	2	29.9	10.688	25311	21669	26466	35561	27666	21365	28651	32223	20556		16074	18412				17074	27364	18029	1.51778	-	0.00468394
Q9NZ08	ERAP1	sp|Q9NZ08|ERAP1_HUMAN Endoplasmic reticulum aminopeptidase 1 OS=Homo sapiens OX=9606 GN=ERAP1 PE=1 SV=3	31	31	31	40.1	107.23	691870	378640	610530	504400	205920	250550	338470	378580	193830	235880	311640	140890	235880	482900	90322	521770	419870	276639	1.51775	-	0.0995028
P50454	SERPINH1	sp|P50454|SERPH_HUMAN Serpin H1 OS=Homo sapiens OX=9606 GN=SERPINH1 PE=1 SV=2	23	23	23	56.2	46.44	3318600	1869900	2858600	1850400	2327900	2738100	4229300	2116200	1913400	1418000	1232400	1817600	1127800	3623800	1795100	1119000	2663625	1.75589e+06	1.51697	-	0.0431726
Q96AX1	VPS33A	sp|Q96AX1|VP33A_HUMAN Vacuolar protein sorting-associated protein 33A OS=Homo sapiens OX=9606 GN=VPS33A PE=1 SV=1	11	11	11	23	67.61	56222	57355	45291	58045	61645	67397	75273	70485	35299	38200	42035	38100	51261	41510	28595	49288	61464.1	40536	1.51628	-	0.000213577
Q9NPF4	OSGEP	sp|Q9NPF4|OSGEP_HUMAN Probable tRNA N6-adenosine threonylcarbamoyltransferase OS=Homo sapiens OX=9606 GN=OSGEP PE=1 SV=1	6	6	6	23	36.426	97031	125280	89058	109930	87220	106140	129670	84534	76183		56447	63942	88099	57658		67680	103608	68334.8	1.51618	-	0.00109153
O43414	ERI3	sp|O43414|ERI3_HUMAN ERI1 exoribonuclease 3 OS=Homo sapiens OX=9606 GN=ERI3 PE=1 SV=2	3	3	3	12.5	37.238	73104		71447	78148	38077	48721	67521	53185	45638		49946	40896	35453			30776	61457.6	40541.8	1.51591	-	0.0170623
O60711	LPXN	sp|O60711|LPXN_HUMAN Leupaxin OS=Homo sapiens OX=9606 GN=LPXN PE=1 SV=1	5	5	5	17.9	43.332	43122		30776	61229	29534	29697	63318	50253	18712	8598.5		41704	31157	14998	7044.4	80938	43989.9	29021.7	1.51576	-	0.209948
Q13885	TUBB2A	sp|Q13885|TBB2A_HUMAN Tubulin beta-2A chain OS=Homo sapiens OX=9606 GN=TUBB2A PE=1 SV=1	26	8	1	69	49.906	5119000	6040000	5656500	5691400	3609600	5217500	3328200	3778700	3855300	3033100	2378300	2554900	3128600	4182900	3172500	3064600	4.80511e+06	3171275	1.5152	-	0.0020571
Q15084	PDIA6	sp|Q15084|PDIA6_HUMAN Protein disulfide-isomerase A6 OS=Homo sapiens OX=9606 GN=PDIA6 PE=1 SV=1	16	16	16	46.1	48.121	1436000	1077500	1120300	1328700	1262000	1129900	1541000	1185000	741280	796240	792590	778230	833310	1032000	690360	989180	1260050	831649	1.51512	-	3.45128e-05
O43598	DNPH1	sp|O43598|DNPH1_HUMAN 2-deoxynucleoside 5-phosphate N-hydrolase 1 OS=Homo sapiens OX=9606 GN=DNPH1 PE=1 SV=1	3	3	3	16.7	19.108	177980	267440	174130	197520	239940	248200	228490	259920	97762	161520		92738	175230		135710	225340	224202	148050	1.51437	-	0.00640085
Q96RU3	FNBP1	sp|Q96RU3|FNBP1_HUMAN Formin-binding protein 1 OS=Homo sapiens OX=9606 GN=FNBP1 PE=1 SV=2	9	9	9	15.2	71.306	40150	86867	53922	100960	75776	117490	47938	94999	18987	43397	44528	24866	44215		50172	131010	77262.8	51025	1.51421	-	0.141393
P30038	ALDH4A1	sp|P30038|AL4A1_HUMAN Delta-1-pyrroline-5-carboxylate dehydrogenase, mitochondrial OS=Homo sapiens OX=9606 GN=ALDH4A1 PE=1 SV=3	12	12	12	28.6	61.719	279900	232090	228690	251140	186640	191270	229860	253670	137070	177830	121150	121750	136370	108790	187660	233500	231658	153015	1.51395	-	0.000890829
P20042	EIF2S2	sp|P20042|IF2B_HUMAN Eukaryotic translation initiation factor 2 subunit 2 OS=Homo sapiens OX=9606 GN=EIF2S2 PE=1 SV=2	13	13	13	38.1	38.388	368550	325580	311970	302300	338750	276520	367440	317440	243710	181930	239620	194890	195170	154430	263680	250230	326069	215458	1.51338	-	2.14623e-05
O60462	NRP2	sp|O60462|NRP2_HUMAN Neuropilin-2 OS=Homo sapiens OX=9606 GN=NRP2 PE=1 SV=3	4	4	4	5.9	104.83	27767	21280	19930	23436	20241	24877		20348			19510	9540.6	9115.9			21493	22554.1	14914.9	1.51219	-	0.0231053
Q96BW5	PTER	sp|Q96BW5|PTER_HUMAN Phosphotriesterase-related protein OS=Homo sapiens OX=9606 GN=PTER PE=1 SV=1	6	6	6	21.2	39.017	22836	19912	22700	39555	24625	26093	41553	32005			13071	8342.4	16886		15853	40695	28659.9	18969.5	1.51084	-	0.117046
Q9BRK5	SDF4	sp|Q9BRK5|CAB45_HUMAN 45 kDa calcium-binding protein OS=Homo sapiens OX=9606 GN=SDF4 PE=1 SV=1	4	4	4	11.3	41.806	24608	10922	31115	25277	25890	14653	24929	21919	14044	17142	16820	13722	12543	14743			22414.1	14835.7	1.51083	-	0.018122
Q9BS26	ERP44	sp|Q9BS26|ERP44_HUMAN Endoplasmic reticulum resident protein 44 OS=Homo sapiens OX=9606 GN=ERP44 PE=1 SV=1	15	15	15	37.7	46.971	726320	647350	624410	601740	629820	614570	733330	701460	391860	435990	397170	437610	409510	535970	388660	500580	659875	437169	1.50943	-	8.30083e-07
Q10713	PMPCA	sp|Q10713|MPPA_HUMAN Mitochondrial-processing peptidase subunit alpha OS=Homo sapiens OX=9606 GN=PMPCA PE=1 SV=2	12	12	12	29.3	58.252	72059	40643	70715	54386	51666	46269	78859	69287	46146	34901	41462	32841	30776	44193	38573	51769	60485.5	40082.6	1.50902	-	0.00249124
Q5JSH3	WDR44	sp|Q5JSH3|WDR44_HUMAN WD repeat-containing protein 44 OS=Homo sapiens OX=9606 GN=WDR44 PE=1 SV=1	12	12	12	17.4	101.37	66405	49032	41074	50656	37884	57344	71040	59257	29281	27888	37136	15313	31982	32885	43963	68428	54086.5	35859.5	1.50829	-	0.0186085
P29536	LMOD1	sp|P29536|LMOD1_HUMAN Leiomodin-1 OS=Homo sapiens OX=9606 GN=LMOD1 PE=1 SV=3	14	14	14	29.3	67.029	320740	733140	298860	452510	508340	436450	238490	386790	287170	245780	300110	418060	248570	108440	230310	400160	421915	279825	1.50778	-	0.0451608
Q96SU4	OSBPL9	sp|Q96SU4|OSBL9_HUMAN Oxysterol-binding protein-related protein 9 OS=Homo sapiens OX=9606 GN=OSBPL9 PE=1 SV=2	7	7	7	11	83.184	50013	43203	47804	55372	39999	57013	55791	55745	28158	35836	30802	28805	36943	30993	32145	44904	50617.5	33573.2	1.50767	-	5.77457e-05
P08240	SRPRA	sp|P08240|SRPRA_HUMAN Signal recognition particle receptor subunit alpha OS=Homo sapiens OX=9606 GN=SRPRA PE=1 SV=2	16	16	16	30.1	69.81	147130	111940	98294	122230	125690	105070	152510	128930	88157	88715	75084	94540	70883	100670	65330	74471	123974	82231.2	1.50763	-	0.000139689
P51571	SSR4	sp|P51571|SSRD_HUMAN Translocon-associated protein subunit delta OS=Homo sapiens OX=9606 GN=SSR4 PE=1 SV=1	5	5	5	31.2	18.998	678820	480700	497460	643790	679100	517910	747870	620570	435890	410830	374020	466540	380270	472890	306580	381330	608278	403544	1.50734	-	0.000149846
P49903	SEPHS1	sp|P49903|SPS1_HUMAN Selenide, water dikinase 1 OS=Homo sapiens OX=9606 GN=SEPHS1 PE=1 SV=2	7	7	7	24	42.91	120220	82585	83595	103040	71957	95982	97602	92641	46582	37586	66908	41269	77821	65590	67249	92996	93452.8	62000.1	1.5073	-	0.00238263
Q6NVY1	HIBCH	sp|Q6NVY1|HIBCH_HUMAN 3-hydroxyisobutyryl-CoA hydrolase, mitochondrial OS=Homo sapiens OX=9606 GN=HIBCH PE=1 SV=2	13	13	13	36.3	43.482	139580	173090	204050	131850	128980	136510	146170	119840	86883	115960	88431	74532	73421	110280	119310	114130	147509	97868.4	1.50722	-	0.00095028
P43405;Q8NFD2	SYK	sp|P43405|KSYK_HUMAN Tyrosine-protein kinase SYK OS=Homo sapiens OX=9606 GN=SYK PE=1 SV=1	13	13	11	27.6	72.065	96277	76002	83751	98577	66269	75070	108560	104240	39653	57805	36953	41991	66216	68656	40421	118660	88593.2	58794.4	1.50683	-	0.0175575
Q15629	TRAM1	sp|Q15629|TRAM1_HUMAN Translocating chain-associated membrane protein 1 OS=Homo sapiens OX=9606 GN=TRAM1 PE=1 SV=3	4	4	4	11	43.071	121060	124480	110120	116630	130380	99119	124080	101320	71105	65100	69969	87095	73678	101870	64842	81835	115899	76936.8	1.50641	-	1.48319e-05
O95989	NUDT3	sp|O95989|NUDT3_HUMAN Diphosphoinositol polyphosphate phosphohydrolase 1 OS=Homo sapiens OX=9606 GN=NUDT3 PE=1 SV=1	4	4	4	35.5	19.471	111070	122320	77411	112760	80638	87073	92633	107640		54525			67662	43090	52274	111250	98943.1	65760.2	1.5046	-	0.0180171
Q9H0C8	ILKAP	sp|Q9H0C8|ILKAP_HUMAN Integrin-linked kinase-associated serine/threonine phosphatase 2C OS=Homo sapiens OX=9606 GN=ILKAP PE=1 SV=1	4	4	4	11.5	42.906	31613	21247	19661	31355	22538	36029	35759	25969	14522		14877				15087	30016	28021.4	18625.5	1.50446	-	0.0494093
Q14677	CLINT1	sp|Q14677|EPN4_HUMAN Clathrin interactor 1 OS=Homo sapiens OX=9606 GN=CLINT1 PE=1 SV=1	15	15	15	25.9	68.259	181440	145540	152710	136980	148120	151360	192640	163360	119990	95301	124940	94355	100130	87442	97555	125970	159019	105710	1.50429	-	2.46254e-05
Q15435	PPP1R7	sp|Q15435|PP1R7_HUMAN Protein phosphatase 1 regulatory subunit 7 OS=Homo sapiens OX=9606 GN=PPP1R7 PE=1 SV=1	14	14	14	45.6	41.564	189470	199080	173620	211830	161640	201000	204490	213590	89834	140990	92763	77334	148870	139150	147200	197900	194340	129255	1.50354	-	0.000933625
Q8N129	CNPY4	sp|Q8N129|CNPY4_HUMAN Protein canopy homolog 4 OS=Homo sapiens OX=9606 GN=CNPY4 PE=1 SV=1	5	5	5	23	28.309	92408	90776	110640	88218	95292	111690	87120	90549	61368	73222	55148	53083	75777	84447	48295	58751	95836.6	63761.4	1.50305	-	5.7522e-05
P05156;CON__Q32PI4	CFI	sp|P05156|CFAI_HUMAN Complement factor I OS=Homo sapiens OX=9606 GN=CFI PE=1 SV=2	18	18	18	38.8	65.75	323840	163200	385760	358230	164110	346130	272690	226390	88716	219520	131070	96317	109290	204100	348330	293570	280044	186364	1.50267	-	0.0619251
P30050	RPL12	sp|P30050|RL12_HUMAN 60S ribosomal protein L12 OS=Homo sapiens OX=9606 GN=RPL12 PE=1 SV=1	6	6	6	54.5	17.818	1485800	1592300	1199200	1415600	1519600	1309400	1640800	1473200	1020600	824340	917250	1075900	938220	970940	980460	1017600	1.45449e+06	968164	1.50232	-	7.83211e-07
Q9H6Z4	RANBP3	sp|Q9H6Z4|RANB3_HUMAN Ran-binding protein 3 OS=Homo sapiens OX=9606 GN=RANBP3 PE=1 SV=1	7	7	7	16.8	60.209	62117	81420	54587	57589	51437	70596	57246	66383	39120	39888	41734	25685	44164	48660	40041	54470	62671.9	41720.2	1.50219	-	0.000412847
Q86UX7	FERMT3	sp|Q86UX7|URP2_HUMAN Fermitin family homolog 3 OS=Homo sapiens OX=9606 GN=FERMT3 PE=1 SV=1	29	29	29	49.3	75.952	252960	275660	235450	324880	278500	284100	309270	321380	121810	190750	126210	124600	160360	203300	163530	429010	285275	189946	1.50187	-	0.0236529
Q9H2K8	TAOK3	sp|Q9H2K8|TAOK3_HUMAN Serine/threonine-protein kinase TAO3 OS=Homo sapiens OX=9606 GN=TAOK3 PE=1 SV=2	13	13	12	14.9	105.4	72949	69848	70419	67943	73109	58848	90933	78794	63207	42514	52210	57173	56508	16857	31853	67973	72855.4	48536.9	1.50103	-	0.00334186
Q8NDH3	NPEPL1	sp|Q8NDH3|PEPL1_HUMAN Probable aminopeptidase NPEPL1 OS=Homo sapiens OX=9606 GN=NPEPL1 PE=1 SV=3	9	9	9	25	55.86	109690	93365	101600	106230	71151	108910	107660	93131	48922	55907	62385	47741	76562	57152	72796	106030	98967.1	65936.9	1.50094	-	0.00124716
Q08257	CRYZ	sp|Q08257|QOR_HUMAN Quinone oxidoreductase OS=Homo sapiens OX=9606 GN=CRYZ PE=1 SV=1	18	18	18	69.6	35.206	323340	472010	355620	478700	263210	356560	437930	465240	177630	187640	225910	280440	245860	238730	286620	458630	394076	262682	1.5002	-	0.00759278
P98171	ARHGAP4	sp|P98171|RHG04_HUMAN Rho GTPase-activating protein 4 OS=Homo sapiens OX=9606 GN=ARHGAP4 PE=1 SV=2	10	10	10	12.6	105.02	59386	139990	99260	134700	129860	104060	92992	93112	29576	66002	49536	43046	83348	109070		117300	106670	71125.4	1.49974	-	0.0403705
O60861	GAS7	sp|O60861|GAS7_HUMAN Growth arrest-specific protein 7 OS=Homo sapiens OX=9606 GN=GAS7 PE=1 SV=3	7	7	7	20	54.371	58144	96543	73937	61013	67548	82792	47461	93384	46730	54522	40979	46950	59600	32438	54222	51958	72602.8	48424.9	1.49929	-	0.00336971
O43488;Q8NHP1;O95154	AKR7A2	sp|O43488|ARK72_HUMAN Aflatoxin B1 aldehyde reductase member 2 OS=Homo sapiens OX=9606 GN=AKR7A2 PE=1 SV=3	11	11	11	41.2	39.589	428220	366790	509580	627180	363360	647570	511410	430560	230360	271280	291400	236240	275150	382170	435690	471310	485584	324200	1.49779	-	0.00652508
P12235	SLC25A4	sp|P12235|ADT1_HUMAN ADP/ATP translocase 1 OS=Homo sapiens OX=9606 GN=SLC25A4 PE=1 SV=4	14	5	5	41.3	33.064	477680	506950	367870	355450	402180	265960	391670	383900	308000	233830	288160	338750	220910	226610	296210	192240	393958	263089	1.49743	-	0.0010742
O75112	LDB3	sp|O75112|LDB3_HUMAN LIM domain-binding protein 3 OS=Homo sapiens OX=9606 GN=LDB3 PE=1 SV=2	20	20	20	39.6	77.134	374310	688950	356530	798620	423680	511200	240500	362300	300400	314540	242070	624070	269040	110600	393940	255630	469511	313786	1.49628	-	0.0869399
Q96DG6	CMBL	sp|Q96DG6|CMBL_HUMAN Carboxymethylenebutenolidase homolog OS=Homo sapiens OX=9606 GN=CMBL PE=1 SV=1	7	7	7	30.6	28.048			91099	69346		83095	109880		28966		71457	38452	62953		102560	49928	88355	59052.7	1.49621	-	0.0869685
P29692	EEF1D	sp|P29692|EF1D_HUMAN Elongation factor 1-delta OS=Homo sapiens OX=9606 GN=EEF1D PE=1 SV=5	9	9	8	42.3	31.121	769270	704260	685270	735320	693560	723250	828530	668170	453650	517550	521180	454200	555540	458470	415210	507180	725954	485372	1.49566	-	1.33639e-07
P23284	PPIB	sp|P23284|PPIB_HUMAN Peptidyl-prolyl cis-trans isomerase B OS=Homo sapiens OX=9606 GN=PPIB PE=1 SV=2	12	12	12	51.9	23.742	4673700	3196000	3629100	3178400	3777400	3215300	4004300	3586900	2151900	2331800	2190800	2566900	2096600	3256700	2635500	2335900	3.65764e+06	2.44576e+06	1.4955	-	9.31848e-05
P32969	RPL9	sp|P32969|RL9_HUMAN 60S ribosomal protein L9 OS=Homo sapiens OX=9606 GN=RPL9 PE=1 SV=1	7	7	7	36.5	21.863	477760	551460	433000	420330	554980	414420	521160	583080	440310	288970	305090	366350	315590	345070	264020	320360	494524	330720	1.49529	-	9.88215e-05
P23588	EIF4B	sp|P23588|IF4B_HUMAN Eukaryotic translation initiation factor 4B OS=Homo sapiens OX=9606 GN=EIF4B PE=1 SV=2	3	3	3	7.2	69.15	19394	56326	53094	131350		137050	164620	165080			71638	54521	70816			80849	103845	69456	1.49512	-	0.292024
P51858	HDGF	sp|P51858|HDGF_HUMAN Hepatoma-derived growth factor OS=Homo sapiens OX=9606 GN=HDGF PE=1 SV=1	15	14	14	65	26.788	515140	387430	450920	443630	303320	410150	402800	365730	220810	226360	221130	227040	230510	333820	358040	376530	409890	274280	1.49442	-	0.00105695
Q96QK1	VPS35	sp|Q96QK1|VPS35_HUMAN Vacuolar protein sorting-associated protein 35 OS=Homo sapiens OX=9606 GN=VPS35 PE=1 SV=2	29	29	29	41.3	91.706	631860	681720	589200	578870	586440	679720	706440	706330	366200	443300	428170	355480	487770	401690	365950	605820	645072	431798	1.49392	-	3.1043e-05
P63104	YWHAZ	sp|P63104|1433Z_HUMAN 14-3-3 protein zeta/delta OS=Homo sapiens OX=9606 GN=YWHAZ PE=1 SV=1	18	16	15	73.1	27.745	3258000	3852100	3128600	3683700	3543900	4148000	3245900	3597600	2021000	2330300	2367400	1795700	2232100	2265800	2632100	3406700	3557225	2.38139e+06	1.49376	-	6.29346e-05
O95249	GOSR1	sp|O95249|GOSR1_HUMAN Golgi SNAP receptor complex member 1 OS=Homo sapiens OX=9606 GN=GOSR1 PE=1 SV=1	3	3	3	14	28.612	90507	40864	71617	88480	72371		108640	79362	58010	46348	53284	53537	45836	47417		65188	78834.4	52802.9	1.493	-	0.00912258
Q14008	CKAP5	sp|Q14008|CKAP5_HUMAN Cytoskeleton-associated protein 5 OS=Homo sapiens OX=9606 GN=CKAP5 PE=1 SV=3	35	35	35	21.9	225.49	345200	318370	318070	251430	304690	335220	385990	312820	204350	253410	263530	196500	223970	182180	189330	209620	321474	215361	1.49272	-	2.25933e-05
Q99417	MYCBP	sp|Q99417|MYCBP_HUMAN c-Myc-binding protein OS=Homo sapiens OX=9606 GN=MYCBP PE=1 SV=3	6	6	6	67	11.967	84915	104970	119980	113760	122920	113450	115720	136680	53233	72865	76764	63703	79473	83427	83591	98862	114049	76489.8	1.49104	-	0.000126957
Q04323	UBXN1	sp|Q04323|UBXN1_HUMAN UBX domain-containing protein 1 OS=Homo sapiens OX=9606 GN=UBXN1 PE=1 SV=2	3	3	3	12.8	33.325	136920	127210	107800	159720	121860	164970	175320	176080	72282		95214		89022		77510	156430	146235	98091.6	1.4908	-	0.0146275
Q15631	TSN	sp|Q15631|TSN_HUMAN Translin OS=Homo sapiens OX=9606 GN=TSN PE=1 SV=1	10	10	10	42.1	26.183	234690	370410	216600	322030	245520	336590	245740	296570	138970	185860	154480	123850	185650	231190	221910	279610	283519	190190	1.49071	-	0.00383795
P15144	ANPEP	sp|P15144|AMPN_HUMAN Aminopeptidase N OS=Homo sapiens OX=9606 GN=ANPEP PE=1 SV=4	29	29	29	32.3	109.54	258100	192770	196950	184670	183130	155230	292690	320990	139120	206590	113750	200010	158350	141300	125820	112530	223066	149684	1.49025	-	0.0101513
Q9Y6D6	ARFGEF1	sp|Q9Y6D6|BIG1_HUMAN Brefeldin A-inhibited guanine nucleotide-exchange protein 1 OS=Homo sapiens OX=9606 GN=ARFGEF1 PE=1 SV=2	21	21	11	14.5	208.76	96279	90251	77636	73910	88192	69913	109860	113130	79765	72848	64302	47632	86346	21136	43884	66706	89896.4	60327.4	1.49014	-	0.00749522
P30048	PRDX3	sp|P30048|PRDX3_HUMAN Thioredoxin-dependent peroxide reductase, mitochondrial OS=Homo sapiens OX=9606 GN=PRDX3 PE=1 SV=3	11	11	11	55.1	27.692	1659400	1732000	1391000	1320600	1608400	1265700	1621100	1532800	908950	1003300	1020500	1062800	1039200	927710	943460	1236300	1516375	1.01778e+06	1.48989	-	5.70252e-06
A1L4H1	SSC5D	sp|A1L4H1|SRCRL_HUMAN Soluble scavenger receptor cysteine-rich domain-containing protein SSC5D OS=Homo sapiens OX=9606 GN=SSC5D PE=1 SV=3	16	16	16	15.1	165.74	69693	104690	80219	81545	78983	126930	46541	72293	40924	75573	26240	76852	56418	52656	69358	45709	82611.8	55466.2	1.48941	-	0.0224389
A0A0A0MS15;A0A0B4J1V6	IGHV3-49	sp|A0A0A0MS15|HV349_HUMAN Immunoglobulin heavy variable 3-49 OS=Homo sapiens OX=9606 GN=IGHV3-49 PE=3 SV=1	4	4	4	37	13.056	366330	209760	237250	313540	270290	184110	176290	187400	101820	167110	170960	165010		102050	228510	207470	243121	163276	1.48902	-	0.0233457
P42331	ARHGAP25	sp|P42331|RHG25_HUMAN Rho GTPase-activating protein 25 OS=Homo sapiens OX=9606 GN=ARHGAP25 PE=1 SV=2	12	12	12	20.9	73.434	56699	120500	57882	110210	94037	86934	65993	87824	32472	42672	53850	37634	91109	18765	29183	151090	85009.9	57096.9	1.48887	-	0.134904
Q13126	MTAP	sp|Q13126|MTAP_HUMAN S-methyl-5-thioadenosine phosphorylase OS=Homo sapiens OX=9606 GN=MTAP PE=1 SV=2	11	11	11	54.8	31.236	115600	106440	134490	185890	93611	134660	132940	138130	83971	72724	66863	56962	74130	97504	99954	148100	130220	87526	1.48779	-	0.00876724
Q86TM6	SYVN1	sp|Q86TM6|SYVN1_HUMAN E3 ubiquitin-protein ligase synoviolin OS=Homo sapiens OX=9606 GN=SYVN1 PE=1 SV=2	5	5	5	8.6	67.684	71975	59611	59466	63164	65479	46420	57514	55894	41647	37589	42750	40058	33343	47724	39650	39711	59940.4	40309	1.48702	-	1.40168e-05
P51688	SGSH	sp|P51688|SPHM_HUMAN N-sulphoglucosamine sulphohydrolase OS=Homo sapiens OX=9606 GN=SGSH PE=1 SV=1	6	6	6	15.5	56.695	128080	183190	116510	136180	104810	151200	141400	141690	87435	81659	78988		131710	41309	118900	109200	137882	92743	1.48672	-	0.00633521
Q96NB2	SFXN2	sp|Q96NB2|SFXN2_HUMAN Sideroflexin-2 OS=Homo sapiens OX=9606 GN=SFXN2 PE=1 SV=2	5	5	5	22.4	36.231	62637	18653		56830	38516		33467		30848	32368	22988		30081			25038	42020.6	28264.6	1.48669	-	0.13147
P61158;Q9P1U1;Q9C0K3	ACTR3	sp|P61158|ARP3_HUMAN Actin-related protein 3 OS=Homo sapiens OX=9606 GN=ACTR3 PE=1 SV=3	22	22	22	64.6	47.371	1071400	1082300	1055800	1140200	998290	1121600	1129000	1074600	711450	603710	705080	713990	716020	670780	643750	1072800	1.08415e+06	729698	1.48575	-	1.16167e-05
Q9UGP8	SEC63	sp|Q9UGP8|SEC63_HUMAN Translocation protein SEC63 homolog OS=Homo sapiens OX=9606 GN=SEC63 PE=1 SV=2	16	16	16	27.6	87.996	124310	104670	97457	109950	114200	87881	149490	109540	77619	68081	81680	93704	74624	75174	63583	69788	112187	75531.6	1.4853	-	0.000198645
Q9UGI8	TES	sp|Q9UGI8|TES_HUMAN Testin OS=Homo sapiens OX=9606 GN=TES PE=1 SV=1	21	21	21	57.7	47.996	161020	127390	201850	180590	179100	178100	182210	152740	136960	69165	122480	90875	112790	92144	125970	167410	170375	114724	1.48508	-	0.00104673
P22307	SCP2	sp|P22307|SCP2_HUMAN Sterol carrier protein 2 OS=Homo sapiens OX=9606 GN=SCP2 PE=1 SV=2	17	17	17	35.3	58.993	876300	326030	526900	394680	462780	330790	733090	497150	310720	301800	406510	337610	309990	383320	332550	415840	518465	349792	1.48221	-	0.031712
O75027	ABCB7	sp|O75027|ABCB7_HUMAN Iron-sulfur clusters transporter ABCB7, mitochondrial OS=Homo sapiens OX=9606 GN=ABCB7 PE=1 SV=2	4	4	4	7.6	82.64	40339	31332	39094	37002	45466	34986	56529	61763	20361	37528				27514	20143	40581	43313.9	29225.4	1.48206	-	0.0348882
P09417	QDPR	sp|P09417|DHPR_HUMAN Dihydropteridine reductase OS=Homo sapiens OX=9606 GN=QDPR PE=1 SV=2	9	9	9	56.6	25.789	353750	198760	198520	230810	148960	204690	244460	225530	121490	103870	139610	93701	126250	193860	214040	225580	225685	152300	1.48184	-	0.0191466
Q8TCT9	HM13	sp|Q8TCT9|HM13_HUMAN Minor histocompatibility antigen H13 OS=Homo sapiens OX=9606 GN=HM13 PE=1 SV=1	7	7	7	21.2	41.488	712600	564480	511230	660530	740680	510710	765950	567360	403820	369890	331590	527200	416710	520650	323720	503790	629192	424671	1.4816	-	0.000656625
Q9P2J5	LARS1	sp|Q9P2J5|SYLC_HUMAN Leucine--tRNA ligase, cytoplasmic OS=Homo sapiens OX=9606 GN=LARS1 PE=1 SV=2	34	34	34	33.2	134.46	201900	174910	159230	165010	146480	172660	193280	178400	124460	140260	117310	125320	111620	117340	98092	105260	173984	117458	1.48125	-	4.31527e-06
Q7Z4W1	DCXR	sp|Q7Z4W1|DCXR_HUMAN L-xylulose reductase OS=Homo sapiens OX=9606 GN=DCXR PE=1 SV=2	9	9	9	52.5	25.913	314780	215740	204390	142620	169800	138590	252380	197900	161270	87241	145490	87221	134430	144540	168100	176490	204525	138098	1.48102	-	0.0150322
Q8N668	COMMD1	sp|Q8N668|COMD1_HUMAN COMM domain-containing protein 1 OS=Homo sapiens OX=9606 GN=COMMD1 PE=1 SV=1	2	2	2	12.6	21.178	96396	73774			62004		63872	101390	57526	52531	51140	49766	60477	43558	55490	59204	79487.2	53711.5	1.47989	-	0.00301108
P40123	CAP2	sp|P40123|CAP2_HUMAN Adenylyl cyclase-associated protein 2 OS=Homo sapiens OX=9606 GN=CAP2 PE=1 SV=1	14	13	13	41.3	52.823	504220	808030	475200	848740	419140	630840	309470	465820	330600	426300	396990	388060	339010	208040	436260	491430	557682	377086	1.47893	-	0.0278412
Q9Y240	CLEC11A	sp|Q9Y240|CLC11_HUMAN C-type lectin domain family 11 member A OS=Homo sapiens OX=9606 GN=CLEC11A PE=1 SV=1	4	4	4	16.7	35.694	17889		23677	14279	86630	22959	37074	13589	33142	26451		14355	21962		16064	13292	30871	20877.7	1.47866	-	0.383636
O14617	AP3D1	sp|O14617|AP3D1_HUMAN AP-3 complex subunit delta-1 OS=Homo sapiens OX=9606 GN=AP3D1 PE=1 SV=1	28	28	28	31.7	130.16	445570	412230	379940	309690	392030	370460	428530	462690	250050	262940	206440	225270	292360	353080	282940	294010	400142	270886	1.47716	-	8.02878e-05
P27986;Q92569;O00459	PIK3R1	sp|P27986|P85A_HUMAN Phosphatidylinositol 3-kinase regulatory subunit alpha OS=Homo sapiens OX=9606 GN=PIK3R1 PE=1 SV=2	12	12	12	19.9	83.597	114020	161960	102870	146890	118920	161020	137070	161550	85354	101630	93566	71758	96024	69730	86508	143690	138038	93532.5	1.47582	-	0.00192689
P30740	SERPINB1	sp|P30740|ILEU_HUMAN Leukocyte elastase inhibitor OS=Homo sapiens OX=9606 GN=SERPINB1 PE=1 SV=1	22	22	21	52.5	42.741	988530	1056600	1013200	984610	763780	1057700	987370	1488800	642650	1006600	579630	564180	886990	532180	570960	869350	1.04257e+06	706568	1.47555	-	0.00377033
O95630	STAMBP	sp|O95630|STABP_HUMAN STAM-binding protein OS=Homo sapiens OX=9606 GN=STAMBP PE=1 SV=1	7	7	7	23.1	48.076	55310	47098	48816	46938	42966	50470	54752	53071	24941	40518	27145	20019	28568	44900	42306	42364	49927.6	33845.1	1.47518	-	0.000732726
P54578	USP14	sp|P54578|UBP14_HUMAN Ubiquitin carboxyl-terminal hydrolase 14 OS=Homo sapiens OX=9606 GN=USP14 PE=1 SV=3	17	17	17	44.5	56.068	229950	277820	208450	248640	169900	261040	246060	246500	105020	146410	124110	105020	132740	185830	263480	219060	236045	160209	1.47336	-	0.00615389
Q8WVC0	LEO1	sp|Q8WVC0|LEO1_HUMAN RNA polymerase-associated protein LEO1 OS=Homo sapiens OX=9606 GN=LEO1 PE=1 SV=1	3	3	3	5.4	75.403	104300	47833		46861		68313	100140		60215	45134	47349	65605		43114	40962	46888	73489.4	49895.3	1.47287	-	0.0587895
A0A0C4DH38	IGHV5-51	sp|A0A0C4DH38|HV551_HUMAN Immunoglobulin heavy variable 5-51 OS=Homo sapiens OX=9606 GN=IGHV5-51 PE=3 SV=1	4	4	2	47	12.674	514450	196700	370980	371730	392580	344190	57034	258750	192150	343990	198030	159370	157730	270360	233270	146880	313302	212722	1.47282	-	0.0880635
Q9BZZ2	SIGLEC1	sp|Q9BZZ2|SN_HUMAN Sialoadhesin OS=Homo sapiens OX=9606 GN=SIGLEC1 PE=1 SV=2	20	20	20	16.7	182.62	63225	15144	47026	12248	61725	59430	71977	107200	16302	30862	34760	34902	28895	48277	16439	86951	54746.9	37173.5	1.47274	-	0.214124
P53396	ACLY	sp|P53396|ACLY_HUMAN ATP-citrate synthase OS=Homo sapiens OX=9606 GN=ACLY PE=1 SV=3	41	41	41	47.5	120.84	442100	324690	340750	254240	264540	359920	419690	342990	200120	256230	196040	168630	235160	258780	266960	285520	343615	233430	1.47203	-	0.00126533
P34932	HSPA4	sp|P34932|HSP74_HUMAN Heat shock 70 kDa protein 4 OS=Homo sapiens OX=9606 GN=HSPA4 PE=1 SV=4	36	36	33	54.9	94.33	543260	540750	484550	541120	438590	561440	557600	537810	287690	381620	336370	302250	365090	342110	413920	428400	525640	357181	1.47163	-	4.0081e-06
P11021	HSPA5	sp|P11021|BIP_HUMAN Endoplasmic reticulum chaperone BiP OS=Homo sapiens OX=9606 GN=HSPA5 PE=1 SV=2	44	44	43	54.9	72.332	22149000	15258000	15806000	17799000	15856000	14906000	19742000	14818000	11508000	10916000	9764800	11705000	10985000	13931000	11297000	12577000	17041750	11585475	1.47096	-	0.000120866
Q7Z7H5	TMED4	sp|Q7Z7H5|TMED4_HUMAN Transmembrane emp24 domain-containing protein 4 OS=Homo sapiens OX=9606 GN=TMED4 PE=1 SV=1	5	4	4	26	25.943	208840	146130	169500	177740	237740	171060	226900	198710	134020	109310	130600	145880	167930	130470	119460	107160	192078	130604	1.47069	-	0.000353407
Q13616	CUL1	sp|Q13616|CUL1_HUMAN Cullin-1 OS=Homo sapiens OX=9606 GN=CUL1 PE=1 SV=2	10	10	10	17.5	89.677	52990	60921	45039	51298	46831	61793	55846	54767	29989	40656	32459	29906	39114	40242	42621	37824	53685.6	36601.4	1.46677	-	2.49319e-05
Q8IXH7	NELFCD	sp|Q8IXH7|NELFD_HUMAN Negative elongation factor C/D OS=Homo sapiens OX=9606 GN=NELFCD PE=1 SV=2	6	6	6	12.5	66.246	28190	39984	17488	38161	35727	29743	34981	25980	20381		32185	15711	25004			13363	31281.8	21328.8	1.46664	-	0.0394038
Q92835	INPP5D	sp|Q92835|SHIP1_HUMAN Phosphatidylinositol 3,4,5-trisphosphate 5-phosphatase 1 OS=Homo sapiens OX=9606 GN=INPP5D PE=1 SV=2	14	14	14	15.5	133.29	37247	81594	39950	73644	57299	86104	46846	52538	25258	42594	20562	24984	44232	47389	22432	96694	59402.8	40518.1	1.46608	-	0.111155
P53779	MAPK10	sp|P53779|MK10_HUMAN Mitogen-activated protein kinase 10 OS=Homo sapiens OX=9606 GN=MAPK10 PE=1 SV=2	4	4	1	9.7	52.585	34646	33707	32246	36324	30360	33241	37566	40082	20427	26827	30137	18261	24050	21572	21413	27128	34771.5	23726.9	1.46549	-	2.53909e-05
P11908	PRPS2	sp|P11908|PRPS2_HUMAN Ribose-phosphate pyrophosphokinase 2 OS=Homo sapiens OX=9606 GN=PRPS2 PE=1 SV=2	11	5	4	47.5	34.769	67774	140130	84923	105910	94932	78912	128480	137710	83510	64039	61535	67476	66804		48819	108770	104846	71564.7	1.46506	-	0.0200941
P05164	MPO	sp|P05164|PERM_HUMAN Myeloperoxidase OS=Homo sapiens OX=9606 GN=MPO PE=1 SV=1	35	35	33	48.2	83.868	1936400	3364600	1145400	2464600	2077400	1599300	1680100	4387300	1139500	3229900	1138000	1586600	1915800	1365400	486830	1871500	2.33189e+06	1.59169e+06	1.46504	-	0.138751
P30046;A6NHG4	DDT; DDTL	sp|P30046|DOPD_HUMAN D-dopachrome decarboxylase OS=Homo sapiens OX=9606 GN=DDT PE=1 SV=3;sp|A6NHG4|DDTL_HUMAN D-dopachrome decarboxylase-like protein OS=Homo sapiens OX=9606 GN=DDTL PE=2 SV=1	7	7	7	55.9	12.712	792750	728240	754930	849790	489780	744080	668170	681420	378500	325360	393830	309480	378450	610030	792970	710400	713645	487378	1.46426	-	0.0105409
Q13155	AIMP2	sp|Q13155|AIMP2_HUMAN Aminoacyl tRNA synthase complex-interacting multifunctional protein 2 OS=Homo sapiens OX=9606 GN=AIMP2 PE=1 SV=2	6	6	6	28.4	35.348	257760	251140	214110	231140	237610	246160	288400	244990	180170	183950	195860	210160	176200	99000	156560	147890	246414	168724	1.46046	-	9.33985e-05
P25398	RPS12	sp|P25398|RS12_HUMAN 40S ribosomal protein S12 OS=Homo sapiens OX=9606 GN=RPS12 PE=1 SV=3	8	8	8	57.6	14.515	790420	740150	619160	753230	800400	661160	870930	786900	516340	467240	512750	616510	540000	552510	452290	470670	752794	516039	1.45879	-	7.20184e-06
Q96LZ7	RMDN2	sp|Q96LZ7|RMD2_HUMAN Regulator of microtubule dynamics protein 2 OS=Homo sapiens OX=9606 GN=RMDN2 PE=1 SV=2	9	9	9	29.8	47.399	72577	59547	66321	55323	59784	54867	67272	75700	47560	54120	42427	58371	39687	34776	37246	36399	63923.9	43823.2	1.45867	-	0.000247476
O00571	DDX3X	sp|O00571|DDX3X_HUMAN ATP-dependent RNA helicase DDX3X OS=Homo sapiens OX=9606 GN=DDX3X PE=1 SV=3	23	22	4	41.4	73.243	389820	301080	374990	380110	383150	383560	437250	359560	246170	301150	253800	233390	243270	268330	239260	278130	376190	257938	1.45845	-	2.58063e-06
Q8WZA0	LZIC	sp|Q8WZA0|LZIC_HUMAN Protein LZIC OS=Homo sapiens OX=9606 GN=LZIC PE=1 SV=1	6	6	6	24.2	21.494	38480	44741	38725	44319	36114	48045	39512	42490	24985	29446	16893		22508	21363	32262	52013	41553.2	28495.7	1.45823	-	0.0100604
P32121	ARRB2	sp|P32121|ARRB2_HUMAN Beta-arrestin-2 OS=Homo sapiens OX=9606 GN=ARRB2 PE=1 SV=2	10	9	9	30.3	46.105	70707	64667	62931	49092	79240	88514	90046	91211	52125	47262	49332	62950	43522	40120		62576	74551	51126.7	1.45816	-	0.00347788
Q9Y5L4	TIMM13	sp|Q9Y5L4|TIM13_HUMAN Mitochondrial import inner membrane translocase subunit Tim13 OS=Homo sapiens OX=9606 GN=TIMM13 PE=1 SV=1	5	5	5	62.1	10.5	174000	146730	126700	119970	144290	149050	167450	152580	56358	118410	114100	112800	104520	113000	88840	101760	147596	101224	1.45812	-	0.000286087
O15061	SYNM	sp|O15061|SYNEM_HUMAN Synemin OS=Homo sapiens OX=9606 GN=SYNM PE=1 SV=3	48	48	48	33.9	172.87	227670	381560	211490	289440	160820	184780	147870	257360	191510	169800	170530	195550	114830	131830	152150	150200	232624	159550	1.458	-	0.0238526
Q92890	UFD1	sp|Q92890|UFD1_HUMAN Ubiquitin recognition factor in ER-associated degradation protein 1 OS=Homo sapiens OX=9606 GN=UFD1 PE=1 SV=3	6	6	6	26.4	34.5	90312	102070	79493	88517	74126	98174	103770	95031	40905		52250	49857	39388	92086	68754	95949	91436.6	62741.3	1.45736	-	0.00794152
O43837	IDH3B	sp|O43837|IDH3B_HUMAN Isocitrate dehydrogenase [NAD] subunit beta, mitochondrial OS=Homo sapiens OX=9606 GN=IDH3B PE=1 SV=2	12	12	12	35.6	42.183	212610	177380	172150	157140	138910	139630	175850	157660	96784	97337	116080	105140	109080	129670	119080	140360	166416	114191	1.45735	-	0.000135859
P12236	SLC25A6	sp|P12236|ADT3_HUMAN ADP/ATP translocase 3 OS=Homo sapiens OX=9606 GN=SLC25A6 PE=1 SV=4	15	7	2	44	32.866	878970	820380	901090	728490	749460	557290	933220	654460	697060	456180	611070	811260	454060	402230	376440	463120	777920	533928	1.45698	-	0.00426974
O14498	ISLR	sp|O14498|ISLR_HUMAN Immunoglobulin superfamily containing leucine-rich repeat protein OS=Homo sapiens OX=9606 GN=ISLR PE=2 SV=1	7	7	7	23.4	45.997	54008	114570	105400	80311	244270	151000	92408	61250	53539	55998	84729	119180	88107	99827	65326	53249	112902	77494.4	1.45691	-	0.151842
A0A0A0MRZ8;P04433	IGKV3D-11; IGKV3-11	sp|A0A0A0MRZ8|KVD11_HUMAN Immunoglobulin kappa variable 3D-11 OS=Homo sapiens OX=9606 GN=IGKV3D-11 PE=3 SV=6;sp|P04433|KV311_HUMAN Immunoglobulin kappa variable 3-11 OS=Homo sapiens OX=9606 GN=IGKV3-11 PE=1 SV=1	3	3	3	26.1	12.625	619370		714100	487720	419110	249920	203640		146720		91249	103760	125580	364560	828560	497770	448977	308314	1.45623	-	0.324046
Q9BRX8	PRXL2A	sp|Q9BRX8|PXL2A_HUMAN Peroxiredoxin-like 2A OS=Homo sapiens OX=9606 GN=PRXL2A PE=1 SV=3	6	6	6	29.3	25.764	143830	140300	123880	123130	143520	128440	110960	127700	57713	94600	74341	100600	85076	111980	66473	124740	130220	89440.4	1.45594	-	0.000509657
[truncated: 2,606 more rows]
