# Supplementary material for: Comprehensive proteomic characterization of pulmonary arterial hypertension in Chinese people
Source: Front Mol Biosci. 2025 Aug 14;12:1652083. doi: 10.3389/fmolb.2025.1652083 (PMC12391885; doi:10.3389/fmolb.2025.1652083)
Supplement: Supplementary file 2 [file Table3.xlsx]

## Sheet: Lun_VS_NC
Proteins	Gene Names	Fasta headers	Positions within proteins	Localization prob	Score diff	PEP	Score	Number of Phospho (STY)	Amino acid	Phospho (STY) Probabilities	Phospho (STY) Score diffs	Position in peptide	Charge	Mass error [ppm]	id	Protein group IDs	Intensity Lun1	Intensity Lun2	Intensity Lun3	Intensity Lun4	Intensity Lun5	Intensity Lun6	Intensity Lun7	Intensity Lun8	Intensity NC1	Intensity NC2	Intensity NC3	Intensity NC4	Intensity NC5	Intensity NC6	Intensity NC7	Intensity NC8	Average Lun	Average NC	Lun/NC_protein	Lun/NC	Regulation	P value
P13611	VCAN	sp|P13611|CSPG2_HUMAN Versican core protein OS=Homo sapiens OX=9606 GN=VCAN PE=1 SV=3	2941	1.0	138.799	5.64286e-17	190.37	1	S	TDGQVS(1)GEAIK	T(-140)DGQVS(140)GEAIK	6	2	1.8013	1769	779		399620.0	509080.0	159350.0	167050.0	1000100.0	428340.0	822990.0		29043.0		46228.0	12909.0	138150.0	78536.0	50798.0	498075.714285714	59277.3333333333	2.278462637321327	8.40246492676876	UP	0.0063757161810697
P37802	TAGLN2	sp|P37802|TAGL2_HUMAN Transgelin-2 OS=Homo sapiens OX=9606 GN=TAGLN2 PE=1 SV=3	163	1.0	180.169	6.448779999999999e-43	246.68	1	S	NFS(1)DNQLQEGK	NFS(180)DNQLQEGK	3	2	0.41269	2535	1119	1757800.0	707910.0	2382000.0	912040.0	1047800.0	1650400.0	2030800.0	2027100.0	127910.0	134990.0	115750.0	112860.0	179490.0	195220.0	269550.0	502250.0	1564481.25	204752.5	1.9220360684121316	7.64084077117495	UP	2.30527630753736e-05
Q14315	FLNC	sp|Q14315|FLNC_HUMAN Filamin-C OS=Homo sapiens OX=9606 GN=FLNC PE=1 SV=3	559	1.0	175.482	3.1547999999999997e-52	216.01	1	S	S(1)PFEVQVSPEAGVQK	S(180)PFEVQVS(-180)PEAGVQK	1	2	-0.17809	4383	1819	176530.0	97841.0	52623.0	28967.0	63051.0	183820.0	41341.0	162360.0		14531.0		14635.0			21449.0	11075.0	100816.625	15422.5	2.229892605011766	6.53698330361485	UP	0.0268163686101376
Q13586	STIM1	sp|Q13586|STIM1_HUMAN Stromal interaction molecule 1 OS=Homo sapiens OX=9606 GN=STIM1 PE=1 SV=3	257	1.0	137.577	5.34282e-17	185.57	1	S	AEQS(1)LHDLQER	AEQS(140)LHDLQER	4	2	0.42576	4184	1763	2715900.0	1231400.0	2468500.0	537270.0	1379300.0	1352500.0	2811400.0	2140100.0	236640.0	293340.0	147600.0	214700.0	237810.0	227870.0	234340.0	739930.0	1829546.25	291528.75	0.7746518426065822	6.27569750839325	UP	0.0001418224002434
Q14764	MVP	sp|Q14764|MVP_HUMAN Major vault protein OS=Homo sapiens OX=9606 GN=MVP PE=1 SV=4	445	1.0	52.591	3.76143e-33	209.84	1	S	S(1)LQPLAPR	S(53)LQPLAPR	1	2	3.58	4468	1851	145080.0	281740.0	522190.0	27426.0	310510.0	283740.0		97076.0	64764.0		6379.2	20781.0		35997.0		68171.0	238251.714285714	39218.44	1.5270021190641634	6.07499212833846	UP	0.0247346172262954
Q9NWC5	TMEM45A	sp|Q9NWC5|TM45A_HUMAN Transmembrane protein 45A OS=Homo sapiens OX=9606 GN=TMEM45A PE=1 SV=1	271	1.0	43.5184	1.06618e-05	97.949	1	S	NAEREQES(1)EEEM	NAEREQES(44)EEEM	8	2	0.74878	8882	3467	31527.0	22809.0	73918.0			55417.0		127550.0			7271.7	10739.0	9120.9	20347.0	7823.3		62244.2	11060.38	Na	5.62767282860082	UP	0.0260876601066696
P42345	MTOR	sp|P42345|MTOR_HUMAN Serine/threonine-protein kinase mTOR OS=Homo sapiens OX=9606 GN=MTOR PE=1 SV=1	1261	0.987191	18.8689	5.43249e-10	159.44	1	S	LHVS(0.987)T(0.013)INLQK	LHVS(19)T(-19)INLQK	4	2	0.54277	2619	1162	272290.0	190460.0	234710.0		202140.0	190970.0	248090.0	194910.0	32182.0	29394.0	47592.0		73862.0		21923.0	42299.0	219081.428571429	41208.6666666667	0.873137981965977	5.31639206731825	UP	1.40321804340939e-07
P17661	DES	sp|P17661|DESM_HUMAN Desmin OS=Homo sapiens OX=9606 GN=DES PE=1 SV=3	68	1.0	102.318	6.20856e-14	193.62	1	S	TSGGAGGLGS(1)LR	T(-120)S(-100)GGAGGLGS(100)LR	10	2	0.19552	1931	862	767270.0	799830.0	182280.0	125400.0	155770.0	126370.0	174180.0	371130.0	42322.0		55318.0	102170.0	61427.0	26072.0	92727.0	81978.0	337778.75	66002.0	2.2212424090183944	5.11770476652223	UP	0.0270200649492645
Q709C8	VPS13C	sp|Q709C8|VP13C_HUMAN Vacuolar protein sorting-associated protein 13C OS=Homo sapiens OX=9606 GN=VPS13C PE=1 SV=1	737	0.999662	34.7076	8.88327e-15	150.81	1	S	TTNSS(1)LEEIMDK	T(-86)T(-75)NS(-35)S(35)LEEIMDK	5	2	-0.25398	5851	2319	582380.0	341770.0	294880.0		226690.0	414310.0	649770.0	501760.0	41082.0	79337.0	90067.0	67148.0	124720.0	82251.0		151320.0	430222.857142857	90846.4285714286	1.5335750921866824	4.73571568974329	UP	0.0001098486425289
Q96NY7	CLIC6	sp|Q96NY7|CLIC6_HUMAN Chloride intracellular channel protein 6 OS=Homo sapiens OX=9606 GN=CLIC6 PE=2 SV=3	293	0.999987	48.9964	2.13742e-144	271.66	1;2	S	RVS(1)GEPQQSGDGSLSPQAEAIEVAAGESAGR	RVS(49)GEPQQS(-49)GDGS(-78)LS(-130)PQAEAIEVAAGES(-270)AGR	3	3	0.05573	7649	2987	706820.0	1124200.0	1059000.0	842290.0	143700.0	1170800.0	969900.0	1321700.0		101700.0	251350.0	313710.0	164710.0	200610.0		133690.0	917301.25	194295.0	3.6953146335661993	4.72117784811755	UP	0.0005119933825625
P13611	VCAN	sp|P13611|CSPG2_HUMAN Versican core protein OS=Homo sapiens OX=9606 GN=VCAN PE=1 SV=3	2116	0.999935	41.9051	0.0	462.62	1;2	S	QEIESETTS(1)EEQIQEEK	QEIES(-110)ET(-72)T(-42)S(42)EEQIQEEK	9	2	2.1018	1768	779	7341100.0	4575300.0	5178900.0	3119700.0	2773900.0	7886000.0	4051800.0	4199900.0	585760.0	2091600.0	1171900.0	40730.0	953690.0	73129.0	2182900.0	1195000.0	4890825.0	1036838.625	2.278462637321327	4.71705517336413	UP	9.41392246995516e-05
P49327	FASN	sp|P49327|FAS_HUMAN Fatty acid synthase OS=Homo sapiens OX=9606 GN=FASN PE=1 SV=3	2204	1.0	117.915	2.177e-61	226.06	1	T	ADEASELACPT(1)PK	ADEAS(-120)ELACPT(120)PK	11	2	0.035365	10769	1227	244390.0	257540.0	179100.0	25192.0	174840.0	279300.0	665160.0	489340.0	20728.0	70444.0	16640.0	31813.0	70026.0	96558.0	95280.0	118800.0	289357.75	65036.125	2.967176510754524	4.44918497219814	UP	0.0075426977562923
Q4G0F5	VPS26B	sp|Q4G0F5|VP26B_HUMAN Vacuolar protein sorting-associated protein 26B OS=Homo sapiens OX=9606 GN=VPS26B PE=1 SV=2	304	0.998412	27.9858	3.59019e-07	142.32	1	S	S(0.002)MS(0.998)HQAAIASQR	S(-28)MS(28)HQAAIAS(-97)QR	3	2	-0.32171	4949	2032	170210.0	145950.0	313030.0		180330.0	166700.0		267020.0	31675.0	53678.0	22777.0	43081.0		40891.0	47831.0	100610.0	207206.666666667	48649.0	1.2816723528534717	4.25921738713369	UP	0.0001095886086494
Q5VZ89	DENND4C	sp|Q5VZ89|DEN4C_HUMAN DENN domain-containing protein 4C OS=Homo sapiens OX=9606 GN=DENND4C PE=1 SV=3	1623	0.999652	34.5837	8.70042e-06	128.97	1	S	ISS(1)VPNSLSK	IS(-35)S(35)VPNS(-67)LS(-82)K	3	2	0.75034	5347	2151	291040.0	162540.0	281380.0	86088.0	159960.0	163690.0	290700.0			32282.0	13838.0				35112.0	115040.0	205056.857142857	49068.0	1.0098943963466844	4.17903434301086	UP	0.00706296350456
Q9P2E9	RRBP1	sp|Q9P2E9|RRBP1_HUMAN Ribosome-binding protein 1 OS=Homo sapiens OX=9606 GN=RRBP1 PE=1 SV=5	1277	0.90874	9.98158	1.85705e-36	135.23	1	S	SHVEDGDIAGAPAS(0.091)S(0.909)PEAPPAEQDPVQLK	S(-90)HVEDGDIAGAPAS(-10)S(10)PEAPPAEQDPVQLK	15	3	-1.2822	9131	3554	462680.0	241520.0	326850.0		91823.0	271200.0	432240.0	282570.0		67070.0		49700.0	102430.0		44465.0	106780.0	301269.0	74089.0	2.87644595180083	4.06631213810417	UP	0.0026823142663509
Q92934	BAD	sp|Q92934|BAD_HUMAN Bcl2-associated agonist of cell death OS=Homo sapiens OX=9606 GN=BAD PE=1 SV=3	134	0.999999	59.5257	9.34853e-05	132.39	1	S	S(1)AGTATQMR	S(60)AGT(-60)AT(-110)QMR	1	2	0.63598	7259	2838	528330.0	442810.0	580250.0	181620.0	381660.0	594460.0		619970.0	97034.0	109950.0	68770.0	87720.0	176850.0	122730.0	165280.0		475585.714285714	118333.428571429	Na	4.01903097059882	UP	7.38287784868673e-05
P35555	FBN1	sp|P35555|FBN1_HUMAN Fibrillin-1 OS=Homo sapiens OX=9606 GN=FBN1 PE=1 SV=4	2702	1.0	70.5866	1.60982e-81	222.36	1	S	GNPEPPVS(1)GEMDDNSLSPEACYECK	GNPEPPVS(71)GEMDDNS(-71)LS(-110)PEACY(-130)ECK	8	3	-1.4877	2425	1089	2100200.0	2130900.0	3454000.0	892610.0	698290.0	3469300.0	1216300.0	1105800.0		190060.0	264630.0	733910.0	696680.0	695320.0	359630.0	361370.0	1883425.0	471657.142857143	1.5915935445242908	3.9932078386237	UP	0.005665234732865
Q7L1Q6	BZW1	sp|Q7L1Q6|5MP2_HUMAN eIF5-mimic protein 2 OS=Homo sapiens OX=9606 GN=BZW1 PE=1 SV=1	411	0.99892	29.6614	1.33681e-07	137.4	1	S	NAEEES(0.999)ES(0.001)EAEEGD	NAEEES(30)ES(-30)EAEEGD	6	2	-0.93813	5888	2338	123780.0	104320.0	110400.0			213680.0		198770.0		36527.0	18704.0	18845.0				80596.0	150190.0	38668.0	2.5444203739969846	3.88409020378608	UP	0.0066304904904586
P02794	FTH1	sp|P02794|FRIH_HUMAN Ferritin heavy chain OS=Homo sapiens OX=9606 GN=FTH1 PE=1 SV=2	179	0.999999	59.9576	2.76275e-07	151.22	1	S	HTLGDS(1)DNES	HT(-60)LGDS(60)DNES(-85)	6	2	-0.31018	1457	584	2701300.0	3230000.0	1477500.0	2446000.0	2499300.0	10745000.0		9475700.0	207670.0	814000.0	379630.0	1056200.0	1010400.0	1942900.0	377810.0	3900000.0	4653542.85714286	1211076.25	2.7558118204956634	3.842485439825	UP	0.0294661258704561
P04075	ALDOA	sp|P04075|ALDOA_HUMAN Fructose-bisphosphate aldolase A OS=Homo sapiens OX=9606 GN=ALDOA PE=1 SV=2	46	1.0	69.9824	7.5551e-07	133.93	1	S	LQS(1)IGTENTEENR	LQS(70)IGT(-70)ENT(-100)EENR	3	2	1.3806	1467	589	24279.0	32205.0	25159.0		19228.0	40950.0	59128.0	72228.0		2392.5				6560.8	12868.0	19356.0	39025.2857142857	10294.325	1.999245590092648	3.79095139450967	UP	0.0229423532828021
Q7Z6Z7	HUWE1	sp|Q7Z6Z7|HUWE1_HUMAN E3 ubiquitin-protein ligase HUWE1 OS=Homo sapiens OX=9606 GN=HUWE1 PE=1 SV=3	3757	0.99842	28.5516	3.65496e-16	172.03	1	S	LGSSGLGS(0.998)AS(0.001)SIQAAVR	LGS(-54)S(-38)GLGS(29)AS(-29)S(-46)IQAAVR	8	2	-0.4189	6052	2394	146250.0	76609.0	73531.0	8178.5	52766.0	59884.0	99438.0		15603.0	25542.0	15045.0		25962.0		11391.0	23691.0	73808.0714285714	19539.0	1.1846249770768384	3.77747435531867	UP	0.0105233697214265
O15061	SYNM	sp|O15061|SYNEM_HUMAN Synemin OS=Homo sapiens OX=9606 GN=SYNM PE=1 SV=3	1181	0.999202	30.9766	9.27184e-21	166.48	1	S	HVTLGPGQS(0.999)PLS(0.001)R	HVT(-76)LGPGQS(31)PLS(-31)R	9	2	0.049712	408	174	216840.0	218910.0				30340.0	56132.0	178900.0	28202.0	91671.0	23358.0	49148.0	14742.0	18329.0	41091.0	36369.0	140224.4	37863.75	1.4579990598558443	3.70339440757981	UP	0.0101468170833781
P08238;Q58FF8	HSP90AB1; HSP90AB2P	sp|P08238|HS90B_HUMAN Heat shock protein HSP 90-beta OS=Homo sapiens OX=9606 GN=HSP90AB1 PE=1 SV=4;sp|Q58FF8|H90B2_HUMAN Putative heat shock protein HSP 90-beta 2 OS=Homo sapiens OX=9606 GN=HSP90AB2P PE=1 SV=2	255;177	1.0	148.916	3.19807e-220	378.01	1	S	IEDVGS(1)DEEDDSGKDKK	IEDVGS(150)DEEDDS(-150)GKDKK	6	2	0.12808	1594	674	1410200.0	954950.0	979500.0	736830.0	514350.0	2420900.0	3852200.0	1694900.0	130450.0	319670.0	390120.0	256180.0	508300.0	491410.0	585510.0	859240.0	1570478.75	442610.0	1.939267900790752	3.54822247576874	UP	0.0132212385583316
O43237	DYNC1LI2	sp|O43237|DC1L2_HUMAN Cytoplasmic dynein 1 light intermediate chain 2 OS=Homo sapiens OX=9606 GN=DYNC1LI2 PE=1 SV=1	194	1.0	115.872	7.7882e-13	124.62	1	S	DFQDYMEPEEGCQGS(1)PQR	DFQDY(-120)MEPEEGCQGS(120)PQR	15	2	-0.0079436	532	216	116590.0	83311.0			33537.0	140050.0	275410.0	143300.0	20495.0		34790.0	27677.0	63757.0	32359.0	50365.0		132033.0	38240.5	0.9172088938565328	3.45270067075483	UP	0.0197023759162302
P24928	POLR2A	sp|P24928|RPB1_HUMAN DNA-directed RNA polymerase II subunit RPB1 OS=Homo sapiens OX=9606 GN=POLR2A PE=1 SV=2	1910	0.997718	28.6037	0.000162687	95.263	1;2	S	Y(0.001)S(0.998)PT(0.002)S(0.007)PT(0.793)Y(0.004)S(0.153)PT(0.033)S(0.01)PK	Y(-31)S(29)PT(-29)S(-21)PT(7.1)Y(-23)S(-7.1)PT(-14)S(-19)PK	2	2	0.92277	2177	969	49579.0		32090.0			85576.0	101530.0	27743.0	7975.0		28939.0	5628.0		10560.0	21120.0	31272.0	59303.6	17582.3333333333	0.7122309909001991	3.37290841185281	UP	0.0162874242608639
P60174	TPI1	sp|P60174|TPIS_HUMAN Triosephosphate isomerase OS=Homo sapiens OX=9606 GN=TPI1 PE=1 SV=4	21	1.0	129.994	4.95871e-52	215.51	1	S	KQS(1)LGELIGTLNAAK	KQS(130)LGELIGT(-130)LNAAK	3	2	0.075663	3163	1388	943730.0	795010.0	536350.0	586940.0		699970.0	1114200.0	1302200.0	168470.0	225490.0	209020.0	221590.0	502290.0	275330.0	209310.0	225350.0	854057.142857143	254606.25	2.2523341359652043	3.35442332172577	UP	8.34054546817628e-05
P23142	FBLN1	sp|P23142|FBLN1_HUMAN Fibulin-1 OS=Homo sapiens OX=9606 GN=FBLN1 PE=1 SV=4	147	0.999999	58.6032	3.8366e-97	286.05	1	S	S(1)QETGDLDVGGLQETDK	S(59)QET(-59)GDLDVGGLQET(-210)DK	1	2	-0.08393	2130	946	80677.0	162520.0	91481.0	127310.0	73554.0	309860.0	283460.0	186400.0				36708.0	69417.0	49184.0	41872.0		164407.75	49295.25	Na	3.33516413853262	UP	0.0336820243015206
P41236;Q6NXS1	PPP1R2; PPP1R2B	sp|P41236|IPP2_HUMAN Protein phosphatase inhibitor 2 OS=Homo sapiens OX=9606 GN=PPP1R2 PE=1 SV=2;sp|Q6NXS1|IPP2B_HUMAN Protein phosphatase inhibitor 2 family member B OS=Homo sapiens OX=9606 GN=PPP1R2B PE=1 SV=2	122;122	0.999776	36.6264	2.8102899999999997e-25	165.88	1;2	S	IQEQES(1)S(1)GEEDSDLSPEER	IQEQES(37)S(37)GEEDS(-37)DLS(-55)PEER	7	2	-0.18305	2591	1152	578100.0	728130.0	394800.0		176320.0	1312700.0	568670.0	871280.0		72674.0	55112.0		588530.0	75781.0	159620.0	271590.0	661428.571428571	203884.5	Na	3.24413367091943	UP	0.0198959238667053
Q6ZRP7	QSOX2	sp|Q6ZRP7|QSOX2_HUMAN Sulfhydryl oxidase 2 OS=Homo sapiens OX=9606 GN=QSOX2 PE=1 SV=3	578	0.792573	8.4418	3.07608e-23	154.48	1	S	DNLLDT(0.001)Y(0.003)S(0.036)ADQGDS(0.793)S(0.113)EGGT(0.054)LAR	DNLLDT(-29)Y(-24)S(-13)ADQGDS(8.4)S(-8.4)EGGT(-12)LAR	14	2	-0.6946	5798	2295	65128.0					84225.0	151800.0	47315.0		13402.0	19099.0		35322.0	41113.0			87117.0	27234.0	1.659513939206766	3.19883234192553	UP	0.0452791099732508
Q15042	RAB3GAP1	sp|Q15042|RB3GP_HUMAN Rab3 GTPase-activating protein catalytic subunit OS=Homo sapiens OX=9606 GN=RAB3GAP1 PE=1 SV=3	537	0.979187	19.1517	4.44107e-16	179.97	1	S	KT(0.012)S(0.979)AS(0.009)DVTNIYPGDAGK	KT(-19)S(19)AS(-20)DVT(-39)NIY(-79)PGDAGK	3	2	0.99336	4542	1881	428260.0	298910.0	356310.0	115700.0	257630.0	388310.0	607050.0	432090.0		145530.0			104390.0	87963.0		125660.0	360532.5	115885.75	1.587853069674109	3.11110296132182	UP	0.0081545411751445
O43847	NRDC	sp|O43847|NRDC_HUMAN Nardilysin OS=Homo sapiens OX=9606 GN=NRDC PE=1 SV=3	94	0.998849	29.3843	2.8259599999999997e-21	173.63	1	S	RGS(0.999)LS(0.001)NAGDPEIVK	RGS(29)LS(-29)NAGDPEIVK	3	2	-1.0344	655	259	672140.0	494430.0	681990.0	282650.0	407990.0	1030900.0	1164700.0	1316400.0	78627.0	182680.0	187330.0		243060.0	283400.0	295560.0	446720.0	756400.0	245339.571428571	Na	3.08307378053858	UP	0.0042730340980104
Q4L180	FILIP1L	sp|Q4L180|FIL1L_HUMAN Filamin A-interacting protein 1-like OS=Homo sapiens OX=9606 GN=FILIP1L PE=1 SV=2	994	0.99999	49.9074	2.32205e-14	168.91	1;2	T	AQTPESCGSLT(1)PER	AQT(-98)PES(-70)CGS(-50)LT(50)PER	11	2	-0.6464	11175	2038	353200.0	222500.0	322850.0	147910.0	210270.0	278330.0	345840.0	284640.0	40568.0	112330.0	145050.0	80362.0	86729.0		102360.0	48521.0	270692.5	87988.5714285714	1.765887210177409	3.07645067541239	UP	4.16142817364736e-05
Q14315	FLNC	sp|Q14315|FLNC_HUMAN Filamin-C OS=Homo sapiens OX=9606 GN=FLNC PE=1 SV=3	1527	1.0	188.866	1.03718e-17	196.42	1	S	YADQEVPRS(1)PFK	Y(-190)ADQEVPRS(190)PFK	9	2	0.31208	4387	1819	497860.0	246560.0	271350.0	114720.0	124590.0	227440.0	133390.0	315140.0	33197.0	125410.0	29528.0	111810.0		78951.0	136200.0	39594.0	241381.25	79241.4285714286	2.229892605011766	3.0461496511565	UP	0.0072611009540428
P78559	MAP1A	sp|P78559|MAP1A_HUMAN Microtubule-associated protein 1A OS=Homo sapiens OX=9606 GN=MAP1A PE=1 SV=6	2022	1.0	63.3665	1.89841e-21	159.44	1;2	S	ELSSPIS(1)PK	ELS(-76)S(-63)PIS(63)PK	7	2	1.0173	3281	1491	96828.0	99411.0	198180.0	105830.0	122720.0	321280.0	193140.0	206950.0			46522.0	59513.0	55213.0	45956.0	63173.0	60807.0	168042.375	55197.3333333333	Na	3.04439299603846	UP	0.0042984015450982
O14974	PPP1R12A	sp|O14974|MYPT1_HUMAN Protein phosphatase 1 regulatory subunit 12A OS=Homo sapiens OX=9606 GN=PPP1R12A PE=1 SV=1	910	0.997024	26.5861	3.12571e-05	105.94	1	S	S(0.002)GS(0.997)YS(0.001)YLEER	S(-27)GS(27)Y(-49)S(-31)Y(-57)LEER	3	2	1.8593	350	161	85783.0		67937.0		51650.0	83706.0			13624.0	28260.0	46934.0					7010.8	72269.0	23957.2	0.9374062112520876	3.01658791511529	UP	0.0066377608460978
O43493	TGOLN2	sp|O43493|TGON2_HUMAN Trans-Golgi network integral membrane protein 2 OS=Homo sapiens OX=9606 GN=TGOLN2 PE=1 SV=4	71	0.983725	17.9269	2.68687e-69	237.76	1	S	DSPSKS(0.016)S(0.984)AEAQTPEDTPNK	DS(-54)PS(-34)KS(-18)S(18)AEAQT(-49)PEDT(-83)PNK	7	2	-0.23791	604	234	60170.0	50334.0	63499.0	18360.0	68513.0	147600.0		104610.0			22567.0	17393.0	30434.0		22356.0	32709.0	73298.0	25091.8	1.277036525668382	2.92119337791629	UP	0.0293145150002147
Q05209	PTPN12	sp|Q05209|PTN12_HUMAN Tyrosine-protein phosphatase non-receptor type 12 OS=Homo sapiens OX=9606 GN=PTPN12 PE=1 SV=3	673	1.0	65.6279	4.86697e-31	162.41	1	S	DVDVSEDS(1)PPPLPER	DVDVS(-66)EDS(66)PPPLPER	8	2	-0.68432	3557	1587	283200.0	170370.0	191860.0		122640.0	423430.0	556720.0	293340.0		112950.0	80342.0	44932.0	126520.0	75601.0	120300.0	138390.0	291651.428571429	99862.1428571429	1.136757361042972	2.92054045934753	UP	0.0071647551828241
O94923	GLCE	sp|O94923|GLCE_HUMAN D-glucuronyl C5-epimerase OS=Homo sapiens OX=9606 GN=GLCE PE=1 SV=3	73	1.0	97.9495	9.3803e-48	249.97	1	S	QQS(1)EEAFPQEQQK	QQS(98)EEAFPQEQQK	3	2	0.30382	1085	431	159640.0	74357.0	144940.0	46218.0	62825.0	106930.0	178120.0	191760.0	15315.0	32368.0	30212.0	43679.0	49331.0	55258.0	49467.0	55221.0	120598.75	41356.375	Na	2.91608609313558	UP	0.0015935017834063
P06733	ENO1	sp|P06733|ENOA_HUMAN Alpha-enolase OS=Homo sapiens OX=9606 GN=ENO1 PE=1 SV=2	419	1.0	106.112	1.69137e-09	179.98	1	S	IEEELGS(1)KAK	IEEELGS(110)KAK	7	2	-0.17552	1534	636	113450.0	77588.0	95439.0					177370.0		27991.0	38056.0	24581.0		33708.0		75483.0	115961.75	39963.8	2.5241269360683503	2.90166976113383	UP	0.0100611485130104
Q13144	EIF2B5	sp|Q13144|EI2BE_HUMAN Translation initiation factor eIF-2B subunit epsilon OS=Homo sapiens OX=9606 GN=EIF2B5 PE=1 SV=3	544	1.0	58.3129	5.43137e-05	106.47	1	S	GGS(1)PQMDDIK	GGS(58)PQMDDIK	3	2	-0.58556	3980	1698	636180.0	437490.0	380910.0	215910.0	296580.0	566480.0	845900.0	600430.0	76838.0	158070.0	152340.0	131780.0	208110.0	164410.0	230430.0	271080.0	497485.0	174132.25	1.2246290971315668	2.856937758514	UP	0.0007526476705823
P51858	HDGF	sp|P51858|HDGF_HUMAN Hepatoma-derived growth factor OS=Homo sapiens OX=9606 GN=HDGF PE=1 SV=1	165	1.0	47.27	3.81803e-72	283.88	1	S	RAGDLLEDS(1)PK	RAGDLLEDS(47)PK	9	2	0.80405	3004	1301	739630.0	549280.0	473490.0	763000.0	767730.0	2076900.0	918110.0	1077800.0	118870.0	244670.0	391850.0	255230.0	270250.0	358230.0	466230.0	515470.0	920742.5	327600.0	1.4944217587866413	2.81056929181929	UP	0.0061583459734343
P27348	YWHAQ	sp|P27348|1433T_HUMAN 14-3-3 protein theta OS=Homo sapiens OX=9606 GN=YWHAQ PE=1 SV=1	232	0.993418	21.8015	5.332e-35	173.35	1	S	DNLTLWTS(0.007)DS(0.993)AGEECDAAEGAEN	DNLT(-69)LWT(-47)S(-22)DS(22)AGEECDAAEGAEN	10	2	-0.39337	2223	996	91032.0	214000.0				311370.0	197190.0				78572.0	42839.0	114230.0			56037.0	203398.0	72919.5	1.925237216066941	2.78934989954676	UP	0.034077225672841
P51580	TPMT	sp|P51580|TPMT_HUMAN Thiopurine S-methyltransferase OS=Homo sapiens OX=9606 GN=TPMT PE=1 SV=1	14	0.989418	19.7205	1.0646200000000001e-40	155.61	1	S	TSLDIEEYS(0.989)DT(0.011)EVQK	T(-110)S(-110)LDIEEY(-45)S(20)DT(-20)EVQK	9	2	-0.54524	2969	1290	90542.0			75760.0		145140.0	156360.0	103680.0					33689.0	22298.0	43459.0	67065.0	114296.4	41627.75	Na	2.74567806331113	UP	0.0075601892620611
Q7Z3T8	ZFYVE16	sp|Q7Z3T8|ZFY16_HUMAN Zinc finger FYVE domain-containing protein 16 OS=Homo sapiens OX=9606 GN=ZFYVE16 PE=1 SV=3	946	0.999999	62.2781	6.7269e-11	147.08	1	S	NEIIQSPISQVPS(1)VEK	NEIIQS(-90)PIS(-62)QVPS(62)VEK	13	2	2.3206	5952	2364	95244.0	39080.0	98461.0	7428.7	36239.0	72191.0	86132.0	58779.0	24785.0	52526.0		21576.0	6428.7	1891.1	17922.0	33137.0	61694.3375	22609.4	Na	2.72870299521438	UP	0.0132274994078265
Q07960	ARHGAP1	sp|Q07960|RHG01_HUMAN Rho GTPase-activating protein 1 OS=Homo sapiens OX=9606 GN=ARHGAP1 PE=1 SV=1	51	0.99979	36.8578	6.08203e-12	187.51	1	S	SSS(1)PELVTHLK	S(-54)S(-37)S(37)PELVT(-83)HLK	3	2	0.78899	3655	1617	2541400.0	3202000.0		983750.0	1195000.0	2664400.0	1509800.0	1908900.0	402000.0	712110.0	305660.0	439190.0	523840.0	846810.0	1047700.0	1612100.0	2000750.0	736176.25	2.477987007397581	2.71775950392314	UP	0.0022691426985357
Q9H4L5	OSBPL3	sp|Q9H4L5|OSBL3_HUMAN Oxysterol-binding protein-related protein 3 OS=Homo sapiens OX=9606 GN=OSBPL3 PE=1 SV=1	437	0.999613	34.125	7.76627e-07	146.37	1	S	ALVHQLS(1)NESR	ALVHQLS(34)NES(-34)R	7	2	-0.56178	8454	3288	208410.0	120770.0	205300.0	75267.0	101660.0	215630.0	337260.0	283840.0	21457.0	41172.0			79468.0	74140.0	97434.0	115850.0	193517.125	71586.8333333333	Na	2.70325024853267	UP	0.009134951706565
O15127	SCAMP2	sp|O15127|SCAM2_HUMAN Secretory carrier-associated membrane protein 2 OS=Homo sapiens OX=9606 GN=SCAMP2 PE=1 SV=2	320	0.921777	10.7129	3.66052e-47	253.14	1	S	AAS(0.078)S(0.922)AAQGAFQGN	AAS(-11)S(11)AAQGAFQGN	4	2	1.0117	455	182	744640.0	583760.0	1929700.0	627330.0	1417400.0			1168300.0	387050.0		335140.0	496100.0	534190.0		608560.0	35405.0	1078521.66666667	399407.5	0.7321976771645091	2.70030399195475	UP	0.0151258502641383
P20962	PTMS	sp|P20962|PTMS_HUMAN Parathymosin OS=Homo sapiens OX=9606 GN=PTMS PE=1 SV=2	5	0.999989	49.679	6.27157e-15	155.08	1;2	S	S(1)EKS(1)VEAAAELSAK	S(59)EKS(50)VEAAAELS(-50)AK	4	2	-0.83087	2036	911	70040.0		72273.0	37849.0		149560.0		116290.0	6794.1	31797.0	25196.0	18091.0	46575.0	20673.0	59035.0	56657.0	89202.4	33102.2625	Na	2.69475236020499	UP	0.0080211016445917
P61247	RPS3A	sp|P61247|RS3A_HUMAN 40S ribosomal protein S3a OS=Homo sapiens OX=9606 GN=RPS3A PE=1 SV=2	236	0.96315	15.0753	2.8075e-07	146.37	1	S	LMELHGEGS(0.963)S(0.03)S(0.007)GK	LMELHGEGS(15)S(-15)S(-21)GK	9	2	0.37744	3190	1409	100980.0		71058.0				135920.0	117360.0	20092.0	32111.0	41926.0		62298.0	40976.0			106329.5	39480.6	1.1402133642692691	2.69320881648202	UP	0.0023701340395777
P13797	PLS3	sp|P13797|PLST_HUMAN Plastin-3 OS=Homo sapiens OX=9606 GN=PLS3 PE=1 SV=4	339	1.0	58.5083	1.72754e-05	101.45	1	S	RAES(1)MLQQADK	RAES(59)MLQQADK	4	2	-0.51626	1783	789	48366.0	60836.0	48612.0		61834.0	61639.0	97695.0	83127.0	9823.8	18384.0	20725.0		26973.0	30684.0	41325.0		66015.5714285714	24652.4666666667	2.096546485509719	2.67784852206425	UP	0.0004983862394756
Q9Y6F6	IRAG1	sp|Q9Y6F6|IRAG1_HUMAN Inositol 1,4,5-triphosphate receptor associated 1 OS=Homo sapiens OX=9606 GN=IRAG1 PE=1 SV=4	481	0.999998	57.3816	9.45885e-11	139.5	1	S	GLPSELS(1)PAIEEEESK	GLPS(-62)ELS(57)PAIEEEES(-57)K	7	2	0.45734	10121	3854	137600.0	169240.0	121250.0			220840.0		171550.0		63137.0		76899.0		50635.0		59736.0	164096.0	62601.75	2.422113507439732	2.62126857476029	UP	0.0014222751101127
Q92609	TBC1D5	sp|Q92609|TBCD5_HUMAN TBC1 domain family member 5 OS=Homo sapiens OX=9606 GN=TBC1D5 PE=1 SV=1	541	0.997334	26.337	2.14963e-15	175.48	1;2	S	NISSS(0.002)PS(0.997)VESLPGGR	NIS(-68)S(-43)S(-26)PS(26)VES(-35)LPGGR	7	2	-1.6723	7144	2789	120900.0		206340.0	59567.0	126700.0	130590.0	177620.0	205470.0	30873.0	62742.0	60366.0	40260.0	113210.0	24126.0		60389.0	146741.0	55995.1428571429	1.026276360620644	2.62060229713802	UP	0.0019181808663048
Q6P158	DHX57	sp|Q6P158|DHX57_HUMAN Putative ATP-dependent RNA helicase DHX57 OS=Homo sapiens OX=9606 GN=DHX57 PE=1 SV=2	132	1.0	81.4487	1.2987700000000002e-24	124.77	1	S	GLS(1)GEEEDDEPDCCNDER	GLS(81)GEEEDDEPDCCNDER	3	2	0.40877	5628	2223	75605.0		56586.0	17229.0	16547.0	116280.0	72867.0	96313.0			31960.0	26174.0	29853.0		16966.0	18540.0	64489.5714285714	24698.6	Na	2.6110618184258	UP	0.0435877484018179
P49736	MCM2	sp|P49736|MCM2_HUMAN DNA replication licensing factor MCM2 OS=Homo sapiens OX=9606 GN=MCM2 PE=1 SV=4	27	0.994331	22.4674	3.96179e-07	135.21	1	S	GNDPLTS(0.006)S(0.994)PGR	GNDPLT(-44)S(-22)S(22)PGR	8	2	0.25374	2858	1238	219360.0		117640.0			182560.0	484540.0	277800.0		79031.0	119740.0	69456.0	108550.0			117810.0	256380.0	98917.4	Na	2.59185947062903	UP	0.0382067268354772
P07900	HSP90AA1	sp|P07900|HS90A_HUMAN Heat shock protein HSP 90-alpha OS=Homo sapiens OX=9606 GN=HSP90AA1 PE=1 SV=5	231	1.0	66.1057	3.93376e-18	202.52	1	S	DKEVS(1)DDEAEEKEDK	DKEVS(66)DDEAEEKEDK	5	2	1.676	1575	663	354760.0	141590.0	87628.0	225250.0	104410.0			196430.0		42828.0	121250.0	65712.0	61724.0		48214.0	92188.0	185011.333333333	71986.0	1.8585054874892983	2.57010159382843	UP	0.0225634831162213
P24821	TNC	sp|P24821|TENA_HUMAN Tenascin OS=Homo sapiens OX=9606 GN=TNC PE=1 SV=3	72	0.999758	36.1673	9.91452e-179	323.31	1	S	LPVGSQCSVDLESAS(1)GEK	LPVGS(-220)QCS(-150)VDLES(-36)AS(36)GEK	15	2	0.35897	2174	967	461400.0	509050.0	833250.0	551190.0	586490.0	1621800.0	1365500.0	479730.0	87081.0		687010.0		372910.0	146520.0		277060.0	801051.25	314116.2	1.9951875366456984	2.55017490342746	UP	0.0484104714654091
Q4VX76	SYTL3	sp|Q4VX76|SYTL3_HUMAN Synaptotagmin-like protein 3 OS=Homo sapiens OX=9606 GN=SYTL3 PE=1 SV=3	231	0.999936	43.1304	1.16715e-09	162.0	1	S	SQS(1)DTAVNVTTR	S(-43)QS(43)DT(-48)AVNVT(-140)T(-140)R	3	2	0.77508	4980	2043	113030.0	141970.0	179450.0	109610.0	104960.0	170510.0	102960.0	192260.0	15472.0		64947.0			52595.0	68570.0	73026.0	139343.75	54922.0	Na	2.53712082589855	UP	0.0008284853393689
Q9UKT5	FBXO4	sp|Q9UKT5|FBX4_HUMAN F-box only protein 4 OS=Homo sapiens OX=9606 GN=FBXO4 PE=1 SV=2	12	0.999851	40.8267	3.80894e-15	154.48	1	S	SGTNS(1)PPPPFSDWGR	S(-42)GT(-41)NS(41)PPPPFS(-100)DWGR	5	2	-0.081223	9429	3649	262780.0	184210.0				380210.0	272160.0	326640.0		73926.0	89226.0		172780.0		115820.0		285200.0	112938.0	Na	2.52527935681524	UP	0.0045001894094207
P23396	RPS3	sp|P23396|RS3_HUMAN 40S ribosomal protein S3 OS=Homo sapiens OX=9606 GN=RPS3 PE=1 SV=2	221	0.999797	36.9802	6.96504e-38	236.75	1	T	DEILPTT(1)PISEQK	DEILPT(-37)T(37)PIS(-57)EQK	7	2	0.042615	10612	953	1785600.0	1425700.0	1419300.0	464470.0	1299700.0	2004400.0	3407500.0	2463600.0	465850.0	693450.0	563770.0	630040.0	721170.0	872630.0	950540.0	877310.0	1783783.75	721845.0	1.2708032354693637	2.47114512118253	UP	0.0046378700638126
Q96S44	TP53RK	sp|Q96S44|PRPK_HUMAN EKC/KEOPS complex subunit TP53RK OS=Homo sapiens OX=9606 GN=TP53RK PE=1 SV=2	8	0.99598	23.9402	2.68442e-28	147.08	1	T	AT(0.004)T(0.996)PADGEEPAPEAEALAAAR	AT(-24)T(24)PADGEEPAPEAEALAAAR	3	2	-0.84822	11611	3024	78544.0	72459.0	101890.0	26406.0		193700.0	76517.0	102310.0		49263.0		25380.0		12490.0	48367.0	53761.0	93118.0	37852.2	Na	2.4600419526474	UP	0.0447487947593292
Q13671	RIN1	sp|Q13671|RIN1_HUMAN Ras and Rab interactor 1 OS=Homo sapiens OX=9606 GN=RIN1 PE=1 SV=4	333	0.999824	37.7733	0.000317873	67.548	1	S	GS(1)PATSPHLGR	GS(38)PAT(-38)S(-51)PHLGR	2	2	0.99254	4211	1775	23945.0	18124.0	24812.0			29800.0		31341.0			9773.4		3086.8	14824.0	14132.0		25604.4	10454.05	Na	2.44923259406641	UP	0.003769867063898
Q9Y3Z3	SAMHD1	sp|Q9Y3Z3|SAMH1_HUMAN Deoxynucleoside triphosphate triphosphohydrolase SAMHD1 OS=Homo sapiens OX=9606 GN=SAMHD1 PE=1 SV=2	33	1.0	76.9132	1.1876099999999999e-35	166.76	1	S	TPSNTPSAEADWS(1)PGLELHPDYK	T(-110)PS(-100)NT(-90)PS(-77)AEADWS(77)PGLELHPDY(-120)K	13	3	-0.36421	9948	3798	339630.0	230200.0	212500.0			393930.0	536820.0	319670.0		60975.0			199730.0		80107.0	214480.0	338791.666666667	138823.0	1.718215393538592	2.4404577531581	UP	0.0189380102084612
Q7L591	DOK3	sp|Q7L591|DOK3_HUMAN Docking protein 3 OS=Homo sapiens OX=9606 GN=DOK3 PE=1 SV=2	330	0.999724	35.5872	5.758499999999999e-52	233.59	1	S	ATS(1)LPSLDTPGELR	AT(-36)S(36)LPS(-95)LDT(-130)PGELR	3	2	-0.0534	5905	2344	955330.0	511200.0	696630.0	372870.0	628690.0	669350.0	786300.0	984730.0	159240.0	292780.0	222610.0	211570.0	397640.0	244580.0	306140.0	478320.0	700637.5	289110.0	Na	2.42342879872713	UP	0.0001950291853133
Q9BX66	SORBS1	sp|Q9BX66|SRBS1_HUMAN Sorbin and SH3 domain-containing protein 1 OS=Homo sapiens OX=9606 GN=SORBS1 PE=1 SV=3	556	1.0	148.759	4.54403e-22	166.65	1	S	DIS(1)PEEIDLK	DIS(150)PEEIDLK	3	2	-1.1554	8078	3160	359560.0	714760.0	508360.0	488040.0	373250.0	918610.0	437720.0	849240.0	105790.0	256680.0	214500.0	371040.0	251830.0	121280.0	368810.0	252070.0	581192.5	242750.0	1.3085864090106774	2.39420185375901	UP	0.001272611295684
Q96BY7	ATG2B	sp|Q96BY7|ATG2B_HUMAN Autophagy-related protein 2 homolog B OS=Homo sapiens OX=9606 GN=ATG2B PE=1 SV=5	240	0.885387	8.87907	3.32634e-10	153.05	1	S	S(0.115)S(0.885)PVCSTAPVETEPK	S(-8.9)S(8.9)PVCS(-56)T(-85)APVET(-130)EPK	2	2	-0.95931	7377	2886	69893.0	63582.0	62697.0			89471.0	96941.0	104390.0		24409.0	21820.0		52462.0	25630.0	46037.0		81162.3333333333	34071.6	Na	2.38211100545127	UP	0.0010706619416921
Q9UBW5	BIN2	sp|Q9UBW5|BIN2_HUMAN Bridging integrator 2 OS=Homo sapiens OX=9606 GN=BIN2 PE=1 SV=3	444	0.98772	21.1403	1.5206400000000001e-18	154.48	1;2	S	PSSGNIPSSPTAS(0.002)GGGS(0.988)PT(0.008)S(0.003)PR	PS(-110)S(-110)GNIPS(-78)S(-54)PT(-50)AS(-27)GGGS(21)PT(-21)S(-25)PR	17	2	-0.26457	9206	3582	892780.0	493750.0	546830.0	255030.0	704450.0	358810.0	949270.0	1241700.0	70902.0	294340.0	263100.0	196950.0	665490.0		235680.0	273090.0	680327.5	285650.285714286	1.627796208857013	2.38167974626316	UP	0.0153351601570398
O15061	SYNM	sp|O15061|SYNEM_HUMAN Synemin OS=Homo sapiens OX=9606 GN=SYNM PE=1 SV=3	1049	1.0	41.5838	8.0689e-104	267.62	1;2	S	S(1)PAPGS(1)PDEEGGAEAPAAGIR	S(42)PAPGS(42)PDEEGGAEAPAAGIR	6	2	0.49306	413	174	3052600.0	4460300.0	2063700.0		1551400.0	2382400.0	2319600.0	4340900.0	820870.0	1278500.0	1252300.0	1194000.0	1271400.0	779940.0	1555400.0	1541100.0	2881557.14285714	1211688.75	1.4579990598558443	2.37813311616299	UP	0.0013634331769412
Q12802	AKAP13	sp|Q12802|AKP13_HUMAN A-kinase anchor protein 13 OS=Homo sapiens OX=9606 GN=AKAP13 PE=1 SV=2	2728	0.993985	22.183	7.65882e-07	122.13	1;2	S	SGSLDSELS(0.006)VS(0.994)PKR	S(-93)GS(-87)LDS(-57)ELS(-22)VS(22)PKR	11	2	-2.1717	3855	1655	119730.0		115400.0	38175.0	68444.0	108470.0	208210.0	144510.0	37970.0		58380.0	55117.0	32481.0	50768.0	51171.0	53335.0	114705.571428571	48460.2857142857	2.24563413729128	2.36700155060698	UP	0.0079353290896091
P04406	GAPDH	sp|P04406|G3P_HUMAN Glyceraldehyde-3-phosphate dehydrogenase OS=Homo sapiens OX=9606 GN=GAPDH PE=1 SV=3	211	0.733581	4.39883	1.766e-07	118.26	1	T	GALQNIIPAS(0.266)T(0.734)GAAK	GALQNIIPAS(-4.4)T(4.4)GAAK	11	2	-0.86834	10484	599	102650.0	106130.0	106890.0	49073.0	32796.0	190330.0	123440.0	259400.0	7081.7	93033.0	32374.0	19742.0	68113.0	29462.0	70760.0	90521.0	121338.625	51385.8375	1.7795110221268164	2.36132426565977	UP	0.0276847625742599
P07900	HSP90AA1	sp|P07900|HS90A_HUMAN Heat shock protein HSP 90-alpha OS=Homo sapiens OX=9606 GN=HSP90AA1 PE=1 SV=5	263	1.0	204.624	2.92768e-208	374.01	1	S	ESEDKPEIEDVGS(1)DEEEEKK	ES(-200)EDKPEIEDVGS(200)DEEEEKK	13	3	0.94066	1576	663	1471300.0	1294600.0	1245600.0	1088700.0	250370.0	1922900.0	1453900.0	1089500.0	147240.0	395460.0	487770.0	349360.0	576800.0	456680.0	686300.0	1119000.0	1227108.75	527326.25	1.8585054874892983	2.32703900099796	UP	0.0031703410690665
P46821	MAP1B	sp|P46821|MAP1B_HUMAN Microtubule-associated protein 1B OS=Homo sapiens OX=9606 GN=MAP1B PE=1 SV=2	1389	0.995815	23.7645	1.1017600000000001e-33	157.58	1;2	S	ASVSPMDEPVPDS(0.004)ES(0.996)PIEK	AS(-120)VS(-120)PMDEPVPDS(-24)ES(24)PIEK	15	2	-1.5189	2706	1197	529090.0	499280.0	272410.0		156780.0	467710.0	623980.0	529030.0	66165.0	227050.0	107850.0	210160.0	279640.0	139340.0	201190.0	291730.0	439754.285714286	190390.625	2.256149466023204	2.30974758192157	UP	0.0021406588571542
Q02818	NUCB1	sp|Q02818|NUCB1_HUMAN Nucleobindin-1 OS=Homo sapiens OX=9606 GN=NUCB1 PE=1 SV=4	369	1.0	72.2125	1.37579e-72	282.72	1	S	AQRLS(1)QETEALGR	AQRLS(72)QET(-72)EALGR	5	2	0.40002	3464	1563	1648000.0	1593400.0	1495000.0	509220.0	684500.0	1296600.0	1616500.0	2138800.0	176050.0	391290.0	446740.0	681550.0	902260.0	830670.0	799610.0	575260.0	1372752.5	600428.75	1.3341600272809002	2.28628709068312	UP	0.0024106678319478
Q14315	FLNC	sp|Q14315|FLNC_HUMAN Filamin-C OS=Homo sapiens OX=9606 GN=FLNC PE=1 SV=3	2233	1.0	80.6229	7.61143e-08	159.93	1	S	LGS(1)FGSITR	LGS(81)FGS(-81)IT(-120)R	3	2	-0.15392	4375	1819	2571000.0	2433100.0	1844100.0	1142500.0	1269300.0	1963700.0	1422200.0	2407900.0	509850.0	1218600.0	748490.0	1921100.0	909580.0	281490.0	552530.0	493670.0	1881725.0	829413.75	2.229892605011766	2.26874102340358	UP	0.0017058487596878
Q4L180	FILIP1L	sp|Q4L180|FIL1L_HUMAN Filamin A-interacting protein 1-like OS=Homo sapiens OX=9606 GN=FILIP1L PE=1 SV=2	986	1.0	71.1713	5.8287899999999994e-21	147.14	1;2	T	AQT(1)PESCGSLTPER	AQT(71)PES(-71)CGS(-100)LT(-120)PER	3	2	0.15172	11174	2038	273130.0	181820.0	288330.0	47759.0	212600.0	275050.0	277680.0	226050.0	66698.0	120090.0	184620.0	98824.0	106850.0	53175.0	107930.0	52404.0	222802.375	98823.875	1.765887210177409	2.25453995808199	UP	0.0017864076145138
O15061	SYNM	sp|O15061|SYNEM_HUMAN Synemin OS=Homo sapiens OX=9606 GN=SYNM PE=1 SV=3	653	0.999984	48.0953	1.05784e-69	233.31	1	S	QFTQS(1)PETEASADSFPDTK	QFT(-48)QS(48)PET(-67)EAS(-140)ADS(-180)FPDT(-190)K	5	2	1.402	411	174	790450.0	923930.0	602670.0	356240.0	223980.0	553990.0	466400.0	917410.0	197460.0	277620.0	351720.0	252300.0		91724.0	335010.0	373440.0	604383.75	268467.714285714	1.4579990598558443	2.25123438625767	UP	0.0064471667567156
Q15149	PLEC	sp|Q15149|PLEC_HUMAN Plectin OS=Homo sapiens OX=9606 GN=PLEC PE=1 SV=3	584	1.0	63.9085	0.000162829	83.214	1	S	DLDKADS(1)MIR	DLDKADS(64)MIR	7	2	1.2881	4586	1898	22500.0	37730.0	26969.0			34420.0		39151.0	8193.1	11982.0				11583.0	22851.0	16816.0	32154.0	14285.02	0.7813399897293889	2.25088939322451	UP	0.0023881353899085
O95817	BAG3	sp|O95817|BAG3_HUMAN BAG family molecular chaperone regulator 3 OS=Homo sapiens OX=9606 GN=BAG3 PE=1 SV=3	377	0.999954	43.3759	6.26573e-35	141.11	1;2	S	VPPAPVPCPPPS(1)PGPSAVPSSPK	VPPAPVPCPPPS(43)PGPS(-43)AVPS(-81)S(-72)PK	12	3	-1.3198	1320	496	779660.0	943290.0	595050.0		417020.0	515260.0	833570.0	933240.0	41536.0	437860.0	190100.0	440230.0	620450.0	257130.0	344790.0	237150.0	716727.142857143	321155.75	1.1080947114869242	2.23171200533431	UP	0.0016457429757077
P04406	GAPDH	sp|P04406|G3P_HUMAN Glyceraldehyde-3-phosphate dehydrogenase OS=Homo sapiens OX=9606 GN=GAPDH PE=1 SV=3	210	0.723317	4.17347	2.56425e-07	104.0	1	S	GALQNIIPAS(0.723)T(0.277)GAAK	GALQNIIPAS(4.2)T(-4.2)GAAK	10	2	-0.12952	1478	599	172050.0	106130.0	106890.0	49073.0		190330.0	123440.0	259400.0	7081.7	93033.0	32374.0	19742.0	68113.0	29462.0	132920.0	136270.0	143901.857142857	64874.4625	1.7795110221268164	2.21815875765995	UP	0.0243176706650549
Q8IV36	HID1	sp|Q8IV36|HID1_HUMAN Protein HID1 OS=Homo sapiens OX=9606 GN=HID1 PE=1 SV=1	593	0.99774	26.4523	2.65692e-19	128.31	1	S	T(0.002)GS(0.998)QEGTSMEGSR	T(-26)GS(26)QEGT(-59)S(-66)MEGS(-77)R	3	2	0.95306	6255	2466	40676.0	28133.0	27699.0					63137.0			10233.0		19180.0	21078.0	14395.0	25142.0	39911.25	18005.6	Na	2.21660205713778	UP	0.027142139851222
P08238;Q58FF7	HSP90AB1; HSP90AB3P	sp|P08238|HS90B_HUMAN Heat shock protein HSP 90-beta OS=Homo sapiens OX=9606 GN=HSP90AB1 PE=1 SV=4;sp|Q58FF7|H90B3_HUMAN Putative heat shock protein HSP 90-beta-3 OS=Homo sapiens OX=9606 GN=HSP90AB3P PE=5 SV=1	226;205	1.0	184.551	7.89686e-87	266.24	1	S	EKEIS(1)DDEAEEEKGEK	EKEIS(180)DDEAEEEKGEK	5	3	0.79529	1593	674	178530.0	112960.0	105930.0	117630.0	40905.0	234160.0		211590.0		45423.0	63303.0	29696.0	82922.0	51025.0	66413.0	114360.0	143100.714285714	64734.5714285714	1.939267900790752	2.21057637561736	UP	0.0151780049189522
Q8NE71	ABCF1	sp|Q8NE71|ABCF1_HUMAN ATP-binding cassette sub-family F member 1 OS=Homo sapiens OX=9606 GN=ABCF1 PE=1 SV=2	109	0.952801	13.0552	1.02759e-07	113.66	1	S	LSVPT(0.047)S(0.953)DEEDEVPAPKPR	LS(-43)VPT(-13)S(13)DEEDEVPAPKPR	6	3	0.82436	6710	2630		324340.0	428060.0		290880.0	563530.0	717690.0	445740.0		109150.0	233810.0		273220.0		153480.0	276840.0	461706.666666667	209300.0	1.6812965731392842	2.2059563624781	UP	0.0099410363885755
Q5TCZ1	SH3PXD2A	sp|Q5TCZ1|SPD2A_HUMAN SH3 and PX domain-containing protein 2A OS=Homo sapiens OX=9606 GN=SH3PXD2A PE=1 SV=1	547	0.999981	47.2619	2.22915e-97	284.12	1	S	EAEEGPTGASESQDS(1)PR	EAEEGPT(-120)GAS(-69)ES(-47)QDS(47)PR	15	2	-0.027787	5234	2124	170830.0	123910.0	183950.0		123710.0	244450.0		194960.0	35622.0	101030.0	70476.0	58145.0	147620.0	84367.0	77271.0	55662.0	173635.0	78774.125	Na	2.20421362979278	UP	0.000794880441233
P46940	IQGAP1	sp|P46940|IQGA1_HUMAN Ras GTPase-activating-like protein IQGAP1 OS=Homo sapiens OX=9606 GN=IQGAP1 PE=1 SV=1	330	1.0	99.1742	1.86069e-05	120.65	1	S	ALQS(1)PALGLR	ALQS(99)PALGLR	4	2	-0.38212	2761	1201	266680.0	160470.0	221160.0			180160.0	301780.0	273270.0	54802.0	89227.0	149160.0	75586.0	132390.0	96799.0	118260.0	133440.0	233920.0	106208.0	1.3839377955736938	2.20247062368183	UP	0.0001611805209112
P16144	ITGB4	sp|P16144|ITB4_HUMAN Integrin beta-4 OS=Homo sapiens OX=9606 GN=ITGB4 PE=1 SV=5	1530	0.981227	17.1937	4.26593e-05	85.081	1	T	LTAGVPDT(0.981)PT(0.019)R	LT(-43)AGVPDT(17)PT(-17)R	8	2	-1.2437	10555	826		61588.0	147620.0		52475.0	102470.0	70056.0					35755.0	47768.0		35325.0	39013.0	86841.8	39465.25	0.7619902599111544	2.20046243213967	UP	0.04853449690464
P20962	PTMS	sp|P20962|PTMS_HUMAN Parathymosin OS=Homo sapiens OX=9606 GN=PTMS PE=1 SV=2	2	0.999999	59.2662	6.79286e-15	118.64	1;2	S	S(1)EKS(1)VEAAAELSAK	S(59)EKS(50)VEAAAELS(-50)AK	1	2	-0.83087	2035	911	195610.0	153410.0	131130.0	65361.0		216560.0	179940.0	233160.0	30075.0	58635.0	74477.0		124620.0	47472.0	104660.0	99796.0	167881.571428571	77105.0	Na	2.17731108784867	UP	0.0035922720414854
O95171	SCEL	sp|O95171|SCEL_HUMAN Sciellin OS=Homo sapiens OX=9606 GN=SCEL PE=1 SV=2	475	1.0	198.084	7.84941e-65	249.72	1	S	SSEQGLDEHINVS(1)PK	S(-210)S(-200)EQGLDEHINVS(200)PK	13	2	-0.54545	1141	445	519620.0	95107.0	429170.0		171760.0	550140.0	563260.0	563110.0	244640.0	122630.0	429810.0	104140.0	249700.0	88679.0	150410.0	130540.0	413166.714285714	190068.625	0.7859599255422179	2.17377652037896	UP	0.0174614297749188
Q16629	SRSF7	sp|Q16629|SRSF7_HUMAN Serine/arginine-rich splicing factor 7 OS=Homo sapiens OX=9606 GN=SRSF7 PE=1 SV=1	192	0.999725	35.6042	1.18821e-05	150.24	1	S	YFQS(1)PSR	Y(-110)FQS(36)PS(-36)R	4	2	1.2046	4803	1978	289500.0	144550.0	247320.0	76265.0	152440.0	258210.0	534040.0	311970.0	67987.0	46742.0		75146.0	219410.0	92194.0	167050.0	143250.0	251786.875	115968.428571429	0.7425258503053875	2.1711674298054	UP	0.0343794912714009
O95049	TJP3	sp|O95049|ZO3_HUMAN Tight junction protein ZO-3 OS=Homo sapiens OX=9606 GN=TJP3 PE=1 SV=3	203	1.0	106.112	0.000522295	106.11	1	S	RRDS(1)EEFGVK	RRDS(110)EEFGVK	4	2	-0.78128	1121	439	39914.0		25210.0			26598.0		46129.0	7968.4		28161.0		15011.0	2262.2	27438.0	14548.0	34462.75	15898.1	Na	2.16772759008938	UP	0.0234491630004926
P53814	SMTN	sp|P53814|SMTN_HUMAN Smoothelin OS=Homo sapiens OX=9606 GN=SMTN PE=1 SV=7	514	0.999999	58.3818	0.00014066	120.65	1	S	VNS(1)PGTLAR	VNS(58)PGT(-58)LAR	3	2	0.49906	3050	1328	97733.0	264310.0	91497.0		97445.0		108980.0	137390.0	80168.0	87114.0	48110.0		57277.0	58801.0	61163.0	39855.0	132892.5	61784.0	1.3906741079202911	2.15092095040787	UP	0.0188599826825321
Q9Y478	PRKAB1	sp|Q9Y478|AAKB1_HUMAN 5'-AMP-activated protein kinase subunit beta-1 OS=Homo sapiens OX=9606 GN=PRKAB1 PE=1 SV=4	182	0.855288	8.39326	3.8000199999999996e-42	132.08	1	S	CSDVSELS(0.019)S(0.124)S(0.855)PPGPY(0.002)HQEPYVCKPEER	CS(-80)DVS(-64)ELS(-17)S(-8.4)S(8.4)PPGPY(-26)HQEPY(-37)VCKPEER	10	3	-1.571	9953	3800	961200.0		792570.0			621930.0	847620.0					410930.0		244780.0	456670.0	396160.0	805830.0	377135.0	1.5368917632566212	2.13671496944065	UP	0.0022504053647049
Q86TI0	TBC1D1	sp|Q86TI0|TBCD1_HUMAN TBC1 domain family member 1 OS=Homo sapiens OX=9606 GN=TBC1D1 PE=1 SV=2	237	0.999999	59.2447	0.000925173	108.3	1	S	SFS(1)QPGLR	S(-59)FS(59)QPGLR	3	2	-1.7125	6080	2405		51750.0	55746.0			76114.0	71821.0	71042.0		24515.0	40679.0				27270.0	30216.0	65294.6	30670.0	Na	2.12894033257255	UP	0.0009093368035282
Q9UP83	COG5	sp|Q9UP83|COG5_HUMAN Conserved oligomeric Golgi complex subunit 5 OS=Homo sapiens OX=9606 GN=COG5 PE=1 SV=3	197	1.0	106.112	5.07186e-05	108.34	1	S	LQGQLQGGS(1)R	LQGQLQGGS(110)R	9	2	0.65875	9609	3707	29550.0		14193.0			12754.0	27948.0	32808.0	4749.5	8755.7	13947.0	6175.1			16338.0	17424.0	23450.6	11231.55	1.2992477031945553	2.08792196980826	UP	0.0231083521464702
Q09666	AHNAK	sp|Q09666|AHNK_HUMAN Neuroblast differentiation-associated protein AHNAK OS=Homo sapiens OX=9606 GN=AHNAK PE=1 SV=2	5749	0.999971	45.3098	2.70343e-44	188.82	1;2	S	AS(1)LGSLEGEAEAEASSPK	AS(45)LGS(-45)LEGEAEAEAS(-160)S(-160)PK	2	2	-0.17036	3734	1641	130460.0	214440.0	187920.0	135240.0	65117.0	307050.0	253460.0	116190.0	39870.0	66603.0	153360.0	75959.0	210080.0		8011.4	47439.0	176234.625	85903.2	0.4553694991933047	2.0515490109798	UP	0.0382694898929802
Q86UP2	KTN1	sp|Q86UP2|KTN1_HUMAN Kinectin OS=Homo sapiens OX=9606 GN=KTN1 PE=1 SV=1	75	0.994394	23.1329	6.785720000000001e-23	163.25	1	S	EIQNGNLHES(0.994)DS(0.005)ES(0.001)VPR	EIQNGNLHES(23)DS(-23)ES(-31)VPR	10	2	0.28149	6105	2417	150220.0	116420.0			152420.0	213420.0	179950.0	284390.0	107100.0		119550.0	76132.0	115720.0	29883.0	78794.0	100190.0	182803.333333333	89624.1428571429	1.039090119281144	2.03966618263467	UP	0.0040117212536618
O00151	PDLIM1	sp|O00151|PDLI1_HUMAN PDZ and LIM domain protein 1 OS=Homo sapiens OX=9606 GN=PDLIM1 PE=1 SV=4	90	1.0	66.8029	4.68759e-07	130.71	1	S	VWS(1)PLVTEEGKR	VWS(67)PLVT(-67)EEGKR	3	2	0.37357	167	80	106070.0	261350.0	84547.0		89318.0	146600.0	101200.0	162940.0	54090.0	120970.0	18906.0	42616.0	70238.0	67693.0	78354.0	82014.0	136003.571428571	66860.125	1.4166575173506073	2.03415072030708	UP	0.0153590164162854
Q13303;Q14722	KCNAB2; KCNAB1	sp|Q13303|KCAB2_HUMAN Voltage-gated potassium channel subunit beta-2 OS=Homo sapiens OX=9606 GN=KCNAB2 PE=1 SV=2;sp|Q14722|KCAB1_HUMAN Voltage-gated potassium channel subunit beta-1 OS=Homo sapiens OX=9606 GN=KCNAB1 PE=1 SV=1	112;164	0.91266	10.2228	0.000470758	84.999	1	S	RS(0.087)S(0.913)LVITTK	RS(-10)S(10)LVIT(-33)T(-37)K	3	2	3.2793	4048	1720	55024.0	57750.0	77470.0			89907.0			12978.0	32075.0	26117.0		51575.0	33417.0	50735.0		70037.75	34482.8333333333	1.361610302068453	2.03109034930424	UP	0.007470469439366
P10644	PRKAR1A	sp|P10644|KAP0_HUMAN cAMP-dependent protein kinase type I-alpha regulatory subunit OS=Homo sapiens OX=9606 GN=PRKAR1A PE=1 SV=1	83	1.0	133.128	2.7683e-40	204.33	1	S	EDEIS(1)PPPPNPVVK	EDEIS(130)PPPPNPVVK	5	2	0.28273	1681	736	475510.0	403720.0	558900.0	481060.0	527860.0	1078700.0	918230.0	906760.0	85089.0	211820.0	460780.0	235990.0	417440.0	226160.0	411110.0	595990.0	668842.5	330547.375	1.186276888896079	2.02343915149833	UP	0.0074901171541542
Q96SB3	PPP1R9B	sp|Q96SB3|NEB2_HUMAN Neurabin-2 OS=Homo sapiens OX=9606 GN=PPP1R9B PE=1 SV=3	100	0.997547	26.0923	4.04878e-15	177.64	1	S	AS(0.002)S(0.998)LNENVDHSALLK	AS(-26)S(26)LNENVDHS(-130)ALLK	3	2	0.72639	7775	3032	132520.0	89410.0	106600.0	32775.0	195820.0	140460.0	142190.0	71914.0	119210.0	308500.0	307130.0	190720.0	348070.0			95840.0	113961.125	228245.0	0.9251765875552824	0.499292974654428	DOWN	0.0204324836999858
Q99996	AKAP9	sp|Q99996|AKAP9_HUMAN A-kinase anchor protein 9 OS=Homo sapiens OX=9606 GN=AKAP9 PE=1 SV=4	1642	0.72813	4.27849	3.21296e-05	89.359	1	S	S(0.272)S(0.728)IDNENLVSER	S(-4.3)S(4.3)IDNENLVS(-80)ER	2	2	0.4087	7934	3089	42106.0			11942.0	43901.0	91622.0	60915.0	86742.0	94498.0		81061.0			138090.0	136850.0		56204.6666666667	112624.75	1.2700115443614493	0.499043653075072	DOWN	0.0187557313154667
Q92766	RREB1	sp|Q92766|RREB1_HUMAN Ras-responsive element-binding protein 1 OS=Homo sapiens OX=9606 GN=RREB1 PE=1 SV=3	1320	0.997247	25.5915	5.36933e-60	246.67	1	S	QVAGDAPVEQATAET(0.003)AS(0.997)PVHR	QVAGDAPVEQAT(-58)AET(-26)AS(26)PVHR	17	3	0.2657	7201	2811	42381.0	23054.0		5545.7	20932.0	59621.0	64874.0	86079.0	38993.0	58903.0	105560.0	114930.0	103610.0	72257.0	124350.0	74772.0	43212.3857142857	86671.875	Na	0.498574488140308	DOWN	0.0132249451844446
O15014	ZNF609	sp|O15014|ZN609_HUMAN Zinc finger protein 609 OS=Homo sapiens OX=9606 GN=ZNF609 PE=1 SV=2	467	0.994968	23.0011	3.4887e-10	132.4	1	S	T(0.005)NS(0.995)MGSATGPLPGTK	T(-23)NS(23)MGS(-43)AT(-70)GPLPGT(-100)K	3	2	-1.4565	365	165	41976.0		35315.0		18629.0	39191.0		24415.0	43880.0	72304.0	75400.0	92936.0	83397.0		54562.0	26720.0	31905.2	64171.2857142857	Na	0.497188105939684	DOWN	0.016756850513813
O00712	NFIB	sp|O00712|NFIB_HUMAN Nuclear factor 1 B-type OS=Homo sapiens OX=9606 GN=NFIB PE=1 SV=2	312	0.916648	12.4987	2.12536e-08	110.58	1	S	DQDMS(0.052)S(0.917)PT(0.023)T(0.009)MK	DQDMS(-12)S(12)PT(-16)T(-20)MK	6	2	-0.24621	245	124	208650.0	178050.0	61331.0		107740.0	161910.0	119060.0	93969.0	251580.0	395850.0	129060.0	271190.0	208410.0	374000.0	317190.0	193590.0	132958.571428571	267608.75	Na	0.496839402405831	DOWN	0.0044686130201381
O95292	VAPB	sp|O95292|VAPB_HUMAN Vesicle-associated membrane protein-associated protein B/C OS=Homo sapiens OX=9606 GN=VAPB PE=1 SV=3	156	0.994842	23.0441	2.08668e-06	115.79	1	S	S(0.995)LS(0.005)SSLDDTEVKK	S(23)LS(-23)S(-37)S(-56)LDDT(-92)EVKK	1	2	0.71027	1181	457			22962.0		18401.0	17928.0		22003.0	34832.0	50812.0		47169.0	52656.0	19963.0	40097.0		20323.5	40921.5	0.9253692530785388	0.49664601737473	DOWN	0.0116847664822236
Q9ULD9	ZNF608	sp|Q9ULD9|ZN608_HUMAN Zinc finger protein 608 OS=Homo sapiens OX=9606 GN=ZNF608 PE=1 SV=4	627	1.0	100.335	2.12407e-10	164.28	1	S	APAS(1)PGAGNPPGTPK	APAS(100)PGAGNPPGT(-100)PK	4	2	1.1192	9466	3662	37730.0		85620.0		27071.0	54786.0		41018.0	73149.0	89110.0	138810.0	88857.0	151740.0	54026.0	98663.0		49245.0	99193.5714285714	Na	0.496453543216366	DOWN	0.0189024309743559
Q9Y490	TLN1	sp|Q9Y490|TLN1_HUMAN Talin-1 OS=Homo sapiens OX=9606 GN=TLN1 PE=1 SV=3	1021	1.0	107.725	1.54033e-140	280.3	1	S	ASVPTIQDQASAMQLS(1)QCAK	AS(-220)VPT(-200)IQDQAS(-110)AMQLS(110)QCAK	16	2	-0.63197	9969	3802	239150.0	655590.0	193000.0		500250.0	219700.0	297120.0	336460.0	745800.0	672790.0	660540.0	433810.0	1136900.0	501560.0	960620.0	507920.0	348752.857142857	702492.5	0.7962379071744488	0.496450648430919	DOWN	0.0066123807508634
Q9UKM9	RALY	sp|Q9UKM9|RALY_HUMAN RNA-binding protein Raly OS=Homo sapiens OX=9606 GN=RALY PE=1 SV=1	135	1.0	50.8344	1.1072e-09	187.51	1	S	LS(1)PVPVPR	LS(51)PVPVPR	2	2	0.046642	9421	3644	2909400.0	2303500.0	2267100.0		2542500.0	2693100.0	4201200.0	3841700.0	4445200.0	4527100.0	9435200.0	8425000.0		2692900.0	7500400.0	4839500.0	2965500.0	5980757.14285714	0.5082690622182631	0.495840230453383	DOWN	0.0095545070629282
Q8WUI4	HDAC7	sp|Q8WUI4|HDAC7_HUMAN Histone deacetylase 7 OS=Homo sapiens OX=9606 GN=HDAC7 PE=1 SV=2	155	1.0	74.9603	2.24067e-13	192.95	1	S	KTVS(1)EPNLK	KT(-75)VS(75)EPNLK	4	2	1.3222	6949	2725	36135.0	27225.0	41670.0		21769.0	40991.0		68582.0	44992.0	78832.0	98420.0	47537.0	140160.0	51496.0	98672.0	75880.0	39395.3333333333	79498.625	Na	0.49554735485467	DOWN	0.0175755153080886
O60716	CTNND1	sp|O60716|CTND1_HUMAN Catenin delta-1 OS=Homo sapiens OX=9606 GN=CTNND1 PE=1 SV=1	349	1.0	76.615	1.65836e-16	183.08	1;2	S	GSLAS(1)LDSLRK	GS(-77)LAS(77)LDS(-77)LRK	5	2	-0.49427	772	305	240630.0	177930.0	492810.0	180090.0	317690.0	382520.0	368640.0	380670.0	463800.0	575680.0	1221200.0	794640.0	955240.0		210910.0	270120.0	317622.5	641655.714285714	0.503303338742194	0.495004552953408	DOWN	0.0335866492787557
Q9NZN5	ARHGEF12	sp|Q9NZN5|ARHGC_HUMAN Rho guanine nucleotide exchange factor 12 OS=Homo sapiens OX=9606 GN=ARHGEF12 PE=1 SV=1	341	0.989111	22.6162	9.646759999999999e-88	236.37	1	S	SETIQDTDTQSLVGS(0.989)PS(0.005)T(0.005)R	S(-110)ET(-110)IQDT(-66)DT(-54)QS(-43)LVGS(23)PS(-23)T(-23)R	15	2	-3.1141	8988	3512		36923.0			37338.0	76473.0	40886.0	77864.0	65019.0	192520.0			82877.0	92183.0	116780.0	105630.0	53896.8	109168.166666667	0.6708011569788604	0.493704361314119	DOWN	0.0325091144132493
Q13425	SNTB2	sp|Q13425|SNTB2_HUMAN Beta-2-syntrophin OS=Homo sapiens OX=9606 GN=SNTB2 PE=1 SV=1	95	1.0	195.092	1.69466e-25	222.48	1	S	GLGPPS(1)PPAPPR	GLGPPS(200)PPAPPR	6	2	-0.1621	4072	1733	2252400.0	3948400.0	4202700.0	1545700.0	2789500.0	4317400.0	2364400.0	5767500.0	5687300.0	8007200.0	5259600.0	6604300.0	8238300.0	7048800.0	8474400.0	5833800.0	3398500.0	6894212.5	0.5437915778911498	0.492949702377175	DOWN	0.0001151647527577
Q02952	AKAP12	sp|Q02952|AKA12_HUMAN A-kinase anchor protein 12 OS=Homo sapiens OX=9606 GN=AKAP12 PE=1 SV=4	286	0.999888	39.6242	1.25819e-178	321.09	1;2	S	SAESPTS(1)PVTSETGSTFK	S(-170)AES(-110)PT(-40)S(40)PVT(-87)S(-55)ET(-92)GS(-110)T(-110)FK	7	2	0.77382	3487	1565		585500.0	79865.0		771000.0	1447500.0	510650.0	732710.0	600100.0	2395700.0	368290.0	1421900.0	1571800.0	1572500.0	1539800.0	1702800.0	687870.833333333	1396611.25	0.5848386474672153	0.492528492329797	DOWN	0.039286793718511
O75376	NCOR1	sp|O75376|NCOR1_HUMAN Nuclear receptor corepressor 1 OS=Homo sapiens OX=9606 GN=NCOR1 PE=1 SV=2	1472	1.0	104.725	6.93805e-08	149.14	1	S	AQLS(1)PGIYDDTSAR	AQLS(100)PGIY(-110)DDT(-100)S(-110)AR	4	2	2.4696	880	353		58906.0	56718.0			79744.0		80401.0	111440.0	157580.0	165490.0	159260.0	200340.0	113560.0	138040.0	76888.0	68942.25	140324.75	0.7126269227287717	0.491304990744683	DOWN	0.0055431768132835
Q14152	EIF3A	sp|Q14152|EIF3A_HUMAN Eukaryotic translation initiation factor 3 subunit A OS=Homo sapiens OX=9606 GN=EIF3A PE=1 SV=1	584	1.0	69.9148	0.00106477	99.855	1	S	LES(1)LNIQR	LES(70)LNIQR	3	2	-1.2	4303	1802		15394.0			9664.2	8304.8		14515.0		22506.0		21482.0	34542.0		13854.0	29735.0	11969.5	24423.8	1.2145023325945368	0.490075254464907	DOWN	0.0237677267191771
P11532	DMD	sp|P11532|DMD_HUMAN Dystrophin OS=Homo sapiens OX=9606 GN=DMD PE=1 SV=3	3623	0.999962	46.4707	9.011769999999999e-22	185.18	1	S	SDS(1)SQPMLLR	S(-48)DS(46)S(-46)QPMLLR	3	2	-0.50902	1734	754	150930.0	213640.0	153240.0	81975.0	273530.0	171550.0	114980.0	163300.0		477730.0	374190.0	573660.0	470680.0	94974.0	237980.0	140970.0	165393.125	338597.714285714	1.0342364865222318	0.488464977824506	DOWN	0.0246805225744749
Q96CV9	OPTN	sp|Q96CV9|OPTN_HUMAN Optineurin OS=Homo sapiens OX=9606 GN=OPTN PE=1 SV=3	177	0.999848	40.2046	3.28872e-15	104.76	1	S	LNSSGSSEDS(1)FVEIR	LNS(-61)S(-48)GS(-44)S(-40)EDS(40)FVEIR	10	2	1.243	7391	2891		25367.0	49600.0		31808.0	35749.0	18572.0		50170.0	91732.0		45796.0	95722.0			46483.0	32219.2	65980.6	0.7691946686690445	0.488313231465006	DOWN	0.027183479046089
O75410	TACC1	sp|O75410|TACC1_HUMAN Transforming acidic coiled-coil-containing protein 1 OS=Homo sapiens OX=9606 GN=TACC1 PE=1 SV=2	287	1.0	42.0608	0.000503304	73.655	1	S	FQKS(1)PPDLK	FQKS(42)PPDLK	4	2	-0.51448	901	361	16091.0	78454.0				37198.0		94092.0		174390.0			96062.0	78220.0	119610.0	111940.0	56458.75	116044.4	0.8554852973562733	0.48652713961208	DOWN	0.0437914397265026
Q96A19	CCDC102A	sp|Q96A19|C102A_HUMAN Coiled-coil domain-containing protein 102A OS=Homo sapiens OX=9606 GN=CCDC102A PE=1 SV=2	12	0.999655	34.6161	0.000301161	83.775	1	S	LAES(1)PQLSK	LAES(35)PQLS(-35)K	4	2	-1.6179	7310	2861	20378.0		19620.0		19536.0			25251.0	27443.0	69557.0	51180.0		41645.0		37027.0	34773.0	21196.25	43604.1666666667	Na	0.486106067845198	DOWN	0.0196314556719881
P02545	LMNA	sp|P02545|LMNA_HUMAN Prelamin-A/C OS=Homo sapiens OX=9606 GN=LMNA PE=1 SV=1	153	0.997948	27.0993	0.000164637	88.42	1	S	EAALST(0.002)ALS(0.998)EKR	EAALS(-40)T(-27)ALS(27)EKR	9	2	1.221	1392	556		18815.0	17639.0		10817.0			15606.0	20877.0	26108.0		37389.0	38343.0		48864.0	23385.0	15719.25	32494.3333333333	0.6067167953602859	0.483753577546854	DOWN	0.0185142756666529
P35221	CTNNA1	sp|P35221|CTNA1_HUMAN Catenin alpha-1 OS=Homo sapiens OX=9606 GN=CTNNA1 PE=1 SV=1	690	1.0	105.789	1.46346e-09	129.04	1	S	IAEQVAS(1)FQEEK	IAEQVAS(110)FQEEK	7	2	1.9915	2406	1076	53365.0		57847.0	26446.0	75071.0				77984.0	137330.0	96866.0	81466.0	163220.0	93721.0	151870.0	77407.0	53182.25	109983.0	0.5229847999150506	0.483549730412882	DOWN	0.0145379105222081
Q05682	CALD1	sp|Q05682|CALD1_HUMAN Caldesmon OS=Homo sapiens OX=9606 GN=CALD1 PE=1 SV=3	789	0.999416	33.484	1.61829e-68	270.91	1	S	QSVDKVTS(0.999)PTKV	QS(-120)VDKVT(-33)S(33)PT(-39)KV	8	2	1.0711	3581	1592	1262600.0	509000.0	1118000.0	504500.0	1016400.0	964830.0	829260.0	959900.0	2009100.0	1705200.0	796020.0	1638400.0	2324100.0	1708400.0	2159100.0	2507200.0	895561.25	1855940.0	0.9635649663137632	0.482537824498637	DOWN	0.0004486077655307
Q13425	SNTB2	sp|Q13425|SNTB2_HUMAN Beta-2-syntrophin OS=Homo sapiens OX=9606 GN=SNTB2 PE=1 SV=1	393	0.994306	22.4212	4.27029e-09	117.77	1	S	S(0.994)PS(0.006)LGSDLTFATR	S(22)PS(-22)LGS(-83)DLT(-100)FAT(-110)R	1	2	-0.93845	4077	1733		43293.0				66928.0	26892.0	63599.0	132930.0	150780.0	38473.0	97176.0	141750.0	94597.0	72730.0		50178.0	104062.285714286	0.5437915778911498	0.482191983921717	DOWN	0.0355997254453304
Q9H425	C1orf198	sp|Q9H425|CA198_HUMAN Uncharacterized protein C1orf198 OS=Homo sapiens OX=9606 GN=C1orf198 PE=1 SV=1	289	1.0	52.591	0.000205062	79.059	1	S	LPS(1)PDVR	LPS(53)PDVR	3	2	1.2362	8428	3280			40894.0		90620.0	84066.0		49243.0		153450.0			173960.0	112880.0	128190.0	118190.0	66205.75	137334.0	0.5442455215282583	0.482078363697264	DOWN	0.0041099403574944
O14867	BACH1	sp|O14867|BACH1_HUMAN Transcription regulator protein BACH1 OS=Homo sapiens OX=9606 GN=BACH1 PE=1 SV=2	445	0.999778	36.5391	1.66399e-05	129.69	1	S	ISES(1)PEPGQR	IS(-37)ES(37)PEPGQR	4	2	1.2245	326	153	44362.0	19202.0	48501.0	34025.0	32277.0	48821.0		61091.0	56263.0		128080.0	79041.0		67256.0	96623.0		41182.7142857143	85452.6	Na	0.481936351681684	DOWN	0.0044861355996463
Q69YQ0	SPECC1L	sp|Q69YQ0|CYTSA_HUMAN Cytospin-A OS=Homo sapiens OX=9606 GN=SPECC1L PE=1 SV=3	868	0.999261	34.104	0.000176916	92.707	1	S	TPLS(0.999)PSPMK	T(-34)PLS(34)PS(-35)PMK	4	2	-1.751	5496	2186		131940.0	117720.0			103990.0		120110.0	283550.0	314110.0		150310.0		200430.0	363990.0	163950.0	118440.0	246056.666666667	0.5259609947002036	0.48135253396914	DOWN	0.0212757425953505
Q2LD37	KIAA1109	sp|Q2LD37|K1109_HUMAN Transmembrane protein KIAA1109 OS=Homo sapiens OX=9606 GN=KIAA1109 PE=1 SV=2	2603	0.991563	22.6306	1.83943e-10	160.07	1	S	YTAGS(0.003)AS(0.992)PT(0.005)PTFK	Y(-120)T(-91)AGS(-26)AS(23)PT(-23)PT(-33)FK	7	2	-0.40836	4859	2006			77448.0		28149.0	50084.0	30339.0	55978.0		84503.0	107190.0	117320.0	118300.0	91531.0	118060.0	67187.0	48399.6	100584.428571429	Na	0.48118382424999	DOWN	0.0012654147991945
Q9Y4G8	RAPGEF2	sp|Q9Y4G8|RPGF2_HUMAN Rap guanine nucleotide exchange factor 2 OS=Homo sapiens OX=9606 GN=RAPGEF2 PE=1 SV=1	960	0.941638	12.0775	0.00328834	94.804	1	S	RS(0.058)S(0.942)FLNAK	RS(-12)S(12)FLNAK	3	2	0.67766	10018	3813	21227.0	17997.0	38636.0		35918.0		55092.0	59718.0	61535.0	99033.0		77752.0	162360.0	45557.0	67687.0	40577.0	38098.0	79214.4285714286	Na	0.480947734990559	DOWN	0.0455966152095502
Q9H6F5	CCDC86	sp|Q9H6F5|CCD86_HUMAN Coiled-coil domain-containing protein 86 OS=Homo sapiens OX=9606 GN=CCDC86 PE=1 SV=1	91	1.0	159.785	1.14829e-34	213.56	1	S	LQQGAGLESPQGQPEPGAAS(1)PQR	LQQGAGLES(-160)PQGQPEPGAAS(160)PQR	20	3	-1.0961	8482	3298	108050.0		70932.0	17074.0	26138.0	108990.0	143100.0	181500.0	75087.0	174300.0	216210.0	257480.0	217010.0	205770.0	186680.0	231760.0	93683.4285714286	195537.125	Na	0.47910814159423	DOWN	0.0044516925675734
Q8N163	CCAR2	sp|Q8N163|CCAR2_HUMAN Cell cycle and apoptosis regulator protein 2 OS=Homo sapiens OX=9606 GN=CCAR2 PE=1 SV=2	678	0.999672	34.8454	1.6676500000000002e-70	240.05	1;2	S	SVAS(1)NQSEMEFSSLQDMPK	S(-35)VAS(35)NQS(-62)EMEFS(-190)S(-200)LQDMPK	4	2	-0.12496	6440	2528	268900.0	84596.0	389940.0	86352.0		352030.0	293870.0	375370.0	409730.0	380590.0	600750.0	523350.0	919170.0	436960.0	593220.0		264436.857142857	551967.142857143	0.8241590297824789	0.47908079414665	DOWN	0.0054290468811689
P52948	NUP98	sp|P52948|NUP98_HUMAN Nuclear pore complex protein Nup98-Nup96 OS=Homo sapiens OX=9606 GN=NUP98 PE=1 SV=4	1028	1.0	102.375	2.11766e-06	135.13	1	S	ADTSQEICS(1)PR	ADT(-110)S(-100)QEICS(100)PR	9	2	0.17921	3026	1318	23353.0	25699.0	15637.0		16208.0	22298.0		19774.0	29001.0	58912.0	33766.0		42463.0		59933.0	32675.0	20494.8333333333	42791.6666666667	0.8531111735034709	0.478944498539435	DOWN	0.0032382049090073
P33241	LSP1	sp|P33241|LSP1_HUMAN Lymphocyte-specific protein 1 OS=Homo sapiens OX=9606 GN=LSP1 PE=1 SV=1	204	0.997494	25.999	0.000118997	121.69	1	S	LIDRT(0.003)ES(0.997)LNR	LIDRT(-26)ES(26)LNR	7	2	0.0040936	2382	1068		201840.0	288920.0		305050.0	309250.0	185580.0		196560.0	364980.0	806600.0	424340.0	554510.0			887570.0	258128.0	539093.333333333	0.6978552793023812	0.478818757419865	DOWN	0.0474717918030682
Q9NTI5	PDS5B	sp|Q9NTI5|PDS5B_HUMAN Sister chromatid cohesion protein PDS5 homolog B OS=Homo sapiens OX=9606 GN=PDS5B PE=1 SV=1	1166	0.995616	23.5627	1.27354e-135	326.69	1;2	S	METVSNASSSSNPS(0.004)S(0.996)PGR	MET(-260)VS(-220)NAS(-140)S(-110)S(-95)S(-71)NPS(-24)S(24)PGR	15	2	-0.83867	8833	3438	249270.0	117140.0	280110.0	33354.0	169100.0	186890.0		167790.0	226610.0	342740.0	382690.0	397330.0	502380.0	285600.0	411360.0	327430.0	171950.571428571	359517.5	0.6385115134292608	0.478281506264845	DOWN	0.0007664016652923
Q9C0C2	TNKS1BP1	sp|Q9C0C2|TB182_HUMAN 182 kDa tankyrase-1-binding protein OS=Homo sapiens OX=9606 GN=TNKS1BP1 PE=1 SV=4	178	1.0	68.5483	0.000240726	84.999	1	S	KEVLAS(1)PDR	KEVLAS(69)PDR	6	2	-0.52057	8263	3210	18732.0				17454.0	27550.0	26307.0	16802.0	39367.0	80832.0		24915.0		43175.0	35145.0		21369.0	44686.8	0.6378383005329443	0.478194903192889	DOWN	0.0447603765829678
O15400	STX7	sp|O15400|STX7_HUMAN Syntaxin-7 OS=Homo sapiens OX=9606 GN=STX7 PE=1 SV=4	129	0.997422	25.8765	3.78702e-10	157.58	1;2	S	VS(0.997)GS(0.003)FPEDSSK	VS(26)GS(-26)FPEDS(-67)S(-70)K	2	2	0.7883	489	198	129990.0		282360.0		158290.0	156070.0		376660.0	345100.0	502910.0	467170.0	558060.0	729040.0	294580.0	425660.0	406710.0	220674.0	466153.75	0.8258272463616819	0.473393166954036	DOWN	0.005548411734895
Q15139	PRKD1	sp|Q15139|KPCD1_HUMAN Serine/threonine-protein kinase D1 OS=Homo sapiens OX=9606 GN=PRKD1 PE=1 SV=2	219	0.944658	13.6477	1.30316e-55	231.21	1	S	T(0.015)S(0.041)S(0.945)AELSTSAPDEPLLQK	T(-18)S(-14)S(14)AELS(-79)T(-110)S(-130)APDEPLLQK	3	2	-0.84235	4583	1897	149330.0	195360.0					156920.0	144850.0	299200.0	288300.0	188830.0		420200.0	452910.0	401740.0		161615.0	341863.333333333	Na	0.472747394182861	DOWN	0.0084210620860269
Q9H3N1	TMX1	sp|Q9H3N1|TMX1_HUMAN Thioredoxin-related transmembrane protein 1 OS=Homo sapiens OX=9606 GN=TMX1 PE=1 SV=1	270	1.0	70.0393	3.20195e-36	232.2	1	S	QRS(1)LGPSLATDKS	QRS(70)LGPS(-70)LAT(-170)DKS(-220)	3	2	-0.72042	8417	3272		67242.0	105660.0		143620.0		168200.0	141000.0	197820.0	305430.0	348690.0	396370.0			204720.0	145530.0	125144.4	266426.666666667	0.8769406546138854	0.469714242818537	DOWN	0.0149864639361654
P35367	HRH1	sp|P35367|HRH1_HUMAN Histamine H1 receptor OS=Homo sapiens OX=9606 GN=HRH1 PE=1 SV=1	380	0.999672	37.4146	2.20039e-06	117.21	1	S	SGS(1)NTGLDYIK	S(-38)GS(37)NT(-37)GLDY(-110)IK	3	2	0.028857	2422	1086	43845.0		80493.0	29315.0	51194.0	68251.0	80291.0	80836.0		190780.0	200810.0	173260.0	202730.0	43783.0	67242.0	48764.0	62032.1428571429	132481.285714286	Na	0.468233249116587	DOWN	0.0339113275121194
O95292	VAPB	sp|O95292|VAPB_HUMAN Vesicle-associated membrane protein-associated protein B/C OS=Homo sapiens OX=9606 GN=VAPB PE=1 SV=3	158	0.999413	32.4738	2.1623599999999997e-27	205.26	1	S	SLS(0.999)S(0.001)SLDDTEVKK	S(-48)LS(32)S(-32)S(-52)LDDT(-130)EVKK	3	2	-1.5566	1182	457	83748.0	118830.0	85252.0			114470.0	98316.0		170010.0	258840.0	152320.0	216800.0	243860.0	271100.0	275490.0	128300.0	100123.2	214590.0	0.9253692530785388	0.466579057738012	DOWN	0.001274227618299
P02545	LMNA	sp|P02545|LMNA_HUMAN Prelamin-A/C OS=Homo sapiens OX=9606 GN=LMNA PE=1 SV=1	307	1.0	86.0134	1.24744e-07	135.5	1	S	IDSLSAQLS(1)QLQK	IDS(-100)LS(-86)AQLS(86)QLQK	9	2	-1.1626	1394	556	4495.8	20958.0	14959.0			13302.0		18624.0	25481.0	33495.0	42933.0	36689.0	42595.0	16725.0	33219.0	17305.0	14467.76	31055.25	0.6067167953602859	0.465871632010691	DOWN	0.0082735462629766
Q8N7R7	CCNYL1	sp|Q8N7R7|CCYL1_HUMAN Cyclin-Y-like protein 1 OS=Homo sapiens OX=9606 GN=CCNYL1 PE=1 SV=2	344	0.999998	56.0951	9.92563e-19	174.05	1	S	SFS(1)ADNFIGIQR	S(-56)FS(56)ADNFIGIQR	3	2	0.2262	6609	2589	83189.0	57148.0	48934.0	104170.0		95638.0	106270.0	62355.0	131640.0	153550.0	195310.0	195330.0	290620.0	180890.0	133810.0	90241.0	79672.0	171423.875	Na	0.464766065987016	DOWN	0.0023157339300793
O60716	CTNND1	sp|O60716|CTND1_HUMAN Catenin delta-1 OS=Homo sapiens OX=9606 GN=CTNND1 PE=1 SV=1	346	0.999935	41.8667	2.31557e-05	92.707	1;2	S	GS(1)LASLDSLRK	GS(42)LAS(-42)LDS(-79)LRK	2	2	-0.24705	771	305	85200.0	36977.0			35086.0		115210.0	70673.0	93409.0	109730.0	224980.0	117690.0	97173.0		243590.0		68629.2	147762.0	0.503303338742194	0.464457709018557	DOWN	0.0425671577662759
P49023	PXN	sp|P49023|PAXI_HUMAN Paxillin OS=Homo sapiens OX=9606 GN=PXN PE=1 SV=3	85	0.971874	15.4502	3.48465e-08	130.7	1	S	FIHQQPQSS(0.028)S(0.972)PVYGSSAK	FIHQQPQS(-34)S(-15)S(15)PVY(-42)GS(-52)S(-56)AK	10	3	1.4099	2823	1222	210210.0	175750.0	141100.0		93455.0	131870.0	197990.0	159330.0	390900.0	509180.0	373720.0	279270.0	321280.0	237360.0	298050.0	320810.0	158529.285714286	341321.25	0.6284037299338588	0.464457708725389	DOWN	0.0001565810442458
Q8N3D4	EHBP1L1	sp|Q8N3D4|EH1L1_HUMAN EH domain-binding protein 1-like protein 1 OS=Homo sapiens OX=9606 GN=EHBP1L1 PE=1 SV=2	1273	0.999486	32.892	0.000119868	96.957	1	S	AHGS(0.999)FS(0.001)HVR	AHGS(33)FS(-33)HVR	4	2	0.12686	6491	2548	31306.0	44915.0	25509.0		28572.0			39600.0		55132.0	66607.0	63302.0	107900.0				33980.4	73235.25	0.8874606396218062	0.463989677102215	DOWN	0.009688524387864
P04114	APOB	sp|P04114|APOB_HUMAN Apolipoprotein B-100 OS=Homo sapiens OX=9606 GN=APOB PE=1 SV=2	4048	0.999999	61.3616	2.09666e-16	157.67	1	S	VRES(1)DEETQIK	VRES(61)DEET(-61)QIK	4	2	0.049342	1470	592	96166.0	153640.0	237560.0	29199.0	84113.0	186100.0		312800.0	159120.0	361730.0	183710.0	201030.0	389950.0	243730.0	754380.0	423690.0	157082.571428571	339667.5	0.5024682391019024	0.462459821527145	DOWN	0.0437279976485332
Q9C0C2	TNKS1BP1	sp|Q9C0C2|TB182_HUMAN 182 kDa tankyrase-1-binding protein OS=Homo sapiens OX=9606 GN=TNKS1BP1 PE=1 SV=4	1666	1.0	149.488	8.478479999999999e-59	244.64	1	S	NRS(1)AEEGELAESK	NRS(150)AEEGELAES(-150)K	3	2	0.53428	8269	3210	230750.0	452330.0	148190.0	42821.0	315030.0	376060.0		291250.0	548230.0	1063100.0	257100.0	545900.0	872990.0	451430.0	545160.0	330610.0	265204.428571429	576815.0	0.6378383005329443	0.459773807150349	DOWN	0.0163406011753482
O15439	ABCC4	sp|O15439|MRP4_HUMAN ATP-binding cassette sub-family C member 4 OS=Homo sapiens OX=9606 GN=ABCC4 PE=1 SV=3	646	0.96511	14.4188	1.50137e-53	199.3	1	T	DNEESEQPPVPGT(0.965)PT(0.035)LR	DNEES(-130)EQPPVPGT(14)PT(-14)LR	13	2	-0.70211	10317	202	154150.0	146990.0	267290.0	32253.0	177690.0	173510.0	156380.0	373730.0	366900.0	481750.0	563180.0	597320.0	605070.0	178580.0	286290.0	159000.0	185249.125	404761.25	0.5665987864682902	0.457675049180227	DOWN	0.009987451152934
P35222	CTNNB1	sp|P35222|CTNB1_HUMAN Catenin beta-1 OS=Homo sapiens OX=9606 GN=CTNNB1 PE=1 SV=1	191	1.0	135.834	8.36037e-11	175.54	1	S	S(1)PQMVSAIVR	S(140)PQMVS(-140)AIVR	1	2	-1.1138	2410	1077	312600.0	244890.0	429400.0	157020.0	337740.0	396870.0	567780.0	469400.0	930460.0	610070.0	1170200.0	748810.0	1121900.0	384000.0	901490.0	526390.0	364462.5	799165.0	0.5055730456837763	0.456054131499753	DOWN	0.0014082698346258
Q9H4G0	EPB41L1	sp|Q9H4G0|E41L1_HUMAN Band 4.1-like protein 1 OS=Homo sapiens OX=9606 GN=EPB41L1 PE=1 SV=2	475	0.999227	31.1159	2.4731899999999997e-58	235.02	1	T	SEAEEGEVRT(0.999)PT(0.001)K	S(-150)EAEEGEVRT(31)PT(-31)K	10	2	-0.14241	11711	3284	225130.0	225070.0	225470.0		321610.0			487290.0	178110.0	910740.0	377190.0	691870.0	714600.0	635980.0	1045200.0	654840.0	296914.0	651066.25	0.757472861558155	0.456042683828259	DOWN	0.0204315098902549
Q9Y2F5	ICE1	sp|Q9Y2F5|ICE1_HUMAN Little elongation complex subunit 1 OS=Homo sapiens OX=9606 GN=ICE1 PE=1 SV=5	1854	0.994918	24.8477	0.000266955	66.953	1	S	LDT(0.003)GS(0.995)PEPET(0.002)R	LDT(-25)GS(25)PEPET(-27)R	5	2	1.1155	9844	3751	21421.0	15691.0		7340.1	25347.0	40831.0			29545.0	61856.0	54991.0				47704.0		22126.02	48524.0	Na	0.455980957876515	DOWN	0.0198291933177547
O14828	SCAMP3	sp|O14828|SCAM3_HUMAN Secretory carrier-associated membrane protein 3 OS=Homo sapiens OX=9606 GN=SCAMP3 PE=1 SV=3	76	0.999968	44.9688	4.02701e-05	142.71	1	S	KLS(1)PTEPK	KLS(45)PT(-45)EPK	3	2	-0.1725	323	152	249800.0	60495.0	463660.0	109520.0	191140.0	302120.0		277080.0	606170.0	332440.0	356300.0	607110.0	724650.0	551160.0	605150.0	384500.0	236259.285714286	520935.0	0.7661966546036723	0.453529299652136	DOWN	0.0016677248328821
P60981	DSTN	sp|P60981|DEST_HUMAN Destrin OS=Homo sapiens OX=9606 GN=DSTN PE=1 SV=3	3	1.0	79.2354	2.57534e-08	135.24	1	S	AS(1)GVQVADEVCR	AS(79)GVQVADEVCR	2	2	-0.69931	3177	1396	71975.0	119490.0	137760.0	74226.0			128720.0	361260.0	186750.0	286030.0	424240.0	451630.0	451730.0	183870.0	312010.0	340470.0	148905.166666667	329591.25	2.1499345430762493	0.451787378052866	DOWN	0.0093702700910932
Q15942	ZYX	sp|Q15942|ZYX_HUMAN Zyxin OS=Homo sapiens OX=9606 GN=ZYX PE=1 SV=1	344	1.0	113.597	1.93817e-06	133.49	1	S	S(1)PGAPGPLTLK	S(110)PGAPGPLT(-110)LK	1	2	-0.33239	4756	1959	1909400.0	4118100.0	1471800.0	623650.0	2806500.0	2437000.0	2134400.0	3954300.0	5539000.0	11416000.0	1270400.0	2528000.0	6376100.0	5455000.0	6305500.0	4352000.0	2431893.75	5405250.0	0.7086533486343284	0.449913278756764	DOWN	0.0217095678613012
P02649	APOE	sp|P02649|APOE_HUMAN Apolipoprotein E OS=Homo sapiens OX=9606 GN=APOE PE=1 SV=1	147	0.940189	11.9644	4.34831e-22	182.47	1	S	GEVQAMLGQS(0.94)T(0.06)EELR	GEVQAMLGQS(12)T(-12)EELR	10	2	-0.55848	1425	559		21818.0	41867.0			38124.0	24108.0	52530.0	33739.0	89527.0	58388.0	72597.0	119050.0	62406.0	119660.0	80573.0	35689.4	79492.5	0.5379082878729087	0.448965625687958	DOWN	0.0103325825147824
O94885	SASH1	sp|O94885|SASH1_HUMAN SAM and SH3 domain-containing protein 1 OS=Homo sapiens OX=9606 GN=SASH1 PE=1 SV=3	721	0.999633	34.3561	1.53428e-21	164.48	1	S	LLVDSQGLSGCS(1)PR	LLVDS(-110)QGLS(-34)GCS(34)PR	12	2	-0.16175	1058	422	27264.0	15025.0	71110.0	20314.0	20680.0	42959.0	54765.0	40784.0	30587.0		145220.0	73193.0	134050.0		66573.0	42384.0	36612.625	82001.1666666667	Na	0.446489074342438	DOWN	0.0294527673267949
Q9C0C2	TNKS1BP1	sp|Q9C0C2|TB182_HUMAN 182 kDa tankyrase-1-binding protein OS=Homo sapiens OX=9606 GN=TNKS1BP1 PE=1 SV=4	872	0.999987	49.7056	4.58587e-12	153.18	1	S	DS(1)LGTYSSR	DS(50)LGT(-50)Y(-61)S(-61)S(-61)R	2	2	0.79571	8250	3210			107380.0		87917.0	111940.0		142420.0		224480.0	282130.0	240550.0	355150.0		160040.0		112414.25	252470.0	0.6378383005329443	0.445257852418109	DOWN	0.0077634531120379
O95425	SVIL	sp|O95425|SVIL_HUMAN Supervillin OS=Homo sapiens OX=9606 GN=SVIL PE=1 SV=2	968	1.0	112.679	2.80831e-81	272.81	1	S	YGS(1)FEEAEASYPILNR	Y(-110)GS(110)FEEAEAS(-160)Y(-190)PILNR	3	2	-0.047202	1238	470	70082.0	255400.0	120380.0	315360.0		364580.0	156160.0	116210.0	246340.0	518750.0	651010.0	712060.0	651850.0	261370.0	323460.0	226140.0	199738.857142857	448872.5	1.0085077246935252	0.444979046706709	DOWN	0.0139078533369561
Q96S55	WRNIP1	sp|Q96S55|WRIP1_HUMAN ATPase WRNIP1 OS=Homo sapiens OX=9606 GN=WRNIP1 PE=1 SV=2	151	0.889763	9.06946	1.74713e-05	107.6	1	S	PAAAAAAGS(0.89)AS(0.11)PR	PAAAAAAGS(9.1)AS(-9.1)PR	9	2	-0.15727	7757	3026			42423.0	30088.0	42607.0	46065.0			60586.0	79451.0			124140.0		99194.0		40295.75	90842.75	0.543232169069399	0.443576950279466	DOWN	0.0114216199734168
Q96PE2	ARHGEF17	sp|Q96PE2|ARHGH_HUMAN Rho guanine nucleotide exchange factor 17 OS=Homo sapiens OX=9606 GN=ARHGEF17 PE=1 SV=1	619	0.999043	30.2076	4.11396e-11	77.698	1	S	MGAQQDDGSDAPPGS(0.999)PDWAGDVT(0.001)R	MGAQQDDGS(-53)DAPPGS(30)PDWAGDVT(-30)R	15	2	-0.075509	7668	2991	182840.0	171600.0	77551.0		70114.0	177000.0	203270.0	223640.0		407270.0	489240.0	304230.0	509900.0	261670.0	311890.0	216950.0	158002.142857143	357307.142857143	0.612355260011263	0.442202586810067	DOWN	0.001439063516217
O94875	SORBS2	sp|O94875|SRBS2_HUMAN Sorbin and SH3 domain-containing protein 2 OS=Homo sapiens OX=9606 GN=SORBS2 PE=1 SV=3	298	0.999475	35.0593	6.73583e-25	188.19	1;2	S	SFTSS(0.999)S(0.001)PS(0.24)S(0.674)PS(0.085)R	S(-110)FT(-70)S(-37)S(35)S(-34)PS(-4.5)S(4.5)PS(-9)R	5	2	0.84517	1031	419	154520.0	213320.0		101820.0	174450.0	216710.0	102580.0	218520.0		243120.0	384560.0	771100.0	428950.0		292140.0	180950.0	168845.714285714	383470.0	0.5605179040921041	0.440310100622511	DOWN	0.0235387412672416
Q9HCD5	NCOA5	sp|Q9HCD5|NCOA5_HUMAN Nuclear receptor coactivator 5 OS=Homo sapiens OX=9606 GN=NCOA5 PE=1 SV=2	9	0.998404	30.9729	4.72342e-13	164.56	1	S	MNTAPS(0.001)RPS(0.998)PT(0.001)R	MNT(-82)APS(-31)RPS(31)PT(-31)R	9	2	0.67997	8667	3353	637860.0	373380.0	616120.0	198830.0	508100.0	530600.0	487380.0		833370.0	956250.0	1295100.0		1477700.0	951900.0	1267600.0	839650.0	478895.714285714	1088795.71428571	0.7351195219981649	0.439839823028589	DOWN	0.0001485129424899
Q14699	RFTN1	sp|Q14699|RFTN1_HUMAN Raftlin OS=Homo sapiens OX=9606 GN=RFTN1 PE=1 SV=4	220	1.0	81.9246	1.65768e-06	121.71	1	S	NQS(1)PEPSSGPR	NQS(82)PEPS(-82)S(-86)GPR	3	2	-0.22406	4458	1846	274280.0	329650.0	487750.0	186120.0	348070.0			177700.0	135350.0	902130.0	939220.0	757820.0	773420.0	1165700.0	202370.0	592510.0	300595.0	683565.0	0.5191278042351813	0.439746037319055	DOWN	0.027988041018309
P35580	MYH10	sp|P35580|MYH10_HUMAN Myosin-10 OS=Homo sapiens OX=9606 GN=MYH10 PE=1 SV=3	1975	1.0	141.754	1.49734e-47	257.55	1	S	TSDVNETQPPQS(1)E	T(-220)S(-220)DVNET(-140)QPPQS(140)E	12	2	-0.4928	2452	1092	360020.0	351990.0	616560.0	225690.0	589520.0	723520.0		452690.0	796330.0	963660.0	1046200.0	1320100.0	1353700.0	994530.0	1423500.0	731460.0	474284.285714286	1078685.0	0.4441882672769036	0.439687476616701	DOWN	0.0001767273724669
Q14573	ITPR3	sp|Q14573|ITPR3_HUMAN Inositol 1,4,5-trisphosphate receptor type 3 OS=Homo sapiens OX=9606 GN=ITPR3 PE=1 SV=2	1832	0.999972	45.5376	7.08577e-08	154.94	1	S	VAS(1)FSIPGSSSR	VAS(46)FS(-46)IPGS(-100)S(-100)S(-100)R	3	2	-0.037067	4414	1828	129110.0	88320.0	434550.0	208500.0	344710.0	278940.0	240880.0	686970.0	633370.0	500930.0	1565700.0	782430.0	809900.0	285910.0	567940.0	345080.0	301497.5	686407.5	1.3942817874153652	0.439239810171072	DOWN	0.0280304770445507
Q13315	ATM	sp|Q13315|ATM_HUMAN Serine-protein kinase ATM OS=Homo sapiens OX=9606 GN=ATM PE=1 SV=4	1885	0.933173	14.4604	4.33361e-05	86.766	1	T	S(0.033)T(0.033)T(0.933)PANLDSESEHFFR	S(-14)T(-14)T(14)PANLDS(-72)ES(-74)EHFFR	3	2	0.44365	11004	1721		44453.0	73818.0				34127.0	99627.0				140210.0	222400.0		110820.0	105840.0	63006.25	144817.5	1.094288530742645	0.435073454520345	DOWN	0.0375257750639737
P08670	VIM	sp|P08670|VIME_HUMAN Vimentin OS=Homo sapiens OX=9606 GN=VIM PE=1 SV=4	73	0.991393	20.6141	0.000312376	119.55	1	S	LRS(0.009)S(0.991)VPGVR	LRS(-21)S(21)VPGVR	4	2	-0.66556	1631	689	7725000.0	8978700.0	3159700.0	1095600.0	5014200.0	7635300.0	920990.0	6708500.0	12561000.0	12308000.0	8221100.0	22955000.0	14232000.0	2914900.0		9798700.0	5154748.75	11855814.2857143	0.7816444218772668	0.434786563434216	DOWN	0.0175977286470739
Q9UDY2	TJP2	sp|Q9UDY2|ZO2_HUMAN Tight junction protein ZO-2 OS=Homo sapiens OX=9606 GN=TJP2 PE=1 SV=2	266	1.0	76.9224	3.97585e-06	125.98	1	S	AYS(1)PEYR	AY(-77)S(77)PEY(-110)R	3	2	-0.42782	9224	3587	163360.0	142760.0	192270.0	33262.0	172100.0	262030.0	359590.0	270650.0	423520.0	555440.0	1000600.0	546910.0	640360.0	119420.0	201800.0	185160.0	199502.75	459151.25	0.6116137921392338	0.434503336318915	DOWN	0.0322945450423841
P49023	PXN	sp|P49023|PAXI_HUMAN Paxillin OS=Homo sapiens OX=9606 GN=PXN PE=1 SV=3	258	0.999869	39.2152	0.000914732	98.009	1	S	IS(1)ASSATR	IS(39)AS(-39)S(-49)AT(-71)R	2	2	0.88686	2824	1222	204280.0	257830.0	344750.0	190530.0		275330.0		446640.0	582460.0	717910.0	582240.0	494290.0	1181900.0	420830.0	858930.0	444350.0	286560.0	660363.75	0.6284037299338588	0.433942656604031	DOWN	0.005511620102386
Q09666	AHNAK	sp|Q09666|AHNK_HUMAN Neuroblast differentiation-associated protein AHNAK OS=Homo sapiens OX=9606 GN=AHNAK PE=1 SV=2	93	1.0	161.851	1.9028299999999997e-64	285.32	1	S	KGDRS(1)PEPGQTWTR	KGDRS(160)PEPGQT(-160)WT(-200)R	5	3	1.5181	3753	1641	153190.0	150390.0	199490.0	60378.0	128250.0	19147.0	197650.0	153120.0	291310.0	324220.0	217880.0	412430.0	345870.0	256570.0	354040.0	247140.0	132701.875	306182.5	0.4553694991933047	0.433407771508822	DOWN	9.06706941756511e-05
Q9UIK4	DAPK2	sp|Q9UIK4|DAPK2_HUMAN Death-associated protein kinase 2 OS=Homo sapiens OX=9606 GN=DAPK2 PE=1 SV=1	349	0.999828	37.6492	1.0324e-09	146.34	1	S	NCES(1)DTEEDIAR	NCES(38)DT(-38)EEDIAR	4	2	-0.6565	9350	3621	11554.0		23379.0		7739.2	27464.0	36191.0	64110.0	38575.0	36100.0	104790.0	39611.0	102000.0	57839.0	90001.0	56215.0	28406.2	65641.375	Na	0.432748399923067	DOWN	0.0201067652157692
Q9Y4P8	WIPI2	sp|Q9Y4P8|WIPI2_HUMAN WD repeat domain phosphoinositide-interacting protein 2 OS=Homo sapiens OX=9606 GN=WIPI2 PE=1 SV=1	413	0.923074	12.1636	1.89903e-05	94.791	1	S	GTYVPS(0.021)S(0.923)PT(0.056)R	GT(-53)Y(-60)VPS(-16)S(12)PT(-12)R	7	2	0.59545	10044	3819			55222.0			57520.0	59264.0	35463.0	90707.0	74893.0	56627.0	86128.0	121170.0	188970.0	216140.0	124790.0	51867.25	119928.125	Na	0.432486124501655	DOWN	0.0409291461784795
P27816	MAP4	sp|P27816|MAP4_HUMAN Microtubule-associated protein 4 OS=Homo sapiens OX=9606 GN=MAP4 PE=1 SV=3	636	1.0	117.586	2.9575e-51	226.75	1	S	KCS(1)LPAEEDSVLEK	KCS(120)LPAEEDS(-120)VLEK	3	2	6.8424	2234	1003	489750.0	2478000.0	524290.0	101970.0	627330.0	2115300.0	782130.0	1234800.0	692750.0	2859300.0		4018400.0	4694900.0	1882600.0	1897300.0	885810.0	1044196.25	2418722.85714286	0.7777755502987049	0.43171388855748	DOWN	0.0456276763929394
P51532	SMARCA4	sp|P51532|SMCA4_HUMAN Transcription activator BRG1 OS=Homo sapiens OX=9606 GN=SMARCA4 PE=1 SV=2	1382	0.969553	15.3785	3.48904e-08	123.92	1	S	EVDYS(0.002)DS(0.97)LT(0.028)EK	EVDY(-70)S(-26)DS(15)LT(-15)EK	7	2	1.0654	2965	1287	36380.0	30048.0	43733.0		84270.0		57100.0	53001.0	115240.0	104430.0	107230.0	143080.0	131960.0			103650.0	50755.3333333333	117598.333333333	0.7564174821950095	0.431599087288652	DOWN	7.05205801708648e-05
O94804	STK10	sp|O94804|STK10_HUMAN Serine/threonine-protein kinase 10 OS=Homo sapiens OX=9606 GN=STK10 PE=1 SV=1	514	0.999103	30.4687	0.000378163	91.245	1	S	EMGS(0.999)LS(0.001)IKDPK	EMGS(30)LS(-30)IKDPK	4	2	-0.42389	1003	411		13724.0	59496.0		45902.0	39159.0		38576.0		79095.0	136860.0	71988.0	103450.0			67614.0	39371.4	91801.4	1.0352598898480114	0.428875812351446	DOWN	0.0077278779975278
Q9Y210	TRPC6	sp|Q9Y210|TRPC6_HUMAN Short transient receptor potential channel 6 OS=Homo sapiens OX=9606 GN=TRPC6 PE=1 SV=1	815	1.0	70.0677	1.94256e-07	135.24	1	S	LGILGS(1)HEDLSK	LGILGS(70)HEDLS(-70)K	6	2	0.02236	9811	3738	93458.0		115280.0		60075.0	97498.0	130430.0	125470.0	215770.0	222020.0	274640.0	263300.0	374970.0	127130.0	215290.0		103701.833333333	241874.285714286	Na	0.428742695930196	DOWN	0.0013659276582674
Q0VF96	CGNL1	sp|Q0VF96|CGNL1_HUMAN Cingulin-like protein 1 OS=Homo sapiens OX=9606 GN=CGNL1 PE=1 SV=2	283	1.0	75.9691	1.98784e-09	141.36	1	S	RQDS(1)AGPVLDGAR	RQDS(76)AGPVLDGAR	4	2	-1.0459	3815	1644	305790.0	151010.0	245120.0	120890.0	233000.0	339110.0	211630.0	237080.0	488990.0	547800.0	990380.0	733670.0	588510.0	342110.0	349730.0	276700.0	230453.75	539736.25	0.4946205914988482	0.426974749240949	DOWN	0.0032387743704092
P14923	JUP	sp|P14923|PLAK_HUMAN Junction plakoglobin OS=Homo sapiens OX=9606 GN=JUP PE=1 SV=3	182	1.0	59.9967	9.88775e-07	110.06	1	S	ALMGS(1)PQLVAAVVR	ALMGS(60)PQLVAAVVR	5	2	0.50591	1803	807	43629.0	56006.0	49349.0			38339.0	55579.0	51544.0	126170.0	122420.0	173750.0	70758.0	170200.0	58655.0	119210.0	78501.0	49074.3333333333	114958.0	0.5417117047560223	0.426889240708201	DOWN	0.0033240220680774
Q2M1Z3	ARHGAP31	sp|Q2M1Z3|RHG31_HUMAN Rho GTPase-activating protein 31 OS=Homo sapiens OX=9606 GN=ARHGAP31 PE=1 SV=2	1178	1.0	83.0985	4.11789e-33	220.49	1	S	RNS(1)APVSVSAVR	RNS(83)APVS(-83)VS(-130)AVR	3	2	1.3519	4874	2009	301140.0	150510.0	310860.0	117940.0		287000.0	332370.0	349960.0	465440.0	598720.0	1076900.0	494570.0	971160.0	345460.0	637390.0	397240.0	264254.285714286	623360.0	Na	0.423919221179231	DOWN	0.0049250812262662
Q9Y2W1	THRAP3	sp|Q9Y2W1|TR150_HUMAN Thyroid hormone receptor-associated protein 3 OS=Homo sapiens OX=9606 GN=THRAP3 PE=1 SV=2	253	0.999992	51.1816	0.000104401	97.551	1;2	S	ERS(1)PALKS(1)PLQSVVVR	ERS(67)PALKS(51)PLQS(-51)VVVR	8	3	-0.82308	9902	3773	20798.0	312210.0				181580.0	217550.0	17025.0	430830.0	432080.0	241330.0	328050.0	335150.0				149832.6	353488.0	0.7948801861750482	0.423868985651564	DOWN	0.0169875809648466
Q13555	CAMK2G	sp|Q13555|KCC2G_HUMAN Calcium/calmodulin-dependent protein kinase type II subunit gamma OS=Homo sapiens OX=9606 GN=CAMK2G PE=1 SV=4	419	0.984103	20.9542	3.48216e-06	69.327	1	S	TAPSAGMQPQPS(0.984)LCS(0.008)S(0.008)AMR	T(-45)APS(-42)AGMQPQPS(21)LCS(-21)S(-21)AMR	12	2	0.36069	4170	1757	82929.0		142680.0	10911.0	66599.0	57070.0	46402.0	126640.0	79324.0	163890.0	335860.0	204580.0	289180.0	76710.0	190630.0	100570.0	76175.8571428571	180093.0	0.7753565194856669	0.422980666338265	DOWN	0.021581105543122
Q9C0C2	TNKS1BP1	sp|Q9C0C2|TB182_HUMAN 182 kDa tankyrase-1-binding protein OS=Homo sapiens OX=9606 GN=TNKS1BP1 PE=1 SV=4	1138	0.98862	20.7497	2.91373e-08	137.58	1	S	VSGAGFS(0.989)PS(0.003)S(0.008)K	VS(-64)GAGFS(21)PS(-25)S(-21)K	7	2	-0.35203	8279	3210	125800.0	161170.0	69492.0		84773.0		99825.0	152310.0		416140.0		200230.0	196150.0	267720.0	285930.0		115561.666666667	273234.0	0.6378383005329443	0.422940288055903	DOWN	0.0032601184053715
O14558	HSPB6	sp|O14558|HSPB6_HUMAN Heat shock protein beta-6 OS=Homo sapiens OX=9606 GN=HSPB6 PE=1 SV=2	16	1.0	95.6556	1.05114e-09	156.41	1	S	RAS(1)APLPGLSAPGR	RAS(96)APLPGLS(-96)APGR	3	2	-0.017336	270	131	1511400.0	1022200.0	1136000.0	716290.0	1163900.0	1853000.0	1133700.0	1513300.0	1369900.0	5104800.0	2562000.0	4739700.0	5278500.0	1123900.0	2388800.0	1248400.0	1256223.75	2977000.0	0.9851677792440584	0.421976402418542	DOWN	0.0184355024397788
Q8TEH3	DENND1A	sp|Q8TEH3|DEN1A_HUMAN DENN domain-containing protein 1A OS=Homo sapiens OX=9606 GN=DENND1A PE=1 SV=2	592	1.0	57.2928	0.000432347	76.85	1	S	S(1)LEDLRAPK	S(57)LEDLRAPK	1	2	-0.58633	6890	2702	27684.0	33504.0	81656.0		17667.0	44256.0	45382.0	64501.0	48017.0	153770.0	131620.0	131740.0	151220.0	71024.0	61723.0		44950.0	107016.285714286	Na	0.420029528215999	DOWN	0.0066457933050876
Q14669	TRIP12	sp|Q14669|TRIPC_HUMAN E3 ubiquitin-protein ligase TRIP12 OS=Homo sapiens OX=9606 GN=TRIP12 PE=1 SV=1	312	0.999856	38.4022	1.91682e-10	149.58	1	S	SES(1)PPAELPSLR	S(-38)ES(38)PPAELPS(-120)LR	3	2	-0.57144	4428	1833	123300.0	149850.0				169070.0	143340.0	170210.0	249380.0	336360.0	583310.0	338120.0	495880.0	218550.0	280800.0	407320.0	151154.0	363715.0	1.6609191714740692	0.415583630040004	DOWN	0.0034846807755799
Q8NC44	RETREG2	sp|Q8NC44|RETR2_HUMAN Reticulophagy regulator 2 OS=Homo sapiens OX=9606 GN=RETREG2 PE=1 SV=3	385	1.0	60.324	2.28227e-30	193.23	1	S	QALDS(1)EEEEEDVAAK	QALDS(60)EEEEEDVAAK	5	2	2.0247	6649	2611		39981.0	82735.0		50443.0	141040.0	57227.0	148300.0	136430.0	209480.0	232950.0	209510.0	281600.0	192570.0	196740.0	210630.0	86621.0	208738.75	Na	0.414973262032086	DOWN	0.000220731132794
Q63ZY3	KANK2	sp|Q63ZY3|KANK2_HUMAN KN motif and ankyrin repeat domain-containing protein 2 OS=Homo sapiens OX=9606 GN=KANK2 PE=1 SV=1	356	1.0	132.998	2.06865e-14	171.14	1	S	AQS(1)LEPYGTGLR	AQS(130)LEPY(-150)GT(-130)GLR	3	2	-0.30779	5414	2165	338760.0	448220.0	195110.0	84289.0	363570.0	312600.0	193800.0	289090.0	728500.0	726630.0	343530.0	963950.0	935960.0	621530.0	782820.0	261170.0	278179.875	670511.25	0.5907774077809864	0.414877267159947	DOWN	0.0013805511693138
O60437	PPL	sp|O60437|PEPL_HUMAN Periplakin OS=Homo sapiens OX=9606 GN=PPL PE=1 SV=4	1657	1.0	138.728	2.81576e-07	140.57	1	S	S(1)IVVIHPDTGR	S(140)IVVIHPDT(-140)GR	1	2	-1.3664	737	287	109350.0	129140.0	192260.0		132910.0	134630.0	125530.0	245600.0	176940.0	259580.0	815990.0	460150.0	423700.0	165920.0	376500.0	267890.0	152774.285714286	368333.75	0.6420172557570916	0.414771347220519	DOWN	0.0207125329093387
O94806;Q15139	PRKD3; PRKD1	sp|O94806|KPCD3_HUMAN Serine/threonine-protein kinase D3 OS=Homo sapiens OX=9606 GN=PRKD3 PE=1 SV=1;sp|Q15139|KPCD1_HUMAN Serine/threonine-protein kinase D1 OS=Homo sapiens OX=9606 GN=PRKD1 PE=1 SV=2	391;397	0.999349	33.5293	6.52232e-10	162.16	1;2	S	TIS(0.999)PSTSNNIPLMR	T(-34)IS(34)PS(-37)T(-60)S(-69)NNIPLMR	3	2	0.58779	1009	412;1897	111640.0	60862.0			53453.0	88168.0	98091.0	100200.0	231400.0	204990.0	179420.0	200990.0	266190.0	182600.0	176350.0		85402.3333333333	205991.428571429	Na	0.414591684351175	DOWN	1.16321292206882e-05
Q63HR2	TNS2	sp|Q63HR2|TNS2_HUMAN Tensin-2 OS=Homo sapiens OX=9606 GN=TNS2 PE=1 SV=2	825	1.0	78.03	9.26512e-07	146.58	1	S	GYPSPGAHS(1)PR	GY(-120)PS(-78)PGAHS(78)PR	9	2	0.75103	5399	2164	223770.0	510170.0	383820.0		228880.0	502840.0		515440.0	946630.0	1019600.0	926650.0	1020300.0	1524700.0	574940.0	1100300.0	495440.0	394153.333333333	951070.0	0.4399694168585272	0.414431464911451	DOWN	0.0018373137415827
Q9Y6X9	MORC2	sp|Q9Y6X9|MORC2_HUMAN ATPase MORC2 OS=Homo sapiens OX=9606 GN=MORC2 PE=1 SV=2	743	1.0	70.5859	1.0846699999999999e-66	202.26	1	S	SVAVS(1)DEEEVEEEAER	S(-71)VAVS(71)DEEEVEEEAER	5	2	1.0111	10165	3873	35279.0	41632.0	50581.0	34121.0	22578.0	91140.0	66169.0	61947.0	82213.0	98830.0	181350.0	111270.0	188400.0	94447.0	127220.0	89979.0	50430.875	121713.625	Na	0.414340424089743	DOWN	0.0007284981871175
O60784	TOM1	sp|O60784|TOM1_HUMAN Target of Myb protein 1 OS=Homo sapiens OX=9606 GN=TOM1 PE=1 SV=2	462	0.953766	16.1551	7.271099999999999e-87	192.87	1	S	AADRLPNLS(0.023)S(0.954)PS(0.023)AEGPPGPPSGPAPR	AADRLPNLS(-16)S(16)PS(-16)AEGPPGPPS(-130)GPAPR	10	3	-1.1986	794	310	152770.0	124460.0				78961.0		118130.0	291440.0	526480.0		190430.0	308300.0	314730.0	255030.0	118320.0	118580.25	286390.0	1.3184739345178884	0.414051642864625	DOWN	0.0318234467213918
P31323	PRKAR2B	sp|P31323|KAP3_HUMAN cAMP-dependent protein kinase type II-beta regulatory subunit OS=Homo sapiens OX=9606 GN=PRKAR2B PE=1 SV=3	114	1.0	95.0097	3.12205e-60	234.8	1	S	RAS(1)VCAEAYNPDEEEDDAESR	RAS(95)VCAEAY(-95)NPDEEEDDAES(-190)R	3	3	-0.50241	2354	1049	193940.0	312770.0	314050.0	73780.0	138500.0	270810.0	225430.0	453230.0	485330.0	416030.0	668350.0	599100.0	907080.0	482110.0	723430.0	509800.0	247813.75	598903.75	0.7326997371730667	0.413778925244666	DOWN	0.0002081842398472
Q15052	ARHGEF6	sp|Q15052|ARHG6_HUMAN Rho guanine nucleotide exchange factor 6 OS=Homo sapiens OX=9606 GN=ARHGEF6 PE=1 SV=2	640	1.0	115.079	1.44377e-06	154.09	1	S	KPS(1)EEEYVIRK	KPS(120)EEEY(-120)VIRK	3	3	0.36408	4546	1882	250140.0	341470.0	561210.0	213440.0	386320.0	863800.0	639920.0	815420.0	936980.0	1478000.0	1453400.0	1054400.0	2042000.0	858080.0	988730.0	1032000.0	508965.0	1230448.75	0.733382181935509	0.413641770939261	DOWN	0.0007025891569194
P61978	HNRNPK	sp|P61978|HNRPK_HUMAN Heterogeneous nuclear ribonucleoprotein K OS=Homo sapiens OX=9606 GN=HNRNPK PE=1 SV=1	284	1.0	136.095	1.4101e-08	166.66	1	S	DYDDMS(1)PR	DY(-140)DDMS(140)PR	6	2	-0.3401	3196	1420	122030.0	150220.0	91317.0	64016.0	133230.0	211740.0	184070.0	218010.0	219350.0	275430.0	438360.0	492270.0	665460.0	143380.0	246610.0	361850.0	146829.125	355338.75	1.073537749440009	0.413208874630194	DOWN	0.0053660535814154
P63218	GNG5	sp|P63218|GBG5_HUMAN Guanine nucleotide-binding protein G(I)/G(S)/G(O) subunit gamma-5 OS=Homo sapiens OX=9606 GN=GNG5 PE=1 SV=3	6	0.99853	28.4988	1.08346e-06	145.95	1	S	SGSS(0.001)S(0.999)VAAMKK	S(-69)GS(-42)S(-28)S(28)VAAMKK	5	2	-0.90473	3226	1460	74571.0	31212.0	89573.0			13486.0			86456.0	97338.0	146450.0		176020.0				52210.5	126566.0	0.7691074237060641	0.412515999557543	DOWN	0.035855852604753
Q96FT9	IFT43	sp|Q96FT9|IFT43_HUMAN Intraflagellar transport protein 43 homolog OS=Homo sapiens OX=9606 GN=IFT43 PE=1 SV=3	78	1.0	46.2059	0.000276247	70.806	1	S	KAS(1)EEIEDFR	KAS(46)EEIEDFR	3	2	-2.2936	7457	2915		43076.0		27096.0	47858.0	109830.0		109610.0		122210.0	212140.0	159700.0	202840.0		121860.0		67494.0	163750.0	Na	0.412177099236641	DOWN	0.0060551184002894
Q68DQ2	CRYBG3	sp|Q68DQ2|CRBG3_HUMAN Very large A-kinase anchor protein OS=Homo sapiens OX=9606 GN=CRYBG3 PE=1 SV=3	457	0.999996	54.4253	1.62373e-18	135.24	1	S	SDGSDTTEQESTNLPS(1)PNK	S(-110)DGS(-110)DT(-110)T(-97)EQES(-63)T(-54)NLPS(54)PNK	16	2	0.67553	5479	2181	43781.0	25701.0	7397.2			23349.0		37177.0	48656.0	106440.0	18457.0		62154.0	72910.0	90932.0	68139.0	27481.04	66812.5714285714	Na	0.411315406852432	DOWN	0.0180848688589913
Q96PE2	ARHGEF17	sp|Q96PE2|ARHGH_HUMAN Rho guanine nucleotide exchange factor 17 OS=Homo sapiens OX=9606 GN=ARHGEF17 PE=1 SV=1	142	0.869546	8.36607	5.62997e-66	237.23	1	S	RPS(0.87)ADS(0.127)ES(0.004)PGTPSPDGAAWEPPAR	RPS(8.4)ADS(-8.4)ES(-24)PGT(-46)PS(-73)PDGAAWEPPAR	3	3	-2.2666	7669	2991	324330.0		231900.0			443640.0	263090.0	353920.0	434060.0		860080.0	796640.0	1222300.0		620900.0		323376.0	786796.0	0.612355260011263	0.411003614659963	DOWN	0.0095462878336055
Q9NWW5	CLN6	sp|Q9NWW5|CLN6_HUMAN Ceroid-lipofuscinosis neuronal protein 6 OS=Homo sapiens OX=9606 GN=CLN6 PE=1 SV=1	31	0.999999	59.1628	7.8164e-34	236.7	1	S	HGS(1)VSADEAAR	HGS(59)VS(-59)ADEAAR	3	2	1.0626	8897	3473	259690.0	80636.0	185650.0	241570.0	512250.0			238570.0		486950.0	632010.0	903240.0	261170.0	347350.0		1064300.0	253061.0	615836.666666667	0.6299619464726337	0.410922268350374	DOWN	0.0281523006984623
Q8ND30	PPFIBP2	sp|Q8ND30|LIPB2_HUMAN Liprin-beta-2 OS=Homo sapiens OX=9606 GN=PPFIBP2 PE=1 SV=3	329	0.98938	19.6926	1.28313e-05	90.806	1	S	T(0.011)LS(0.989)INEEEPEGGFSK	T(-20)LS(20)INEEEPEGGFS(-87)K	3	2	-0.85832	6675	2617			16906.0		30069.0	29255.0	12892.0	31180.0	28817.0	87303.0	70346.0	74912.0	105230.0	36769.0	49776.0	16193.0	24060.4	58668.25	Na	0.41010938625236	DOWN	0.0341103530209066
Q03252	LMNB2	sp|Q03252|LMNB2_HUMAN Lamin-B2 OS=Homo sapiens OX=9606 GN=LMNB2 PE=1 SV=4	419	0.973232	16.779	8.5203e-07	148.57	1	S	AT(0.02)S(0.973)S(0.006)SSGSLSATGR	AT(-17)S(17)S(-22)S(-51)S(-74)GS(-87)LS(-93)AT(-99)GR	3	2	-0.41042	3528	1573	147410.0		87678.0		151220.0	128180.0		92414.0	337400.0		233490.0	431210.0	245380.0		232950.0		121380.4	296086.0	0.5237234190168939	0.409949811878981	DOWN	0.0028554096334137
Q9Y2U8	LEMD3	sp|Q9Y2U8|MAN1_HUMAN Inner nuclear membrane protein Man1 OS=Homo sapiens OX=9606 GN=LEMD3 PE=1 SV=2	261	0.99981	37.2257	8.044790000000001e-18	132.61	1	S	ENYSDS(1)EEEDDDDVASSR	ENY(-60)S(-37)DS(37)EEEDDDDVAS(-99)S(-110)R	6	2	-1.1191	9894	3771	25507.0		57129.0			96506.0		46494.0	71213.0	78928.0	189690.0	168610.0	187680.0		166840.0	100690.0	56409.0	137664.428571429	0.5654255540598676	0.409757266894342	DOWN	0.0197838655493518
Q13576	IQGAP2	sp|Q13576|IQGA2_HUMAN Ras GTPase-activating-like protein IQGAP2 OS=Homo sapiens OX=9606 GN=IQGAP2 PE=1 SV=4	16	0.999918	40.8794	0.000213268	79.889	1	S	YGS(1)IVDDER	Y(-41)GS(41)IVDDER	3	2	-0.36254	4183	1762	13302.0	19630.0		19290.0			32642.0	67247.0	20279.0	82625.0	80115.0	107690.0	91550.0	58862.0	41635.0	111230.0	30422.2	74248.25	1.0910791097811856	0.409736256410084	DOWN	0.0211050105504905
O75448	MED24	sp|O75448|MED24_HUMAN Mediator of RNA polymerase II transcription subunit 24 OS=Homo sapiens OX=9606 GN=MED24 PE=1 SV=1	862	0.944988	12.3497	6.96417e-25	143.7	1	S	LLS(0.945)S(0.055)NEDDANILSSPTDR	LLS(12)S(-12)NEDDANILS(-110)S(-110)PT(-120)DR	3	2	-0.30945	907	364	24589.0		61265.0			103570.0	38602.0	63178.0	89493.0	112060.0	130450.0	216280.0	173410.0	127620.0	146200.0		58240.8	142216.142857143	Na	0.409523130285591	DOWN	0.0033933492674393
P35221	CTNNA1	sp|P35221|CTNA1_HUMAN Catenin alpha-1 OS=Homo sapiens OX=9606 GN=CTNNA1 PE=1 SV=1	641	1.0	98.8419	1.76339e-116	276.89	1	S	TPEELDDS(1)DFETEDFDVR	T(-120)PEELDDS(99)DFET(-99)EDFDVR	8	2	0.93037	2409	1076	900310.0	1270200.0	795030.0	1789500.0	501600.0	1817200.0	1869000.0	784400.0	3420000.0	2880900.0	4579800.0	3383800.0	4933500.0	1491500.0	1611500.0	1454300.0	1215905.0	2969412.5	0.5229847999150506	0.409476622059077	DOWN	0.0046686553901191
Q8WXE9	STON2	sp|Q8WXE9|STON2_HUMAN Stonin-2 OS=Homo sapiens OX=9606 GN=STON2 PE=1 SV=1	762	0.99909	32.5275	2.20471e-06	99.442	1	S	GAS(0.999)FGST(0.001)SVSGSEPVMR	GAS(33)FGS(-35)T(-33)S(-51)VS(-74)GS(-79)EPVMR	3	2	-0.41368	7041	2752	5377.9		12989.0		16170.0	19315.0	11124.0		17508.0	41127.0	36211.0	25479.0	66594.0	23584.0	35554.0	9001.9	12995.18	31882.3625	0.6858499299736511	0.407597774474837	DOWN	0.0417246657887759
Q13884	SNTB1	sp|Q13884|SNTB1_HUMAN Beta-1-syntrophin OS=Homo sapiens OX=9606 GN=SNTB1 PE=1 SV=3	214	1.0	72.3878	1.32849e-32	173.19	1;2	T	GSPVSEIGWET(1)PPPES(1)PR	GS(-83)PVS(-72)EIGWET(72)PPPES(99)PR	11	2	-0.30469	11044	1781	379640.0	150300.0	244450.0		109190.0	272400.0	271470.0	198920.0	1092900.0	317930.0	857070.0	709460.0	914660.0	100820.0	363330.0	209230.0	232338.571428571	570675.0	0.6322961431430649	0.407129401898754	DOWN	0.0346590716736331
O75369;P21333	FLNB; FLNA	sp|O75369|FLNB_HUMAN Filamin-B OS=Homo sapiens OX=9606 GN=FLNB PE=1 SV=2;sp|P21333|FLNA_HUMAN Filamin-A OS=Homo sapiens OX=9606 GN=FLNA PE=1 SV=4	2098;2143	0.998341	27.7951	0.011315	90.142	1	S	VKES(0.998)IT(0.002)R	VKES(28)IT(-28)R	4	2	0.15118	878	352;914	69478.0	128510.0	95520.0		85542.0	9756.8		65941.0		243330.0	137320.0	166710.0	190000.0	139850.0		252620.0	75791.3	188305.0	0.5544266920857082	0.40249223334484	DOWN	0.0015110360285864
Q15052	ARHGEF6	sp|Q15052|ARHG6_HUMAN Rho guanine nucleotide exchange factor 6 OS=Homo sapiens OX=9606 GN=ARHGEF6 PE=1 SV=2	684	1.0	81.4487	6.63293e-05	121.23	1	S	KDS(1)IPQVLLPEEEK	KDS(81)IPQVLLPEEEK	3	2	-1.5956	4545	1882	33359.0	55249.0	103220.0		97160.0	182950.0	183270.0			301090.0	374760.0	198890.0	451670.0		131490.0	177340.0	109201.333333333	272540.0	0.733382181935509	0.400680022504342	DOWN	0.0168090538221301
Q13813	SPTAN1	sp|Q13813|SPTN1_HUMAN Spectrin alpha chain, non-erythrocytic 1 OS=Homo sapiens OX=9606 GN=SPTAN1 PE=1 SV=3	1550	1.0	69.8368	4.276720000000001e-34	212.69	1	S	LGES(1)QTLQQFSR	LGES(70)QT(-70)LQQFS(-150)R	4	2	-0.4128	4233	1779	26361.0	43948.0	42400.0		33132.0	35457.0	53376.0	52033.0	101160.0	87578.0	125180.0	92730.0	134340.0	81818.0	118250.0	79831.0	40958.1428571429	102610.875	0.4015065257690244	0.399159863485648	DOWN	7.71640399472761e-06
Q09666	AHNAK	sp|Q09666|AHNK_HUMAN Neuroblast differentiation-associated protein AHNAK OS=Homo sapiens OX=9606 GN=AHNAK PE=1 SV=2	135	1.0	187.688	6.644360000000001e-114	278.57	1	S	LKS(1)EDGVEGDLGETQSR	LKS(190)EDGVEGDLGET(-190)QS(-200)R	3	2	0.023131	3776	1641	3703500.0	3105200.0	3241200.0	784990.0	2020900.0	4819000.0	2881000.0	4612400.0	8577300.0	11542000.0	4355700.0	9906700.0	8666600.0	6327900.0	8334600.0	5385600.0	3146023.75	7887050.0	0.4553694991933047	0.398884722424734	DOWN	0.0002269524534832
B2RUZ4	SMIM1	sp|B2RUZ4|SMIM1_HUMAN Small integral membrane protein 1 OS=Homo sapiens OX=9606 GN=SMIM1 PE=1 SV=1	27	0.968748	16.3802	1.05273e-15	130.81	1	S	DGVSLGAVS(0.969)S(0.022)T(0.009)EEASR	DGVS(-61)LGAVS(16)S(-16)T(-20)EEAS(-41)R	9	2	-1.1616	81	48	16550.0	41656.0	33731.0				28642.0		32092.0	63098.0	51328.0	54959.0	97469.0	102370.0	126660.0	79225.0	30144.75	75900.125	Na	0.397163377530669	DOWN	0.0193707081280156
Q96RK0	CIC	sp|Q96RK0|CIC_HUMAN Protein capicua homolog OS=Homo sapiens OX=9606 GN=CIC PE=1 SV=2	173	0.997793	26.5675	3.62524e-05	117.45	1	S	TQS(0.998)LS(0.002)ALPK	T(-51)QS(27)LS(-27)ALPK	3	2	0.14626	7736	3016	34332.0	36871.0		13954.0	7859.4	49015.0	36771.0			66606.0		95924.0	90816.0		73798.0	48260.0	29800.4	75080.8	Na	0.396911061150121	DOWN	0.001931014561906
Q6DD88	ATL3	sp|Q6DD88|ATLA3_HUMAN Atlastin-3 OS=Homo sapiens OX=9606 GN=ATL3 PE=1 SV=1	535	1.0	129.531	6.76578e-06	144.38	1	S	DAVVGRPS(1)MDKK	DAVVGRPS(130)MDKK	8	2	0.61972	5508	2190	129280.0	262020.0	179830.0	55642.0	164410.0	283230.0		287940.0	387150.0	463900.0	271520.0	867890.0	720810.0	418220.0	480750.0	331370.0	194621.714285714	492701.25	0.8577170654376466	0.39500958092904	DOWN	0.0031816942280387
Q69YQ0	SPECC1L	sp|Q69YQ0|CYTSA_HUMAN Cytospin-A OS=Homo sapiens OX=9606 GN=SPECC1L PE=1 SV=3	832	0.984934	18.3448	1.29974e-46	232.2	1	S	RS(0.014)S(0.985)T(0.001)SSEPTPTVK	RS(-18)S(18)T(-32)S(-45)S(-68)EPT(-120)PT(-150)VK	3	2	1.2944	5494	2186	538690.0	449550.0	769550.0	268670.0	677140.0	788580.0			1313500.0	1420300.0	2278100.0	1431600.0	2391300.0	751750.0	1503100.0	748640.0	582030.0	1479786.25	0.5259609947002036	0.393320319066352	DOWN	0.0047250755867659
O60583	CCNT2	sp|O60583|CCNT2_HUMAN Cyclin-T2 OS=Homo sapiens OX=9606 GN=CCNT2 PE=1 SV=2	480	0.978837	16.8152	1.23124e-10	146.37	1	S	QGQSQAASSSSVT(0.02)S(0.979)PIK	QGQS(-100)QAAS(-63)S(-46)S(-34)S(-34)VT(-17)S(17)PIK	14	2	-0.10231	761	297	11544.0	6707.9	4344.9		2501.3	14127.0		21824.0	15730.0	35549.0	29050.0		33645.0	24644.0	22042.0	20647.0	10174.85	25901.0	Na	0.392836183931122	DOWN	0.0023454275842874
O75369	FLNB	sp|O75369|FLNB_HUMAN Filamin-B OS=Homo sapiens OX=9606 GN=FLNB PE=1 SV=2	2107	1.0	73.0607	8.30942e-67	222.25	1	S	APS(1)VATVGSICDLNLK	APS(73)VAT(-73)VGS(-150)ICDLNLK	3	2	0.17639	873	352	133300.0	368370.0	200830.0		245270.0	261690.0	194420.0	299140.0	730500.0	548360.0	621140.0	597960.0	717620.0	538800.0	692060.0	519160.0	243288.571428571	620700.0	0.5544266920857082	0.391958387995121	DOWN	5.76996713023506e-07
Q8IYI6	EXOC8	sp|Q8IYI6|EXOC8_HUMAN Exocyst complex component 8 OS=Homo sapiens OX=9606 GN=EXOC8 PE=1 SV=2	19	1.0	43.613	5.16179e-05	127.03	1	S	QLES(1)GGFEAR	QLES(44)GGFEAR	4	2	-0.62583	6399	2509		20765.0			39908.0	40134.0	27216.0			54922.0	85405.0		107150.0	63814.0	93304.0	86530.0	32005.75	81854.1666666667	0.9588783456681282	0.391009417154492	DOWN	0.0014862873829576
O94875	SORBS2	sp|O94875|SRBS2_HUMAN Sorbin and SH3 domain-containing protein 2 OS=Homo sapiens OX=9606 GN=SORBS2 PE=1 SV=3	259	1.0	57.0324	7.83689e-12	191.95	1	S	S(1)EPAVGPPR	S(57)EPAVGPPR	1	2	-0.6168	1026	419	972830.0	1734600.0	1094900.0		908300.0	1561600.0		1593600.0	950470.0	3066100.0	4087100.0	6973000.0	5064100.0	528520.0	4465500.0	1734000.0	1310971.66666667	3358598.75	0.5605179040921041	0.390332922819871	DOWN	0.0461882261863786
Q9H019	MTFR1L	sp|Q9H019|MFR1L_HUMAN Mitochondrial fission regulator 1-like OS=Homo sapiens OX=9606 GN=MTFR1L PE=1 SV=2	103	1.0	81.0988	0.00116859	95.311	1	S	NAS(1)VPNLR	NAS(81)VPNLR	3	2	0.2331	8325	3227	129250.0	139970.0	177860.0	66404.0	190540.0	148710.0	101110.0	220200.0	315850.0	351890.0	496310.0	552530.0	451500.0	172160.0	407960.0	279990.0	146755.5	378523.75	1.0029483474592304	0.387704866603483	DOWN	0.0002272266662175
Q9H0D6	XRN2	sp|Q9H0D6|XRN2_HUMAN 5'-3' exoribonuclease 2 OS=Homo sapiens OX=9606 GN=XRN2 PE=1 SV=1	448	0.999998	56.9326	1.23773e-09	133.13	1	S	NS(1)PGSQVASNPR	NS(57)PGS(-57)QVAS(-110)NPR	2	2	-0.32337	8334	3231	130710.0	33475.0	69833.0	23670.0	11422.0	96358.0		131790.0	33874.0	149650.0	295650.0	204830.0	245270.0	130660.0	224320.0	181970.0	71036.8571428571	183278.0	1.3502548708764182	0.387590748168668	DOWN	0.0070524763637311
Q9UIG0	BAZ1B	sp|Q9UIG0|BAZ1B_HUMAN Tyrosine-protein kinase BAZ1B OS=Homo sapiens OX=9606 GN=BAZ1B PE=1 SV=2	1468	1.0	163.489	2.92972e-133	319.33	1	S	LAEDEGDS(1)EPEAVGQSR	LAEDEGDS(160)EPEAVGQS(-160)R	8	2	-0.26231	9348	3620	275790.0	210980.0	251850.0	121260.0	147740.0	393490.0	324640.0	441880.0	469740.0	581760.0	1033300.0	977800.0	864440.0	468600.0	743890.0	463430.0	270953.75	700370.0	0.7013387076563218	0.386872296072076	DOWN	0.0003921652019868
Q14847	LASP1	sp|Q14847|LASP1_HUMAN LIM and SH3 domain protein 1 OS=Homo sapiens OX=9606 GN=LASP1 PE=1 SV=2	146	0.999999	60.3069	7.14169e-146	356.37	1	S	MGPSGGEGMEPERRDS(1)QDGSSYR	MGPS(-220)GGEGMEPERRDS(60)QDGS(-60)S(-65)Y(-170)R	16	3	1.1792	4488	1859	2146200.0	3029000.0	2479400.0		1480000.0	3692700.0	2311300.0	2754000.0	4848400.0	5699400.0	6498900.0	6983800.0	12303000.0	5230000.0	6367500.0	4978600.0	2556085.71428571	6613700.0	0.6710027258128787	0.386483468298489	DOWN	0.000932639900726
Q9HBL0	TNS1	sp|Q9HBL0|TENS1_HUMAN Tensin-1 OS=Homo sapiens OX=9606 GN=TNS1 PE=1 SV=2	1105	0.999371	32.0115	5.516970000000001e-18	185.9	1	T	T(0.999)PT(0.001)QPLLESGFR	T(32)PT(-32)QPLLES(-130)GFR	1	2	-0.81268	11741	3347	150080.0	249060.0	202470.0	128830.0	297290.0	314590.0	234290.0	295380.0	510090.0	908800.0	800690.0	671220.0	690530.0	348940.0	551120.0	366370.0	233998.75	605970.0	0.4227843812313061	0.386155667772332	DOWN	0.0001955761067184
P48960	ADGRE5	sp|P48960|AGRE5_HUMAN Adhesion G protein-coupled receptor E5 OS=Homo sapiens OX=9606 GN=ADGRE5 PE=1 SV=4	831	0.999713	35.4142	0.000381751	108.2	1	S	ALRAS(1)ESGI	ALRAS(35)ES(-35)GI	5	2	-1.1709	2806	1219	103660.0	89297.0	224200.0	72945.0		190380.0	147650.0	246920.0	406040.0	352550.0	308570.0	451020.0	546990.0	394200.0	405210.0	326970.0	153578.857142857	398943.75	0.9780926623208086	0.384963687594698	DOWN	1.90271313780095e-05
Q5T5U3	ARHGAP21	sp|Q5T5U3|RHG21_HUMAN Rho GTPase-activating protein 21 OS=Homo sapiens OX=9606 GN=ARHGAP21 PE=1 SV=2	924	0.995377	23.9125	0.000106675	126.46	1	S	KDS(0.995)S(0.004)S(0.001)EVFSDAAK	KDS(24)S(-24)S(-32)EVFS(-93)DAAK	3	2	-0.36593	5199	2115	52380.0	51340.0	67400.0		65733.0				91885.0	171700.0	154340.0	137150.0	221390.0				59213.25	155293.0	Na	0.381300187387712	DOWN	0.0055370622668949
P49790	NUP153	sp|P49790|NU153_HUMAN Nuclear pore complex protein Nup153 OS=Homo sapiens OX=9606 GN=NUP153 PE=1 SV=2	516	0.998831	31.8963	1.8258200000000002e-30	149.14	1;2	S	VQMT(0.001)S(0.999)PS(0.001)STGSPMFK	VQMT(-33)S(32)PS(-32)S(-55)T(-59)GS(-78)PMFK	5	2	-0.82007	2876	1246	120660.0	87207.0	45693.0		69453.0		37019.0	61660.0	232830.0	301290.0	87223.0	266930.0	196710.0	243450.0	27848.0	128510.0	70282.0	185598.875	0.5094990498124351	0.37867686428595	DOWN	0.0150705020419202
P00533	EGFR	sp|P00533|EGFR_HUMAN Epidermal growth factor receptor OS=Homo sapiens OX=9606 GN=EGFR PE=1 SV=2	693	1.0	82.286	1.8568e-156	334.07	1	T	ELVEPLT(1)PSGEAPNQALLR	ELVEPLT(82)PS(-82)GEAPNQALLR	7	2	0.23683	10460	520	289320.0	545700.0	220870.0			802450.0	357820.0	712770.0	1283200.0	1465700.0	832880.0	1940300.0	1602500.0	1003400.0	1383800.0	813680.0	488155.0	1290682.5	0.6473137118104005	0.378214626757549	DOWN	0.0008413267936958
Q01082	SPTBN1	sp|Q01082|SPTB2_HUMAN Spectrin beta chain, non-erythrocytic 1 OS=Homo sapiens OX=9606 GN=SPTBN1 PE=1 SV=2	2169	0.999868	39.1413	3.74051e-41	190.57	1;2;3	S	ES(0.03)S(0.97)PIPS(1)PTSDRK	ES(-15)S(15)PIPS(39)PT(-39)S(-51)DRK	7	2	-0.83563	3370	1533	217940.0	847810.0	237270.0		960010.0	1722800.0	611890.0	992170.0	1992500.0	2351800.0	2578600.0	2234800.0	3487200.0	1573100.0	1855600.0	879010.0	798555.714285714	2119076.25	0.3911407964006586	0.376841425260518	DOWN	0.0019684226476392
Q9UHD8	SEPTIN9	sp|Q9UHD8|SEPT9_HUMAN Septin-9 OS=Homo sapiens OX=9606 GN=SEPTIN9 PE=1 SV=2	30	1.0	208.777	1.98392e-114	323.06	1	S	S(1)FEVEEVETPNSTPPR	S(210)FEVEEVET(-210)PNS(-240)T(-240)PPR	1	2	-0.21806	9319	3605	130820.0	126320.0	206740.0	102630.0	328810.0	470150.0	274430.0	337100.0	269620.0	714430.0	826530.0	604450.0	1646000.0	330720.0	490870.0	367800.0	247125.0	656302.5	0.8622190208149232	0.376541305267007	DOWN	0.025320044589899
P05412;P17535	JUN; JUND	sp|P05412|JUN_HUMAN Transcription factor Jun OS=Homo sapiens OX=9606 GN=JUN PE=1 SV=2;sp|P17535|JUND_HUMAN Transcription factor JunD OS=Homo sapiens OX=9606 GN=JUND PE=1 SV=3	73;100	1.0	61.48	0.000956064	107.08	1	S	LAS(1)PELER	LAS(61)PELER	3	2	-0.80795	1512	621	77140.0	89802.0	55532.0		77547.0	88934.0	77065.0	66510.0	199900.0	301170.0	102690.0	201110.0	209900.0	141260.0	276000.0	189640.0	76075.7142857143	202708.75	Na	0.375295660822309	DOWN	0.0002046035472066
Q9NRY4	ARHGAP35	sp|Q9NRY4|RHG35_HUMAN Rho GTPase-activating protein 35 OS=Homo sapiens OX=9606 GN=ARHGAP35 PE=1 SV=3	589	0.998081	27.1608	1.44036e-07	162.0	1	S	NS(0.998)LS(0.002)DPNIDR	NS(27)LS(-27)DPNIDR	2	2	-0.42694	8797	3424	17375.0	19876.0	17153.0		15819.0	28144.0		41323.0	40531.0	73791.0		48527.0	66254.0	64922.0	99367.0	41226.0	23281.6666666667	62088.2857142857	1.0466061260246544	0.374976799549643	DOWN	0.0016481379498169
Q9NTI5	PDS5B	sp|Q9NTI5|PDS5B_HUMAN Sister chromatid cohesion protein PDS5 homolog B OS=Homo sapiens OX=9606 GN=PDS5B PE=1 SV=1	1358	1.0	75.456	0.0	460.51	1	S	AES(1)PESSAIESTQSTPQK	AES(75)PES(-75)S(-120)AIES(-280)T(-320)QS(-370)T(-390)PQK	3	2	0.11143	8823	3438	857010.0	847580.0	811710.0	330450.0	742600.0	1044000.0	1042700.0	1166500.0	1536800.0	1828400.0	3482400.0	2394000.0	3449100.0	1257500.0	2353400.0	2033200.0	855318.75	2291850.0	0.6385115134292608	0.373200143988481	DOWN	0.0003182063022655
Q00587	CDC42EP1	sp|Q00587|BORG5_HUMAN Cdc42 effector protein 1 OS=Homo sapiens OX=9606 GN=CDC42EP1 PE=1 SV=1	192	0.999681	37.4548	0.000263492	112.8	1	S	RSDS(1)LLSFR	RS(-39)DS(37)LLS(-37)FR	4	2	-0.2344	3353	1527	145920.0	130610.0	97099.0	38002.0	80798.0	125340.0	158310.0	106810.0	191070.0	357570.0	425180.0	290840.0	530410.0	127280.0	150090.0		110361.125	296062.857142857	Na	0.372762480457818	DOWN	0.0049516949550547
Q52LW3	ARHGAP29	sp|Q52LW3|RHG29_HUMAN Rho GTPase-activating protein 29 OS=Homo sapiens OX=9606 GN=ARHGAP29 PE=1 SV=2	357	0.988105	19.21	2.7058000000000003e-64	240.82	1	S	AEEEHLSS(0.012)S(0.988)GGLAK	AEEEHLS(-44)S(-19)S(19)GGLAK	9	2	-0.051399	4985	2048	115530.0	100810.0	136710.0	38968.0	127130.0	177660.0	138690.0	145460.0	273340.0	443830.0		284900.0	543440.0	173610.0	321860.0	262170.0	122619.75	329021.428571429	Na	0.372680133729892	DOWN	0.0006550626891816
Q5VUB5	FAM171A1	sp|Q5VUB5|F1711_HUMAN Protein FAM171A1 OS=Homo sapiens OX=9606 GN=FAM171A1 PE=1 SV=1	422	0.945212	14.9888	4.42002e-08	103.23	1	S	LSYS(0.001)T(0.03)S(0.945)QEFS(0.012)S(0.012)R	LS(-58)Y(-62)S(-30)T(-15)S(15)QEFS(-19)S(-19)R	6	2	1.8774	5319	2143	28832.0		40209.0		24061.0	22002.0	21174.0		87766.0	93528.0	103300.0	92510.0		37750.0		25644.0	27255.6	73416.3333333333	Na	0.371247088522536	DOWN	0.0140664347938262
Q63ZY3	KANK2	sp|Q63ZY3|KANK2_HUMAN KN motif and ankyrin repeat domain-containing protein 2 OS=Homo sapiens OX=9606 GN=KANK2 PE=1 SV=1	540	1.0	84.9992	4.7954800000000005e-74	277.96	1	S	VPS(1)VAEAPQLR	VPS(85)VAEAPQLR	3	2	0.45856	5415	2165	1756300.0	1338500.0	944820.0		974580.0	1193000.0		1224600.0	3161200.0	2364500.0	6223900.0	6347200.0	5113800.0	795360.0	1782900.0	1005000.0	1238633.33333333	3349232.5	0.5907774077809864	0.369826022329992	DOWN	0.0441819733340027
P68431;P84243;Q71DI3;Q16695;Q6NXT2;Q5TEC6	H3C1; H3-3A; H3C15	sp|P68431|H31_HUMAN Histone H3.1 OS=Homo sapiens OX=9606 GN=H3C1 PE=1 SV=2;sp|P84243|H33_HUMAN Histone H3.3 OS=Homo sapiens OX=9606 GN=H3-3A PE=1 SV=2;sp|Q71DI3|H32_HUMAN Histone H3.2 OS=Homo sapiens OX=9606 GN=H3C15 PE=1 SV=3;sp|Q16695|H31T_HUMAN Histone	58;58;58;58;57;58	0.971072	17.3185	4.5132e-06	150.21	1	S	Y(0.011)QKS(0.971)T(0.018)ELLIR	Y(-19)QKS(17)T(-17)ELLIR	4	2	0.7193	3236	1470;2127	11452.0	19188.0	18125.0		8060.3	19320.0	21754.0	31582.0		43778.0	41434.0	48358.0	71325.0	37042.0	55466.0	52997.0	18497.3285714286	50057.1428571429	Na	0.369524257990868	DOWN	5.19926087434908e-05
Q96PU5	NEDD4L	sp|Q96PU5|NED4L_HUMAN E3 ubiquitin-protein ligase NEDD4-like OS=Homo sapiens OX=9606 GN=NEDD4L PE=1 SV=2	448	0.999875	39.0832	7.132510000000001e-221	383.49	1	S	SLS(1)SPTVTLSAPLEGAK	S(-60)LS(39)S(-39)PT(-98)VT(-180)LS(-250)APLEGAK	3	2	0.5122	7695	2997	95675.0	40649.0	251760.0		86869.0	139060.0	284120.0	276710.0	360250.0	337950.0	963420.0	419730.0	723460.0	231150.0	409320.0	203520.0	167834.714285714	456100.0	0.5707434281046934	0.367977887054844	DOWN	0.0163600629066356
Q14938	NFIX	sp|Q14938|NFIX_HUMAN Nuclear factor 1 X-type OS=Homo sapiens OX=9606 GN=NFIX PE=1 SV=2	265	0.999091	30.4241	4.89203e-09	138.0	1	S	S(0.999)IT(0.001)SPPSTSTTK	S(30)IT(-30)S(-55)PPS(-94)T(-96)S(-98)T(-98)T(-99)K	1	2	-1.4998	4500	1862	211650.0		162350.0	47843.0	147770.0		140230.0		337950.0	467240.0	398520.0	699450.0	265410.0	297960.0	402110.0	226970.0	141968.6	386951.25	0.775605436427159	0.366890144430338	DOWN	0.0052987557646788
Q5JTV8	TOR1AIP1	sp|Q5JTV8|TOIP1_HUMAN Torsin-1A-interacting protein 1 OS=Homo sapiens OX=9606 GN=TOR1AIP1 PE=1 SV=2	315	0.99966	37.843	1.6938999999999999e-28	181.08	1	S	SELGNQS(1)PSTSSR	S(-130)ELGNQS(38)PS(-38)T(-39)S(-47)S(-47)R	7	2	-0.73639	5092	2085		70233.0	51178.0		61703.0	74137.0		93369.0	246290.0	246060.0	123860.0	163970.0	213810.0	187760.0	231200.0	116800.0	70124.0	191218.75	0.6982599001736006	0.366721359699297	DOWN	0.0004116047649104
Q9BWG4	SSBP4	sp|Q9BWG4|SSBP4_HUMAN Single-stranded DNA-binding protein 4 OS=Homo sapiens OX=9606 GN=SSBP4 PE=1 SV=1	341	0.5	0.0	6.62427e-06	86.798	1	S	S(0.5)S(0.5)PGAVAGLSNAPGTPR	S(0)S(0)PGAVAGLS(-76)NAPGT(-82)PR	1	2	-2.2726	8058	3153	49084.0		46315.0		19527.0		42164.0				114810.0	112650.0		85547.0	116760.0		39272.5	107441.75	Na	0.36552364420721	DOWN	0.0004797550218134
Q9BWG4	SSBP4	sp|Q9BWG4|SSBP4_HUMAN Single-stranded DNA-binding protein 4 OS=Homo sapiens OX=9606 GN=SSBP4 PE=1 SV=1	342	0.5	0.0	6.62427e-06	86.798	1	S	S(0.5)S(0.5)PGAVAGLSNAPGTPR	S(0)S(0)PGAVAGLS(-76)NAPGT(-82)PR	2	2	-2.2726	8059	3153	49084.0		46315.0		19527.0		42164.0				114810.0	112650.0		85547.0	116760.0		39272.5	107441.75	Na	0.36552364420721	DOWN	0.0004797550218134
Q13207	TBX2	sp|Q13207|TBX2_HUMAN T-box transcription factor TBX2 OS=Homo sapiens OX=9606 GN=TBX2 PE=1 SV=3	705	1.0	73.502	0.000293291	111.98	1;2	S	ALS(1)PGRES(1)PK	ALS(74)PGRES(74)PK	3	2	0.58675	4006	1708	222310.0		244850.0			338520.0		320900.0	663980.0	647250.0	1042900.0	849750.0	1028700.0	561190.0	1060800.0	375610.0	281645.0	778772.5	Na	0.361652472320222	DOWN	0.0037384264073938
O75152	ZC3H11A	sp|O75152|ZC11A_HUMAN Zinc finger CCCH domain-containing protein 11A OS=Homo sapiens OX=9606 GN=ZC3H11A PE=1 SV=3	290	0.999999	61.371	9.40419e-07	164.28	1	S	KFS(1)AGGDSDPPLKR	KFS(61)AGGDS(-61)DPPLKR	3	3	-0.4099	858	341	42079.0	48258.0				66566.0		37057.0	118400.0	153420.0	102760.0	255170.0	138010.0		40307.0		48490.0	134677.833333333	Na	0.360044402258724	DOWN	0.0458303194838439
Q5JTD0	TJAP1	sp|Q5JTD0|TJAP1_HUMAN Tight junction-associated protein 1 OS=Homo sapiens OX=9606 GN=TJAP1 PE=1 SV=1	545	0.995556	23.5025	7.78445e-65	260.18	1	S	KDS(0.996)LT(0.004)QAQEQGNLLN	KDS(24)LT(-24)QAQEQGNLLN	3	2	-0.7975	5085	2084	28770.0	25335.0	17519.0		41362.0	35996.0	21726.0	19923.0		98781.0	121990.0	80560.0	112510.0		18189.0	22196.0	27233.0	75704.3333333333	Na	0.35972841713156	DOWN	0.0174160399464498
Q9BXP5	SRRT	sp|Q9BXP5|SRRT_HUMAN Serrate RNA effector molecule homolog OS=Homo sapiens OX=9606 GN=SRRT PE=1 SV=1	4	1.0	138.292	3.29631e-10	173.07	1	S	GDS(1)DDEYDRR	GDS(140)DDEY(-140)DRR	3	2	0.47215	8140	3171	147570.0	171210.0			95380.0			214350.0	353930.0		612140.0	470480.0	574620.0	237790.0	321360.0	492490.0	157127.5	437544.285714286	1.237880444074745	0.359112220477274	DOWN	0.0038697872516301
Q96PY5	FMNL2	sp|Q96PY5|FMNL2_HUMAN Formin-like protein 2 OS=Homo sapiens OX=9606 GN=FMNL2 PE=1 SV=3	171	1.0	56.3783	0.00402607	84.064	1	S	S(1)IEDLHR	S(56)IEDLHR	1	2	0.030989	7704	3000	69196.0	54903.0	97796.0		61154.0	109160.0		106760.0	214400.0		336570.0	306560.0	286590.0	87697.0	157790.0		83161.5	231601.166666667	0.5540859715973319	0.359072025399987	DOWN	0.0043064732301164
Q9H8M9	EVA1A	sp|Q9H8M9|EVA1A_HUMAN Protein eva-1 homolog A OS=Homo sapiens OX=9606 GN=EVA1A PE=1 SV=1	114	0.999233	31.1496	4.45161e-06	102.03	1	S	NVFT(0.001)S(0.999)AEELER	NVFT(-31)S(31)AEELER	5	2	-1.4601	8557	3326					25215.0	43648.0	66370.0	57735.0	101050.0		168540.0	211190.0	224440.0	66431.0	109670.0	68414.0	48242.0	135676.428571429	Na	0.355566552775248	DOWN	0.0309343212317169
Q16625	OCLN	sp|Q16625|OCLN_HUMAN Occludin OS=Homo sapiens OX=9606 GN=OCLN PE=1 SV=1	302	0.999975	45.9561	1.5976100000000002e-34	198.83	1;2	S	NVS(1)AGTQDVPSPPSDYVER	NVS(46)AGT(-46)QDVPS(-150)PPS(-170)DY(-180)VER	3	2	-1.0389	4797	1977	295010.0	65450.0	376710.0		148070.0	272940.0	584220.0	188370.0	637440.0	343970.0	1502200.0	581560.0	1058200.0	412400.0	1105100.0	569680.0	275824.285714286	776318.75	0.5073219121687979	0.355297724954197	DOWN	0.0093153738323248
Q9UDY2	TJP2	sp|Q9UDY2|ZO2_HUMAN Tight junction protein ZO-2 OS=Homo sapiens OX=9606 GN=TJP2 PE=1 SV=2	170	0.999869	39.0126	3.16366e-10	174.05	1	S	SRS(1)WEDSPER	S(-39)RS(39)WEDS(-53)PER	3	2	0.19709	9234	3587	140860.0		176150.0		70814.0	293720.0		369800.0		501120.0	1060900.0	493930.0	663560.0			245560.0	210268.8	593014.0	0.6116137921392338	0.354576451820699	DOWN	0.0297632283292294
Q52LW3	ARHGAP29	sp|Q52LW3|RHG29_HUMAN Rho GTPase-activating protein 29 OS=Homo sapiens OX=9606 GN=ARHGAP29 PE=1 SV=2	949	0.993784	22.0388	0.000399569	92.428	1	S	AT(0.006)S(0.994)FEESER	AT(-22)S(22)FEES(-60)ER	3	2	0.34997	4986	2048			91600.0	35357.0		101890.0		95115.0	148270.0	252360.0	360390.0		292440.0		183480.0	133590.0	80990.5	228421.666666667	Na	0.354565751935383	DOWN	0.0138269519455953
P49756	RBM25	sp|P49756|RBM25_HUMAN RNA-binding protein 25 OS=Homo sapiens OX=9606 GN=RBM25 PE=1 SV=3	677	1.0	90.6446	1.2032599999999998e-125	313.32	1	S	LGASNS(1)PGQPNSVK	LGAS(-91)NS(91)PGQPNS(-130)VK	6	2	-0.33151	2863	1242	559080.0	271710.0	460180.0	302950.0	427050.0	707530.0	52075.0	539740.0	529750.0	1053200.0	1959700.0	1624700.0	1644700.0	683060.0	1157200.0	715320.0	415039.375	1170953.75	0.93490632152696	0.354445574814548	DOWN	0.0019382232707569
Q9HBL0	TNS1	sp|Q9HBL0|TENS1_HUMAN Tensin-1 OS=Homo sapiens OX=9606 GN=TNS1 PE=1 SV=2	775	0.999854	38.4602	3.588e-09	103.04	1	T	SGYIPSGHSLGT(1)PEPAPR	S(-84)GY(-85)IPS(-55)GHS(-38)LGT(38)PEPAPR	12	3	-0.70174	11740	3347	92358.0	80725.0	147610.0			41704.0	96123.0		190300.0	272200.0	337850.0		244450.0				91704.0	261200.0	0.4227843812313061	0.351087289433384	DOWN	0.0013737527224482
Q63HR2	TNS2	sp|Q63HR2|TNS2_HUMAN Tensin-2 OS=Homo sapiens OX=9606 GN=TNS2 PE=1 SV=2	1003	0.999995	54.4025	6.67763e-06	79.889	1;2	S	S(1)PVPTTLPGLR	S(54)PVPT(-54)T(-58)LPGLR	1	2	-0.68431	5410	2164		88575.0	35639.0		146180.0	152000.0	76628.0	218040.0		387550.0	293820.0	547130.0	389180.0	153710.0	292120.0		119510.333333333	343918.333333333	0.4399694168585272	0.347496256378695	DOWN	0.0038374553220464
P51608	MECP2	sp|P51608|MECP2_HUMAN Methyl-CpG-binding protein 2 OS=Homo sapiens OX=9606 GN=MECP2 PE=1 SV=1	229	0.998487	28.1961	1.25303e-06	139.78	1	S	MPFQT(0.002)S(0.998)PGGK	MPFQT(-28)S(28)PGGK	6	2	-0.24652	2979	1292	35052.0	62560.0	38554.0		47533.0	60394.0		71726.0	124420.0	115520.0	166270.0	169940.0	186660.0		130540.0	169730.0	52636.5	151868.571428571	0.4814235639664272	0.346592448357602	DOWN	7.62802097012152e-06
Q9HBL0	TNS1	sp|Q9HBL0|TENS1_HUMAN Tensin-1 OS=Homo sapiens OX=9606 GN=TNS1 PE=1 SV=2	621	1.0	67.0088	1.04464e-220	378.9	1	S	SQS(1)FSEAEPQLPPAPVR	S(-67)QS(67)FS(-86)EAEPQLPPAPVR	3	2	0.35784	8634	3347	2669500.0	5904500.0	3683500.0	1353100.0	5533700.0	3934200.0	2496700.0	3869100.0	8627400.0	13395000.0	16382000.0	18439000.0	15120000.0	3216300.0	6686100.0	3313300.0	3680537.5	10647387.5	0.4227843812313061	0.345675171491598	DOWN	0.0064834115699581
O76024	WFS1	sp|O76024|WFS1_HUMAN Wolframin OS=Homo sapiens OX=9606 GN=WFS1 PE=1 SV=2	32	0.999999	61.9554	2.2532800000000002e-32	231.22	1	S	LNATAS(1)LEQER	LNAT(-62)AS(62)LEQER	6	2	0.42263	985	401	83311.0	61262.0	124050.0	100540.0	205600.0	203620.0	123060.0	230460.0	181300.0	355550.0	657260.0	349110.0	755960.0	241450.0	453680.0	280680.0	141487.875	409373.75	0.6925426794927952	0.345620291970357	DOWN	0.0030606879887192
Q8N699	MYCT1	sp|Q8N699|MYCT1_HUMAN Myc target protein 1 OS=Homo sapiens OX=9606 GN=MYCT1 PE=1 SV=1	149	1.0	92.5932	4.49026e-100	313.83	1;2	S	QAS(1)LEQANS(1)FPR	QAS(93)LEQANS(93)FPR	3	2	0.52793	6587	2580	202960.0	183770.0	339600.0	146310.0	353770.0	237820.0	593700.0	218880.0	741130.0	1486600.0	1815700.0	966510.0	638850.0	306160.0	382950.0	266120.0	284601.25	825502.5	0.4497096046857608	0.344761221195575	DOWN	0.0205407404067764
Q8TAD8	SNIP1	sp|Q8TAD8|SNIP1_HUMAN Smad nuclear-interacting protein 1 OS=Homo sapiens OX=9606 GN=SNIP1 PE=1 SV=1	35	1.0	115.347	8.84721e-06	158.02	1	S	QERLS(1)PEVAPPAHR	QERLS(120)PEVAPPAHR	5	3	0.092713	6785	2662	68778.0	58185.0	62024.0		47488.0	73730.0	96313.0	121820.0	135440.0	171450.0	376200.0	234400.0	299540.0	95821.0	198350.0	242440.0	75476.8571428571	219205.125	Na	0.344320677460699	DOWN	0.0013420719192407
Q9UJX2	CDC23	sp|Q9UJX2|CDC23_HUMAN Cell division cycle protein 23 homolog OS=Homo sapiens OX=9606 GN=CDC23 PE=1 SV=3	588	0.999792	36.833	1.02417e-05	121.86	1	S	RVS(1)PLNLSSVTP	RVS(37)PLNLS(-37)S(-63)VT(-85)P	3	2	-1.0586	9372	3631	49532.0		64970.0		10180.0	33455.0			79979.0	90019.0	196230.0	166710.0	189120.0	56763.0	107070.0	34156.0	39534.25	115005.875	Na	0.343758525379682	DOWN	0.0428688396430747
P55196	AFDN	sp|P55196|AFAD_HUMAN Afadin OS=Homo sapiens OX=9606 GN=AFDN PE=1 SV=3	1182	1.0	223.03	5.39856e-79	273.55	1;2	S	SSPNVANQPPS(1)PGGK	S(-240)S(-220)PNVANQPPS(220)PGGK	11	2	0.60053	3090	1355	545870.0	203300.0	741360.0	131200.0	491310.0	628860.0	34537.0	593360.0	1091800.0	1141500.0	2174300.0	1002300.0	1714600.0	628850.0	1078400.0	999820.0	421224.625	1228946.25	0.4884533451474868	0.342752683447303	DOWN	0.0009780216444963
P19838	NFKB1	sp|P19838|NFKB1_HUMAN Nuclear factor NF-kappa-B p105 subunit OS=Homo sapiens OX=9606 GN=NFKB1 PE=1 SV=2	907	0.999225	32.6705	1.79295e-05	111.6	1	S	TTSQAHSLPLS(0.999)PAS(0.001)TR	T(-73)T(-73)S(-70)QAHS(-48)LPLS(33)PAS(-33)T(-37)R	11	2	0.52484	2006	893	45831.0		21595.0			35477.0	39882.0		65595.0	160110.0		86847.0		97859.0	110350.0		35696.25	104152.2	1.0976943793064138	0.342731598564409	DOWN	0.0076190430272301
Q13796	SHROOM2	sp|Q13796|SHRM2_HUMAN Protein Shroom2 OS=Homo sapiens OX=9606 GN=SHROOM2 PE=1 SV=1	1039	1.0	49.4866	0.000155225	73.891	1;2	S	AQS(1)PGS(1)PLHAR	AQS(49)PGS(49)PLHAR	6	2	1.1449	4216	1777		19284.0	32956.0		32745.0	24287.0			95752.0	107820.0	72890.0	99599.0		22533.0			27318.0	79718.8	Na	0.342679518507554	DOWN	0.0212757694437637
Q9Y4J8	DTNA	sp|Q9Y4J8|DTNA_HUMAN Dystrobrevin alpha OS=Homo sapiens OX=9606 GN=DTNA PE=1 SV=2	662	0.977351	17.684	1.4272999999999999e-21	189.07	1	S	TQFEDLVPS(0.977)PT(0.017)S(0.006)EK	T(-150)QFEDLVPS(18)PT(-18)S(-22)EK	9	2	-0.1968	10042	3817	236750.0		238290.0		282500.0	354090.0		534190.0	845430.0	917720.0	340040.0	1036200.0	970010.0	1084600.0	1902100.0	603590.0	329164.0	962461.25	0.7887429445294036	0.342002340353962	DOWN	0.0118357671483313
Q96PK6	RBM14	sp|Q96PK6|RBM14_HUMAN RNA-binding protein 14 OS=Homo sapiens OX=9606 GN=RBM14 PE=1 SV=2	618	0.999927	41.3817	6.71298e-07	163.93	1	S	RLS(1)ESQLSFR	RLS(41)ES(-41)QLS(-84)FR	3	2	-0.8831	7683	2992		144760.0	85045.0		135720.0	156450.0	202450.0	197510.0	472780.0	541220.0		896730.0	568880.0	237000.0	222230.0	208990.0	153655.833333333	449690.0	0.5923375652827515	0.341692795777832	DOWN	0.0162040338301959
Q8N122	RPTOR	sp|Q8N122|RPTOR_HUMAN Regulatory-associated protein of mTOR OS=Homo sapiens OX=9606 GN=RPTOR PE=1 SV=1	863	0.996677	25.1629	1.74683e-69	235.54	1;2	S	VLDTSSLTQSAPAS(0.997)PT(0.003)NK	VLDT(-130)S(-110)S(-91)LT(-62)QS(-35)APAS(25)PT(-25)NK	14	2	0.81427	6436	2526	163940.0	114470.0	85201.0		98480.0	144550.0	126130.0	291790.0	294580.0	497230.0	432930.0	439410.0	633730.0	425620.0	498170.0	217490.0	146365.857142857	429895.0	0.9561952087705192	0.340468852028651	DOWN	0.000165378031126
Q09666	AHNAK	sp|Q09666|AHNK_HUMAN Neuroblast differentiation-associated protein AHNAK OS=Homo sapiens OX=9606 GN=AHNAK PE=1 SV=2	5110	1.0	181.076	7.98678e-17	199.84	1	S	FKAEAPLPS(1)PK	FKAEAPLPS(180)PK	9	2	1.4348	3728	1641	1879200.0	2762500.0	1718700.0	406030.0	2071500.0	2139300.0	1297800.0	2806300.0	5347000.0	11957000.0	2632600.0	6777600.0	6146000.0	2954300.0	4382400.0	4336600.0	1885166.25	5566687.5	0.4553694991933047	0.338651352352723	DOWN	0.0042368308821987
Q99584	S100A13	sp|Q99584|S10AD_HUMAN Protein S100-A13 OS=Homo sapiens OX=9606 GN=S100A13 PE=1 SV=1	32	1.0	63.755	1.72598e-65	269.57	1	S	KDS(1)LSVNEFK	KDS(64)LS(-64)VNEFK	3	2	-0.15087	7873	3059	150590.0	224130.0	226390.0	40329.0	298940.0	486460.0	174750.0	546770.0	285950.0	719220.0	234910.0	1322900.0	1247800.0	1235000.0	514820.0	808160.0	268544.875	796095.0	0.674107914436274	0.337327674460963	DOWN	0.006649576366784
Q8WUI4	HDAC7	sp|Q8WUI4|HDAC7_HUMAN Histone deacetylase 7 OS=Homo sapiens OX=9606 GN=HDAC7 PE=1 SV=2	486	0.975358	15.9749	7.18004e-23	184.67	1	S	AQS(0.975)S(0.025)PAAPASLSAPEPASQAR	AQS(16)S(-16)PAAPAS(-100)LS(-140)APEPAS(-180)QAR	3	2	-0.1879	6946	2725		76423.0	122970.0			107910.0	166590.0	176990.0	301960.0	325620.0	577510.0	243200.0	589280.0	275120.0	439520.0	343980.0	130176.6	387023.75	Na	0.33635300159228	DOWN	0.0017659173622439
O94929	ABLIM3	sp|O94929|ABLM3_HUMAN Actin-binding LIM protein 3 OS=Homo sapiens OX=9606 GN=ABLIM3 PE=1 SV=3	388	0.999928	41.4451	0.00013304	122.51	1	S	QGMS(1)PTFSR	QGMS(41)PT(-41)FS(-67)R	4	2	-0.67246	1092	432	176520.0	134700.0		53373.0	108440.0	144660.0	110380.0	202520.0	329180.0	528220.0	762120.0	363770.0	449370.0	214220.0	284760.0	241960.0	132941.857142857	396700.0	0.4375382367881468	0.335119377723361	DOWN	0.0025461855885477
P16402	H1-3	sp|P16402|H13_HUMAN Histone H1.3 OS=Homo sapiens OX=9606 GN=H1-3 PE=1 SV=2	2	0.973926	15.7232	7.43897e-32	189.47	1	S	S(0.974)ET(0.026)APLAPTIPAPAEK	S(16)ET(-16)APLAPT(-160)IPAPAEK	1	2	0.15887	1876	836	251930.0	850340.0	308190.0	43848.0	499280.0		734960.0	790020.0	947990.0	1150400.0	1730600.0	1628400.0	2016800.0	845930.0		2075800.0	496938.285714286	1485131.42857143	Na	0.334608961977391	DOWN	0.0008210603829313
O94915	FRYL	sp|O94915|FRYL_HUMAN Protein furry homolog-like OS=Homo sapiens OX=9606 GN=FRYL PE=1 SV=2	2272	0.998301	28.6466	7.36774e-41	182.09	1	S	TYGGDT(0.001)GS(0.998)PEISFTK	T(-76)Y(-86)GGDT(-29)GS(29)PEIS(-35)FT(-47)K	8	2	-0.084388	1081	429	65009.0	38316.0	36614.0		60606.0	66088.0	37358.0	40084.0	263750.0	218650.0	56522.0	93530.0		149560.0	179020.0	86699.0	49153.5714285714	149675.857142857	0.5876580056179775	0.328400133240307	DOWN	0.0047778617122507
O14791	APOL1	sp|O14791|APOL1_HUMAN Apolipoprotein L1 OS=Homo sapiens OX=9606 GN=APOL1 PE=1 SV=5	311	1.0	77.4874	1.49729e-65	248.41	1;2	S	VTEPIS(1)AESGEQVER	VT(-110)EPIS(77)AES(-77)GEQVER	6	2	0.062282	317	147	194550.0	60763.0	284110.0	48367.0	189440.0	122200.0	150440.0	149110.0	168940.0	482530.0	297670.0	153570.0	409510.0	316640.0	1120600.0	707460.0	149872.5	457115.0	0.5072837265577738	0.327866073088829	DOWN	0.0199508845787075
O00168	FXYD1	sp|O00168|PLM_HUMAN Phospholemman OS=Homo sapiens OX=9606 GN=FXYD1 PE=1 SV=2	83	0.976966	16.2796	1.62738e-22	179.9	1	S	TGEPDEEEGTFRS(0.023)S(0.977)IR	T(-120)GEPDEEEGT(-46)FRS(-16)S(16)IR	14	2	0.36603	184	86		327840.0			437310.0	669910.0		699730.0	1015300.0	1569300.0	2375600.0	2136200.0	2637200.0	1025900.0		661260.0	533697.5	1631537.14285714	Na	0.327113300691022	DOWN	0.0219012259631096
Q9UQ35	SRRM2	sp|Q9UQ35|SRRM2_HUMAN Serine/arginine repetitive matrix protein 2 OS=Homo sapiens OX=9606 GN=SRRM2 PE=1 SV=2	2272	1.0	113.534	3.51224e-23	149.58	1	S	TPAAAAAMNLAS(1)PR	T(-110)PAAAAAMNLAS(110)PR	12	2	0.50748	9787	3729	81468.0	78850.0	36132.0		40970.0	36298.0	25451.0	25118.0	262670.0	296610.0	84767.0	113230.0	105510.0	105500.0	128300.0	41992.0	46326.7142857143	142322.375	0.6023837542323783	0.325505489110298	DOWN	0.016312933454932
Q5HYW2	NHSL2	sp|Q5HYW2|NHSL2_HUMAN NHS-like protein 2 OS=Homo sapiens OX=9606 GN=NHSL2 PE=1 SV=2	195	1.0	115.354	1.28894e-36	218.58	1	S	QLS(1)EDETTTQGVR	QLS(120)EDET(-120)T(-150)T(-170)QGVR	3	2	0.29145	5059	2077	65735.0	23633.0	27963.0	19913.0	39502.0	60516.0	50531.0	56484.0	109720.0	158890.0	119140.0	127240.0	158390.0	128470.0	173610.0	84792.0	43034.625	132531.5	Na	0.324712426857011	DOWN	3.57063569278813e-06
Q9UGH3	SLC23A2	sp|Q9UGH3|S23A2_HUMAN Solute carrier family 23 member 2 OS=Homo sapiens OX=9606 GN=SLC23A2 PE=1 SV=1	81	0.993664	22.0721	7.21083e-23	139.5	1	S	SSLAETLDST(0.006)GS(0.994)LDPQR	S(-93)S(-93)LAET(-65)LDS(-38)T(-22)GS(22)LDPQR	12	2	0.36137	9253	3592	27197.0	32604.0	29280.0		22500.0	30407.0	26128.0	22268.0	50967.0		65830.0	64807.0	106540.0	104670.0	112550.0		27197.7142857143	84227.3333333333	Na	0.322908410006027	DOWN	0.0001506133124092
Q8WXF7	ATL1	sp|Q8WXF7|ATLA1_HUMAN Atlastin-1 OS=Homo sapiens OX=9606 GN=ATL1 PE=1 SV=1	10	1.0	71.9343	5.56364e-06	133.13	1	S	DRNS(1)WGGFSEK	DRNS(72)WGGFS(-72)EK	4	2	-0.077828	7044	2753	50366.0	60323.0				125460.0	96799.0	165690.0	231080.0	298700.0	415850.0	428680.0	401570.0	140230.0	248400.0		99727.6	309215.714285714	0.908851159811116	0.322517890885235	DOWN	0.0026896053043655
Q8NC56	LEMD2	sp|Q8NC56|LEMD2_HUMAN LEM domain-containing protein 2 OS=Homo sapiens OX=9606 GN=LEMD2 PE=1 SV=1	499	0.999385	33.432	9.96163e-34	221.62	1	S	WTKPSSFS(0.999)DSER	WT(-140)KPS(-71)S(-33)FS(33)DS(-38)ER	8	2	-0.16417	6664	2613		258180.0	562250.0	239050.0	245320.0	696700.0	313370.0	783390.0	1256500.0	1075600.0	1868400.0	1639800.0	1801500.0		1239400.0	788580.0	442608.571428571	1381397.14285714	0.5964238242454112	0.32040646219459	DOWN	0.0001701225792926
Q53TN4	CYBRD1	sp|Q53TN4|CYBR1_HUMAN Plasma membrane ascorbate-dependent reductase CYBRD1 OS=Homo sapiens OX=9606 GN=CYBRD1 PE=1 SV=1	285	0.993094	21.5777	4.8933300000000005e-119	326.76	1	T	NLALDEAGQRS(0.007)T(0.993)M	NLALDEAGQRS(-22)T(22)M	12	2	0.099838	11184	2064	289290.0	304610.0	949960.0	353020.0	501970.0	816050.0	318390.0	783930.0	961230.0	2307100.0	2007300.0	1849900.0	2503100.0	1468600.0	1386200.0	1018300.0	539652.5	1687716.25	0.6025114226538025	0.319753098306661	DOWN	0.0001516307381636
P42167;P42166	TMPO; TMPO	sp|P42167|LAP2B_HUMAN Lamina-associated polypeptide 2, isoforms beta/gamma OS=Homo sapiens OX=9606 GN=TMPO PE=1 SV=2;sp|P42166|LAP2A_HUMAN Lamina-associated polypeptide 2, isoform alpha OS=Homo sapiens OX=9606 GN=TMPO PE=1 SV=2	74;74	1.0	88.6933	2.94514e-134	324.44	1;2	T	GPPDFSSDEEREPT(1)PVLGSGAAAAGR	GPPDFS(-110)S(-89)DEEREPT(89)PVLGS(-92)GAAAAGR	14	3	-0.63506	10725	1158	1721100.0	1374000.0	1957100.0	520570.0	1461600.0	1610400.0	1885900.0	1552100.0	2367700.0	4483800.0	7223600.0	6482000.0	7391200.0	2226300.0	4815100.0	2832600.0	1510346.25	4727787.5	0.4201774934678799	0.319461534597314	DOWN	0.00093787818129
Q96FS4	SIPA1	sp|Q96FS4|SIPA1_HUMAN Signal-induced proliferation-associated protein 1 OS=Homo sapiens OX=9606 GN=SIPA1 PE=1 SV=1	839	0.999857	38.4378	9.12365e-28	186.7	1	S	TEFLHSQNSLS(1)PR	T(-140)EFLHS(-68)QNS(-38)LS(38)PR	11	2	0.34944	7456	2914	33963.0	14649.0	34672.0			56820.0				84545.0	201750.0	100460.0	131050.0	46167.0	79650.0	124100.0	35026.0	109674.571428571	1.0528031834296048	0.319362998585425	DOWN	0.0190010136833613
Q09666	AHNAK	sp|Q09666|AHNK_HUMAN Neuroblast differentiation-associated protein AHNAK OS=Homo sapiens OX=9606 GN=AHNAK PE=1 SV=2	1170	1.0	61.8669	7.98761e-06	90.89	1	S	VDIEAPDVS(1)LEGPEGK	VDIEAPDVS(62)LEGPEGK	9	2	-2.0619	3793	1641		9492.1				23406.0	7563.4	16985.0	56038.0	57482.0	61247.0	48486.0	55734.0		16707.0	19378.0	14361.625	45010.2857142857	0.4553694991933047	0.319074290955718	DOWN	0.0133730271460308
Q9HBL0	TNS1	sp|Q9HBL0|TENS1_HUMAN Tensin-1 OS=Homo sapiens OX=9606 GN=TNS1 PE=1 SV=2	1381	1.0	84.7479	5.45357e-69	281.38	1	S	QGS(1)PTPALPEKR	QGS(85)PT(-85)PALPEKR	3	2	1.2873	8620	3347	310580.0	552240.0	839190.0	511900.0	788250.0	1176600.0	667390.0	1237200.0	1858000.0	2393500.0	3074800.0	2259700.0	3314000.0	2082400.0	2467800.0	1659100.0	760418.75	2388662.5	0.4227843812313061	0.318344994322136	DOWN	5.71088770912336e-06
O75962	TRIO	sp|O75962|TRIO_HUMAN Triple functional domain protein OS=Homo sapiens OX=9606 GN=TRIO PE=1 SV=2	1724	0.983526	17.76	3.77857e-06	114.93	1	S	S(0.016)S(0.984)MEMEGIFNHK	S(-18)S(18)MEMEGIFNHK	2	2	-0.78508	971	396	23015.0	15385.0	33622.0			35011.0	25102.0	30182.0		80013.0	122350.0	99171.0	115320.0		64709.0	28453.0	27052.8333333333	85002.6666666667	Na	0.318258642866106	DOWN	0.0026829454895075
P50402	EMD	sp|P50402|EMD_HUMAN Emerin OS=Homo sapiens OX=9606 GN=EMD PE=1 SV=1	49	0.99367	22.1719	3.58274e-89	289.22	1	S	RLS(0.994)PPS(0.006)SSAASSYSFSDLNSTR	RLS(22)PPS(-22)S(-35)S(-53)AAS(-110)S(-130)Y(-170)S(-190)FS(-220)DLNS(-240)T(-250)R	3	3	-0.069423	2931	1262	293220.0	283380.0			187770.0	406630.0	328850.0	473300.0	1087200.0	1134500.0	602990.0	1436300.0	1325000.0	1051900.0	1065100.0	567160.0	328858.333333333	1033768.75	0.5375394041646318	0.318115955172115	DOWN	0.0001739805163139
P35580	MYH10	sp|P35580|MYH10_HUMAN Myosin-10 OS=Homo sapiens OX=9606 GN=MYH10 PE=1 SV=3	1935	0.999997	55.5342	9.98217e-07	144.27	1	S	GGPIS(1)FSSSR	GGPIS(56)FS(-56)S(-74)S(-86)R	5	2	0.26647	2443	1092	67297.0	52636.0	146270.0	53339.0	183520.0	119310.0	81432.0	97708.0	222470.0	285820.0	281610.0	431660.0	553860.0	259470.0	347160.0	146620.0	100189.0	316083.75	0.4441882672769036	0.316969790443197	DOWN	0.0005005776792683
Q14004	CDK13	sp|Q14004|CDK13_HUMAN Cyclin-dependent kinase 13 OS=Homo sapiens OX=9606 GN=CDK13 PE=1 SV=2	383	0.998693	28.8482	5.62375e-07	91.457	1	S	GGDVS(0.999)PS(0.001)PYSSSSWR	GGDVS(29)PS(-29)PY(-60)S(-57)S(-60)S(-63)S(-63)WR	5	2	-1.2653	4264	1788	3386.7		18819.0			12307.0	39478.0		34371.0		94484.0	65427.0	90216.0		37832.0	30152.0	18497.675	58747.0	Na	0.314870121027457	DOWN	0.0353834925429121
P04439	HLA-A	sp|P04439|HLAA_HUMAN HLA class I histocompatibility antigen, A alpha chain OS=Homo sapiens OX=9606 GN=HLA-A PE=1 SV=2	356	0.99969	36.8012	1.4800399999999998e-35	174.5	1;2	S	KGGSYTQAASSDSAQGS(1)DVS(0.994)LT(0.007)ACKV	KGGS(-62)Y(-60)T(-59)QAAS(-49)S(-46)DS(-42)AQGS(37)DVS(22)LT(-22)ACKV	17	3	-0.25572	1485	600			57991.0	23087.0	31491.0			76835.0	198680.0	45795.0	198110.0		140480.0			179260.0	47351.0	152465.0	0.4714960985868432	0.310569638933526	DOWN	0.0181663417691995
Q13207	TBX2	sp|Q13207|TBX2_HUMAN T-box transcription factor TBX2 OS=Homo sapiens OX=9606 GN=TBX2 PE=1 SV=3	710	1.0	73.502	7.99101e-05	121.71	1;2	S	ALS(1)PGRES(1)PK	ALS(74)PGRES(74)PK	8	2	0.58675	4007	1708	363100.0	175980.0	342340.0		84754.0	370250.0		425520.0	663980.0	704040.0	1153700.0	952170.0	1251800.0	791800.0	1548200.0	575700.0	293657.333333333	955173.75	Na	0.307438655358078	DOWN	0.0007154316890886
O43182	ARHGAP6	sp|O43182|RHG06_HUMAN Rho GTPase-activating protein 6 OS=Homo sapiens OX=9606 GN=ARHGAP6 PE=1 SV=3	37	1.0	108.43	1.43787e-22	130.17	1	S	S(1)LDPALIGGCGSDEAGAEGSAR	S(110)LDPALIGGCGS(-110)DEAGAEGS(-130)AR	1	2	-0.2166	526	213		54937.0	26511.0			61822.0	73902.0	81737.0	122920.0	194040.0	306560.0	185760.0	421930.0	81879.0	169160.0	78966.0	59781.8	195151.875	0.4032531209210482	0.306334745694859	DOWN	0.0286718586042419
Q15836;P63027;P23763	VAMP3; VAMP2	sp|Q15836|VAMP3_HUMAN Vesicle-associated membrane protein 3 OS=Homo sapiens OX=9606 GN=VAMP3 PE=1 SV=3;sp|P63027|VAMP2_HUMAN Vesicle-associated membrane protein 2 OS=Homo sapiens OX=9606 GN=VAMP2 PE=1 SV=3;sp|P23763|VAMP1_HUMAN Vesicle-associated membrane	44;61;63	1.0	172.087	1.04262e-09	172.09	1	S	DQKLS(1)ELDDR	DQKLS(170)ELDDR	5	2	1.1885	4738	1956	12395.0	29434.0	35769.0		29959.0	37304.0	24657.0	45062.0	85038.0	154630.0	51254.0	108020.0	107270.0	106680.0	116100.0	77427.0	30654.2857142857	100802.375	0.3793683054106014	0.30410281220344	DOWN	6.42917858863051e-05
Q96JY6	PDLIM2	sp|Q96JY6|PDLI2_HUMAN PDZ and LIM domain protein 2 OS=Homo sapiens OX=9606 GN=PDLIM2 PE=1 SV=1	197	1.0	124.469	2.65476e-22	182.09	1	S	AGDSAVLVLPPS(1)PGPR	AGDS(-120)AVLVLPPS(120)PGPR	12	2	-0.39074	7558	2953	1638600.0	1514600.0	1717700.0		3071200.0	2111500.0	1983900.0	1646900.0	5092700.0	11045000.0	6838200.0	4068900.0	10439000.0	2887000.0	6790800.0	4281700.0	1954914.28571429	6430412.5	0.3158265084360354	0.304010712487618	DOWN	0.0018262956057267
Q63HR2	TNS2	sp|Q63HR2|TNS2_HUMAN Tensin-2 OS=Homo sapiens OX=9606 GN=TNS2 PE=1 SV=2	832	0.999952	44.4973	7.20104e-79	227.47	1;2	S	AGSIS(1)PGSPPYPQSR	AGS(-49)IS(44)PGS(-44)PPY(-160)PQS(-150)R	5	2	-0.72145	5393	2164	287300.0	408050.0	486300.0	182790.0	328970.0	563610.0	489690.0	636540.0	1223300.0	1193800.0	1814800.0	1755500.0	2017100.0	1158900.0	1915900.0	56102.0	422906.25	1391925.25	0.4399694168585272	0.303828276698048	DOWN	0.000966836991511
Q49A26	GLYR1	sp|Q49A26|GLYR1_HUMAN Putative oxidoreductase GLYR1 OS=Homo sapiens OX=9606 GN=GLYR1 PE=1 SV=4	130	1.0	63.0312	1.77751e-05	173.07	1	S	KLS(1)LSEGK	KLS(63)LS(-63)EGK	3	2	1.4365	4939	2028	170650.0	284710.0	94495.0		244800.0	265700.0	256070.0	181630.0	953110.0	644920.0	595730.0	1029500.0	784600.0	455850.0	621130.0	553060.0	214007.857142857	704737.5	0.6750781240350292	0.303670312907795	DOWN	3.46148622653594e-05
P35611;P35612;Q9UEY8	ADD1; ADD2; ADD3	sp|P35611|ADDA_HUMAN Alpha-adducin OS=Homo sapiens OX=9606 GN=ADD1 PE=1 SV=2;sp|P35612|ADDB_HUMAN Beta-adducin OS=Homo sapiens OX=9606 GN=ADD2 PE=1 SV=3;sp|Q9UEY8|ADDG_HUMAN Gamma-adducin OS=Homo sapiens OX=9606 GN=ADD3 PE=1 SV=1	726;713;693	0.999995	52.7448	0.00911098	120.33	1	S	TPS(1)FLKK	T(-53)PS(53)FLKK	3	2	-0.27325	2468	1096;1097;3590	470070.0	431610.0	170630.0		372840.0	339630.0	425040.0	252170.0		1303700.0	1943500.0	1094200.0	1345700.0			133160.0	351712.857142857	1164052.0	0.4027949883869279	0.302145314077771	DOWN	0.0083881559655867
Q02952	AKAP12	sp|Q02952|AKA12_HUMAN A-kinase anchor protein 12 OS=Homo sapiens OX=9606 GN=AKAP12 PE=1 SV=4	597	0.642458	2.54517	6.16148e-74	228.0	1	T	GLAEVQQDGEAEEGAT(0.642)S(0.358)DGEKKR	GLAEVQQDGEAEEGAT(2.5)S(-2.5)DGEKKR	16	3	0.026936	10911	1565		98888.0	72515.0		53956.0	15546.0	41257.0		225740.0		348930.0	248440.0	73020.0	122750.0	105650.0		56432.4	187421.666666667	0.5848386474672153	0.301098592300783	DOWN	0.0257414101356259
Q9UPQ0	LIMCH1	sp|Q9UPQ0|LIMC1_HUMAN LIM and calponin homology domains-containing protein 1 OS=Homo sapiens OX=9606 GN=LIMCH1 PE=1 SV=4	217	1.0	72.4353	2.78912e-10	187.85	1;2	S	QTPS(1)PDVVLR	QT(-72)PS(72)PDVVLR	4	2	0.32562	9658	3712	717110.0		800220.0		494950.0	474180.0	813310.0	944260.0	1785600.0	2100300.0	4948300.0	2118400.0	2848300.0	1110300.0	2640200.0	1428600.0	707338.333333333	2372500.0	0.3210753120325094	0.298140498770636	DOWN	0.0056232446336435
Q9UPQ0	LIMCH1	sp|Q9UPQ0|LIMC1_HUMAN LIM and calponin homology domains-containing protein 1 OS=Homo sapiens OX=9606 GN=LIMCH1 PE=1 SV=4	231	0.999143	30.732	8.1027e-82	280.87	1;2	S	GSSDGRGS(0.999)DS(0.001)ESDLPHR	GS(-73)S(-49)DGRGS(31)DS(-31)ES(-91)DLPHR	8	3	1.9079	9651	3712	470720.0	527930.0	728440.0	228000.0	325050.0	365800.0		553770.0	621630.0	1217600.0	2691200.0	1743100.0	1897500.0	1192500.0	1882600.0	1059400.0	457101.428571429	1538191.25	0.3210753120325094	0.29716813729855	DOWN	0.0008738270004612
Q9HBL0	TNS1	sp|Q9HBL0|TENS1_HUMAN Tensin-1 OS=Homo sapiens OX=9606 GN=TNS1 PE=1 SV=2	1393	1.0	99.8552	0.00322587	129.28	1	S	RMS(1)VGDR	RMS(100)VGDR	3	2	0.12711	8626	3347	647720.0	1503400.0	867740.0	336670.0	743870.0	357450.0		1004600.0	1076100.0	3260700.0	4195400.0	3766800.0	4921300.0	1325200.0	1041400.0	1472300.0	780207.142857143	2632400.0	0.4227843812313061	0.296386241778279	DOWN	0.0099960614989958
P17252	PRKCA	sp|P17252|KPCA_HUMAN Protein kinase C alpha type OS=Homo sapiens OX=9606 GN=PRKCA PE=1 SV=4	226	0.998949	29.7802	1.4126899999999999e-64	263.21	1	S	STLNPQWNES(0.999)FT(0.001)FK	S(-230)T(-230)LNPQWNES(30)FT(-30)FK	10	2	0.72825	1905	853	99697.0	130360.0	101810.0	177500.0	35899.0	103750.0	101090.0		338620.0	295540.0	368390.0	426430.0	952890.0	170120.0	249840.0	118350.0	107158.0	365022.5	0.63439050008753	0.29356546514256	DOWN	0.0220401021859277
O75396	SEC22B	sp|O75396|SC22B_HUMAN Vesicle-trafficking protein SEC22b OS=Homo sapiens OX=9606 GN=SEC22B PE=1 SV=5	137	1.0	116.499	2.44017e-188	348.7	1	S	NLGS(1)INTELQDVQR	NLGS(120)INT(-120)ELQDVQR	4	2	0.64087	897	358	312100.0	342010.0	536310.0	592630.0	862350.0	743570.0	634510.0	1164800.0	1289100.0	1923200.0	2324800.0	4193400.0	3754300.0	1498700.0	1558000.0	1133600.0	648535.0	2209387.5	0.9576222692171515	0.293536104463341	DOWN	0.0023170983712586
O60504	SORBS3	sp|O60504|VINEX_HUMAN Vinexin OS=Homo sapiens OX=9606 GN=SORBS3 PE=1 SV=2	530	0.999249	31.2381	1.58771e-36	222.25	1	S	LCDDGPQLPT(0.001)S(0.999)PR	LCDDGPQLPT(-31)S(31)PR	11	2	-0.94183	752	293	1427700.0	1594500.0	1425400.0	766000.0	1845800.0	2204100.0	1514200.0	2106600.0	5903800.0	6042800.0	4115800.0	5185500.0	6111200.0	4537500.0	7384600.0	4786200.0	1610537.5	5508425.0	0.3293932601413131	0.292377131394183	DOWN	1.59219725516631e-07
Q9UN70	PCDHGC3	sp|Q9UN70|PCDGK_HUMAN Protocadherin gamma-C3 OS=Homo sapiens OX=9606 GN=PCDHGC3 PE=1 SV=1	733	0.995749	23.6968	0.00109267	81.099	1	S	APVS(0.004)S(0.996)LYR	APVS(-24)S(24)LY(-63)R	5	2	-1.0618	9590	3697	6970.8	22488.0	61567.0	7606.7		28405.0		47235.0		90375.0	97497.0	80338.0	231050.0	64658.0	90627.0	41362.0	29045.4166666667	99415.2857142857	0.4985180430353604	0.292162482438985	DOWN	0.0220586069830434
P35221;P26232	CTNNA1; CTNNA2	sp|P35221|CTNA1_HUMAN Catenin alpha-1 OS=Homo sapiens OX=9606 GN=CTNNA1 PE=1 SV=1;sp|P26232|CTNA2_HUMAN Catenin alpha-2 OS=Homo sapiens OX=9606 GN=CTNNA2 PE=1 SV=5	654;653	0.741612	4.57904	1.91697e-96	288.61	1;2	T	T(0.742)S(0.258)VQTEDDQLIAGQSAR	T(4.6)S(-4.6)VQT(-76)EDDQLIAGQS(-240)AR	1	2	0.7791	10674	1076		89692.0	255500.0		191370.0	239550.0				1296000.0	822240.0	499140.0	811520.0	315750.0	555550.0	373520.0	194028.0	667674.285714286	0.5229847999150506	0.290602774663437	DOWN	0.0245831544543975
Q8WWI1	LMO7	sp|Q8WWI1|LMO7_HUMAN LIM domain only protein 7 OS=Homo sapiens OX=9606 GN=LMO7 PE=1 SV=3	1586	0.976806	16.256	2.1633399999999998e-52	198.04	1	S	TSTTGVATTQS(0.977)PT(0.023)PR	T(-120)S(-120)T(-110)T(-95)GVAT(-51)T(-42)QS(16)PT(-16)PR	11	2	1.7879	6994	2741	23996.0	23191.0	69348.0		29194.0	50971.0		39130.0	240070.0	140570.0	231510.0	116350.0		24413.0	96348.0	103960.0	39305.0	136174.428571429	0.5601693808356049	0.288637157595143	DOWN	0.012072374136896
O43561	LAT	sp|O43561|LAT_HUMAN Linker for activation of T-cells family member 1 OS=Homo sapiens OX=9606 GN=LAT PE=1 SV=1	224	1.0	138.047	8.93207e-16	180.11	1	S	EYVNVS(1)QELHPGAAK	EY(-140)VNVS(140)QELHPGAAK	6	2	1.2808	612	239		10166.0	32449.0				14018.0	14233.0		49146.0	71746.0	48012.0	91388.0	22406.0	46455.0	101750.0	17716.5	61557.5714285714	Na	0.287803751656405	DOWN	0.0158210915620461
Q92597	NDRG1	sp|Q92597|NDRG1_HUMAN Protein NDRG1 OS=Homo sapiens OX=9606 GN=NDRG1 PE=1 SV=1	2	1.0	42.8876	2.42561e-13	133.64	1	S	S(1)REMQDVDLAEVKPLVEK	S(43)REMQDVDLAEVKPLVEK	1	3	1.1973	7131	2785	32584.0	46224.0	34428.0			72578.0	38159.0		104670.0	102920.0	143480.0	205730.0	406090.0	124770.0	85250.0	72953.0	44794.6	155732.875	0.863829750286528	0.287637404754776	DOWN	0.0484292242373904
P51149	RAB7A	sp|P51149|RAB7A_HUMAN Ras-related protein Rab-7a OS=Homo sapiens OX=9606 GN=RAB7A PE=1 SV=1	72	1.0	126.643	3.71437e-05	138.71	1	S	FQS(1)LGVAFYR	FQS(130)LGVAFY(-130)R	3	2	0.17383	2956	1281	46327.0	38747.0		34085.0	15472.0	41474.0	43138.0	36259.0	68165.0	158350.0	130390.0	227450.0	293220.0	36136.0	47391.0	55827.0	36500.2857142857	127116.125	0.9307458108748112	0.287141271135237	DOWN	0.0253115673376274
Q4KMQ2	ANO6	sp|Q4KMQ2|ANO6_HUMAN Anoctamin-6 OS=Homo sapiens OX=9606 GN=ANO6 PE=1 SV=2	909	1.0	58.0449	7.51708e-09	122.13	1	S	MIEAVDNNLRPKS(1)E	MIEAVDNNLRPKS(58)E	13	2	-1.1518	4961	2036		29515.0	14982.0			18970.0		28186.0	74859.0	97645.0		53826.0	124430.0	72454.0	83847.0	54048.0	22913.25	80158.4285714286	0.3665032302292829	0.285849540820055	DOWN	0.0017403381209626
Q12959	DLG1	sp|Q12959|DLG1_HUMAN Disks large homolog 1 OS=Homo sapiens OX=9606 GN=DLG1 PE=1 SV=2	575	0.988688	19.829	1.47829e-10	158.27	1	S	EQMMNSSISS(0.001)GS(0.01)GS(0.989)LR	EQMMNS(-56)S(-35)IS(-40)S(-32)GS(-20)GS(20)LR	14	2	0.34414	3935	1674	54434.0	54442.0		15852.0		31866.0					203150.0	143990.0	163550.0		38875.0		39148.5	137391.25	1.013408221732908	0.284941726638341	DOWN	0.0353080751688121
P16403	H1-2	sp|P16403|H12_HUMAN Histone H1.2 OS=Homo sapiens OX=9606 GN=H1-2 PE=1 SV=2	2	0.990156	20.0251	1.57249e-37	193.96	1	S	S(0.99)ET(0.01)APAAPAAAPPAEK	S(20)ET(-20)APAAPAAAPPAEK	1	2	1.0605	1878	837	2110000.0	1089800.0	450680.0	322900.0	659370.0	847670.0	864180.0	3412000.0	5883600.0	7490200.0	3825500.0	2854100.0	3902800.0	5870700.0	1986900.0	2550700.0	1219575.0	4295562.5	0.2867316212100235	0.283915086790147	DOWN	0.0013971201795336
Q63HR2	TNS2	sp|Q63HR2|TNS2_HUMAN Tensin-2 OS=Homo sapiens OX=9606 GN=TNS2 PE=1 SV=2	120	1.0	72.2038	2.19456e-15	192.14	1	S	SFS(1)LDPLMER	S(-72)FS(72)LDPLMER	3	2	-0.73123	5406	2164	102760.0	401380.0	187800.0	149300.0	127080.0	436620.0	294420.0	324510.0	980280.0	1049400.0	911000.0	1075400.0	1475300.0	671290.0	590680.0	430640.0	252983.75	897998.75	0.4399694168585272	0.281719490144056	DOWN	0.0001446799956882
Q63ZY3	KANK2	sp|Q63ZY3|KANK2_HUMAN KN motif and ankyrin repeat domain-containing protein 2 OS=Homo sapiens OX=9606 GN=KANK2 PE=1 SV=1	463	1.0	85.1527	1.05312e-74	268.91	1	S	QAAS(1)QESEEAGGTGGPPAGVR	QAAS(85)QES(-85)EEAGGT(-170)GGPPAGVR	4	2	-1.8316	5423	2165	24865.0	56756.0	20580.0					58249.0	65958.0	144560.0	112040.0	91757.0	242050.0	131380.0	209680.0		40112.5	142489.285714286	0.5907774077809864	0.28151239441562	DOWN	0.012910358114881
O14639	ABLIM1	sp|O14639|ABLM1_HUMAN Actin-binding LIM protein 1 OS=Homo sapiens OX=9606 GN=ABLIM1 PE=1 SV=3	706	1.0	58.3378	7.06998e-06	91.032	1	S	GVS(1)MPNMLEPK	GVS(58)MPNMLEPK	3	2	-1.3992	278	135	53851.0	22402.0	212640.0	31340.0		101900.0	66712.0	66666.0	246760.0	261070.0	442820.0	319060.0	390180.0	125630.0	265740.0	205300.0	79358.7142857143	282070.0	0.4224693644011754	0.281344043271934	DOWN	0.0005376429683333
Q969X1	TMBIM1	sp|Q969X1|LFG3_HUMAN Protein lifeguard 3 OS=Homo sapiens OX=9606 GN=TMBIM1 PE=1 SV=2	81	0.999993	51.2795	1.7322699999999998e-64	204.33	1	S	AVS(1)DSFGPGEWDDR	AVS(51)DS(-51)FGPGEWDDR	3	2	-0.32622	7303	2859	35931.0	118050.0	81787.0	51580.0		220750.0	117420.0	181850.0	484520.0	368280.0	479100.0	496160.0	551030.0	319240.0	359880.0	244630.0	115338.285714286	412855.0	0.8802393050387166	0.279367539969931	DOWN	2.29582730845322e-05
Q07157	TJP1	sp|Q07157|ZO1_HUMAN Tight junction protein ZO-1 OS=Homo sapiens OX=9606 GN=TJP1 PE=1 SV=3	912	1.0	124.441	3.2210099999999995e-20	196.47	1	S	IDS(1)PGFKPASQQK	IDS(120)PGFKPAS(-120)QQK	3	2	1.8676	3624	1609	188450.0	73594.0	318690.0	57108.0	131670.0	218310.0	434300.0	244560.0	695350.0	601260.0	1693000.0	729450.0	717670.0	339680.0	608480.0	594360.0	208335.25	747406.25	0.3006180123462409	0.278744324120918	DOWN	0.0027736933241298
Q09666	AHNAK	sp|Q09666|AHNK_HUMAN Neuroblast differentiation-associated protein AHNAK OS=Homo sapiens OX=9606 GN=AHNAK PE=1 SV=2	332	0.999998	57.7246	7.74864e-11	166.83	1	S	VS(1)APEVSVGHK	VS(58)APEVS(-58)VGHK	2	2	2.612	3730	1641	166150.0	103560.0	109410.0			71914.0	109000.0	141420.0	355200.0	532910.0	529510.0	684480.0	596790.0	202380.0	349580.0	139940.0	116909.0	423848.75	0.4553694991933047	0.275827167120347	DOWN	0.0024553210560718
Q29RF7	PDS5A	sp|Q29RF7|PDS5A_HUMAN Sister chromatid cohesion protein PDS5 homolog A OS=Homo sapiens OX=9606 GN=PDS5A PE=1 SV=1	1305	1.0	114.693	2.04988e-31	193.67	1	S	AAVGQES(1)PGGLEAGNAK	AAVGQES(110)PGGLEAGNAK	7	2	-2.0101	4850	2002		29620.0			21333.0	26733.0	10957.0	11007.0	33202.0	78900.0	131220.0	71574.0	100600.0	39769.0	61375.0	65016.0	19930.0	72707.0	1.1482414578892148	0.274113909252204	DOWN	0.0043574163208922
P29972	AQP1	sp|P29972|AQP1_HUMAN Aquaporin-1 OS=Homo sapiens OX=9606 GN=AQP1 PE=1 SV=3	247	0.965772	14.5055	6.82932e-104	218.11	1	S	VWT(0.034)S(0.966)GQVEEYDLDADDINSR	VWT(-15)S(15)GQVEEY(-53)DLDADDINS(-120)R	4	2	0.9702	2328	1027	121430.0	329380.0	245710.0	350960.0		555560.0	340720.0	232900.0	1407100.0	1071600.0	1204000.0	1528500.0	1744800.0	873470.0	811340.0	517860.0	310951.428571429	1144833.75	0.5089632811324855	0.271612737282971	DOWN	0.0001861796490143
P13224	GP1BB	sp|P13224|GP1BB_HUMAN Platelet glycoprotein Ib beta chain OS=Homo sapiens OX=9606 GN=GP1BB PE=1 SV=1	191	0.999935	41.8423	6.4574e-11	149.58	1	S	LS(1)LTDPLVAER	LS(42)LT(-42)DPLVAER	2	2	-0.48511	1763	775		160220.0		241850.0	181130.0	159120.0	171180.0		410510.0	1328900.0	631630.0	459840.0	589810.0	600800.0	456230.0	906870.0	182700.0	673073.75	Na	0.271441279651747	DOWN	0.0049788317882973
Q9HB58	SP110	sp|Q9HB58|SP110_HUMAN Sp110 nuclear body protein OS=Homo sapiens OX=9606 GN=SP110 PE=1 SV=5	380	1.0	113.487	2.24068e-22	186.89	1	S	VTQGAAS(1)PGHGIQEK	VT(-110)QGAAS(110)PGHGIQEK	7	2	0.33477	8585	3345		17474.0	10070.0		25960.0	28003.0			70548.0	70635.0	120540.0	61224.0	116500.0	29788.0	63524.0	70636.0	20376.75	75424.375	Na	0.270161337100904	DOWN	0.0052932266388901
P49023	PXN	sp|P49023|PAXI_HUMAN Paxillin OS=Homo sapiens OX=9606 GN=PXN PE=1 SV=3	303	0.947463	12.5609	2.84422e-13	165.7	1	S	DGGRS(0.053)S(0.947)PGGQDEGGFMAQGK	DGGRS(-13)S(13)PGGQDEGGFMAQGK	6	3	0.067597	2819	1222		14502.0	23683.0			23887.0	35927.0			63531.0	152160.0		92400.0	58740.0	88097.0		24499.75	90985.6	0.6284037299338588	0.269270631836247	DOWN	0.0106944322119655
P35222	CTNNB1	sp|P35222|CTNB1_HUMAN Catenin beta-1 OS=Homo sapiens OX=9606 GN=CTNNB1 PE=1 SV=1	552	0.987693	19.0448	4.49301e-93	282.72	1	S	T(0.012)S(0.988)MGGTQQQFVEGVR	T(-19)S(19)MGGT(-98)QQQFVEGVR	2	2	0.38142	2411	1077	336900.0	311120.0	707460.0	230060.0	421960.0	553490.0	592570.0	600670.0	1572700.0	1734200.0	3137200.0	2075700.0	2488200.0	799060.0	1417300.0	779470.0	469278.75	1750478.75	0.5055730456837763	0.268085945059316	DOWN	0.0006124820019643
Q9UKV3	ACIN1	sp|Q9UKV3|ACINU_HUMAN Apoptotic chromatin condensation inducer in the nucleus OS=Homo sapiens OX=9606 GN=ACIN1 PE=1 SV=2	240	1.0	72.8232	6.09453e-16	116.28	1;2	S	AAKLS(1)EGS(1)QPAEEEEDQETPSR	AAKLS(73)EGS(72)QPAEEEEDQET(-72)PS(-76)R	5	3	-1.7614	9430	3650	18085.0	29215.0			9166.0	21977.0			58702.0	120930.0		96042.0	66546.0	51805.0	42454.0	80076.0	19610.75	73793.5714285714	0.8206501675726933	0.265751468865852	DOWN	0.0043610546099128
P24723	PRKCH	sp|P24723|KPCL_HUMAN Protein kinase C eta type OS=Homo sapiens OX=9606 GN=PRKCH PE=1 SV=4	317	0.998528	31.3258	2.47252e-67	220.14	1	S	TLAGMGLQPGNIS(0.999)PT(0.001)S(0.001)K	T(-210)LAGMGLQPGNIS(31)PT(-31)S(-31)K	13	2	0.35942	2171	965		36873.0	74034.0		23225.0	37184.0		48241.0	195800.0	149050.0	292120.0	131210.0	237900.0	99287.0	125110.0	93146.0	43911.4	165452.875	0.6997619765222297	0.265401250960432	DOWN	0.0034451051515628
Q12857	NFIA	sp|Q12857|NFIA_HUMAN Nuclear factor 1 A-type OS=Homo sapiens OX=9606 GN=NFIA PE=1 SV=2	287	0.999999	61.0694	1.52888e-28	137.56	1	S	SVEDEMDS(1)PGEEPFYTGQGR	S(-61)VEDEMDS(61)PGEEPFY(-88)T(-91)GQGR	8	2	0.15578	3870	1660	17877.0	67395.0	39942.0			101890.0	55185.0	53206.0	102600.0	92624.0	404790.0	273160.0	351970.0	141950.0	178680.0	145100.0	55915.8333333333	211359.25	Na	0.264553518870517	DOWN	0.008615105565061
Q9Y2D5	AKAP2	sp|Q9Y2D5|AKAP2_HUMAN A-kinase anchor protein 2 OS=Homo sapiens OX=9606 GN=AKAP2 PE=1 SV=3	393	1.0	146.86	1.13701e-191	389.73	1	S	S(1)PGALETPSAAGSQGNTASQGK	S(150)PGALET(-150)PS(-180)AAGS(-260)QGNT(-290)AS(-300)QGK	1	2	-1.324	9832	3748	405500.0	324510.0	513480.0	36227.0	300570.0	358960.0	250350.0	360340.0	1634500.0	1415100.0	1528000.0	987430.0	1139200.0	745580.0	1181000.0	1020300.0	318742.125	1206388.75	0.2761681530075865	0.264211784965667	DOWN	2.47688727256106e-06
O43491	EPB41L2	sp|O43491|E41L2_HUMAN Band 4.1-like protein 2 OS=Homo sapiens OX=9606 GN=EPB41L2 PE=1 SV=1	499	1.0	106.003	8.5435e-05	147.19	1	S	LVS(1)PEQPPK	LVS(110)PEQPPK	3	2	-0.49381	594	233	161270.0	187450.0	224630.0	99656.0	205920.0	297960.0	125930.0	61068.0	502100.0	546850.0	694660.0	627310.0	960980.0	420060.0	733400.0	679610.0	170485.5	645621.25	0.3751715434971212	0.26406426368401	DOWN	3.45264774549972e-06
P68431;P84243;Q71DI3;Q16695	H3C1; H3-3A; H3C15	sp|P68431|H31_HUMAN Histone H3.1 OS=Homo sapiens OX=9606 GN=H3C1 PE=1 SV=2;sp|P84243|H33_HUMAN Histone H3.3 OS=Homo sapiens OX=9606 GN=H3-3A PE=1 SV=2;sp|Q71DI3|H32_HUMAN Histone H3.2 OS=Homo sapiens OX=9606 GN=H3C15 PE=1 SV=3;sp|Q16695|H31T_HUMAN Histone	81;81;81;81	1.0	128.461	5.66185e-67	277.54	1	T	EIAQDFKT(1)DLR	EIAQDFKT(130)DLR	8	2	0.91286	10856	1470	27672.0	151040.0	92476.0	40623.0	124660.0	86830.0	70868.0	129650.0	443510.0	248890.0	355350.0	370970.0	384680.0	276960.0	386610.0	308760.0	90477.375	346966.25	Na	0.260767077489525	DOWN	2.13423156009547e-07
Q8IWA5	SLC44A2	sp|Q8IWA5|CTL2_HUMAN Choline transporter-like protein 2 OS=Homo sapiens OX=9606 GN=SLC44A2 PE=1 SV=3	691	0.979774	16.9459	1.85104e-81	255.42	1	T	NDGSAERPYFMSS(0.02)T(0.98)LKK	NDGS(-130)AERPY(-100)FMS(-34)S(-17)T(17)LKK	14	3	0.72871	11376	2478	255810.0		312540.0		146080.0	167760.0	128140.0	170570.0	760640.0	692590.0	1075700.0	836860.0		553920.0	967150.0	442150.0	196816.666666667	761287.142857143	0.2625412723452977	0.258531447054268	DOWN	9.89973084663602e-05
Q9Y2D5	AKAP2	sp|Q9Y2D5|AKAP2_HUMAN A-kinase anchor protein 2 OS=Homo sapiens OX=9606 GN=AKAP2 PE=1 SV=3	152	0.977078	18.6211	2.24694e-73	196.41	1	S	DALGDSLQVPVS(0.977)PS(0.013)S(0.006)T(0.002)T(0.001)SSR	DALGDS(-79)LQVPVS(19)PS(-19)S(-22)T(-26)T(-30)S(-34)S(-34)R	12	3	0.23416	9830	3748	1261500.0	623180.0	1849700.0		776870.0	1325000.0	2314100.0	1248600.0	7127500.0	5805900.0	6204500.0	5600300.0	4740100.0	3504000.0	5326600.0	3408900.0	1342707.14285714	5214725.0	0.2761681530075865	0.257483787324767	DOWN	5.9152326833263e-06
Q96JY6	PDLIM2	sp|Q96JY6|PDLI2_HUMAN PDZ and LIM domain protein 2 OS=Homo sapiens OX=9606 GN=PDLIM2 PE=1 SV=1	129	0.998403	28.0158	1.0453900000000001e-33	206.7	1;2	S	SSYSSPTS(0.002)LS(0.998)PR	S(-120)S(-120)Y(-150)S(-110)S(-97)PT(-47)S(-28)LS(28)PR	10	2	0.80672	7575	2953	431100.0	317660.0	549320.0	180950.0	816380.0	591610.0	740850.0	600800.0	1823600.0	2679700.0	922730.0	1569400.0	4785500.0	1055900.0	2327600.0	1268500.0	528583.75	2054116.25	0.3158265084360354	0.257329033836327	DOWN	0.0045051738293613
P02545	LMNA	sp|P02545|LMNA_HUMAN Prelamin-A/C OS=Homo sapiens OX=9606 GN=LMNA PE=1 SV=1	636	1.0	66.855	2.55356e-67	252.21	1	S	SVGGSGGGS(1)FGDNLVTR	S(-140)VGGS(-67)GGGS(67)FGDNLVT(-69)R	9	2	0.18912	1417	556	82245.0	110630.0			108840.0	108510.0	16323.0	46399.0	400880.0	412130.0	205230.0	571550.0	330070.0	190420.0	171130.0	177710.0	78824.5	307390.0	0.6067167953602859	0.256431569016559	DOWN	0.003053239217563
P02545	LMNA	sp|P02545|LMNA_HUMAN Prelamin-A/C OS=Homo sapiens OX=9606 GN=LMNA PE=1 SV=1	632	0.999993	51.5339	3.26294e-114	281.36	1	S	SVGGS(1)GGGSFGDNLVTR	S(-52)VGGS(52)GGGS(-120)FGDNLVT(-220)R	5	2	-0.24029	1416	556		288150.0	39432.0			200820.0		76940.0	1051100.0	820390.0		127510.0	802980.0	459470.0	390680.0	500660.0	151335.5	593255.714285714	0.6067167953602859	0.255093202401277	DOWN	0.0257352890643872
Q01543	FLI1	sp|Q01543|FLI1_HUMAN Friend leukemia integration 1 transcription factor OS=Homo sapiens OX=9606 GN=FLI1 PE=1 SV=1	39	0.999828	37.7708	3.93936e-41	211.9	1	S	ADMTASGS(1)PDYGQPHK	ADMT(-71)AS(-38)GS(38)PDY(-53)GQPHK	8	2	0.29713	3425	1543	23753.0	12647.0	33331.0	6902.8	13763.0	35033.0		34035.0	43588.0	82464.0	96240.0	68247.0	164440.0	68630.0	99091.0	92148.0	22780.6857142857	89356.0	0.3258081922982585	0.254942988879154	DOWN	0.0003959999422218
Q7Z5L9	IRF2BP2	sp|Q7Z5L9|I2BP2_HUMAN Interferon regulatory factor 2-binding protein 2 OS=Homo sapiens OX=9606 GN=IRF2BP2 PE=1 SV=2	240	0.998983	30.7982	2.51119e-41	235.92	1	S	RPAS(0.999)VS(0.001)SSAAVEHEQR	RPAS(31)VS(-31)S(-37)S(-52)AAVEHEQR	4	3	1.438	6017	2384		85640.0			62308.0	45930.0		48745.0	162160.0	389460.0	255000.0	338490.0	228960.0			55530.0	60655.75	238266.666666667	0.4954926775383453	0.254570858981533	DOWN	0.0207723080101086
Q9UGP4	LIMD1	sp|Q9UGP4|LIMD1_HUMAN LIM domain-containing protein 1 OS=Homo sapiens OX=9606 GN=LIMD1 PE=1 SV=1	233	0.999992	51.2445	0.00104564	101.82	1	S	QLS(1)LSSSR	QLS(51)LS(-51)S(-78)S(-74)R	3	2	0.50085	9256	3596		41049.0	50619.0	11687.0		33752.0	39777.0		92816.0	122090.0	199800.0	164270.0	175450.0		84096.0		35376.8	139753.666666667	0.3591921695414732	0.253136828848856	DOWN	0.0010706225896428
Q01082	SPTBN1	sp|Q01082|SPTB2_HUMAN Spectrin beta chain, non-erythrocytic 1 OS=Homo sapiens OX=9606 GN=SPTBN1 PE=1 SV=2	2341	0.992192	21.5927	1.1945900000000001e-74	312.61	1	S	AQTLPTSVVTITS(0.001)ES(0.007)S(0.992)PGKR	AQT(-200)LPT(-170)S(-150)VVT(-84)IT(-40)S(-31)ES(-22)S(22)PGKR	16	2	0.32071	3367	1533	611950.0	358320.0	729290.0	280240.0	191730.0	666920.0	841630.0	774230.0	1283700.0	1664100.0	3533300.0	1705600.0	2827500.0				556788.75	2202840.0	0.3911407964006586	0.252759505910552	DOWN	0.0005452626285388
O95251	KAT7	sp|O95251|KAT7_HUMAN Histone acetyltransferase KAT7 OS=Homo sapiens OX=9606 GN=KAT7 PE=1 SV=1	57	0.995899	24.6791	3.68529e-44	224.75	1;2	S	LSQS(0.001)SQDS(0.003)S(0.996)PVR	LS(-56)QS(-32)S(-38)QDS(-25)S(25)PVR	9	2	-0.23929	1176	455	96942.0	55158.0	60633.0		48767.0	70461.0				96164.0	438660.0	240910.0	413280.0	153550.0	292490.0	204690.0	66392.2	262820.571428571	Na	0.252614168058165	DOWN	0.0071909106078006
Q9HBL0	TNS1	sp|Q9HBL0|TENS1_HUMAN Tensin-1 OS=Homo sapiens OX=9606 GN=TNS1 PE=1 SV=2	1119	0.998226	27.5646	7.900640000000001e-28	215.61	1;2	S	S(0.002)GS(0.998)LGQPS(0.945)PS(0.055)AQR	S(-28)GS(28)LGQPS(12)PS(-12)AQR	3	2	0.29521	8629	3347	115710.0	143540.0	163510.0	104330.0	170620.0	222150.0		209320.0	601720.0	776780.0	1005600.0	987180.0	911580.0	259850.0	327800.0	260560.0	161311.428571429	641383.75	0.4227843812313061	0.251505325121549	DOWN	0.0019230462763002
O14639	ABLIM1	sp|O14639|ABLM1_HUMAN Actin-binding LIM protein 1 OS=Homo sapiens OX=9606 GN=ABLIM1 PE=1 SV=3	452	0.998711	29.0534	4.40765e-93	293.59	1;2	S	ST(0.001)S(0.999)QGSINSPVYSR	S(-43)T(-29)S(29)QGS(-98)INS(-170)PVY(-230)S(-220)R	3	2	0.74119	288	135	333090.0	222100.0	483100.0	156530.0	474020.0	529200.0	396520.0	421740.0	1385700.0	1576200.0	2351500.0	1997300.0	1752400.0	625550.0	1405600.0	948410.0	377037.5	1505332.5	0.4224693644011754	0.250467919878166	DOWN	6.26459398049379e-05
Q09666	AHNAK	sp|Q09666|AHNK_HUMAN Neuroblast differentiation-associated protein AHNAK OS=Homo sapiens OX=9606 GN=AHNAK PE=1 SV=2	5752	1.0	91.9628	4.38318e-229	393.61	1;2	S	ASLGS(1)LEGEAEAEASSPK	AS(-92)LGS(92)LEGEAEAEAS(-290)S(-310)PK	5	2	0.5828	3735	1641	691150.0	905210.0	1267500.0	793890.0	1163800.0	1477500.0	1315400.0	1129900.0	2957200.0	4894200.0	10087000.0	5418600.0	7215700.0	1086600.0	1402400.0	2033200.0	1093043.75	4386862.5	0.4553694991933047	0.249162983795366	DOWN	0.0105037601355672
Q6SPF0	SAMD1	sp|Q6SPF0|SAMD1_HUMAN Sterile alpha motif domain-containing protein 1 OS=Homo sapiens OX=9606 GN=SAMD1 PE=1 SV=1	161	1.0	68.4888	2.75864e-12	100.6	1	S	AAAAAATAPPS(1)PGPAQPGPR	AAAAAAT(-68)APPS(68)PGPAQPGPR	11	2	0.26334	5698	2258	26280.0	56931.0			24370.0	22872.0		13954.0	82517.0	147840.0	104670.0	104190.0	140820.0				28881.4	116007.4	Na	0.248961704167148	DOWN	0.0002922361321582
P21731	TBXA2R	sp|P21731|TA2R_HUMAN Thromboxane A2 receptor OS=Homo sapiens OX=9606 GN=TBXA2R PE=1 SV=3	331	0.999685	35.0166	3.11761e-08	156.73	1	S	SLS(1)LQPQLTQR	S(-35)LS(35)LQPQLT(-130)QR	3	2	-0.73315	2098	921	26873.0	62465.0	143250.0		139780.0	86932.0		105990.0	400490.0	358580.0	577920.0	495140.0	472850.0	167000.0		178000.0	94215.0	378568.571428571	Na	0.248871689597657	DOWN	0.0013418263374989
Q01118	SCN7A	sp|Q01118|SCN7A_HUMAN Sodium channel protein type 7 subunit alpha OS=Homo sapiens OX=9606 GN=SCN7A PE=1 SV=2	906	0.999992	51.0711	1.51474e-05	131.57	1;2	S	RGS(1)S(1)LGQISGASK	RGS(64)S(51)LGQIS(-51)GAS(-81)K	4	2	0.43527	3391	1535	54373.0	359180.0	44615.0		115810.0	337570.0	230020.0	114520.0	607580.0	795830.0		1348700.0	1426600.0	111100.0	452610.0	330090.0	179441.142857143	724644.285714286	0.2802070906278362	0.247626520204002	DOWN	0.016481762417271
Q7Z406	MYH14	sp|Q7Z406|MYH14_HUMAN Myosin-14 OS=Homo sapiens OX=9606 GN=MYH14 PE=1 SV=2	1969	1.0	163.606	7.61104e-108	255.49	1;2	S	LEEGVAS(1)DEEAEEAQPGSGPSPEPEGSPPAHPQ	LEEGVAS(160)DEEAEEAQPGS(-160)GPS(-190)PEPEGS(-210)PPAHPQ	7	3	0.98029	5962	2369	688970.0	111710.0	1676900.0	281470.0		264680.0	473260.0		1996400.0	1009400.0	4998600.0	2203200.0	2175100.0	1553500.0	2659500.0	2279700.0	582831.666666667	2359425.0	0.6152872975360514	0.24702275625064	DOWN	0.0054552073203987
Q70E73	RAPH1	sp|Q70E73|RAPH1_HUMAN Ras-associated and pleckstrin homology domains-containing protein 1 OS=Homo sapiens OX=9606 GN=RAPH1 PE=1 SV=3	996	0.999895	39.769	3.53284e-05	146.37	1	S	RPS(1)VDSLVSK	RPS(40)VDS(-40)LVS(-100)K	3	2	0.42091	5857	2322		86373.0			43702.0	156760.0		161560.0	376520.0	640310.0	359540.0	580730.0	885160.0	299170.0	339930.0	176980.0	112098.75	457292.5	0.5618671977569595	0.245135771962147	DOWN	0.0155415582568937
Q9H792	PEAK1	sp|Q9H792|PEAK1_HUMAN Inactive tyrosine-protein kinase PEAK1 OS=Homo sapiens OX=9606 GN=PEAK1 PE=1 SV=4	826	0.999587	34.9347	8.87444e-23	120.4	1	S	SLFTSQPS(1)GEAEAPQTTDSPTTK	S(-52)LFT(-41)S(-35)QPS(35)GEAEAPQT(-64)T(-68)DS(-77)PT(-84)T(-87)K	8	2	0.18138	8522	3312	42312.0		68835.0			91304.0	57014.0	67615.0	121540.0	256930.0	502540.0	265300.0	438670.0		200490.0	86225.0	65416.0	267385.0	0.3365568144031162	0.244650971445668	DOWN	0.0167153626046971
Q96B97	SH3KBP1	sp|Q96B97|SH3K1_HUMAN SH3 domain-containing kinase-binding protein 1 OS=Homo sapiens OX=9606 GN=SH3KBP1 PE=1 SV=2	230	1.0	146.476	6.2154e-47	241.15	1	S	S(1)IEVENDFLPVEK	S(150)IEVENDFLPVEK	1	2	-0.28899	7365	2882	64674.0		62833.0	83515.0		288670.0	147790.0	103070.0	259100.0	650630.0	969580.0	435320.0	1079800.0	262760.0	202290.0	277110.0	125092.0	517073.75	0.9177749013549344	0.241922936525012	DOWN	0.0195152881821509
O75592	MYCBP2	sp|O75592|MYCB2_HUMAN E3 ubiquitin-protein ligase MYCBP2 OS=Homo sapiens OX=9606 GN=MYCBP2 PE=1 SV=4	2319	1.0	94.5069	3.35883e-06	149.02	1	S	KMS(1)LQQDQAK	KMS(95)LQQDQAK	3	2	-0.68742	934	375	18739.0	31034.0	37888.0		27399.0	67622.0		44387.0	175020.0	137630.0	76061.0	223290.0	173400.0	209580.0	185070.0	73505.0	37844.8333333333	156694.5	0.9089014738101592	0.241519857642312	DOWN	0.0003464880359299
Q9HBL0	TNS1	sp|Q9HBL0|TENS1_HUMAN Tensin-1 OS=Homo sapiens OX=9606 GN=TNS1 PE=1 SV=2	1192	1.0	103.731	8.31225e-109	299.1	1;2	S	TVGTNT(1)PPS(1)PGFGWR	T(-97)VGT(-36)NT(36)PPS(100)PGFGWR	9	2	-0.18467	8642	3347	240260.0	585380.0	357130.0		660230.0	360050.0	110670.0		2718600.0	2331200.0	2236400.0			777230.0	894680.0	655530.0	385620.0	1602273.33333333	0.4227843812313061	0.240670547264096	DOWN	0.0103047278401471
P35611	ADD1	sp|P35611|ADDA_HUMAN Alpha-adducin OS=Homo sapiens OX=9606 GN=ADD1 PE=1 SV=2	12	0.99999	50.1989	2.95985e-52	245.56	1	S	AAVVTS(1)PPPTTAPHK	AAVVT(-50)S(50)PPPT(-86)T(-95)APHK	6	2	-0.45589	2455	1096	768510.0	758200.0	1083500.0	353510.0	930510.0	1524900.0	624250.0	1016700.0	2359800.0	5584700.0	2162600.0	4252100.0	3919300.0	3328900.0	4480400.0	3284500.0	882510.0	3671537.5	0.4027949883869279	0.240365242081825	DOWN	1.08153637705961e-05
O75899	GABBR2	sp|O75899|GABR2_HUMAN Gamma-aminobutyric acid type B receptor subunit 2 OS=Homo sapiens OX=9606 GN=GABBR2 PE=1 SV=1	819	0.999996	54.0448	0.000193176	85.513	1	T	DLEEVTMQLQDT(1)PEK	DLEEVT(-54)MQLQDT(54)PEK	12	2	3.8694	10401	389	1288900.0		3577700.0		1434700.0	1972500.0		1807400.0	7395900.0	5865700.0	12878000.0	10195000.0	11828000.0	5093800.0	9768000.0	4934500.0	2016240.0	8494862.5	Na	0.237348161903739	DOWN	0.0009200842592776
P23528	CFL1	sp|P23528|COF1_HUMAN Cofilin-1 OS=Homo sapiens OX=9606 GN=CFL1 PE=1 SV=3	3	1.0	70.2717	1.03656e-05	108.5	1	S	AS(1)GVAVSDGVIK	AS(70)GVAVS(-70)DGVIK	2	2	1.2603	2156	959	169670.0	210480.0	303590.0	149440.0	223270.0	229730.0	222860.0	530150.0	647590.0	1030000.0	1278200.0	994540.0	1759200.0	999880.0	988090.0	895920.0	254898.75	1074177.5	1.710917074584365	0.237296675828715	DOWN	1.07554356269203e-05
P21333	FLNA	sp|P21333|FLNA_HUMAN Filamin-A OS=Homo sapiens OX=9606 GN=FLNA PE=1 SV=4	2336	1.0	64.7481	3.9570899999999996e-86	295.93	1	T	RLT(1)VSSLQESGLK	RLT(65)VS(-65)S(-95)LQES(-150)GLK	3	2	1.8733	10598	914	155980.0	527370.0	171290.0	18204.0	193630.0	353920.0		374230.0	1344200.0	1238000.0	527800.0	1757000.0	1560200.0	1014700.0	794430.0	448120.0	256374.857142857	1085556.25	0.9743907995149176	0.236169113431807	DOWN	0.0007601126376645
Q53TN4	CYBRD1	sp|Q53TN4|CYBR1_HUMAN Plasma membrane ascorbate-dependent reductase CYBRD1 OS=Homo sapiens OX=9606 GN=CYBRD1 PE=1 SV=1	248	1.0	88.5437	4.05301e-128	300.18	1;2	S	GS(1)MPAYSGNNMDK	GS(89)MPAY(-100)S(-89)GNNMDK	2	2	0.23848	5030	2064	143540.0	174710.0	160890.0	64664.0	192850.0	593780.0	119760.0	329770.0	447110.0	678200.0	673760.0	1478000.0	1455800.0	1262100.0	879900.0	741210.0	222495.5	952010.0	0.6025114226538025	0.233711305553513	DOWN	0.0002709879892165
Q8WWQ0	PHIP	sp|Q8WWQ0|PHIP_HUMAN PH-interacting protein OS=Homo sapiens OX=9606 GN=PHIP PE=1 SV=2	1783	1.0	146.593	2.4725e-40	168.74	1	S	TAFYNEDDS(1)EEEQR	T(-160)AFY(-150)NEDDS(150)EEEQR	9	2	0.094686	7013	2746	23502.0	12790.0	44058.0		25306.0	87646.0	81638.0	61657.0	154810.0	151870.0	251860.0	242010.0	307640.0	136290.0	242010.0	178650.0	48085.2857142857	208142.5	Na	0.231020986652345	DOWN	2.78086140800841e-05
Q9HCG8	CWC22	sp|Q9HCG8|CWC22_HUMAN Pre-mRNA-splicing factor CWC22 homolog OS=Homo sapiens OX=9606 GN=CWC22 PE=1 SV=3	829	0.993939	22.1485	0.000343621	108.5	1	S	RNS(0.994)FS(0.006)ENEK	RNS(22)FS(-22)ENEK	3	2	-1.398	8684	3357	30160.0	19434.0			39676.0			18867.0		91286.0	196920.0	208020.0	52260.0	78080.0		81561.0	27034.25	118021.166666667	Na	0.229062724624255	DOWN	0.0291190325910215
Q9NVD7	PARVA	sp|Q9NVD7|PARVA_HUMAN Alpha-parvin OS=Homo sapiens OX=9606 GN=PARVA PE=1 SV=1	14	0.999871	39.1965	6.593550000000001e-32	197.79	1;2	S	SPSVPKS(1)PTPK	S(-100)PS(-51)VPKS(39)PT(-39)PK	7	2	0.24228	8865	3456	204900.0	486110.0	206300.0	15874.0	433730.0	569040.0		248670.0	1586800.0	2544500.0	1053400.0	554740.0	1998100.0	762850.0	1324700.0	990300.0	309232.0	1351923.75	0.9569194849151008	0.228734793659776	DOWN	0.0015569027653991
Q9HBL0	TNS1	sp|Q9HBL0|TENS1_HUMAN Tensin-1 OS=Homo sapiens OX=9606 GN=TNS1 PE=1 SV=2	912	0.985592	17.5638	1.21446e-41	224.87	1;2	S	AASDGQYENQSPEAT(0.836)S(0.986)PRS(0.178)PGVR	AAS(-190)DGQY(-130)ENQS(-50)PEAT(7)S(18)PRS(-7)PGVR	16	3	-1.3523	8594	3347		81913.0	31254.0			72433.0		186610.0	376600.0	516110.0	212740.0	343030.0	420880.0	398650.0	641590.0	387780.0	93052.5	412172.5	0.4227843812313061	0.225761058780001	DOWN	0.0008487414613007
P08651	NFIC	sp|P08651|NFIC_HUMAN Nuclear factor 1 C-type OS=Homo sapiens OX=9606 GN=NFIC PE=1 SV=2	323	0.988143	19.2085	2.1365e-114	300.05	1	S	NWTEDMEGGIS(0.012)S(0.988)PVKK	NWT(-240)EDMEGGIS(-19)S(19)PVKK	12	2	-0.78867	1611	688	76794.0	54268.0	83569.0			105220.0	86002.0	183240.0	393880.0		512460.0	637110.0	473580.0	341220.0	490530.0	200550.0	98182.1666666667	435618.571428571	0.6721673401231342	0.225385631160506	DOWN	0.0001495123968261
O14791	APOL1	sp|O14791|APOL1_HUMAN Apolipoprotein L1 OS=Homo sapiens OX=9606 GN=APOL1 PE=1 SV=5	314	1.0	86.1306	1.26261e-40	209.42	1;2	S	VTEPIS(1)AES(1)GEQVER	VT(-63)EPIS(63)AES(86)GEQVER	9	2	-1.3508	318	147	42575.0	6238.7	117760.0		69556.0	45247.0	55306.0	55535.0	74488.0	296900.0	186860.0	77935.0	228960.0	149820.0	594910.0	384680.0	56031.1	249319.125	0.5072837265577738	0.224736469775433	DOWN	0.0132766872103514
Q09666	AHNAK	sp|Q09666|AHNK_HUMAN Neuroblast differentiation-associated protein AHNAK OS=Homo sapiens OX=9606 GN=AHNAK PE=1 SV=2	177	0.999976	46.2633	2.86948e-41	216.38	1	S	DIDISS(1)PEFK	DIDIS(-46)S(46)PEFK	6	2	0.26814	3740	1641	105600.0	260670.0	240100.0	93044.0	234480.0	490940.0	155000.0	432940.0	1050400.0	2050900.0	902290.0	1344700.0	1170600.0	829170.0	677400.0	988560.0	251596.75	1126752.5	0.4553694991933047	0.223293713570638	DOWN	7.76505261962323e-05
P62805	H4C1	sp|P62805|H4_HUMAN Histone H4 OS=Homo sapiens OX=9606 GN=H4C1 PE=1 SV=2	48	1.0	123.006	3.1388e-23	209.84	1	S	RIS(1)GLIYEETR	RIS(120)GLIY(-130)EET(-120)R	3	2	0.2292	3209	1438		1415600.0	983310.0	1484400.0	638600.0	997850.0	923850.0	1308500.0	5404600.0	4483100.0	6402400.0	4815300.0	9630700.0	3249100.0	3881400.0	2369000.0	1107444.28571429	5029450.0	0.3604452033452569	0.220191926694626	DOWN	0.0005207406311377
Q12946	FOXF1	sp|Q12946|FOXF1_HUMAN Forkhead box protein F1 OS=Homo sapiens OX=9606 GN=FOXF1 PE=1 SV=2	335	0.997445	26.7921	2.23846e-17	163.09	1	S	YHSQS(0.997)PS(0.002)MCDR	Y(-91)HS(-33)QS(27)PS(-27)MCDR	5	2	-0.75791	3928	1672	35861.0	24971.0	100370.0			14248.0		42578.0		148400.0	213880.0	187450.0	298980.0	168630.0	265440.0	106530.0	43605.6	198472.857142857	Na	0.219705609259273	DOWN	0.0008062096580542
Q53SF7	COBLL1	sp|Q53SF7|COBL1_HUMAN Cordon-bleu protein-like 1 OS=Homo sapiens OX=9606 GN=COBLL1 PE=1 SV=3	344	1.0	72.4693	4.69743e-16	171.6	1	S	AGS(1)LQLSSMSAGNSSLR	AGS(72)LQLS(-72)S(-100)MS(-130)AGNS(-160)S(-160)LR	3	2	-0.16825	5018	2062	18247.0	20163.0	8839.5		11172.0	14839.0	20398.0	19209.0	36141.0	103330.0	140570.0	58101.0	85466.0		19125.0		16123.9285714286	73788.8333333333	0.7928274650694137	0.218514480349492	DOWN	0.0059737212847208
P01889	HLA-B	sp|P01889|HLAB_HUMAN HLA class I histocompatibility antigen, B alpha chain OS=Homo sapiens OX=9606 GN=HLA-B PE=1 SV=3	352	0.99756	26.2101	2.21542e-74	242.23	1;2	S	GGSYSQAACS(0.002)DS(0.998)AQGSDVSLTA	GGS(-91)Y(-150)S(-79)QAACS(-26)DS(26)AQGS(-43)DVS(-100)LT(-140)A	12	2	0.14381	1373	549	54995.0				78860.0	322320.0	144340.0	181470.0	528350.0		1005900.0			961460.0	370010.0		156397.0	716430.0	0.4529305529446518	0.218300462013037	DOWN	0.0070103756829442
P02730	SLC4A1	sp|P02730|B3AT_HUMAN Band 3 anion transport protein OS=Homo sapiens OX=9606 GN=SLC4A1 PE=1 SV=3	350	0.999867	38.7705	7.172230000000001e-40	233.03	1;2	S	YQSS(1)PAKPDSSFYK	Y(-110)QS(-39)S(39)PAKPDS(-64)S(-73)FY(-110)K	4	2	0.47177	1450	568	227730.0	280110.0	361870.0		214600.0	230280.0	121700.0	82935.0	685290.0	29457.0	756470.0	972230.0	948860.0	1372700.0	2256500.0	953740.0	217032.142857143	996905.875	0.2233050182367667	0.217705751666016	DOWN	0.0069166440410748
P11171	EPB41	sp|P11171|EPB41_HUMAN Protein 4.1 OS=Homo sapiens OX=9606 GN=EPB41 PE=1 SV=4	542	1.0	204.91	9.096360000000001e-28	208.35	1	S	S(1)LDGAAAVDSADR	S(200)LDGAAAVDS(-200)ADR	1	2	-0.38712	1700	745	68728.0	154560.0	173940.0	49738.0	95669.0	274390.0	103790.0	25846.0	328870.0	582410.0	430330.0	328800.0	480320.0	607600.0	1270700.0	331570.0	118332.625	545075.0	0.2296944053049466	0.21709420721919	DOWN	0.0022459780235838
P11171	EPB41	sp|P11171|EPB41_HUMAN Protein 4.1 OS=Homo sapiens OX=9606 GN=EPB41 PE=1 SV=4	712	0.999563	34.4008	0.00102181	101.82	1	S	LSTHS(1)PFR	LS(-41)T(-34)HS(34)PFR	5	2	0.58162	1704	745	23111.0	39740.0			21211.0	30019.0		15148.0	65120.0	157900.0	86275.0	88780.0		109730.0	219150.0	114480.0	25845.8	120205.0	0.2296944053049466	0.215014350484589	DOWN	0.0028559385087345
Q63ZY3	KANK2	sp|Q63ZY3|KANK2_HUMAN KN motif and ankyrin repeat domain-containing protein 2 OS=Homo sapiens OX=9606 GN=KANK2 PE=1 SV=1	406	1.0	65.7207	3.33319e-05	146.88	1	S	KIS(1)ITER	KIS(66)IT(-66)ER	3	2	1.5184	5422	2165	619230.0	973090.0	664570.0	216040.0	569110.0	1678900.0	476410.0	891030.0	3354600.0	3408500.0	3187500.0	5715500.0	5093100.0	2616300.0	3567700.0	1394000.0	761047.5	3542150.0	0.5907774077809864	0.214854678655619	DOWN	7.32533601735147e-05
O14639	ABLIM1	sp|O14639|ABLM1_HUMAN Actin-binding LIM protein 1 OS=Homo sapiens OX=9606 GN=ABLIM1 PE=1 SV=3	426	1.0	75.3605	0.000892541	141.29	1	S	QSLGES(1)PR	QS(-75)LGES(75)PR	6	2	1.0944	285	135	26473.0	31507.0	73985.0	30207.0	47496.0	57567.0		65357.0	190030.0	223760.0	382670.0	232160.0	277440.0	131090.0	245840.0	168970.0	47513.1428571429	231495.0	0.4224693644011754	0.205244790847072	DOWN	3.3409975669488e-05
Q9Y4F1	FARP1	sp|Q9Y4F1|FARP1_HUMAN FERM, ARHGEF and pleckstrin domain-containing protein 1 OS=Homo sapiens OX=9606 GN=FARP1 PE=1 SV=1	24	0.9996	33.9815	1.4714400000000001e-77	279.57	1	T	LGAPENSGIST(1)LER	LGAPENS(-100)GIS(-34)T(34)LER	11	2	1.8964	11988	3808	308860.0	238020.0	772650.0	221070.0	457820.0	439830.0	470730.0	710720.0	2110400.0	1974700.0	3288500.0	3223300.0	2587400.0	1134300.0	2389200.0	991540.0	452462.5	2212417.5	0.7572021949546528	0.204510450672172	DOWN	5.60327869671168e-05
Q86YS7	C2CD5	sp|Q86YS7|C2CD5_HUMAN C2 domain-containing protein 5 OS=Homo sapiens OX=9606 GN=C2CD5 PE=1 SV=1	339	0.999999	59.9354	7.86761e-05	119.94	1	T	QQT(1)QSALEQR	QQT(60)QS(-60)ALEQR	3	2	-0.1319	11370	2459	8483.4	13607.0	17252.0		29514.0				45981.0	116020.0	98722.0	76295.0	141910.0			27688.0	17214.1	84436.0	0.7584833883512646	0.203871571367663	DOWN	0.0165515254692786
P35580	MYH10	sp|P35580|MYH10_HUMAN Myosin-10 OS=Homo sapiens OX=9606 GN=MYH10 PE=1 SV=3	1956	1.0	73.3753	2.95009e-84	293.08	1	S	QLHLEGASLELS(1)DDDTESK	QLHLEGAS(-110)LELS(73)DDDT(-73)ES(-110)K	12	3	0.23081	2450	1092		50032.0		222880.0		135160.0		26426.0	513050.0	450230.0	436250.0	619420.0	1307600.0	263220.0	277450.0		108624.5	552460.0	0.4441882672769036	0.19661966477211	DOWN	0.0398963427765241
P35221;P26232	CTNNA1; CTNNA2	sp|P35221|CTNA1_HUMAN Catenin alpha-1 OS=Homo sapiens OX=9606 GN=CTNNA1 PE=1 SV=1;sp|P26232|CTNA2_HUMAN Catenin alpha-2 OS=Homo sapiens OX=9606 GN=CTNNA2 PE=1 SV=5	658;657	1.0	76.0606	5.5159e-81	280.43	1;2	T	TSVQT(1)EDDQLIAGQSAR	T(-81)S(-76)VQT(76)EDDQLIAGQS(-230)AR	5	2	-0.80446	10675	1076	29173.0	12164.0	77837.0		25789.0	436970.0	712440.0	83639.0	1263900.0	768840.0	1324900.0	793550.0	2279500.0	503300.0	75945.0		196858.857142857	1001419.28571429	0.5229847999150506	0.196579854164126	DOWN	0.01584224370366
Q9HBL0	TNS1	sp|Q9HBL0|TENS1_HUMAN Tensin-1 OS=Homo sapiens OX=9606 GN=TNS1 PE=1 SV=2	1314	0.999998	57.697	9.60029e-07	117.8	1	S	HLGGSGSVVPGS(1)PCLDR	HLGGS(-70)GS(-58)VVPGS(58)PCLDR	12	2	-0.89721	8613	3347	67234.0		122620.0		126350.0	69815.0	44464.0	108270.0	311270.0	789980.0	1010100.0	537550.0	600790.0	130340.0	123390.0	153070.0	89792.1666666667	457061.25	0.4227843812313061	0.196455434948088	DOWN	0.0205936482291825
P11137	MAP2	sp|P11137|MTAP2_HUMAN Microtubule-associated protein 2 OS=Homo sapiens OX=9606 GN=MAP2 PE=1 SV=4	833	0.997566	29.8232	3.0747e-06	149.14	1	S	S(0.998)VPS(0.001)ET(0.001)VVEDSR	S(30)VPS(-30)ET(-30)VVEDS(-34)R	1	2	-0.19329	1696	742		12437.0	29350.0			30426.0	49649.0	35987.0	47654.0	143390.0	233910.0		218250.0				31569.8	160801.0	Na	0.196328381042406	DOWN	0.0114381221824806
P02730	SLC4A1	sp|P02730|B3AT_HUMAN Band 3 anion transport protein OS=Homo sapiens OX=9606 GN=SLC4A1 PE=1 SV=3	356	0.958516	13.8724	2.70905e-65	241.99	1;2	S	Y(0.001)QS(0.04)S(0.959)PAKPDS(0.959)S(0.04)FY(0.001)K	Y(-29)QS(-14)S(14)PAKPDS(14)S(-14)FY(-28)K	10	2	1.9587	1451	568	414330.0	871590.0	859520.0	364920.0	736400.0	825990.0	287060.0	241010.0	1628600.0	4212700.0	68294.0	3032000.0	3233000.0	4803500.0	6525900.0	25210.0	575102.5	2941150.5	0.2233050182367667	0.195536576587971	DOWN	0.0114223097609912
Q96JY6	PDLIM2	sp|Q96JY6|PDLI2_HUMAN PDZ and LIM domain protein 2 OS=Homo sapiens OX=9606 GN=PDLIM2 PE=1 SV=1	124	0.999448	34.6501	3.5394900000000006e-18	178.03	1;2	S	SSYSS(0.999)PTSLSPR	S(-39)S(-35)Y(-68)S(-41)S(35)PT(-51)S(-56)LS(-86)PR	5	2	0.5597	7573	2953	278260.0	412630.0	252590.0	63299.0	690510.0	153050.0	618070.0	375340.0	2166600.0	3129300.0	2312200.0	1061300.0	2524100.0	1136900.0	1318900.0	1121500.0	355468.625	1846350.0	0.3158265084360354	0.192525049421832	DOWN	0.0001449519973425
Q9UPQ0	LIMCH1	sp|Q9UPQ0|LIMC1_HUMAN LIM and calponin homology domains-containing protein 1 OS=Homo sapiens OX=9606 GN=LIMCH1 PE=1 SV=4	377	0.999965	44.587	4.23515e-05	145.08	1	S	S(1)VSQDLIK	S(45)VS(-45)QDLIK	1	2	-1.3555	9659	3712	35167.0	29330.0	30109.0		108900.0	57122.0	45543.0	35516.0	135340.0	387270.0	426510.0	256040.0	479680.0		58042.0	54788.0	48812.4285714286	256810.0	0.3210753120325094	0.190072148948361	DOWN	0.0100876413389172
P10412;P16402	H1-4; H1-3	sp|P10412|H14_HUMAN Histone H1.4 OS=Homo sapiens OX=9606 GN=H1-4 PE=1 SV=2;sp|P16402|H13_HUMAN Histone H1.3 OS=Homo sapiens OX=9606 GN=H1-3 PE=1 SV=2	36;37	1.0	112.241	3.61667e-36	234.91	1	S	KAS(1)GPPVSELITK	KAS(110)GPPVS(-110)ELIT(-190)K	3	2	0.61326	1675	729;836	601840.0	3472100.0	281160.0		948430.0	933690.0	2354200.0	1704200.0	7216900.0	6747200.0	2988600.0	13974000.0	13503000.0	4315500.0	3244600.0	10883000.0	1470802.85714286	7859100.0	Na	0.187146474423644	DOWN	0.002702911810187
P16403	H1-2	sp|P16403|H12_HUMAN Histone H1.2 OS=Homo sapiens OX=9606 GN=H1-2 PE=1 SV=2	36	1.0	112.241	3.61667e-36	234.91	1	S	KAS(1)GPPVSELITK	KAS(110)GPPVS(-110)ELIT(-190)K	3	2	0.61326	1877	837	601840.0	3472100.0	281160.0		948430.0	933690.0	2354200.0	1704200.0	7216900.0	6747200.0	2988600.0	13974000.0	13503000.0	4315500.0	3244600.0	10883000.0	1470802.85714286	7859100.0	0.2867316212100235	0.187146474423644	DOWN	0.002702911810187
P63010	AP2B1	sp|P63010|AP2B1_HUMAN AP-2 complex subunit beta OS=Homo sapiens OX=9606 GN=AP2B1 PE=1 SV=1	4	0.999843	38.0489	3.22761e-15	172.51	1	S	TDS(1)KYFTTNK	T(-38)DS(38)KY(-75)FT(-72)T(-91)NK	3	2	1.2197	3220	1455	15687.0		43895.0		75837.0	28258.0	20985.0			192490.0	259680.0	189950.0	354260.0	115790.0	170750.0	116770.0	36932.4	199955.714285714	0.942926242806018	0.184702898498953	DOWN	0.0019401615247427
Q96MM6	HSPA12B	sp|Q96MM6|HS12B_HUMAN Heat shock 70 kDa protein 12B OS=Homo sapiens OX=9606 GN=HSPA12B PE=1 SV=2	276	0.999999	58.9762	0.00316754	92.319	1;2	S	S(1)IDS(0.031)S(0.969)FR	S(59)IDS(-15)S(15)FR	1	2	-2.3954	7609	2977			21014.0		19528.0	19965.0	83084.0	25197.0	347610.0	178810.0	308860.0	217300.0		50224.0	128050.0	83067.0	33757.6	187703.0	0.2138741402196211	0.1798458202586	DOWN	0.0137337480459202
Q08174	PCDH1	sp|Q08174|PCDH1_HUMAN Protocadherin-1 OS=Homo sapiens OX=9606 GN=PCDH1 PE=1 SV=2	984	0.983253	18.2014	7.36488e-117	272.63	1;2	S	SNSPLPSIQLQPQS(0.983)PS(0.015)AS(0.002)K	S(-130)NS(-130)PLPS(-100)IQLQPQS(18)PS(-18)AS(-27)K	14	2	-0.0085026	3661	1619	36894.0		78284.0		60800.0	24449.0	49493.0	37870.0	354230.0	386870.0	508520.0	230820.0	491640.0	50630.0	88943.0	45094.0	47965.0	269593.375	0.4541996517328359	0.177916093079068	DOWN	0.0166773382774608
Q9HBL0	TNS1	sp|Q9HBL0|TENS1_HUMAN Tensin-1 OS=Homo sapiens OX=9606 GN=TNS1 PE=1 SV=2	1177	0.999999	59.6006	1.0863e-43	222.2	1	S	AQFSVAGVHTVPGS(1)PQAR	AQFS(-100)VAGVHT(-60)VPGS(60)PQAR	14	2	0.97046	8597	3347	173980.0		654810.0	134130.0	295690.0	332320.0	392480.0	455420.0	1182400.0	1720600.0	5704300.0	2767500.0	2480700.0	531690.0	976860.0	608840.0	348404.285714286	1996611.25	0.4227843812313061	0.174497807579861	DOWN	0.0251694208075801
Q9BXF6	RAB11FIP5	sp|Q9BXF6|RFIP5_HUMAN Rab11 family-interacting protein 5 OS=Homo sapiens OX=9606 GN=RAB11FIP5 PE=1 SV=1	307	0.99999	50.3369	4.72477e-05	115.41	1	S	TYS(1)DEANQMR	T(-50)Y(-63)S(50)DEANQMR	3	2	0.097255	8116	3165	15883.0	7848.5	13855.0		20066.0	29799.0		15675.0	87638.0	89242.0	223770.0	132590.0	102360.0	38631.0	59925.0	63311.0	17187.75	99683.375	Na	0.172423435703296	DOWN	0.0048819980440568
Q6PKG0	LARP1	sp|Q6PKG0|LARP1_HUMAN La-related protein 1 OS=Homo sapiens OX=9606 GN=LARP1 PE=1 SV=2	766	0.999492	34.3917	2.55874e-05	112.68	1;2	S	S(0.999)LPTTVPESPNYR	S(34)LPT(-34)T(-38)VPES(-80)PNY(-78)R	1	2	-0.95204	5689	2251		13499.0			19161.0	63667.0	13687.0	67804.0	129590.0	230570.0	216510.0	262550.0	376800.0		85733.0	148920.0	35563.6	207239.0	1.0923691462548248	0.171606695650915	DOWN	0.0035165748226325
O15119	TBX3	sp|O15119|TBX3_HUMAN T-box transcription factor TBX3 OS=Homo sapiens OX=9606 GN=TBX3 PE=1 SV=4	707	0.996406	24.452	1.16987e-06	127.62	1	S	SSTLSSSSMS(0.004)LS(0.996)PK	S(-110)S(-110)T(-99)LS(-92)S(-71)S(-63)S(-47)MS(-24)LS(24)PK	12	2	-0.21268	452	181	26214.0	16181.0	33448.0		19726.0	25699.0	21606.0	29302.0	105400.0	98982.0	183330.0	149860.0		107590.0	218670.0		24596.5714285714	143972.0	Na	0.170842743231819	DOWN	4.80035865906922e-05
Q9BVC6	TMEM109	sp|Q9BVC6|TM109_HUMAN Transmembrane protein 109 OS=Homo sapiens OX=9606 GN=TMEM109 PE=1 SV=1	239	1.0	48.7855	0.00463976	85.622	1	S	GARS(1)VEEE	GARS(49)VEEE	4	2	0.44971	8035	3141	110280.0			193330.0	363880.0	92362.0			278130.0	1069000.0	1022700.0	1453200.0	1806800.0	1266400.0	1413400.0	696570.0	189963.0	1125775.0	0.6266012684381681	0.16873975705625	DOWN	0.0036142067278799
Q09666	AHNAK	sp|Q09666|AHNK_HUMAN Neuroblast differentiation-associated protein AHNAK OS=Homo sapiens OX=9606 GN=AHNAK PE=1 SV=2	5448	1.0	66.6595	4.88534e-30	212.5	1	S	IS(1)APNVDFNLEGPK	IS(67)APNVDFNLEGPK	2	2	-0.37525	3763	1641	192940.0	305790.0	421510.0	457100.0	336030.0	398230.0	189390.0	287150.0	1662800.0	2395400.0	2824000.0	3075400.0	3812000.0	523770.0	628010.0	436180.0	323517.5	1919695.0	0.4553694991933047	0.168525468889589	DOWN	0.0038238083490537
Q9UPQ0	LIMCH1	sp|Q9UPQ0|LIMC1_HUMAN LIM and calponin homology domains-containing protein 1 OS=Homo sapiens OX=9606 GN=LIMCH1 PE=1 SV=4	907	0.999999	62.3472	1.07159e-53	224.45	1	S	GSLTEGALAHS(1)GNPVSK	GS(-62)LT(-79)EGALAHS(62)GNPVS(-75)K	11	2	0.90578	9653	3712	112860.0	56748.0			43696.0	27915.0	8686.8	15220.0	355450.0	306830.0	369640.0	333780.0	349570.0	56732.0	306810.0	40651.0	44187.6333333333	264932.875	0.3210753120325094	0.1667880338872	DOWN	0.0023222119980278
P29966	MARCKS	sp|P29966|MARCS_HUMAN Myristoylated alanine-rich C-kinase substrate OS=Homo sapiens OX=9606 GN=MARCKS PE=1 SV=4	118	0.993094	21.5774	8.89718e-145	369.18	1;2	S	EAPAEGEAAEPGS(0.993)PT(0.007)AAEGEAASAASSTSSPK	EAPAEGEAAEPGS(22)PT(-22)AAEGEAAS(-140)AAS(-180)S(-190)T(-210)S(-220)S(-230)PK	13	3	-0.38912	2319	1026		2634400.0	234240.0		1164500.0	1255900.0	814740.0	1548200.0	8198100.0	10438000.0		2252700.0	7211600.0	7183300.0	10734000.0	7901000.0	1275330.0	7702671.42857143	0.6061695195295561	0.165569830133145	DOWN	0.0002175799798785
Q15149	PLEC	sp|Q15149|PLEC_HUMAN Plectin OS=Homo sapiens OX=9606 GN=PLEC PE=1 SV=3	4613	0.999737	35.3455	1.2112500000000001e-178	346.12	1;2	S	GYYS(1)PYSVSGS(0.036)GS(0.317)T(0.112)AGS(0.535)R	GY(-43)Y(-35)S(35)PY(-46)S(-47)VS(-41)GS(-12)GS(-2.3)T(-6.8)AGS(2.3)R	4	2	-0.89128	4588	1898	80097.0		211320.0	49333.0	56115.0	196800.0	274960.0	129370.0			366330.0		1830600.0	276790.0		1027200.0	142570.714285714	875230.0	0.7813399897293889	0.162895141032316	DOWN	0.0216207144443503
Q16625	OCLN	sp|Q16625|OCLN_HUMAN Occludin OS=Homo sapiens OX=9606 GN=OCLN PE=1 SV=1	313	0.999571	36.3078	7.1269e-45	198.83	1;2	S	NVSAGTQDVPSPPS(1)DYVER	NVS(-140)AGT(-110)QDVPS(-37)PPS(36)DY(-36)VER	14	2	-0.23894	4799	1977	95460.0		360890.0		166780.0	117170.0	197890.0	155040.0	879540.0	556100.0	2092800.0	1063600.0			1280500.0	909580.0	182205.0	1130353.33333333	0.5073219121687979	0.161192960313294	DOWN	0.0014936452254425
P24928	POLR2A	sp|P24928|RPB1_HUMAN DNA-directed RNA polymerase II subunit RPB1 OS=Homo sapiens OX=9606 GN=POLR2A PE=1 SV=2	1913	0.999015	30.6939	1.60599e-06	134.49	1;2	S	YSPT(0.001)S(0.999)PTYSPTSPK	Y(-82)S(-66)PT(-31)S(31)PT(-40)Y(-59)S(-47)PT(-51)S(-55)PK	5	2	-3.3493	2178	969		63248.0		9307.0	64760.0	14806.0		21535.0	119900.0	276180.0	308430.0	352600.0	312010.0	77799.0	163920.0	114280.0	34731.2	215639.875	0.7122309909001991	0.161061121000928	DOWN	0.0040020460561781
Q9NZN5	ARHGEF12	sp|Q9NZN5|ARHGC_HUMAN Rho guanine nucleotide exchange factor 12 OS=Homo sapiens OX=9606 GN=ARHGEF12 PE=1 SV=1	1288	0.983913	17.9727	2.66473e-18	154.78	1	S	T(0.016)AS(0.984)QGPQTDSVIQNSENIK	T(-18)AS(18)QGPQT(-35)DS(-40)VIQNS(-89)ENIK	3	2	0.3376	8992	3512	26397.0		41042.0			28942.0	17326.0		185570.0	273610.0	234220.0	248950.0	180180.0		123020.0	74875.0	28426.75	188632.142857143	0.6708011569788604	0.150699396027794	DOWN	0.0017531532874153
Q08495	DMTN	sp|Q08495|DEMA_HUMAN Dematin OS=Homo sapiens OX=9606 GN=DMTN PE=1 SV=3	372	1.0	81.782	3.08274e-06	152.17	1	S	HLS(1)AEDFSR	HLS(82)AEDFS(-82)R	3	2	-0.26244	3681	1629	42594.0	43511.0	77599.0		31866.0	64798.0		24433.0	189010.0	408710.0	227260.0	329440.0	238440.0	290080.0	606680.0	268650.0	47466.8333333333	319783.75	0.1828344027280625	0.148434163191011	DOWN	0.0003784260886464
Q09666	AHNAK	sp|Q09666|AHNK_HUMAN Neuroblast differentiation-associated protein AHNAK OS=Homo sapiens OX=9606 GN=AHNAK PE=1 SV=2	5763	0.980358	16.982	3.0101400000000004e-121	320.94	1;2	S	ASLGSLEGEAEAEAS(0.02)S(0.98)PKGK	AS(-170)LGS(-150)LEGEAEAEAS(-17)S(17)PKGK	16	2	-0.46769	3737	1641	127270.0	229140.0	165290.0		124650.0	280250.0	108920.0	182730.0	1892900.0	2381900.0	1261100.0	1007500.0	1828700.0	330400.0	9832.8	748650.0	174035.714285714	1182622.85	0.4553694991933047	0.147160791190289	DOWN	0.006482778115876
Q9Y2D5	AKAP2	sp|Q9Y2D5|AKAP2_HUMAN A-kinase anchor protein 2 OS=Homo sapiens OX=9606 GN=AKAP2 PE=1 SV=3	720	0.999983	47.8184	4.20505e-11	166.65	1	S	TLS(1)MIEEEIR	T(-48)LS(48)MIEEEIR	3	2	-0.33425	9838	3748		198760.0		184540.0		172780.0	136510.0		1241500.0	1281300.0	2021200.0	1209500.0	2068500.0	357810.0	284520.0		173147.5	1209190.0	0.2761681530075865	0.143192963884915	DOWN	0.0184858390208353
P02730	SLC4A1	sp|P02730|B3AT_HUMAN Band 3 anion transport protein OS=Homo sapiens OX=9606 GN=SLC4A1 PE=1 SV=3	357	0.995316	23.2736	5.407019999999999e-78	265.23	1	S	YQSSPAKPDS(0.005)S(0.995)FYK	Y(-230)QS(-140)S(-110)PAKPDS(-23)S(23)FY(-100)K	11	2	0.045136	1452	568	110960.0	220080.0	235260.0		206350.0	170660.0			439830.0	1079900.0	2298600.0	807810.0	608970.0	1562500.0	1793200.0	2399700.0	188662.0	1373813.75	0.2233050182367667	0.137327203196212	DOWN	0.0054237027049944
Q09666	AHNAK	sp|Q09666|AHNK_HUMAN Neuroblast differentiation-associated protein AHNAK OS=Homo sapiens OX=9606 GN=AHNAK PE=1 SV=2	570	0.999744	35.9183	4.37535e-30	207.06	1	S	IS(1)MSEVDLNVAAPK	IS(36)MS(-36)EVDLNVAAPK	2	2	-0.22459	3772	1641	101290.0	142820.0	117610.0	78302.0	106010.0	75891.0	77060.0	126470.0	503810.0	1250600.0	1586300.0	1185700.0	1135900.0	184700.0	125720.0	135240.0	103181.625	763496.25	0.4553694991933047	0.135143591078542	DOWN	0.0069012112257991
Q9HBL0	TNS1	sp|Q9HBL0|TENS1_HUMAN Tensin-1 OS=Homo sapiens OX=9606 GN=TNS1 PE=1 SV=2	963	0.998678	28.7824	1.33856e-290	414.29	1;2	S	EAFEEMEGTSPS(0.001)S(0.999)PPPSGVR	EAFEEMEGT(-100)S(-75)PS(-29)S(29)PPPS(-66)GVR	13	2	-0.65248	8606	3347		275010.0	105870.0		160370.0	170550.0		248750.0	1076600.0	2660100.0	720280.0	1137000.0	2029500.0	1386800.0	2013200.0	703940.0	192110.0	1465927.5	0.4227843812313061	0.131050137199827	DOWN	0.0021540922157302
Q96MM6	HSPA12B	sp|Q96MM6|HS12B_HUMAN Heat shock 70 kDa protein 12B OS=Homo sapiens OX=9606 GN=HSPA12B PE=1 SV=2	42	0.999828	37.6107	2.4644599999999997e-101	277.76	1;2	T	TQESCGIAPLT(1)PS(0.007)QS(0.994)PKPEVR	T(-180)QES(-130)CGIAPLT(38)PS(-22)QS(22)PKPEVR	11	3	-1.462	11594	2977	50018.0	56744.0	488520.0		197570.0	84903.0		74878.0	1203600.0	771820.0	2158000.0	2348500.0	1630100.0	194650.0	478430.0	1332300.0	158772.166666667	1264675.0	0.2138741402196211	0.125543848551341	DOWN	0.0049434887127728
P42167	TMPO	sp|P42167|LAP2B_HUMAN Lamina-associated polypeptide 2, isoforms beta/gamma OS=Homo sapiens OX=9606 GN=TMPO PE=1 SV=2	208	0.999995	53.382	0.0106308	117.45	1	T	AKT(1)PVTLK	AKT(53)PVT(-53)LK	3	2	1.4181	10720	1158	81254.0	59219.0	183300.0		128840.0	149160.0		139140.0	726310.0	1659000.0	1756200.0	1898600.0	1230500.0	193330.0	309190.0	262060.0	123485.5	1004398.75	0.4201774934678799	0.12294469701401	DOWN	0.0117449721825842
Q9NV29	TMEM100	sp|Q9NV29|TM100_HUMAN Transmembrane protein 100 OS=Homo sapiens OX=9606 GN=TMEM100 PE=1 SV=2	121	1.0	65.5264	1.05938e-36	256.4	1	S	RRES(1)QTALVANQR	RRES(66)QT(-66)ALVANQR	4	3	0.95679	8852	3451	29250.0	46343.0	979530.0		226560.0			357090.0	3780200.0	2380700.0	3990200.0	2536900.0	4512400.0	1444900.0	4174600.0	1337200.0	327754.6	3019637.5	Na	0.108541041764119	DOWN	0.0007768852603952
Q09666	AHNAK	sp|Q09666|AHNK_HUMAN Neuroblast differentiation-associated protein AHNAK OS=Homo sapiens OX=9606 GN=AHNAK PE=1 SV=2	511	0.999947	42.7435	7.59494e-93	301.27	1	S	ISMQDVDLSLGS(1)PK	IS(-150)MQDVDLS(-43)LGS(43)PK	12	2	-0.67373	3771	1641	31759.0	97486.0	48142.0	36054.0	72524.0	43865.0		93884.0	666160.0	1669800.0		847460.0	882410.0	153160.0	178270.0	218450.0	60530.5714285714	659387.142857143	0.4553694991933047	0.0917982282249101	DOWN	0.0133608430808744
P29972	AQP1	sp|P29972|AQP1_HUMAN Aquaporin-1 OS=Homo sapiens OX=9606 GN=AQP1 PE=1 SV=3	262	1.0	130.252	8.024849999999999e-135	245.54	1	S	VWTSGQVEEYDLDADDINS(1)RVEMKPK	VWT(-170)S(-170)GQVEEY(-130)DLDADDINS(130)RVEMKPK	19	4	0.45586	2329	1027		59855.0	81910.0			120560.0	26567.0	33525.0	874470.0	729830.0	843940.0	1140500.0	1224400.0	439410.0	405440.0	212210.0	64483.4	733775.0	0.5089632811324855	0.087878981976764	DOWN	0.0018177249164924
Q9UEY8	ADD3	sp|Q9UEY8|ADDG_HUMAN Gamma-adducin OS=Homo sapiens OX=9606 GN=ADD3 PE=1 SV=1	12	0.982378	17.673	8.734490000000001e-48	219.96	1	T	SSDASQGVIT(0.017)T(0.982)PPPPS(0.001)MPHK	S(-140)S(-140)DAS(-120)QGVIT(-18)T(18)PPPPS(-31)MPHK	11	3	-0.25961	11827	3590	48488.0	117930.0	68148.0		30704.0	97920.0	102460.0	158160.0	950230.0	3107300.0	189040.0	1514300.0	1020600.0	1168600.0	1218900.0	1660800.0	89115.7142857143	1353721.25	0.4714568147860757	0.0658301805380645	DOWN	0.0015573280082122
P42167	TMPO	sp|P42167|LAP2B_HUMAN Lamina-associated polypeptide 2, isoforms beta/gamma OS=Homo sapiens OX=9606 GN=TMPO PE=1 SV=2	385	0.998563	28.5478	0.000908188	111.61	1	S	MEES(0.999)FS(0.001)SK	MEES(29)FS(-29)S(-44)K	4	1	0.56147	2609	1158	15795.0	54768.0	26494.0		117640.0	45279.0	26982.0		1316600.0	855450.0	165410.0	755230.0	879710.0	1043000.0	1054100.0	373380.0	47826.3333333333	805360.0	0.4201774934678799	0.0593850369193073	DOWN	0.0003814034134675
P51858	HDGF	sp|P51858|HDGF_HUMAN Hepatoma-derived growth factor OS=Homo sapiens OX=9606 GN=HDGF PE=1 SV=1	133	1.0	42.9768	1.62913e-11	112.67	1;2	S	GNAEGS(1)S(1)DEEGKLVIDEPAKEK	GNAEGS(43)S(43)DEEGKLVIDEPAKEK	7	3	-0.83296	3006	1301		1333200.0	1250300.0		109140.0	2092200.0	2114000.0	301600.0					680270.0	96398.0	136510.0	173500.0	1200073.33333333	271669.5	1.4944217587866413	4.41740178169921	-	0.0725951733798427
P50914	RPL14	sp|P50914|RL14_HUMAN 60S ribosomal protein L14 OS=Homo sapiens OX=9606 GN=RPL14 PE=1 SV=4	139	1.0	67.5479	0.000308954	108.2	1	S	AALLKAS(1)PK	AALLKAS(68)PK	7	2	1.2633	2950	1273	125020.0	38765.0	81844.0		31704.0	40936.0	207810.0	119450.0	16246.0			29324.0		25392.0		26773.0	92218.4285714286	24433.75	1.213339599843571	3.7742233006161	-	0.0682113592264523
Q8WX93	PALLD	sp|Q8WX93|PALLD_HUMAN Palladin OS=Homo sapiens OX=9606 GN=PALLD PE=1 SV=3	1118	0.717039	4.03815	0.000171865	83.061	1	S	S(0.717)RDS(0.283)GDENEPIQER	S(4)RDS(-4)GDENEPIQER	1	3	-0.25686	7032	2749		97253.0	36040.0		20024.0	98048.0				5336.3		12674.0	29215.0	20023.0			62841.25	16812.075	1.4220727555727537	3.73786400548415	-	0.0708167952886711
Q969V6	MRTFA	sp|Q969V6|MRTFA_HUMAN Myocardin-related transcription factor A OS=Homo sapiens OX=9606 GN=MRTFA PE=1 SV=1	454	0.994192	23.2597	8.52801e-06	93.495	2	S	FGS(0.055)T(0.071)GS(0.705)T(0.17)PPVS(0.994)PT(0.005)PS(0.001)ER	FGS(-11)T(-10)GS(6.2)T(-6.2)PPVS(23)PT(-23)PS(-33)ER	11	2	-0.62922	7301	2857	49650.0		48008.0			46078.0		463650.0		22158.0	38949.0	29761.0	61501.0	44225.0	74595.0		151846.5	45198.1666666667	Na	3.35957210653824	-	0.233647962033518
P46821	MAP1B	sp|P46821|MAP1B_HUMAN Microtubule-associated protein 1B OS=Homo sapiens OX=9606 GN=MAP1B PE=1 SV=2	1443	0.996875	28.1538	6.16011e-09	91.1	1	S	QGSPDQVS(0.997)PVS(0.002)EMT(0.001)STSLYQDK	QGS(-33)PDQVS(28)PVS(-28)EMT(-32)S(-35)T(-39)S(-43)LY(-55)QDK	8	2	0.53927	2720	1197	180450.0		26402.0			100520.0	185870.0	72250.0		44683.0		20532.0	32445.0	38822.0			113098.4	34120.5	2.256149466023204	3.3146759279612	-	0.0608927708376643
Q9Y6F6	IRAG1	sp|Q9Y6F6|IRAG1_HUMAN Inositol 1,4,5-triphosphate receptor associated 1 OS=Homo sapiens OX=9606 GN=IRAG1 PE=1 SV=4	339	0.989658	19.8087	5.15352e-54	224.41	1	S	S(0.99)PT(0.01)QDAAGVGPPASQGR	S(20)PT(-20)QDAAGVGPPAS(-220)QGR	1	2	-0.51989	10126	3854	162680.0	321700.0	41192.0		128330.0		30533.0	147160.0	26330.0	80617.0	9749.8	82481.0			26075.0	39407.0	138599.166666667	44109.9666666667	2.422113507439732	3.14212812070439	-	0.0609313443838711
P49736	MCM2	sp|P49736|MCM2_HUMAN DNA replication licensing factor MCM2 OS=Homo sapiens OX=9606 GN=MCM2 PE=1 SV=4	13	0.992246	21.0908	4.5106800000000005e-67	257.12	1	S	AESSESFTMAS(0.008)S(0.992)PAQR	AES(-68)S(-68)ES(-68)FT(-45)MAS(-21)S(21)PAQR	12	2	0.63821	2855	1238			24184.0			36845.0	136510.0	61362.0		16639.0	46699.0	16825.0	22681.0		5974.1	16014.0	64725.25	20805.35	Na	3.11099068268498	-	0.0707784495748136
O95297	MPZL1	sp|O95297|MPZL1_HUMAN Myelin protein zero-like protein 1 OS=Homo sapiens OX=9606 GN=MPZL1 PE=1 SV=1	204	0.949374	12.95	3.31799e-07	142.03	1	S	DYTGCS(0.949)T(0.048)S(0.002)ESLSPVK	DY(-62)T(-43)GCS(13)T(-13)S(-26)ES(-39)LS(-55)PVK	6	2	0.34714	1188	459	17993.0				23426.0	61213.0	23611.0	102050.0	5617.8	5251.2	11586.0	14303.0	25961.0	18040.0	24099.0		45658.6	14979.7142857143	0.8372400875721862	3.04802876270766	-	0.0507804681586429
P09651	HNRNPA1	sp|P09651|ROA1_HUMAN Heterogeneous nuclear ribonucleoprotein A1 OS=Homo sapiens OX=9606 GN=HNRNPA1 PE=1 SV=5	4	0.986192	18.5372	4.75275e-05	93.026	1;2	S	S(0.014)KS(0.986)ES(1)PKEPEQLR	S(-19)KS(19)ES(35)PKEPEQLR	3	2	0.2232	1658	707	180220.0		152820.0			437080.0		231960.0				9576.0	185720.0		18797.0	150220.0	250520.0	91078.25	1.1776638982570984	2.75060181766777	-	0.0885475389512173
O43493	TGOLN2	sp|O43493|TGON2_HUMAN Trans-Golgi network integral membrane protein 2 OS=Homo sapiens OX=9606 GN=TGOLN2 PE=1 SV=4	70	0.667001	3.80212	1.10958e-12	142.02	1	S	DS(0.017)PS(0.039)KS(0.667)S(0.278)AEAQTPEDTPNK	DS(-16)PS(-12)KS(3.8)S(-3.8)AEAQT(-47)PEDT(-70)PNK	6	2	0.70227	603	234	60170.0	50334.0	63499.0	18360.0	68513.0	147600.0					22567.0	17393.0	30434.0		22356.0	32709.0	68079.3333333333	25091.8	1.277036525668382	2.713210424654	-	0.0551534004665016
P13796	LCP1	sp|P13796|PLSL_HUMAN Plastin-2 OS=Homo sapiens OX=9606 GN=LCP1 PE=1 SV=6	257	1.0	51.4536	6.00036e-10	166.65	1	S	EGES(1)LEDLMK	EGES(51)LEDLMK	4	2	-0.21972	1781	788	579030.0	965580.0	559970.0	576950.0	433150.0	1403200.0	2098300.0	1333500.0			195100.0		244190.0	261850.0		906460.0	993710.0	401900.0	2.2641763960427888	2.47253048021896	-	0.0922136301573128
Q9UK76	JPT1	sp|Q9UK76|JUPI1_HUMAN Jupiter microtubule associated homolog 1 OS=Homo sapiens OX=9606 GN=JPT1 PE=1 SV=3	87	0.999519	33.185	2.9909e-40	200.17	1	S	RNS(1)SEASSGDFLDLK	RNS(33)S(-33)EAS(-59)S(-79)GDFLDLK	3	2	0.22505	9384	3636	471640.0	393410.0	451140.0	259510.0	169700.0	1063300.0	1340600.0	953850.0		189060.0		148020.0		195550.0	268240.0	503890.0	637893.75	260952.0	Na	2.44448691713419	-	0.0848008313764862
Q8TCJ2	STT3B	sp|Q8TCJ2|STT3B_HUMAN Dolichyl-diphosphooligosaccharide--protein glycosyltransferase subunit STT3B OS=Homo sapiens OX=9606 GN=STT3B PE=1 SV=1	498	1.0	71.4712	7.15337e-19	122.16	1;2	S	ENPPVEDS(1)S(1)DEDDKR	ENPPVEDS(71)S(71)DEDDKR	8	2	-1.168	6824	2679	168420.0		124770.0	80782.0		744010.0	267140.0	322450.0		67241.0	211890.0		128480.0	80651.0	119370.0		284595.333333333	121526.4	1.266898861095919	2.34183957834128	-	0.178306741502934
Q3KQU3	MAP7D1	sp|Q3KQU3|MA7D1_HUMAN MAP7 domain-containing protein 1 OS=Homo sapiens OX=9606 GN=MAP7D1 PE=1 SV=1	544	0.999948	44.9768	1.2323e-22	113.63	1;2	S	ESAAPAS(1)PAPSPAPSPTPAPPQK	ES(-45)AAPAS(45)PAPS(-47)PAPS(-84)PT(-95)PAPPQK	7	2	-0.604	4915	2021	15057.0	129320.0	232080.0			305600.0	414100.0	351530.0		86884.0			139850.0		88275.0	105890.0	241281.166666667	105224.75	Na	2.29300774453412	-	0.112406924471235
O94875	SORBS2	sp|O94875|SRBS2_HUMAN Sorbin and SH3 domain-containing protein 2 OS=Homo sapiens OX=9606 GN=SORBS2 PE=1 SV=3	299	0.988644	20.8035	7.0655e-10	147.02	1;2	S	SFTSS(0.008)S(0.989)PS(0.003)SPSR	S(-120)FT(-82)S(-41)S(-21)S(21)PS(-25)S(-39)PS(-47)R	6	2	1.5399	1032	419			213440.0	64660.0	91525.0	131070.0			133790.0			19919.0	13922.0			52805.0	125173.75	55109.0	0.5605179040921041	2.27138489175997	-	0.150923480075214
Q9NR30	DDX21	sp|Q9NR30|DDX21_HUMAN Nucleolar RNA helicase 2 OS=Homo sapiens OX=9606 GN=DDX21 PE=1 SV=5	121	1.0	49.0965	7.35929e-05	73.532	1	S	NEEPS(1)EEEIDAPKPK	NEEPS(49)EEEIDAPKPK	5	2	0.58007	8769	3408	188840.0	84808.0			22708.0		180610.0	186860.0			91419.0		38716.0		26576.0	78330.0	132765.2	58760.25	1.8735862276048445	2.2594389914951	-	0.111220264665417
P60981	DSTN	sp|P60981|DEST_HUMAN Destrin OS=Homo sapiens OX=9606 GN=DSTN PE=1 SV=3	24	0.99232	21.113	0.000360926	133.07	1	S	KCS(0.992)T(0.008)PEEIK	KCS(21)T(-21)PEEIK	3	2	-0.99901	3178	1396	65542.0	341570.0	74152.0		61660.0	201630.0		193680.0	29330.0	42796.0	15030.0	81662.0	75840.0	54872.0	131380.0	125750.0	156372.333333333	69582.5	2.1499345430762493	2.24729397956862	-	0.0638975256005497
Q8IVT2	MISP	sp|Q8IVT2|MISP_HUMAN Mitotic interactor and substrate of PLK1 OS=Homo sapiens OX=9606 GN=MISP PE=1 SV=1	471	0.999714	35.8222	2.74003e-06	144.16	1	S	HLS(1)ESSGKPLSTK	HLS(36)ES(-36)S(-46)GKPLS(-84)T(-110)K	3	2	1.0112	6284	2474		18070.0	44938.0			119060.0		182570.0	62971.0	23945.0	23372.0	86180.0	12128.0		43154.0		91159.5	41958.3333333333	Na	2.17261966236346	-	0.171210877921277
P48681	NES	sp|P48681|NEST_HUMAN Nestin OS=Homo sapiens OX=9606 GN=NES PE=1 SV=2	934	1.0	134.056	6.00942e-23	152.59	1	S	S(1)LEEEGQELPQSADVQR	S(130)LEEEGQELPQS(-130)ADVQR	1	2	-1.3018	2801	1217	40747.0	65751.0	55263.0	2748.0	28824.0	150140.0	134030.0	56853.0		30656.0	40614.0	18406.0	34185.0				66794.5	30965.25	0.7181696575925508	2.15707930664212	-	0.200027094339832
Q5XUX1	FBXW9	sp|Q5XUX1|FBXW9_HUMAN F-box/WD repeat-containing protein 9 OS=Homo sapiens OX=9606 GN=FBXW9 PE=1 SV=3	18	0.999296	32.0129	9.22127e-09	89.489	1	S	T(0.001)WDDDS(0.999)DPESETDPDAQAK	T(-32)WDDDS(32)DPES(-41)ET(-61)DPDAQAK	6	2	-0.98246	5383	2159	45567.0	28907.0	115510.0		9493.5	108360.0	58614.0	87495.0					27287.0	21555.0	48225.0	23386.0	64849.5	30113.25	Na	2.15352046026251	-	0.134022951161125
Q9Y490	TLN1	sp|Q9Y490|TLN1_HUMAN Talin-1 OS=Homo sapiens OX=9606 GN=TLN1 PE=1 SV=3	1201	1.0	64.0645	9.55491e-05	108.93	1	S	CVS(1)CLPGQR	CVS(64)CLPGQR	3	2	0.067281	9970	3802	38933.0	136210.0	36536.0		100190.0	28466.0		93894.0	38450.0	21787.0		34829.0	32266.0		39966.0	35696.0	72371.5	33832.3333333333	0.7962379071744488	2.13912233859129	-	0.0593680967102011
O95049	TJP3	sp|O95049|ZO3_HUMAN Tight junction protein ZO-3 OS=Homo sapiens OX=9606 GN=TJP3 PE=1 SV=3	346	0.99989	39.5894	0.000198543	85.821	1	S	TIS(1)EPDEQR	T(-40)IS(40)EPDEQR	3	2	0.18762	1126	439			70743.0	20032.0	31943.0	69894.0		112620.0	16873.0			29235.0	18643.0	24109.0	51754.0	30763.0	61046.4	28562.8333333333	Na	2.13726696114414	-	0.0705446634317042
P06454	PTMA	sp|P06454|PTMA_HUMAN Prothymosin alpha OS=Homo sapiens OX=9606 GN=PTMA PE=1 SV=2	2	1.0	90.1311	2.7443e-15	137.58	1	S	S(1)DAAVDTSSEITTK	S(90)DAAVDT(-90)S(-110)S(-120)EIT(-130)T(-130)K	1	2	-0.16221	1525	630	336760.0	280600.0	360760.0	242100.0	272150.0	595880.0	402040.0	539400.0	52229.0	134500.0	165900.0	106730.0	173650.0	193770.0	266210.0	422790.0	378711.25	189472.375	1.735418553127881	1.99876763037356	-	0.0074248463377577
O15014	ZNF609	sp|O15014|ZN609_HUMAN Zinc finger protein 609 OS=Homo sapiens OX=9606 GN=ZNF609 PE=1 SV=2	358	0.999056	30.9494	1.51751e-09	115.05	1	S	FCDS(0.999)PT(0.001)SDLEMR	FCDS(31)PT(-31)S(-38)DLEMR	4	2	-3.2328	361	165	53138.0	43315.0	34346.0			56913.0	66618.0	54301.0	20635.0	13389.0	38414.0	28391.0	33239.0	23573.0		23951.0	51438.5	25941.7142857143	Na	1.98284891404908	-	0.0006357428809877
Q66K74	MAP1S	sp|Q66K74|MAP1S_HUMAN Microtubule-associated protein 1S OS=Homo sapiens OX=9606 GN=MAP1S PE=1 SV=2	657	0.999891	39.6169	0.0048123	86.205	1	S	LSLS(1)PLR	LS(-40)LS(40)PLR	4	2	-1.3276	5455	2173	127230.0	140240.0	193840.0			224740.0	211210.0	252600.0	37571.0	107400.0	82626.0	71446.0	167940.0	61090.0	88321.0	157720.0	191643.333333333	96764.25	1.159005606060291	1.98051794266305	-	0.0028566746799462
P19532	TFE3	sp|P19532|TFE3_HUMAN Transcription factor E3 OS=Homo sapiens OX=9606 GN=TFE3 PE=1 SV=4	548	1.0	78.8282	3.44137e-06	111.75	1	S	AAS(1)DPLLSSVSPAVSK	AAS(79)DPLLS(-79)S(-88)VS(-92)PAVS(-99)K	3	2	-1.0499	1990	888	161980.0	75219.0	128700.0	30575.0	111730.0	156770.0	212630.0	112280.0	29449.0	45176.0	62420.0	39392.0	98916.0	54068.0	82596.0	90562.0	123735.5	62822.375	Na	1.9696087580261	-	0.0138870252888041
O95155	UBE4B	sp|O95155|UBE4B_HUMAN Ubiquitin conjugation factor E4 B OS=Homo sapiens OX=9606 GN=UBE4B PE=1 SV=1	105	0.999732	35.7189	5.06231e-15	125.75	1	S	SQS(1)MDIDGVSCEK	S(-36)QS(36)MDIDGVS(-74)CEK	3	2	0.13594	1134	444		54448.0	63121.0		40176.0	86986.0	73364.0	99746.0	15818.0	38805.0	55550.0	39466.0		27368.0			69640.1666666667	35401.4	Na	1.96715854928524	-	0.0155008016910124
Q86UP2	KTN1	sp|Q86UP2|KTN1_HUMAN Kinectin OS=Homo sapiens OX=9606 GN=KTN1 PE=1 SV=1	1313	0.95786	14.4657	5.00258e-14	111.98	1	S	AAGDTTVIENS(0.006)DVS(0.958)PET(0.034)ES(0.001)S(0.001)EK	AAGDT(-61)T(-64)VIENS(-22)DVS(14)PET(-14)ES(-28)S(-32)EK	14	2	-0.087413	6104	2417	55976.0	41458.0			14777.0	65920.0	59174.0		5125.5	24181.0	34463.0	24828.0				32307.0	47461.0	24180.9	1.039090119281144	1.96274745770422	-	0.0567613538815272
P26038	MSN	sp|P26038|MOES_HUMAN Moesin OS=Homo sapiens OX=9606 GN=MSN PE=1 SV=3	576	1.0	96.9565	0.00040519	111.61	1	S	QRIDEFES(1)M	QRIDEFES(97)M	8	2	0.34852	2207	984	50633.0	88463.0	50877.0	37839.0		104080.0	75130.0	71615.0	32429.0	31490.0	30911.0	30694.0			49229.0		68376.7142857143	34950.6	0.9224757110334434	1.95638170119295	-	0.0126310067122358
Q14258	TRIM25	sp|Q14258|TRI25_HUMAN E3 ubiquitin/ISG15 ligase TRIM25 OS=Homo sapiens OX=9606 GN=TRIM25 PE=1 SV=2	100	0.999897	39.8776	3.56129e-16	123.14	1	S	ASAPS(1)PNAQVACDHCLK	AS(-40)APS(40)PNAQVACDHCLK	5	2	0.50145	4372	1818	496980.0	329950.0	459080.0	127330.0	335530.0	442760.0	382100.0	734260.0			192010.0	178940.0	372930.0	108890.0	204910.0	214130.0	413498.75	211968.333333333	1.3540962509892094	1.95075718857376	-	0.0231398021444178
Q8IY33	MICALL2	sp|Q8IY33|MILK2_HUMAN MICAL-like protein 2 OS=Homo sapiens OX=9606 GN=MICALL2 PE=1 SV=1	143	1.0	47.5611	0.00093565	88.181	1	S	LPS(1)PAPAR	LPS(48)PAPAR	3	2	0.087932	6348	2503		138830.0	307510.0	137830.0	192060.0	270720.0	155580.0	236720.0		111340.0	135600.0	117110.0	179170.0	35069.0	56014.0		205607.142857143	105717.166666667	Na	1.9448794300876	-	0.0136356686140639
Q9H1E3	NUCKS1	sp|Q9H1E3|NUCKS_HUMAN Nuclear ubiquitous casein and cyclin-dependent kinase substrate 1 OS=Homo sapiens OX=9606 GN=NUCKS1 PE=1 SV=1	214	1.0	223.497	2.5888e-99	325.39	1	S	TPSPKEEDEEPES(1)PPEKK	T(-260)PS(-220)PKEEDEEPES(220)PPEKK	13	3	0.44871	8361	3246	3770800.0	3540500.0	3471200.0	1750900.0	1995400.0	4657000.0		5598900.0	668430.0	1397900.0	1900800.0	1056300.0	2151900.0	1279500.0	2484900.0	3704600.0	3540671.42857143	1830541.25	Na	1.9342210554236	-	0.013970280486548
O43493	TGOLN2	sp|O43493|TGON2_HUMAN Trans-Golgi network integral membrane protein 2 OS=Homo sapiens OX=9606 GN=TGOLN2 PE=1 SV=4	298	0.999188	30.9035	3.57984e-117	295.93	1	S	T(0.001)ES(0.999)GEETDLISPPQEEVK	T(-31)ES(31)GEET(-100)DLIS(-230)PPQEEVK	3	2	-0.39092	605	234	1080400.0	825330.0	1162300.0		1127600.0	1720800.0	1748700.0	1603700.0	393130.0	435980.0	766640.0	753170.0	953280.0	463910.0	908640.0	805320.0	1324118.57142857	685008.75	1.277036525668382	1.93299512076097	-	0.0010718567847224
O95613	PCNT	sp|O95613|PCNT_HUMAN Pericentrin OS=Homo sapiens OX=9606 GN=PCNT PE=1 SV=4	1653	1.0	90.8905	6.02747e-05	90.89	1	S	RES(1)EVLDLKEQLEK	RES(91)EVLDLKEQLEK	3	3	-0.485	1261	482	15090.0	23443.0	10793.0			54200.0	45387.0	42476.0		1547.1		15350.0	14253.0	35121.0			31898.1666666667	16567.775	0.7936371244036592	1.92531384972736	-	0.187029806021771
P84103	SRSF3	sp|P84103|SRSF3_HUMAN Serine/arginine-rich splicing factor 3 OS=Homo sapiens OX=9606 GN=SRSF3 PE=1 SV=1	5	1.0	72.0311	1.09773e-06	129.53	1	S	MHRDS(1)CPLDCK	MHRDS(72)CPLDCK	5	2	0.078705	3302	1506	121260.0	85003.0	82142.0		92297.0	100190.0	171780.0	161930.0	26042.0	33725.0	42220.0	85469.0	105880.0		70066.0		116371.714285714	60567.0	0.9469581404397752	1.92137160971675	-	0.0145011899850281
Q9BX66	SORBS1	sp|Q9BX66|SRBS1_HUMAN Sorbin and SH3 domain-containing protein 1 OS=Homo sapiens OX=9606 GN=SORBS1 PE=1 SV=3	350	0.998887	29.5315	8.61343e-44	242.48	1	S	RVGEQDSAPTQEKPT(0.001)S(0.999)PGK	RVGEQDS(-160)APT(-110)QEKPT(-30)S(30)PGK	16	3	0.36786	8095	3160	713890.0	1580000.0	787870.0	345240.0	688940.0	969170.0		1497000.0	307340.0	636980.0	387400.0	634190.0	505810.0	271830.0	621560.0	550740.0	940301.428571429	489481.25	1.3085864090106774	1.92101623621217	-	0.0186741140618686
Q9Y6D5	ARFGEF2	sp|Q9Y6D5|BIG2_HUMAN Brefeldin A-inhibited guanine nucleotide-exchange protein 2 OS=Homo sapiens OX=9606 GN=ARFGEF2 PE=1 SV=3	227	1.0	118.78	1.46645e-14	130.7	1	S	PQSPVIQAAAVS(1)PK	PQS(-120)PVIQAAAVS(120)PK	12	2	1.4174	10115	3852	25686.0		41363.0		8374.3	48761.0	112810.0	76109.0			22612.0		30911.0	10324.0	22468.0	50494.0	52183.8833333333	27361.8	1.40796346782988	1.90718020500601	-	0.199381476237386
Q8N556	AFAP1	sp|Q8N556|AFAP1_HUMAN Actin filament-associated protein 1 OS=Homo sapiens OX=9606 GN=AFAP1 PE=1 SV=2	265	0.737358	4.48313	1.00483e-53	218.9	1	S	EAYSGCSGPVDSECPPPPS(0.263)S(0.737)PVHK	EAY(-220)S(-160)GCS(-130)GPVDS(-97)ECPPPPS(-4.5)S(4.5)PVHK	20	3	-1.5222	6559	2568	366880.0	419450.0	288860.0	46215.0	499320.0	553840.0	296910.0	363890.0	173520.0	182410.0	85593.0		245170.0	155440.0	242030.0	222620.0	354420.625	186683.285714286	0.9025323016249004	1.89851289387756	-	0.0181144116121205
Q8IYB3	SRRM1	sp|Q8IYB3|SRRM1_HUMAN Serine/arginine repetitive matrix protein 1 OS=Homo sapiens OX=9606 GN=SRRM1 PE=1 SV=2	560	1.0	47.3342	0.000105839	97.033	1;2	S	S(1)PS(1)PAPPPR	S(47)PS(47)PAPPPR	1	2	1.0563	6384	2507	336730.0	133920.0	98835.0		68753.0			450270.0	32970.0		274710.0	178120.0	90062.0	73218.0	68029.0	87905.0	217701.6	115002.0	1.3743103773157368	1.89302446913967	-	0.186756591218161
Q92615	LARP4B	sp|Q92615|LAR4B_HUMAN La-related protein 4B OS=Homo sapiens OX=9606 GN=LARP4B PE=1 SV=3	601	0.998984	29.9252	1.78175e-05	121.86	1	S	S(0.001)PS(0.999)PAHLPDDPK	S(-30)PS(30)PAHLPDDPK	3	2	0.66906	7164	2793	346570.0	184490.0		109180.0		372730.0	451040.0	473780.0	84359.0				289830.0	102990.0	151680.0	224380.0	322965.0	170647.8	Na	1.89258226593018	-	0.0715035183539873
P27816	MAP4	sp|P27816|MAP4_HUMAN Microtubule-associated protein 4 OS=Homo sapiens OX=9606 GN=MAP4 PE=1 SV=3	507	1.0	72.7465	8.39441e-11	153.18	1	S	DMS(1)PLSETEMALGK	DMS(73)PLS(-73)ET(-93)EMALGK	3	2	-0.37725	2236	1003	233450.0	405860.0	254490.0	123480.0		454710.0	501820.0	220970.0	90202.0	248770.0	147670.0	86446.0	257750.0	126100.0	130970.0	245740.0	313540.0	166706.0	0.7777755502987049	1.88079613211282	-	0.022201255271696
O15127	SCAMP2	sp|O15127|SCAM2_HUMAN Secretory carrier-associated membrane protein 2 OS=Homo sapiens OX=9606 GN=SCAMP2 PE=1 SV=2	319	0.855633	7.7282	1.16144e-47	253.14	1	S	AAS(0.856)S(0.144)AAQGAFQGN	AAS(7.7)S(-7.7)AAQGAFQGN	3	2	0.56546	454	182			1929700.0	627330.0		742190.0	692120.0	1168300.0		400600.0	335140.0	496100.0	534190.0	435460.0	608560.0	1040600.0	1031928.0	550092.857142857	0.7321976771645091	1.87591601417942	-	0.0607305010662058
P15408	FOSL2	sp|P15408|FOSL2_HUMAN Fos-related antigen 2 OS=Homo sapiens OX=9606 GN=FOSL2 PE=1 SV=1	200	1.0	69.2757	4.47797e-06	110.88	1	S	S(1)PPAPGLQPMR	S(69)PPAPGLQPMR	1	2	0.044032	1815	817	315820.0	223690.0	235360.0		216890.0	265770.0	289360.0	228640.0	54968.0	62504.0		248570.0	101570.0	167390.0	177020.0		253647.142857143	135337.0	Na	1.87418919332587	-	0.0037069532393124
Q8WX93	PALLD	sp|Q8WX93|PALLD_HUMAN Palladin OS=Homo sapiens OX=9606 GN=PALLD PE=1 SV=3	893	1.0	175.196	2.66463e-32	229.4	1	S	IAS(1)DEEIQGTK	IAS(180)DEEIQGT(-180)K	3	2	1.0974	7018	2749	3529400.0	7009500.0	3030100.0	569010.0	3419500.0	5210400.0	4102400.0	6254600.0	2210400.0	68825.0	907980.0	2410800.0	2849200.0	3141100.0	3179300.0	2914600.0	4140613.75	2210275.625	1.4220727555727537	1.87334724374025	-	0.0339137096989442
Q6Y7W6	GIGYF2	sp|Q6Y7W6|GGYF2_HUMAN GRB10-interacting GYF protein 2 OS=Homo sapiens OX=9606 GN=GIGYF2 PE=1 SV=1	201	0.999944	42.5338	0.00496908	74.486	1	S	SES(1)ENWR	S(-43)ES(43)ENWR	3	2	1.7739	5776	2286	29218.0	29698.0			24051.0	42211.0	62572.0	43203.0	13080.0		17083.0		39580.0			13459.0	38492.1666666667	20800.5	Na	1.85054045175196	-	0.077641452067894
P07355;A6NMY6	ANXA2; ANXA2P2	sp|P07355|ANXA2_HUMAN Annexin A2 OS=Homo sapiens OX=9606 GN=ANXA2 PE=1 SV=2;sp|A6NMY6|AXA2L_HUMAN Putative annexin A2-like protein OS=Homo sapiens OX=9606 GN=ANXA2P2 PE=5 SV=2	2;2	0.993645	21.9409	1.90396e-09	151.22	1	S	S(0.994)T(0.006)VHEILCK	S(22)T(-22)VHEILCK	1	2	-0.84224	1561	652	1035500.0	227860.0	1766900.0	751280.0		694320.0	1103000.0	904600.0	446300.0	224100.0	621750.0	609180.0	737180.0	333830.0	547630.0	484630.0	926208.571428571	500575.0	0.5371236941108911	1.85028931015047	-	0.0315262454145677
P27816	MAP4	sp|P27816|MAP4_HUMAN Microtubule-associated protein 4 OS=Homo sapiens OX=9606 GN=MAP4 PE=1 SV=3	928	0.978278	16.5363	9.69243e-07	142.51	1	S	LATNT(0.022)S(0.978)APDLK	LAT(-55)NT(-17)S(17)APDLK	6	2	0.36532	2241	1003	129860.0	252370.0	161230.0	68681.0	241790.0	170900.0	154510.0	104240.0	83319.0	74820.0	67081.0	49695.0	159140.0				160447.625	86811.0	0.7777755502987049	1.84824071834215	-	0.0424952813920174
Q9Y241	HIGD1A	sp|Q9Y241|HIG1A_HUMAN HIG1 domain family member 1A, mitochondrial OS=Homo sapiens OX=9606 GN=HIGD1A PE=1 SV=1	8	0.994227	28.0958	1.47584e-07	86.766	1	S	S(0.002)T(0.002)DT(0.002)GVS(0.994)LPS(0.001)YEEDQGSK	S(-28)T(-28)DT(-28)GVS(28)LPS(-30)Y(-40)EEDQGS(-55)K	7	2	0.98929	9818	3741	24506.0	19603.0	37768.0			38122.0	43800.0	73725.0	15449.0	9254.6	7642.5		39635.0		37711.0	18896.0	39587.3333333333	21431.35	Na	1.84716937259358	-	0.0892487108719501
P35658	NUP214	sp|P35658|NU214_HUMAN Nuclear pore complex protein Nup214 OS=Homo sapiens OX=9606 GN=NUP214 PE=1 SV=2	430	0.999294	31.5271	1.2931e-31	173.15	1;2	S	S(0.999)PGS(0.001)TPTTPTSSQAPQK	S(32)PGS(-32)T(-55)PT(-90)T(-97)PT(-110)S(-110)S(-110)QAPQK	1	2	0.75527	2489	1099	66181.0		61278.0	17673.0	17263.0	316120.0		78461.0		9755.1	95316.0	39862.0	87137.0	18482.0	49912.0	51454.0	92829.3333333333	50274.0142857143	1.0132980634205284	1.84646749721976	-	0.355841929131205
Q7Z6Z7	HUWE1	sp|Q7Z6Z7|HUWE1_HUMAN E3 ubiquitin-protein ligase HUWE1 OS=Homo sapiens OX=9606 GN=HUWE1 PE=1 SV=3	2887	0.694616	5.0712	3.39501e-08	95.001	1	S	AGS(0.695)S(0.216)T(0.089)PGDAPPAVAEVQGR	AGS(5.1)S(-5.1)T(-8.9)PGDAPPAVAEVQGR	3	2	-2.1484	6043	2394	177340.0	141810.0					165880.0	263520.0		42649.0	65470.0		176130.0	123040.0			187137.5	101822.25	1.1846249770768384	1.83788415596788	-	0.0770887465719792
Q9BX66	SORBS1	sp|Q9BX66|SRBS1_HUMAN Sorbin and SH3 domain-containing protein 1 OS=Homo sapiens OX=9606 GN=SORBS1 PE=1 SV=3	328	0.999552	33.9717	2.47482e-06	117.21	1	S	LSSLS(1)DPVSER	LS(-44)S(-34)LS(34)DPVS(-50)ER	5	2	0.62707	8082	3160	131400.0	136170.0	287210.0	271220.0	141840.0	138530.0	129720.0	313500.0		159620.0	142900.0			29003.0	117980.0	79283.0	193698.75	105757.2	1.3085864090106774	1.83154196593707	-	0.0555841860313169
Q86X53	ERICH1	sp|Q86X53|ERIC1_HUMAN Glutamate-rich protein 1 OS=Homo sapiens OX=9606 GN=ERICH1 PE=1 SV=1	238	0.998608	28.5565	2.07904e-05	91.1	1	S	EEDGADAS(0.999)EEDLT(0.001)R	EEDGADAS(29)EEDLT(-29)R	8	2	0.59377	6208	2449	35274.0				15390.0	62581.0	54942.0	65697.0		21677.0	28310.0	16088.0	29858.0	18233.0	31937.0	33069.0	46776.8	25596.0	Na	1.82750429754649	-	0.0308000263038743
Q8IWB9	TEX2	sp|Q8IWB9|TEX2_HUMAN Testis-expressed protein 2 OS=Homo sapiens OX=9606 GN=TEX2 PE=1 SV=2	802	0.885069	8.90205	5.60073e-10	159.83	1	S	SPLQSAES(0.114)S(0.885)PT(0.001)AGK	S(-140)PLQS(-68)AES(-8.9)S(8.9)PT(-30)AGK	9	2	0.31208	6297	2479	73418.0	74485.0				50645.0	64681.0	56157.0	31187.0		18399.0			35852.0	54842.0		63877.2	35070.0	Na	1.82142001710864	-	0.011603103505906
P42345	MTOR	sp|P42345|MTOR_HUMAN Serine/threonine-protein kinase mTOR OS=Homo sapiens OX=9606 GN=MTOR PE=1 SV=1	1162	0.999775	36.4755	0.00273196	76.85	1	T	T(1)LDQSPELR	T(36)LDQS(-36)PELR	1	2	0.33955	10727	1162	3188500.0			1618200.0	3653700.0	3846800.0	4023200.0			2066600.0	948700.0	1958900.0		2238100.0			3266080.0	1803075.0	0.873137981965977	1.81139442341555	-	0.0336653991708487
O60238	BNIP3L	sp|O60238|BNI3L_HUMAN BCL2/adenovirus E1B 19 kDa protein-interacting protein 3-like OS=Homo sapiens OX=9606 GN=BNIP3L PE=1 SV=1	166	0.998783	29.5228	0.00496692	65.156	1	S	S(0.001)VS(0.999)LSMR	S(-30)VS(30)LS(-40)MR	3	2	0.2226	673	268		45355.0	55435.0		71746.0	51411.0	57051.0	101630.0			18296.0	46689.0	40308.0		45844.0	24955.0	63771.3333333333	35218.4	Na	1.81073908335794	-	0.0247983682691835
Q9BTE3	MCMBP	sp|Q9BTE3|MCMBP_HUMAN Mini-chromosome maintenance complex-binding protein OS=Homo sapiens OX=9606 GN=MCMBP PE=1 SV=2	154	0.986457	20.1044	7.69361e-05	80.623	1	S	VS(0.986)PS(0.01)T(0.003)S(0.001)YTPSR	VS(20)PS(-20)T(-26)S(-30)Y(-45)T(-37)PS(-50)R	2	2	-0.7147	8003	3122	167280.0		152690.0		93061.0	204300.0	287780.0	263830.0		78827.0	97937.0			104060.0	122000.0	136550.0	194823.5	107874.8	Na	1.80601493583302	-	0.0307916879348443
O43166	SIPA1L1	sp|O43166|SI1L1_HUMAN Signal-induced proliferation-associated 1-like protein 1 OS=Homo sapiens OX=9606 GN=SIPA1L1 PE=1 SV=4	1585	0.999437	32.5845	6.96748e-08	132.9	1	S	T(0.001)LS(0.999)DESIYNSQR	T(-33)LS(33)DES(-49)IY(-81)NS(-92)QR	3	2	-4.0591	514	212	163030.0		342210.0			356870.0	295200.0		86322.0	150500.0	207630.0		191970.0		161920.0	166640.0	289327.5	160830.333333333	Na	1.79896101688943	-	0.0138495951145062
Q4L180	FILIP1L	sp|Q4L180|FIL1L_HUMAN Filamin A-interacting protein 1-like OS=Homo sapiens OX=9606 GN=FILIP1L PE=1 SV=2	1049	0.999984	47.8433	1.6305700000000002e-266	432.25	1	S	SNS(1)NSSSVITTEDNK	S(-48)NS(48)NS(-90)S(-140)S(-190)VIT(-320)T(-350)EDNK	3	2	0.58693	4969	2038	454730.0	371400.0	335620.0	186580.0	400710.0	508330.0	542130.0	337350.0	169570.0	298200.0	219690.0	353670.0	220400.0	155180.0	201260.0	127700.0	392106.25	218208.75	1.765887210177409	1.7969318370597	-	0.0027253058910763
P08559	PDHA1	sp|P08559|ODPA_HUMAN Pyruvate dehydrogenase E1 component subunit alpha, somatic form, mitochondrial OS=Homo sapiens OX=9606 GN=PDHA1 PE=1 SV=3	232	0.984614	18.0613	0.000155714	106.0	1	S	YGMGT(0.015)S(0.985)VER	Y(-99)GMGT(-18)S(18)VER	6	2	-1.5553	1600	680	238430.0	152900.0	24192.0	59815.0	86385.0	82380.0	425720.0	100230.0	17945.0	85042.0		129470.0			53362.0	121270.0	146256.5	81417.8	1.1085333143681548	1.79637008123531	-	0.313467367907642
Q92633	LPAR1	sp|Q92633|LPAR1_HUMAN Lysophosphatidic acid receptor 1 OS=Homo sapiens OX=9606 GN=LPAR1 PE=1 SV=3	341	0.999989	49.4804	6.33412e-21	170.95	1	S	SENPTGPTEGS(1)DR	S(-130)ENPT(-84)GPT(-49)EGS(49)DR	11	2	1.3822	7184	2801	122790.0	160220.0	126520.0		72258.0	167050.0		207690.0	29995.0		57049.0	78611.0	103290.0	113870.0	99370.0	74489.0	142754.666666667	79524.8571428571	1.1978473570389545	1.79509491491729	-	0.0122435998817213
O75791	GRAP2	sp|O75791|GRAP2_HUMAN GRB2-related adapter protein 2 OS=Homo sapiens OX=9606 GN=GRAP2 PE=1 SV=1	262	1.0	70.5978	2.63939e-05	135.24	1	T	RHT(1)DPVQLQAAGR	RHT(71)DPVQLQAAGR	3	3	0.91679	10398	385	174410.0	307640.0	204420.0		108400.0	252800.0		205890.0	35722.0		55764.0		179510.0	107180.0	114440.0	208600.0	208926.666666667	116869.333333333	Na	1.78769451923516	-	0.0401391727785792
Q8TBN0	RAB3IL1	sp|Q8TBN0|R3GEF_HUMAN Guanine nucleotide exchange factor for Rab-3A OS=Homo sapiens OX=9606 GN=RAB3IL1 PE=1 SV=1	168	0.973496	15.7258	7.73962e-05	109.47	1	S	TLVITST(0.026)PAS(0.973)PNR	T(-62)LVIT(-47)S(-33)T(-16)PAS(16)PNR	10	2	-1.3472	6803	2671	18543.0	63751.0			22029.0	35972.0	40138.0					10870.0	26354.0	27310.0	17011.0	19476.0	36086.6	20204.2	Na	1.78609398045951	-	0.101401804589699
P29590	PML	sp|P29590|PML_HUMAN Protein PML OS=Homo sapiens OX=9606 GN=PML PE=1 SV=3	40	0.99671	25.8274	1.94718e-06	142.08	1;2	S	QPS(1)PS(0.003)PS(0.997)PT(0.001)ER	QPS(48)PS(-26)PS(26)PT(-32)ER	7	2	0.87535	2311	1024	727650.0	643600.0				642750.0		320320.0		428560.0	25411.0			425740.0	433200.0		583580.0	328227.75	0.6653926546357901	1.77797276433818	-	0.10791669764909
O95218	ZRANB2	sp|O95218|ZRAB2_HUMAN Zinc finger Ran-binding domain-containing protein 2 OS=Homo sapiens OX=9606 GN=ZRANB2 PE=1 SV=2	120	1.0	106.422	9.55486e-38	197.4	1	S	EES(1)DGEYDEFGR	EES(110)DGEY(-110)DEFGR	3	2	1.4264	1161	450	15101.0	16427.0		34399.0		119470.0	78864.0			22722.0	48700.0	18514.0		27927.0	30940.0		52852.2	29760.6	Na	1.77591177597226	-	0.301603830423125
Q86TB9	PATL1	sp|Q86TB9|PATL1_HUMAN Protein PAT1 homolog 1 OS=Homo sapiens OX=9606 GN=PATL1 PE=1 SV=2	179	0.996191	27.1944	8.9419e-06	112.73	1	S	S(0.002)T(0.002)S(0.996)PIIGSPPVR	S(-27)T(-27)S(27)PIIGS(-51)PPVR	3	2	-0.73825	6078	2404	254160.0	167390.0	197900.0	97052.0	235260.0	296800.0	381010.0		82241.0	101590.0	118190.0	108770.0	207370.0	126180.0	151640.0	153240.0	232796.0	131152.625	Na	1.77500069098884	-	0.0132925575449855
Q15746	MYLK	sp|Q15746|MYLK_HUMAN Myosin light chain kinase, smooth muscle OS=Homo sapiens OX=9606 GN=MYLK PE=1 SV=4	1779	0.999615	34.5269	4.1644399999999996e-52	249.33	1;2	S	KSSTGSPTS(1)PLNAEK	KS(-97)S(-69)T(-48)GS(-48)PT(-35)S(35)PLNAEK	9	2	1.0431	4705	1943	596130.0	1267300.0	151020.0	335240.0	664130.0	1852400.0	352770.0	1170100.0	151240.0	553680.0	159160.0	415600.0	410610.0	443430.0	700940.0	765360.0	798636.25	450002.5	1.1628657797930628	1.77473736257021	-	0.135322889223325
P04792	HSPB1	sp|P04792|HSPB1_HUMAN Heat shock protein beta-1 OS=Homo sapiens OX=9606 GN=HSPB1 PE=1 SV=2	65	0.999999	62.8749	4.37681e-08	112.75	1	S	PLPPAAIES(1)PAVAAPAYSR	PLPPAAIES(63)PAVAAPAY(-83)S(-63)R	9	2	1.1323	1491	603	260770.0	905690.0					323040.0	697430.0	239110.0	673170.0				113070.0		208150.0	546732.5	308375.0	1.4119594409767986	1.77294689906769	-	0.273525241740589
P21333	FLNA	sp|P21333|FLNA_HUMAN Filamin-A OS=Homo sapiens OX=9606 GN=FLNA PE=1 SV=4	2128	0.999997	55.6836	1.39041e-10	166.59	1	S	FADQHVPGS(1)PFSVK	FADQHVPGS(56)PFS(-56)VK	9	2	0.25347	2053	914	625980.0	796170.0	358700.0	136580.0	333000.0	329830.0	378320.0	563460.0	179360.0	390520.0	165870.0	280410.0	237600.0	227890.0	302270.0	205650.0	440255.0	248696.25	0.9743907995149176	1.77025186346799	-	0.0277502072302205
P49796	RGS3	sp|P49796|RGS3_HUMAN Regulator of G-protein signaling 3 OS=Homo sapiens OX=9606 GN=RGS3 PE=1 SV=2	806	0.878113	8.57593	2.13702e-06	117.21	1	S	DLPAIQES(0.878)PT(0.122)R	DLPAIQES(8.6)PT(-8.6)R	8	2	0.76664	2905	1249	26798.0	31313.0	11722.0		12238.0	32020.0	45040.0	28856.0		19873.0				11539.0	13714.0	15623.0	26855.2857142857	15187.25	Na	1.76827837260108	-	0.0895053062582335
Q13247	SRSF6	sp|Q13247|SRSF6_HUMAN Serine/arginine-rich splicing factor 6 OS=Homo sapiens OX=9606 GN=SRSF6 PE=1 SV=2	303	0.99921	31.0195	3.32496e-07	160.07	1	S	S(0.001)NS(0.999)PLPVPPSK	S(-31)NS(31)PLPVPPS(-140)K	3	2	-0.28198	4027	1715	963290.0	362190.0	608200.0		233720.0	742180.0	1331400.0	911780.0	255820.0	215580.0	493810.0	247880.0	543470.0	443770.0	490930.0	639760.0	736108.571428571	416377.5	1.0501044357658211	1.7678874853434	-	0.0458753273774121
P21333	FLNA	sp|P21333|FLNA_HUMAN Filamin-A OS=Homo sapiens OX=9606 GN=FLNA PE=1 SV=4	1630	1.0	69.5152	2.4071400000000002e-18	183.0	1	S	YGGDEIPFS(1)PYR	Y(-140)GGDEIPFS(70)PY(-70)R	9	2	-0.39046	2081	914	743150.0	1430700.0	560070.0	509780.0	633720.0	809990.0	679110.0	1132200.0	285440.0	655620.0	229410.0	470180.0	390150.0	617500.0	574670.0	455730.0	812340.0	459837.5	0.9743907995149176	1.76658058553293	-	0.0129550306416999
Q14195	DPYSL3	sp|Q14195|DPYL3_HUMAN Dihydropyrimidinase-related protein 3 OS=Homo sapiens OX=9606 GN=DPYSL3 PE=1 SV=1	509	0.906856	11.7497	2.10693e-30	205.45	1	T	GMYDGPVFDLT(0.033)T(0.061)T(0.907)PK	GMY(-74)DGPVFDLT(-14)T(-12)T(12)PK	13	2	0.03971	11060	1812	936160.0	844260.0	844780.0	718240.0	334140.0	1126900.0	1550000.0	572250.0	266850.0	588760.0	580870.0	381200.0	705310.0	351690.0	611040.0	439040.0	865841.25	490595.0	1.259822964413065	1.76487989074491	-	0.0178288727106075
Q92685	ALG3	sp|Q92685|ALG3_HUMAN Dol-P-Man:Man(5)GlcNAc(2)-PP-Dol alpha-1,3-mannosyltransferase OS=Homo sapiens OX=9606 GN=ALG3 PE=1 SV=1	13	0.999988	49.3462	3.03014e-56	232.35	1	S	SGS(1)AAQAEGLCK	S(-49)GS(49)AAQAEGLCK	3	2	0.99412	7190	2804	539740.0		465590.0	318790.0	609320.0	580540.0	1152900.0	968810.0	199630.0	238640.0	434400.0	554890.0	553790.0	352340.0	331110.0	338500.0	662241.428571429	375412.5	Na	1.76403670248441	-	0.0263885800663988
Q13263	TRIM28	sp|Q13263|TIF1B_HUMAN Transcription intermediary factor 1-beta OS=Homo sapiens OX=9606 GN=TRIM28 PE=1 SV=5	473	1.0	155.269	1.78664e-32	212.27	1	S	S(1)GEGEVSGLMR	S(160)GEGEVS(-160)GLMR	1	2	-0.8275	4036	1716	430310.0	341290.0	214510.0	135600.0	279540.0	420650.0	436790.0	247510.0	120760.0	278960.0	38312.0	175410.0	173420.0	165400.0	233620.0	242870.0	313275.0	178594.0	1.0426970714725876	1.75411827944948	-	0.0138672038539314
Q9UGI8	TES	sp|Q9UGI8|TES_HUMAN Testin OS=Homo sapiens OX=9606 GN=TES PE=1 SV=1	168	1.0	43.272	0.00181318	99.855	1	S	CHELS(1)PR	CHELS(43)PR	5	2	-0.081255	9254	3593	56866.0	48208.0	90035.0					65309.0		42704.0				29623.0	32550.0	44075.0	65104.5	37238.0	1.485082709191823	1.74833503410495	-	0.0284370823894677
Q9Y6G9	DYNC1LI1	sp|Q9Y6G9|DC1L1_HUMAN Cytoplasmic dynein 1 light intermediate chain 1 OS=Homo sapiens OX=9606 GN=DYNC1LI1 PE=1 SV=3	207	1.0	113.616	7.905350000000001e-18	141.84	1	S	DFQEYVEPGEDFPAS(1)PQR	DFQEY(-110)VEPGEDFPAS(110)PQR	15	2	0.46338	10130	3855	60434.0	133440.0	39710.0			164760.0	253300.0	118240.0	44019.0	106100.0	35992.0	56958.0	102250.0	68891.0	53940.0	119620.0	128314.0	73471.25	0.9674060947438372	1.74645184340814	-	0.0904455866065484
Q5TCZ1	SH3PXD2A	sp|Q5TCZ1|SPD2A_HUMAN SH3 and PX domain-containing protein 2A OS=Homo sapiens OX=9606 GN=SH3PXD2A PE=1 SV=1	1038	0.999971	45.3287	1.3431e-30	179.9	1	S	AAS(1)QGSDSPLLPAQR	AAS(45)QGS(-45)DS(-82)PLLPAQR	3	2	-0.76376	5231	2124	111930.0	56103.0	108690.0		77358.0	135660.0	178500.0	126970.0		71080.0	73163.0	57949.0	119770.0	33692.0	55962.0	44497.0	113601.571428571	65159.0	Na	1.7434517323558	-	0.0216382060208774
O95382	MAP3K6	sp|O95382|M3K6_HUMAN Mitogen-activated protein kinase kinase kinase 6 OS=Homo sapiens OX=9606 GN=MAP3K6 PE=1 SV=3	964	0.999956	46.872	8.56558e-05	80.623	1	S	CLS(1)YGGTSQLR	CLS(47)Y(-48)GGT(-47)S(-51)QLR	3	2	0.32481	1210	463	35726.0		29694.0		36854.0	33028.0		61853.0	19632.0	28569.0	21058.0	29984.0		21330.0		15329.0	39431.0	22650.3333333333	Na	1.74085738252564	-	0.0172366206974577
Q8NFG4	FLCN	sp|Q8NFG4|FLCN_HUMAN Folliculin OS=Homo sapiens OX=9606 GN=FLCN PE=1 SV=1	62	1.0	67.6243	1.82189e-09	108.94	1	S	AHS(1)PAEGASVESSSPGPK	AHS(68)PAEGAS(-68)VES(-88)S(-92)S(-92)PGPK	3	2	0.23034	6752	2642	21541.0	20706.0	37821.0		11358.0	51013.0		48775.0			4005.8		21134.0	11102.0	36991.0		31869.0	18308.2	Na	1.74069542609323	-	0.215663469390087
Q2M2I8	AAK1	sp|Q2M2I8|AAK1_HUMAN AP2-associated protein kinase 1 OS=Homo sapiens OX=9606 GN=AAK1 PE=1 SV=3	623	0.877322	8.56082	0.000265967	93.649	2	S	VGS(0.016)LT(0.984)PPS(0.877)S(0.123)PK	VGS(-18)LT(18)PPS(8.6)S(-8.6)PK	8	2	-0.48306	4884	2011	225680.0	181020.0	282700.0		220200.0	356290.0	342770.0	326090.0		3719.8	270440.0				172710.0	189090.0	276392.857142857	158989.95	1.2834572119037688	1.73842973812406	-	0.0561138735193726
P18206	VCL	sp|P18206|VINC_HUMAN Vinculin OS=Homo sapiens OX=9606 GN=VCL PE=1 SV=4	275	0.999997	55.5165	1.42716e-09	150.85	1	S	ALASIDS(1)KLNQAK	ALAS(-56)IDS(56)KLNQAK	7	2	1.034	1948	873	83234.0	236220.0	95926.0	41868.0		80251.0	89414.0	116670.0	38957.0	68691.0	50443.0	66650.0	78698.0	41149.0	69627.0	74660.0	106226.142857143	61109.375	0.9627931473739222	1.73829535741681	-	0.065390186931668
Q9Y365	STARD10	sp|Q9Y365|STA10_HUMAN START domain-containing protein 10 OS=Homo sapiens OX=9606 GN=STARD10 PE=1 SV=2	284	1.0	83.107	1.11146e-10	147.02	1	S	MGGAGGEGS(1)DDDTSLT	MGGAGGEGS(83)DDDT(-83)S(-110)LT(-130)	9	2	-1.2872	9926	3782	357020.0	293150.0	399780.0	243030.0	259890.0	593770.0	383140.0	525380.0	110520.0	152890.0	167900.0	179310.0	214890.0	219880.0	338750.0	373430.0	381895.0	219696.25	Na	1.7382863840416	-	0.0101311576803245
Q9NR34	MAN1C1	sp|Q9NR34|MA1C1_HUMAN Mannosyl-oligosaccharide 1,2-alpha-mannosidase IC OS=Homo sapiens OX=9606 GN=MAN1C1 PE=1 SV=1	164	1.0	111.477	1.25353e-10	139.7	1	S	ADES(1)QEPQSQVR	ADES(110)QEPQS(-110)QVR	4	2	-0.82629	8770	3410		52188.0	112650.0		89878.0	79887.0		108630.0		26940.0		48465.0	66426.0	74249.0	39322.0		88646.6	51080.4	Na	1.73543276873321	-	0.0272415574029369
O94875	SORBS2	sp|O94875|SRBS2_HUMAN Sorbin and SH3 domain-containing protein 2 OS=Homo sapiens OX=9606 GN=SORBS2 PE=1 SV=3	1017	0.825284	8.70067	1.29587e-08	119.97	1	S	GAEDYPDPPIPHS(0.047)Y(0.016)S(0.825)S(0.111)DR	GAEDY(-73)PDPPIPHS(-12)Y(-17)S(8.7)S(-8.7)DR	15	2	0.71608	1024	419		1247200.0	548450.0		488930.0	549040.0				270370.0	301000.0	509320.0			558770.0		708405.0	409865.0	0.5605179040921041	1.72838617593598	-	0.175245324812883
Q9BXK5	BCL2L13	sp|Q9BXK5|B2L13_HUMAN Bcl-2-like protein 13 OS=Homo sapiens OX=9606 GN=BCL2L13 PE=1 SV=1	426	0.999243	31.2064	2.63833e-40	187.49	1	S	EESLVEELS(0.999)PAS(0.001)EK	EES(-95)LVEELS(31)PAS(-31)EK	9	2	0.074884	8123	3167	109590.0	139660.0	92937.0		120310.0	194750.0	165990.0	130300.0	52569.0	113320.0	42180.0	67148.0	68997.0	84451.0	111190.0	93549.0	136219.571428571	79175.5	1.2985941912061314	1.72047630174197	-	0.0030159603055181
Q9Y520	PRRC2C	sp|Q9Y520|PRC2C_HUMAN Protein PRRC2C OS=Homo sapiens OX=9606 GN=PRRC2C PE=1 SV=4	2105	1.0	78.864	3.92758e-15	193.94	1	S	LPDLS(1)PVENK	LPDLS(79)PVENK	5	2	0.017	10047	3821	82723.0	112510.0	51837.0		79471.0	111280.0	140440.0	82211.0		98826.0	31108.0	30291.0	69009.0	35433.0		65100.0	94353.1428571429	54961.1666666667	1.039835122102971	1.7167237993579	-	0.029594227205636
Q09666	AHNAK	sp|Q09666|AHNK_HUMAN Neuroblast differentiation-associated protein AHNAK OS=Homo sapiens OX=9606 GN=AHNAK PE=1 SV=2	5851	0.99399	22.1849	7.27047e-06	115.35	1	S	LQGS(0.994)GVS(0.006)LASK	LQGS(22)GVS(-22)LAS(-69)K	4	2	0.58507	3759	1641			113410.0		61087.0	95179.0	85224.0	112490.0			99988.0	27663.0	47829.0			42352.0	93478.0	54458.0	0.4553694991933047	1.71651547981931	-	0.0630323659109854
P35659	DEK	sp|P35659|DEK_HUMAN Protein DEK OS=Homo sapiens OX=9606 GN=DEK PE=1 SV=1	13	0.994524	22.6071	1.2342300000000002e-24	100.23	1	T	SASAPAAEGEGT(0.995)PT(0.005)QPASEK	S(-64)AS(-64)APAAEGEGT(23)PT(-23)QPAS(-47)EK	12	2	0.28372	10698	1100	186420.0	241610.0	145480.0			211350.0	218220.0	176100.0			158950.0	73219.0		56794.0	169510.0		196530.0	114618.25	1.0476177298095106	1.71464840895756	-	0.0215500739664223
Q92934	BAD	sp|Q92934|BAD_HUMAN Bcl2-associated agonist of cell death OS=Homo sapiens OX=9606 GN=BAD PE=1 SV=3	118	1.0	98.1228	5.6352e-06	124.24	1	S	RMS(1)DEFVDSFKK	RMS(98)DEFVDS(-98)FKK	3	3	-0.63883	7258	2838	224230.0	185350.0	156570.0			206130.0	253990.0	250420.0	66558.0	123590.0	111440.0	106470.0	239520.0	79003.0	149370.0	119570.0	212781.666666667	124440.125	Na	1.70991202931262	-	0.0048174106452158
P78344	EIF4G2	sp|P78344|IF4G2_HUMAN Eukaryotic translation initiation factor 4 gamma 2 OS=Homo sapiens OX=9606 GN=EIF4G2 PE=1 SV=1	395	0.99994	42.2384	0.00513839	69.093	1	S	FS(1)PTMGR	FS(42)PT(-42)MGR	2	2	0.1879	3254	1480	69927.0		117870.0	62340.0	59610.0	80522.0	97487.0	82255.0		39579.0	57993.0		72890.0		20049.0		81430.1428571429	47627.75	1.5243473095081763	1.70972054856975	-	0.0329185537645512
O95425	SVIL	sp|O95425|SVIL_HUMAN Supervillin OS=Homo sapiens OX=9606 GN=SVIL PE=1 SV=2	270	1.0	151.155	2.9925300000000003e-53	258.61	1;2	S	SPSFGDPQLS(1)PEAR	S(-200)PS(-150)FGDPQLS(150)PEAR	10	2	0.086368	1235	470	369420.0	647910.0	301950.0	170520.0	655080.0	720850.0	435010.0	486600.0		81863.0				250030.0	409440.0	367890.0	473417.5	277305.75	1.0085077246935252	1.7072040518453	-	0.105048319440389
P49815	TSC2	sp|P49815|TSC2_HUMAN Tuberin OS=Homo sapiens OX=9606 GN=TSC2 PE=1 SV=2	1411	1.0	53.3631	2.25751e-05	108.34	1	S	ADVGRLS(1)PEVK	ADVGRLS(53)PEVK	7	2	-0.37643	2911	1251	109760.0		145760.0	82990.0	89361.0	181360.0	165300.0	182310.0		57478.0	73984.0	59068.0	103730.0	61982.0		124710.0	136691.571428571	80158.6666666667	Na	1.70526253882181	-	0.0178981348479926
Q92622	RUBCN	sp|Q92622|RUBIC_HUMAN Run domain Beclin-1-interacting and cysteine-rich domain-containing protein OS=Homo sapiens OX=9606 GN=RUBCN PE=1 SV=4	410	0.999994	53.0108	4.89214e-07	168.05	1	S	SHS(1)DTSIASR	S(-53)HS(53)DT(-60)S(-86)IAS(-130)R	3	2	-0.65875	7168	2796	59889.0			24970.0	52215.0			165460.0		30476.0	34769.0	28863.0				83421.0	75633.5	44382.25	Na	1.70413847878375	-	0.387143450362355
O95359	TACC2	sp|O95359|TACC2_HUMAN Transforming acidic coiled-coil-containing protein 2 OS=Homo sapiens OX=9606 GN=TACC2 PE=1 SV=3	2226	1.0	53.5167	0.000515807	72.922	1	S	VQNS(1)PPVGR	VQNS(54)PPVGR	4	2	0.1653	1205	460	497860.0	313890.0				412130.0		429360.0			216740.0		255800.0		325800.0	172650.0	413310.0	242747.5	1.2546428414628792	1.70263339478264	-	0.0142468763091584
Q9UMS6	SYNPO2	sp|Q9UMS6|SYNP2_HUMAN Synaptopodin-2 OS=Homo sapiens OX=9606 GN=SYNPO2 PE=1 SV=2	604	0.99827	28.6354	3.98629e-43	220.2	1	S	TAKPFPGSVNQPATPFS(0.998)PT(0.001)R	T(-190)AKPFPGS(-150)VNQPAT(-34)PFS(29)PT(-29)R	17	3	-0.81515	9560	3693	887960.0	1636800.0	549800.0	86679.0	1087700.0	841480.0	659940.0	1335500.0	272740.0	623900.0	278010.0	544540.0	516890.0	416310.0	793970.0	733980.0	885732.375	522542.5	1.1141607571175305	1.69504370457905	-	0.0670572861397546
Q9UBF8	PI4KB	sp|Q9UBF8|PI4KB_HUMAN Phosphatidylinositol 4-kinase beta OS=Homo sapiens OX=9606 GN=PI4KB PE=1 SV=1	428	1.0	93.9207	1.58599e-07	104.15	1	S	S(1)VENLPECGITHEQR	S(94)VENLPECGIT(-94)HEQR	1	2	-0.31043	9182	3570	201100.0	115710.0	238320.0		91802.0	283190.0	385480.0	364640.0		109610.0	161280.0	121840.0	236320.0	83460.0	149680.0	134090.0	240034.571428571	142325.714285714	Na	1.68651583892079	-	0.0585359109909581
Q9P2D3	HEATR5B	sp|Q9P2D3|HTR5B_HUMAN HEAT repeat-containing protein 5B OS=Homo sapiens OX=9606 GN=HEATR5B PE=1 SV=2	1737	0.997863	27.0582	0.000124941	86.729	1	S	VSDS(0.998)PS(0.002)HIATK	VS(-38)DS(27)PS(-27)HIAT(-70)K	4	2	-0.53367	9125	3551	86750.0	50755.0			43874.0	53219.0		101730.0	22982.0	41407.0	30290.0		51792.0	37917.0	42518.0	53079.0	67265.6	39997.8571428571	1.2574275034541746	1.68173009268354	-	0.0280370920795284
Q9Y4D8	HECTD4	sp|Q9Y4D8|HECD4_HUMAN Probable E3 ubiquitin-protein ligase HECTD4 OS=Homo sapiens OX=9606 GN=HECTD4 PE=1 SV=5	1075	0.994213	22.9004	8.14902e-07	128.41	1	S	S(0.001)IS(0.994)GT(0.005)PAETPACK	S(-32)IS(23)GT(-23)PAET(-84)PACK	3	2	0.57901	9988	3804	102670.0	97345.0	70095.0		95751.0		79850.0	90251.0	59881.0			29727.0	37772.0	48877.0	94636.0	47869.0	89327.0	53127.0	Na	1.68138611252282	-	0.0064397093553158
Q2TAL5	SMTNL2	sp|Q2TAL5|SMTL2_HUMAN Smoothelin-like protein 2 OS=Homo sapiens OX=9606 GN=SMTNL2 PE=2 SV=1	344	0.999995	53.0113	2.20815e-28	224.52	1	S	SQS(1)FGVASASSIK	S(-53)QS(53)FGVAS(-140)AS(-160)S(-170)IK	3	2	0.38	4902	2016	316980.0	192510.0	247310.0	105380.0	109750.0	317340.0	213410.0	487800.0	61237.0	165680.0	236810.0	98496.0	129090.0		196650.0		248810.0	147993.833333333	Na	1.68121869942779	-	0.100061956177823
Q92625	ANKS1A	sp|Q92625|ANS1A_HUMAN Ankyrin repeat and SAM domain-containing protein 1A OS=Homo sapiens OX=9606 GN=ANKS1A PE=1 SV=4	647	0.999987	48.8585	2.63142e-09	169.57	1	S	SES(1)LSNCSIGK	S(-49)ES(49)LS(-66)NCS(-88)IGK	3	2	1.2543	7176	2798	211840.0	115900.0	322530.0	94029.0	146840.0	272250.0	339280.0	408890.0	49425.0		188060.0	103710.0	236910.0			135050.0	238944.875	142631.0	0.9065907423246076	1.67526607119069	-	0.124640979315723
Q13428	TCOF1	sp|Q13428|TCOF_HUMAN Treacle protein OS=Homo sapiens OX=9606 GN=TCOF1 PE=1 SV=3	1228	0.997391	25.8372	5.8098e-15	150.81	1	S	LDS(0.003)S(0.997)PSVSSTLAAK	LDS(-26)S(26)PS(-51)VS(-84)S(-87)T(-91)LAAK	4	2	-0.52892	4091	1735	365350.0		354380.0	172020.0	216980.0	507080.0	459510.0	462420.0	45730.0	265590.0	325380.0	208990.0	338820.0	160910.0	229370.0	160390.0	362534.285714286	216897.5	0.8147159997613039	1.67145442300758	-	0.0258224222160308
O43719	HTATSF1	sp|O43719|HTSF1_HUMAN HIV Tat-specific factor 1 OS=Homo sapiens OX=9606 GN=HTATSF1 PE=1 SV=1	579	1.0	67.6605	5.95387e-08	92.445	1	S	DLDEEGS(1)EKELHENVLDK	DLDEEGS(68)EKELHENVLDK	7	3	-0.44927	628	248	32785.0	35887.0	18055.0			105040.0		40181.0		14461.0	36002.0	27705.0			20524.0	40347.0	46389.6	27807.8	0.9095903189862922	1.6682225850301	-	0.275124945545498
Q9C0C2	TNKS1BP1	sp|Q9C0C2|TB182_HUMAN 182 kDa tankyrase-1-binding protein OS=Homo sapiens OX=9606 GN=TNKS1BP1 PE=1 SV=4	1385	0.999912	40.5572	6.56435e-08	150.93	1	S	HNGSLS(1)PGLEAR	HNGS(-41)LS(41)PGLEAR	6	2	1.1865	8262	3210	357220.0	360520.0	242900.0		273800.0	508910.0	325160.0	446800.0	180290.0	311890.0	90482.0	197050.0	240980.0		323300.0	170480.0	359330.0	216353.142857143	0.6378383005329443	1.66084945776482	-	0.0102609430464393
Q9UKI2	CDC42EP3	sp|Q9UKI2|BORG2_HUMAN Cdc42 effector protein 3 OS=Homo sapiens OX=9606 GN=CDC42EP3 PE=1 SV=1	89	0.946748	12.5051	3.4471000000000004e-33	170.08	1;2	S	ANS(0.947)T(0.053)SDSVFTETPSPVLK	ANS(13)T(-13)S(-41)DS(-65)VFT(-140)ET(-160)PS(-160)PVLK	3	2	-0.47175	9400	3640		44700.0	93982.0	18927.0		99909.0	66782.0	75708.0		46154.0	28259.0	77943.0	3836.7			44806.0	66668.0	40199.74	Na	1.65841868629001	-	0.167802170127677
Q6PJF5	RHBDF2	sp|Q6PJF5|RHDF2_HUMAN Inactive rhomboid protein 2 OS=Homo sapiens OX=9606 GN=RHBDF2 PE=1 SV=2	113	0.999855	38.5225	0.000103585	85.821	1	S	QAS(1)LSQSIR	QAS(39)LS(-39)QS(-54)IR	3	2	0.018043	5667	2245	48262.0	33249.0	38246.0	24560.0	45677.0	52447.0	95251.0	85766.0			31115.0	30587.0	37451.0	26965.0	33778.0		52932.25	31979.2	Na	1.6552086981538	-	0.0936590767531952
Q6JBY9	RCSD1	sp|Q6JBY9|CPZIP_HUMAN CapZ-interacting protein OS=Homo sapiens OX=9606 GN=RCSD1 PE=1 SV=1	179	0.999999	60.7247	2.76787e-25	211.53	1	S	SQS(1)DCGELGDFR	S(-61)QS(61)DCGELGDFR	3	2	-0.70769	5562	2205	173190.0	241740.0	128040.0	234960.0	206910.0	438820.0	365310.0	333530.0	103180.0	110890.0	165400.0	142320.0	247770.0		78114.0	274380.0	265312.5	160293.428571429	1.1803404995999995	1.65516766572732	-	0.0463746513446322
P18206	VCL	sp|P18206|VINC_HUMAN Vinculin OS=Homo sapiens OX=9606 GN=VCL PE=1 SV=4	434	1.0	67.0829	9.26699e-06	83.214	1	S	S(1)LGEISALTSK	S(67)LGEIS(-67)ALT(-80)S(-82)K	1	2	-0.77603	1961	873		64816.0	42298.0		38310.0	103350.0	65524.0	81297.0	14306.0		49104.0		55872.0		40642.0	39562.0	65932.5	39897.2	0.9627931473739222	1.65255957811576	-	0.0704851293061582
O15061	SYNM	sp|O15061|SYNEM_HUMAN Synemin OS=Homo sapiens OX=9606 GN=SYNM PE=1 SV=3	1044	1.0	41.5838	1.18575e-34	179.55	1;2	S	S(1)PAPGS(1)PDEEGGAEAPAAGIR	S(42)PAPGS(42)PDEEGGAEAPAAGIR	1	2	0.49306	412	174	234230.0	303760.0	97860.0		32535.0	134640.0	129550.0	198480.0		22528.0	118010.0	143130.0	107690.0				161579.285714286	97839.5	1.4579990598558443	1.65147292979099	-	0.23533594918178
Q96B36	AKT1S1	sp|Q96B36|AKTS1_HUMAN Proline-rich AKT1 substrate 1 OS=Homo sapiens OX=9606 GN=AKT1S1 PE=1 SV=1	212	0.993351	21.7433	4.1122e-31	180.12	1	S	SSDEENGPPS(0.007)S(0.993)PDLDR	S(-130)S(-130)DEENGPPS(-22)S(22)PDLDR	11	2	0.46631	7358	2879	26095.0	28252.0				34309.0	42325.0	66671.0		14276.0	16372.0		72254.0	3202.3	28385.0	9646.3	39530.4	24022.6	Na	1.64555044000233	-	0.267138985881666
P21333	FLNA	sp|P21333|FLNA_HUMAN Filamin-A OS=Homo sapiens OX=9606 GN=FLNA PE=1 SV=4	2356	0.999984	47.8488	7.38805e-07	93.777	1	S	VNQPASFAVS(1)LNGAK	VNQPAS(-48)FAVS(48)LNGAK	10	2	0.69979	2078	914	19697.0	48704.0	12562.0		15009.0	17763.0	2051.1	19869.0		16837.0		6205.8	11753.0		12330.0		19379.3	11781.45	0.9743907995149176	1.64489939693331	-	0.336970570463103
Q5T3F8	TMEM63B	sp|Q5T3F8|CSCL2_HUMAN CSC1-like protein 2 OS=Homo sapiens OX=9606 GN=TMEM63B PE=1 SV=1	114	0.942759	14.0206	8.92129e-07	110.14	1;2	S	LTSVS(0.037)S(0.943)S(0.02)VDFDQR	LT(-48)S(-39)VS(-14)S(14)S(-17)VDFDQR	6	2	2.1671	5172	2110			46387.0		28679.0	21019.0	50686.0	79356.0	32789.0	27688.0	21068.0	16804.0				39278.0	45225.4	27525.4	0.5437024463196044	1.6430424262681	-	0.143216482745828
Q9BZE9	ASPSCR1	sp|Q9BZE9|ASPC1_HUMAN Tether containing UBX domain for GLUT4 OS=Homo sapiens OX=9606 GN=ASPSCR1 PE=1 SV=1	500	0.998962	29.8316	2.97496e-07	125.75	1	S	AAGS(0.999)PS(0.001)PLPAPDPAPK	AAGS(30)PS(-30)PLPAPDPAPK	4	2	-0.90333	8209	3193	45934.0	83570.0	55143.0		38355.0	67229.0	91371.0	78571.0	23381.0	52877.0	12220.0	19635.0	56625.0	30809.0	66009.0	58652.0	65739.0	40026.0	1.2453496841157932	1.64240743516714	-	0.0300227884286059
Q5T3F8	TMEM63B	sp|Q5T3F8|CSCL2_HUMAN CSC1-like protein 2 OS=Homo sapiens OX=9606 GN=TMEM63B PE=1 SV=1	115	0.97985	16.8726	4.87074e-05	111.38	1	S	LTSVSS(0.02)S(0.98)VDFDQR	LT(-72)S(-62)VS(-48)S(-17)S(17)VDFDQR	7	2	-0.16218	5173	2110	31358.0	23245.0			37724.0	35920.0		59389.0			27285.0		31589.0	14615.0	24164.0	16944.0	37527.2	22919.4	0.5437024463196044	1.63735525362793	-	0.0637499647380709
P27816	MAP4	sp|P27816|MAP4_HUMAN Microtubule-associated protein 4 OS=Homo sapiens OX=9606 GN=MAP4 PE=1 SV=3	521	1.0	83.6344	7.36508e-30	166.65	1	T	DVT(1)PPPETEVVLIK	DVT(84)PPPET(-84)EVVLIK	3	2	0.93534	10636	1003	1229400.0	1603000.0	1340600.0	1022600.0	1534500.0	4274200.0		2561300.0	484230.0	1212400.0	1448600.0	756600.0	1750500.0	948430.0	1381700.0	1501900.0	1937942.85714286	1185545.0	0.7777755502987049	1.63464301831045	-	0.105518130578152
Q9UBW5	BIN2	sp|Q9UBW5|BIN2_HUMAN Bridging integrator 2 OS=Homo sapiens OX=9606 GN=BIN2 PE=1 SV=3	458	0.999977	49.2051	1.52214e-18	183.0	1	S	ASLGTGTAS(1)PR	AS(-110)LGT(-49)GT(-49)AS(49)PR	9	2	1.034	9202	3582	537160.0	462920.0	493140.0	231870.0	264450.0	605710.0		705070.0	91618.0	219110.0	308310.0	172920.0	382740.0	254050.0	251240.0	630900.0	471474.285714286	288861.0	1.627796208857013	1.6321839421531	-	0.054867255557809
Q99081	TCF12	sp|Q99081|HTF4_HUMAN Transcription factor 12 OS=Homo sapiens OX=9606 GN=TCF12 PE=1 SV=1	559	0.976967	16.4665	6.55049e-11	167.19	1	S	TS(0.001)S(0.977)T(0.022)NEDEDLNPEQK	T(-36)S(-31)S(16)T(-16)NEDEDLNPEQK	3	2	0.73998	7845	3044	146870.0	168140.0	159480.0		169110.0	304650.0	286620.0	265960.0	51309.0	106360.0		150240.0	225070.0	157960.0	166510.0	64164.0	214404.285714286	131659.0	Na	1.62848180309957	-	0.0342427212797072
Q9Y343	SNX24	sp|Q9Y343|SNX24_HUMAN Sorting nexin-24 OS=Homo sapiens OX=9606 GN=SNX24 PE=1 SV=1	116	0.999972	45.6573	1.09097e-31	155.08	1	S	AESCGS(1)FDETESEESSK	AES(-46)CGS(46)FDET(-63)ES(-110)EES(-120)S(-120)K	6	2	0.79145	9925	3781	79581.0	41727.0	92083.0		21535.0	96938.0	30389.0	166260.0			52293.0	20308.0	79760.0	20413.0	54323.0	51452.0	75501.8571428571	46424.8333333333	Na	1.62632478614945	-	0.218839189789192
Q9BYX2	TBC1D2	sp|Q9BYX2|TBD2A_HUMAN TBC1 domain family member 2A OS=Homo sapiens OX=9606 GN=TBC1D2 PE=1 SV=3	920	0.999981	47.1851	8.822100000000001e-31	181.9	1	S	AVSEGCAS(1)EDEVEGEA	AVS(-47)EGCAS(47)EDEVEGEA	8	2	-1.8757	8182	3185	80432.0	25574.0	94828.0	16772.0	34755.0	90095.0	90875.0	142940.0	15475.0	11520.0	62331.0		74579.0	20686.0	42302.0	83477.0	72033.875	44338.5714285714	1.1145823768513323	1.62463229371395	-	0.175648540269853
Q86YV0	RASAL3	sp|Q86YV0|RASL3_HUMAN RAS protein activator like-3 OS=Homo sapiens OX=9606 GN=RASAL3 PE=1 SV=2	988	1.0	91.5203	4.40984e-17	152.23	1	S	DAVQSLQLS(1)PR	DAVQS(-92)LQLS(92)PR	9	2	0.92605	6238	2461	107720.0	119090.0	150340.0	126780.0	85421.0	244560.0	119420.0	200190.0	45529.0	65800.0	110990.0	61538.0	109800.0	78830.0	79271.0	159400.0	144190.125	88894.75	1.0030299565515663	1.62203195351806	-	0.0287543846184838
Q5R372	RABGAP1L	sp|Q5R372|RBG1L_HUMAN Rab GTPase-activating protein 1-like OS=Homo sapiens OX=9606 GN=RABGAP1L PE=1 SV=1	119	0.996483	24.5225	4.34686e-16	138.87	1	S	PS(0.004)S(0.996)PGGLPEEDSVLFNK	PS(-25)S(25)PGGLPEEDS(-84)VLFNK	3	2	-0.23495	5104	2093		108010.0		50098.0		176200.0	151000.0	147310.0		75404.0				72375.0	68417.0	95827.0	126523.6	78005.75	Na	1.62197786701621	-	0.0990311741653701
Q15811;CON__ENSEMBL:ENSBTAP00000001528	ITSN1	sp|Q15811|ITSN1_HUMAN Intersectin-1 OS=Homo sapiens OX=9606 GN=ITSN1 PE=1 SV=3	904;906	0.999849	38.2078	3.32232e-184	322.49	1	S	SAFTPATATGSSPS(1)PVLGQGEK	S(-190)AFT(-160)PAT(-120)AT(-94)GS(-64)S(-38)PS(38)PVLGQGEK	14	2	-0.56439	4729	1953	715650.0	489950.0	904670.0	297000.0	829070.0	1104100.0	755300.0	947420.0	176170.0	446280.0	628020.0	424490.0	810060.0	345890.0		432250.0	755395.0	466165.714285714	Na	1.62044306745609	-	0.0330908864754317
P35749	MYH11	sp|P35749|MYH11_HUMAN Myosin-11 OS=Homo sapiens OX=9606 GN=MYH11 PE=1 SV=3	638	0.999748	36.0838	2.05356e-09	169.57	1	S	MTESS(1)LPSASK	MT(-93)ES(-36)S(36)LPS(-52)AS(-70)K	5	2	-0.24584	2504	1104	216450.0	453090.0	500540.0	119040.0	268380.0	367890.0		520190.0	169440.0	127890.0	97903.0	313610.0	237140.0	186980.0	363680.0	239840.0	349368.571428571	217060.375	1.1459795934001034	1.60954559959906	-	0.058483893688996
Q8WWM7	ATXN2L	sp|Q8WWM7|ATX2L_HUMAN Ataxin-2-like protein OS=Homo sapiens OX=9606 GN=ATXN2L PE=1 SV=2	111	1.0	102.721	9.41061e-11	122.61	1	S	GPPQS(1)PVFEGVYNNSR	GPPQS(100)PVFEGVY(-100)NNS(-110)R	5	2	3.4022	7002	2743	448280.0	444070.0	369060.0		421320.0	564170.0	722970.0	645460.0	188420.0	553040.0	226540.0	221040.0	401120.0	309610.0		349500.0	516475.714285714	321324.285714286	1.2268348841420822	1.6073348241874	-	0.0152170124862446
P35749	MYH11	sp|P35749|MYH11_HUMAN Myosin-11 OS=Homo sapiens OX=9606 GN=MYH11 PE=1 SV=3	1971	0.998301	27.6917	1.10875e-05	110.91	1	S	DADFNGT(0.002)KAS(0.998)E	DADFNGT(-28)KAS(28)E	10	2	1.1937	2498	1104	20948.0	40655.0		14091.0	24090.0	62811.0		38205.0		16275.0		26367.0	24736.0	17909.0	28757.0	11070.0	33466.6666666667	20852.3333333333	1.1459795934001034	1.60493629809614	-	0.1333688148687
Q9UQ35	SRRM2	sp|Q9UQ35|SRRM2_HUMAN Serine/arginine repetitive matrix protein 2 OS=Homo sapiens OX=9606 GN=SRRM2 PE=1 SV=2	994	0.999993	51.4837	4.27926e-25	207.06	1	S	QSHSGSIS(1)PYPK	QS(-150)HS(-100)GS(-51)IS(51)PY(-85)PK	8	2	-0.20361	9731	3729	451200.0	349180.0	358080.0	125870.0	310630.0	529940.0	693350.0	572020.0		327640.0	440240.0	337860.0	411680.0	37373.0	135200.0	161720.0	423783.75	264530.428571429	0.6023837542323783	1.60202269466165	-	0.0868711231210677
Q14515	SPARCL1	sp|Q14515|SPRL1_HUMAN SPARC-like protein 1 OS=Homo sapiens OX=9606 GN=SPARCL1 PE=1 SV=2	295	1.0	102.122	4.5292199999999995e-37	219.59	1	S	HIQETEWQS(1)QEGK	HIQET(-100)EWQS(100)QEGK	9	2	1.3056	4400	1824	109640.0	148210.0	143170.0	75285.0	54307.0	298520.0	206460.0	241340.0	29348.0	56213.0	131790.0	161340.0	167610.0	71454.0	137820.0	41681.0	159616.5	99657.0	0.8114687954185558	1.60165868930431	-	0.114737843066432
Q7L8J4	SH3BP5L	sp|Q7L8J4|3BP5L_HUMAN SH3 domain-binding protein 5-like OS=Homo sapiens OX=9606 GN=SH3BP5L PE=1 SV=1	350	1.0	43.1683	0.00193699	63.397	1	S	CDS(1)VEHLR	CDS(43)VEHLR	3	2	0.93235	5907	2347	20820.0	11807.0	28104.0		12031.0	26951.0	38015.0	30229.0		9340.9		14930.0	23590.0	12112.0			23993.8571428571	14993.225	Na	1.60031328435724	-	0.132157149216331
Q9UMS6	SYNPO2	sp|Q9UMS6|SYNP2_HUMAN Synaptopodin-2 OS=Homo sapiens OX=9606 GN=SYNPO2 PE=1 SV=2	226	0.999942	42.3478	4.1227e-52	244.64	1	S	SKS(1)PDPDPNLSHDR	S(-42)KS(42)PDPDPNLS(-110)HDR	3	2	0.90312	9566	3693	1046400.0	1635400.0	1434500.0	832240.0	903800.0	1850300.0		1394900.0	493470.0	695030.0	396420.0	1373600.0	1004000.0	511000.0	1294500.0	730100.0	1299648.57142857	812265.0	1.1141607571175305	1.60003025050762	-	0.0268654828146451
P18206	VCL	sp|P18206|VINC_HUMAN Vinculin OS=Homo sapiens OX=9606 GN=VCL PE=1 SV=4	721	1.0	92.6471	2.45736e-33	176.97	1	S	S(1)LLDASEEAIKK	S(93)LLDAS(-93)EEAIKK	1	2	0.29662	1959	873	314380.0	634870.0	397210.0	557290.0	471890.0	871260.0	479760.0	651710.0	208870.0	320510.0	320370.0	219470.0	503960.0	254790.0	461070.0	458380.0	547296.25	343427.5	0.9627931473739222	1.59362965982631	-	0.0153834605828863
Q9Y2X3	NOP58	sp|Q9Y2X3|NOP58_HUMAN Nucleolar protein 58 OS=Homo sapiens OX=9606 GN=NOP58 PE=1 SV=1	502	1.0	101.566	1.74745e-38	130.0	1	S	EEPLS(1)EEEPCTSTAIASPEK	EEPLS(100)EEEPCT(-100)S(-100)T(-110)AIAS(-120)PEK	5	2	-0.54662	9915	3775	129290.0	78049.0	150040.0	136940.0		249430.0	229000.0	280940.0	50796.0	64508.0		147040.0	135940.0	107390.0	114180.0	167060.0	179098.428571429	112416.285714286	1.4217781676995445	1.59317155368948	-	0.0617005932435383
Q16555	DPYSL2	sp|Q16555|DPYL2_HUMAN Dihydropyrimidinase-related protein 2 OS=Homo sapiens OX=9606 GN=DPYSL2 PE=1 SV=1	509	0.989036	19.5523	2.43765e-21	182.23	1	T	GLYDGPVCEVS(0.011)VT(0.989)PK	GLY(-160)DGPVCEVS(-20)VT(20)PK	13	2	0.21814	11136	1971	809360.0	754070.0	320500.0	118100.0	494710.0	372730.0	604150.0	495350.0	315680.0	523590.0	199080.0	217860.0	429900.0	228090.0	341400.0	243580.0	496121.25	312397.5	0.9800811310853104	1.58810889971911	-	0.0616758323515073
Q14247	CTTN	sp|Q14247|SRC8_HUMAN Src substrate cortactin OS=Homo sapiens OX=9606 GN=CTTN PE=1 SV=2	401	0.999996	54.5483	4.26896e-81	261.77	1;2;3	T	TQT(1)PPVSPAPQPTEER	T(-55)QT(55)PPVS(-110)PAPQPT(-220)EER	3	2	-0.077302	11067	1817	2801400.0	3235500.0	2938900.0	1260000.0	3471700.0	4836200.0	2799300.0	4441900.0	1289600.0	2620000.0	1595200.0	1500400.0	2709700.0	1845800.0	2234300.0	2460500.0	3223112.5	2031937.5	0.7097054741711643	1.58622620036295	-	0.0157391278132278
P21333	FLNA	sp|P21333|FLNA_HUMAN Filamin-A OS=Homo sapiens OX=9606 GN=FLNA PE=1 SV=4	2180	0.999234	32.3916	1.80141e-117	297.55	1	S	IPEISIQDMTAQVT(0.001)S(0.999)PSGK	IPEIS(-240)IQDMT(-160)AQVT(-32)S(32)PS(-37)GK	15	2	0.74428	2061	914	4909800.0	11613000.0	4929200.0	5360200.0	1250500.0	8278000.0	4495900.0	5254300.0	2971400.0	3999200.0	3353600.0	5550300.0	4999800.0	2347900.0	3198100.0	2672300.0	5761362.5	3636575.0	0.9743907995149176	1.58428260107381	-	0.0844778273559077
P29692	EEF1D	sp|P29692|EF1D_HUMAN Elongation factor 1-delta OS=Homo sapiens OX=9606 GN=EEF1D PE=1 SV=5	133	1.0	109.239	1.07047e-47	240.82	1	S	ATAPQTQHVS(1)PMR	AT(-170)APQT(-110)QHVS(110)PMR	10	2	1.197	2316	1025	3442200.0	2285900.0	2783600.0	1213700.0	1556200.0	2614900.0	4479600.0	3810700.0	856280.0	1417600.0	2066200.0	1611700.0	2493700.0	1350900.0	2197500.0	2040400.0	2773350.0	1754285.0	1.4956631247134933	1.58090048082267	-	0.0347314461912257
P08648	ITGA5	sp|P08648|ITA5_HUMAN Integrin alpha-5 OS=Homo sapiens OX=9606 GN=ITGA5 PE=1 SV=2	127	0.998447	31.0907	3.12582e-284	400.27	1	S	LLESSLS(0.001)S(0.998)S(0.001)EGEEPVEYK	LLES(-130)S(-92)LS(-31)S(31)S(-31)EGEEPVEY(-270)K	8	2	0.37278	1608	687	1240100.0	1688100.0	1482500.0	809480.0	927090.0	2141500.0	1608100.0	1875800.0	422940.0	791870.0	530850.0	1769400.0	1202000.0	1089300.0	939880.0	709330.0	1471583.75	931946.25	0.9297539046206608	1.57904358754596	-	0.0289648088226944
Q12789	GTF3C1	sp|Q12789|TF3C1_HUMAN General transcription factor 3C polypeptide 1 OS=Homo sapiens OX=9606 GN=GTF3C1 PE=1 SV=4	1068	0.999973	46.0768	1.32491e-10	128.11	1	S	NSSTDQGS(1)DEEGSLQK	NS(-66)S(-60)T(-61)DQGS(46)DEEGS(-46)LQK	8	2	0.065449	3836	1652	17123.0		16573.0			26298.0		27639.0			27572.0	6009.6		5829.6	17814.0	12207.0	21908.25	13886.44	Na	1.57767217515792	-	0.173484465297408
P48634	PRRC2A	sp|P48634|PRC2A_HUMAN Protein PRRC2A OS=Homo sapiens OX=9606 GN=PRRC2A PE=1 SV=3	610	0.927453	11.0667	9.61888e-13	132.93	1	T	EGPEPPEEVPPPT(0.073)T(0.927)PPVPK	EGPEPPEEVPPPT(-11)T(11)PPVPK	14	2	-0.71771	10756	1215		566650.0	572540.0	73390.0	342910.0	698130.0	646830.0	714050.0	87652.0		300580.0	195070.0	587460.0	301570.0	398490.0	422450.0	516357.142857143	327610.285714286	Na	1.5761322686537	-	0.102630235598821
Q92529	SHC3	sp|Q92529|SHC3_HUMAN SHC-transforming protein 3 OS=Homo sapiens OX=9606 GN=SHC3 PE=1 SV=1	474	1.0	65.1905	2.43219e-07	91.032	1	S	AAS(1)VECISPVSPR	AAS(65)VECIS(-65)PVS(-83)PR	3	2	0.25059	7106	2777	41510.0		78050.0	20586.0	21354.0	63411.0	21541.0	81753.0		19243.0	56740.0	30976.0	47059.0	20397.0	25282.0	9076.7	46886.4285714286	29824.8142857143	Na	1.57206104025555	-	0.183925999572343
Q8WX93	PALLD	sp|Q8WX93|PALLD_HUMAN Palladin OS=Homo sapiens OX=9606 GN=PALLD PE=1 SV=3	1121	1.0	100.692	5.2533e-23	211.47	1	S	DS(1)GDENEPIQER	DS(100)GDENEPIQER	2	2	-0.23387	7017	2749	1989500.0	3988300.0	2529200.0	1132100.0	1222100.0	4180700.0	88906.0	4020000.0	780250.0	1308000.0	1453200.0	1467300.0	2512300.0	1125900.0	2071500.0	1467500.0	2393850.75	1523243.75	1.4220727555727537	1.57154805329088	-	0.156034967576664
O14974	PPP1R12A	sp|O14974|MYPT1_HUMAN Protein phosphatase 1 regulatory subunit 12A OS=Homo sapiens OX=9606 GN=PPP1R12A PE=1 SV=1	445	0.992461	21.1937	5.85232e-11	135.89	1	S	T(0.008)GS(0.992)YGALAEITASK	T(-21)GS(21)Y(-98)GALAEIT(-110)AS(-120)K	3	2	-0.11968	343	161		214680.0		148830.0	199080.0	232760.0	239570.0	217410.0	56111.0	189240.0	168400.0		229770.0	52473.0	102560.0		208721.666666667	133092.333333333	0.9374062112520876	1.56824710664526	-	0.044218553518992
O43566	RGS14	sp|O43566|RGS14_HUMAN Regulator of G-protein signaling 14 OS=Homo sapiens OX=9606 GN=RGS14 PE=1 SV=4	203	0.999997	54.6342	0.00180596	72.365	1	S	LGS(1)PDATR	LGS(55)PDAT(-55)R	3	2	0.51947	616	240	35532.0	59736.0	64586.0	47558.0						23149.0		17694.0			22227.0	69345.0	51853.0	33103.75	Na	1.56637843144659	-	0.222412390331726
P49585	PCYT1A	sp|P49585|PCY1A_HUMAN Choline-phosphate cytidylyltransferase A OS=Homo sapiens OX=9606 GN=PCYT1A PE=1 SV=2	331	0.999949	44.9229	0.000822249	114.64	1;2	S	SPS(1)PSFR	S(-47)PS(45)PS(-45)FR	3	2	0.75165	2845	1234	451320.0	184620.0		126640.0	226330.0	838380.0	571170.0	474580.0	235950.0		397880.0	202660.0	524250.0	123330.0	145310.0	205570.0	410434.285714286	262135.714285714	1.5374543251410229	1.56573203629527	-	0.202275526430984
Q969E4;Q6IPX3;Q5H9L2	TCEAL3; TCEAL6	sp|Q969E4|TCAL3_HUMAN Transcription elongation factor A protein-like 3 OS=Homo sapiens OX=9606 GN=TCEAL3 PE=1 SV=1;sp|Q6IPX3|TCAL6_HUMAN Transcription elongation factor A protein-like 6 OS=Homo sapiens OX=9606 GN=TCEAL6 PE=2 SV=1;sp|Q5H9L2|TCAL5_HUMAN Tran	121;121;127	0.999978	46.6268	5.97192e-06	130.7	1	S	GTDDS(1)PKDSQEDLQER	GT(-47)DDS(47)PKDS(-67)QEDLQER	5	2	1.1152	7284	2849	531480.0	466750.0				810770.0		1465900.0		400230.0	497410.0	556970.0	754650.0	321030.0		607330.0	818725.0	522936.666666667	1.4417594474760351	1.56562936238295	-	0.171277610429349
Q9BX66	SORBS1	sp|Q9BX66|SRBS1_HUMAN Sorbin and SH3 domain-containing protein 1 OS=Homo sapiens OX=9606 GN=SORBS1 PE=1 SV=3	89	0.999854	40.4318	2.18e-40	226.09	1;2	S	ETPSSSPAS(1)PQETR	ET(-110)PS(-100)S(-90)S(-43)PAS(40)PQET(-40)R	9	2	0.44647	8077	3160	1451800.0	3928200.0	153930.0	537680.0	1308200.0	153150.0		2857700.0	1011200.0	1570000.0	537390.0	1182600.0	96912.0	683820.0	1298900.0	1212500.0	1484380.0	949165.25	1.3085864090106774	1.56387941931081	-	0.336030092057706
Q641Q2;Q9Y4E1	WASHC2A; WASHC2C	sp|Q641Q2|WAC2A_HUMAN WASH complex subunit 2A OS=Homo sapiens OX=9606 GN=WASHC2A PE=1 SV=3;sp|Q9Y4E1|WAC2C_HUMAN WASH complex subunit 2C OS=Homo sapiens OX=9606 GN=WASHC2C PE=1 SV=4	333;333	0.998669	28.7532	6.50862e-11	142.73	1	S	T(0.001)PS(0.999)DDEEDNLFAPPK	T(-29)PS(29)DDEEDNLFAPPK	3	2	0.53409	5439	2167;3805	99902.0	62779.0				185710.0	251530.0	190250.0	43618.0	93597.0	122520.0	83304.0	134690.0	82830.0	117910.0	130640.0	158034.2	101138.625	0.9951917447306792	1.5625504103897	-	0.0812879614227412
Q0ZGT2	NEXN	sp|Q0ZGT2|NEXN_HUMAN Nexilin OS=Homo sapiens OX=9606 GN=NEXN PE=1 SV=1	357	1.0	64.4589	1.54178e-15	132.01	1	S	NMVVDDDS(1)PEMYK	NMVVDDDS(64)PEMY(-64)K	8	2	0.17883	3824	1645	80499.0	242130.0	126640.0	49660.0	86863.0	223150.0	223430.0	147170.0	34326.0	92864.0	58549.0	111380.0	129190.0		150300.0	85381.0	147442.75	94570.0	0.9354065511547088	1.5590858623242	-	0.117321649849467
Q7L4I2	RSRC2	sp|Q7L4I2|RSRC2_HUMAN Arginine/serine-rich coiled-coil protein 2 OS=Homo sapiens OX=9606 GN=RSRC2 PE=1 SV=1	17	0.987429	18.9514	3.12282e-05	145.73	1	S	DGLAPEKT(0.013)S(0.987)PDRDK	DGLAPEKT(-19)S(19)PDRDK	9	2	-0.039201	5900	2342	128370.0	127050.0	124320.0		112060.0	218260.0			51935.0	67199.0			121200.0	88952.0	100570.0	118900.0	142012.0	91459.3333333333	Na	1.55273381976689	-	0.0429590714289645
P78536	ADAM17	sp|P78536|ADA17_HUMAN Disintegrin and metalloproteinase domain-containing protein 17 OS=Homo sapiens OX=9606 GN=ADAM17 PE=1 SV=1	791	1.0	105.54	6.82098e-10	158.59	1	S	S(1)FEDLTDHPVTR	S(110)FEDLT(-110)DHPVT(-160)R	1	2	0.78423	3277	1490	75263.0	83645.0	150790.0	53606.0	72964.0	215850.0	251190.0	221970.0	46982.0	63503.0	106150.0	82295.0	159020.0	70104.0	131230.0	66196.0	140659.75	90685.0	0.6153136849187644	1.55108066383636	-	0.131706954385248
P21333	FLNA	sp|P21333|FLNA_HUMAN Filamin-A OS=Homo sapiens OX=9606 GN=FLNA PE=1 SV=4	1084	0.999929	41.4919	1.1814700000000001e-23	206.73	1	S	AFGPGLQGGSAGS(1)PAR	AFGPGLQGGS(-41)AGS(41)PAR	13	2	-0.28923	2047	914	21140.0	550630.0	350740.0	203360.0		382340.0	399150.0	447840.0	130530.0	288640.0	196230.0	222860.0		197630.0	285850.0	202150.0	336457.142857143	217698.571428571	0.9743907995149176	1.5455183773107	-	0.11096127252749
O43639	NCK2	sp|O43639|NCK2_HUMAN Cytoplasmic protein NCK2 OS=Homo sapiens OX=9606 GN=NCK2 PE=1 SV=2	90	0.994601	22.6549	8.89969e-23	147.86	1	S	DAS(0.995)PT(0.005)PSTDAEYPANGSGADR	DAS(23)PT(-23)PS(-57)T(-65)DAEY(-110)PANGS(-130)GADR	3	2	0.54611	622	244	106750.0		159300.0		91971.0	182990.0		199690.0		92010.0	173800.0	65457.0	157130.0	42455.0	83057.0	59929.0	148140.2	96262.5714285714	0.7293890627512586	1.53891795950956	-	0.100266977478357
Q13303	KCNAB2	sp|Q13303|KCAB2_HUMAN Voltage-gated potassium channel subunit beta-2 OS=Homo sapiens OX=9606 GN=KCNAB2 PE=1 SV=2	9	0.998647	28.8144	5.88356e-06	106.97	1	S	MYPESTT(0.001)GS(0.999)PAR	MY(-88)PES(-53)T(-45)T(-29)GS(29)PAR	9	2	0.30654	4046	1720	23664.0	17279.0	37073.0			30077.0	31382.0	37465.0	11520.0	14959.0	26273.0	12711.0		18732.0	31030.0		29490.0	19204.1666666667	1.361610302068453	1.53560425254936	-	0.0467739422950407
P35749	MYH11	sp|P35749|MYH11_HUMAN Myosin-11 OS=Homo sapiens OX=9606 GN=MYH11 PE=1 SV=3	23	1.0	116.284	2.4459000000000004e-41	231.82	1	S	NFINS(1)PVAQADWAAK	NFINS(120)PVAQADWAAK	5	2	-0.32464	2507	1104	304790.0	852350.0	329980.0	175980.0	257080.0	371210.0	361100.0	660280.0	217830.0	331140.0	125840.0	208060.0	244110.0	312290.0	221610.0	497530.0	414096.25	269801.25	1.1459795934001034	1.53481961258519	-	0.127949224591732
P21333	FLNA	sp|P21333|FLNA_HUMAN Filamin-A OS=Homo sapiens OX=9606 GN=FLNA PE=1 SV=4	2327	0.967311	14.7116	3.27395e-19	141.99	1	S	FNEEHIPDSPFVVPVAS(0.967)PS(0.033)GDAR	FNEEHIPDS(-72)PFVVPVAS(15)PS(-15)GDAR	17	3	-1.2146	2056	914	355350.0	1055500.0		411820.0		558770.0	403310.0	183960.0	158430.0	353030.0	257950.0	429500.0	413830.0				494785.0	322548.0	0.9743907995149176	1.53398873966045	-	0.258989612193739
Q9UQ35	SRRM2	sp|Q9UQ35|SRRM2_HUMAN Serine/arginine repetitive matrix protein 2 OS=Homo sapiens OX=9606 GN=SRRM2 PE=1 SV=2	1179	0.999956	43.5219	6.40569e-22	184.31	1	S	MALPPQEDATAS(1)PPR	MALPPQEDAT(-44)AS(44)PPR	12	2	0.14229	9718	3729	1181500.0	744500.0	978630.0		619470.0	1216400.0	1669400.0	1399700.0	352160.0	664110.0	654980.0	697490.0	838350.0	742930.0	876050.0	1006600.0	1115657.14285714	729083.75	0.6023837542323783	1.53021808928966	-	0.0217618273910931
O95999	BCL10	sp|O95999|BCL10_HUMAN B-cell lymphoma/leukemia 10 OS=Homo sapiens OX=9606 GN=BCL10 PE=1 SV=1	138	0.999719	35.7129	8.9948e-09	161.23	1	S	SNS(1)DESNFSEK	S(-36)NS(36)DES(-49)NFS(-70)EK	3	2	0.26777	1338	504	101270.0	29733.0	79955.0		46041.0	146550.0			37995.0	23491.0				65429.0	72299.0	64587.0	80709.8	52760.2	Na	1.52974780232069	-	0.253399322868668
Q86W50	METTL16	sp|Q86W50|MET16_HUMAN RNA N6-adenosine-methyltransferase METTL16 OS=Homo sapiens OX=9606 GN=METTL16 PE=1 SV=2	329	0.999827	37.6076	4.73535e-05	119.43	1	S	ELSLKAS(1)PLR	ELS(-38)LKAS(38)PLR	7	2	0.019653	6169	2437		55959.0	59310.0		30432.0	78187.0	90598.0	100840.0	17684.0	31271.0		38483.0	76725.0	42918.0	60269.0	50418.0	69221.0	45395.4285714286	Na	1.52484517006118	-	0.0833918913479731
P53814	SMTN	sp|P53814|SMTN_HUMAN Smoothelin OS=Homo sapiens OX=9606 GN=SMTN PE=1 SV=7	792	0.989532	22.766	0.000127939	100.69	1	S	S(0.005)T(0.005)S(0.99)FGVPNANSIK	S(-23)T(-23)S(23)FGVPNANS(-67)IK	3	2	-2.3922	3048	1328	482440.0	534030.0	341450.0	170720.0	576600.0	386630.0				334290.0	182640.0	382200.0	373030.0			91350.0	415311.666666667	272702.0	1.3906741079202911	1.52295057119738	-	0.127916771971241
Q9P270	SLAIN2	sp|Q9P270|SLAI2_HUMAN SLAIN motif-containing protein 2 OS=Homo sapiens OX=9606 GN=SLAIN2 PE=1 SV=2	87	0.924776	12.2629	0.00343597	115.41	1	S	RT(0.02)S(0.925)S(0.055)EELR	RT(-17)S(12)S(-12)EELR	3	2	0.6049	9114	3545	105300.0		199570.0	52339.0	101480.0			287780.0			149870.0		61238.0	155220.0	26809.0		149293.8	98284.25	Na	1.51900024673333	-	0.387667496625628
Q9H9J4	USP42	sp|Q9H9J4|UBP42_HUMAN Ubiquitin carboxyl-terminal hydrolase 42 OS=Homo sapiens OX=9606 GN=USP42 PE=1 SV=3	856	1.0	76.91	2.88474e-08	102.1	1	S	DSALAEAPEGLS(1)PAPPAR	DS(-77)ALAEAPEGLS(77)PAPPAR	12	2	-0.43508	8571	3336	18412.0	10394.0	17353.0			33427.0	35276.0	54254.0		17630.0	28424.0	13367.0	24176.0		12085.0	15943.0	28186.0	18604.1666666667	Na	1.51503695408735	-	0.204117516293005
Q13185	CBX3	sp|Q13185|CBX3_HUMAN Chromobox protein homolog 3 OS=Homo sapiens OX=9606 GN=CBX3 PE=1 SV=4	176	0.991176	20.5047	4.52758e-06	104.04	1	S	LT(0.009)WHS(0.991)CPEDEAQ	LT(-21)WHS(21)CPEDEAQ	5	2	-0.61363	3992	1703	138300.0		82777.0	43708.0	61611.0	108600.0	108680.0	199050.0	36525.0		62396.0	49315.0		51932.0	138020.0	82334.0	106103.714285714	70087.0	1.0912057479278023	1.51388580315485	-	0.18291847656462
Q92835	INPP5D	sp|Q92835|SHIP1_HUMAN Phosphatidylinositol 3,4,5-trisphosphate 5-phosphatase 1 OS=Homo sapiens OX=9606 GN=INPP5D PE=1 SV=2	243	1.0	61.0665	6.08993e-05	101.52	1	S	LFDQQLS(1)PGLRPR	LFDQQLS(61)PGLRPR	7	2	-0.098767	7231	2824	81397.0	78866.0	49896.0				77752.0	108100.0		33318.0			67381.0	19556.0		89484.0	79202.2	52434.75	1.466078452544386	1.51049065743615	-	0.16917615069507
Q6P5R6	RPL22L1	sp|Q6P5R6|RL22L_HUMAN 60S ribosomal protein L22-like 1 OS=Homo sapiens OX=9606 GN=RPL22L1 PE=1 SV=2	118	0.999443	32.5368	2.0903999999999998e-79	246.85	1	S	YFQISQDEDES(0.999)ES(0.001)ED	Y(-230)FQIS(-170)QDEDES(33)ES(-33)ED	11	2	-1.286	5651	2235	45493.0	28997.0				39940.0		94082.0				23081.0	30924.0	35597.0		48572.0	52128.0	34543.5	Na	1.50905380172826	-	0.295808648871281
Q13153	PAK1	sp|Q13153|PAK1_HUMAN Serine/threonine-protein kinase PAK 1 OS=Homo sapiens OX=9606 GN=PAK1 PE=1 SV=2	212	0.983852	17.8482	7.75456e-05	97.084	1	T	SVIEPLPVT(0.984)PT(0.016)R	S(-84)VIEPLPVT(18)PT(-18)R	9	2	0.57122	10994	1699	75337.0	64704.0		15554.0	102770.0	113730.0		71599.0	31961.0	70089.0	18764.0	35479.0	47228.0		90776.0		73949.0	49049.5	Na	1.50764024098105	-	0.191914854282958
P78352	DLG4	sp|P78352|DLG4_HUMAN Disks large homolog 4 OS=Homo sapiens OX=9606 GN=DLG4 PE=1 SV=3	295	0.999999	62.0367	0.0159579	76.572	1	S	RYS(1)PVAK	RY(-62)S(62)PVAK	3	2	1.0446	3265	1483	6284.4	9748.7	40591.0		7382.1			27830.0			6656.0	8527.8		7551.5	26007.0		18367.24	12185.575	Na	1.50729366484552	-	0.500958210049128
Q96EB6	SIRT1	sp|Q96EB6|SIR1_HUMAN NAD-dependent protein deacetylase sirtuin-1 OS=Homo sapiens OX=9606 GN=SIRT1 PE=1 SV=2	27	0.995269	23.2303	5.67755e-06	86.729	1	S	EAAS(0.005)S(0.995)PAGEPLR	EAAS(-23)S(23)PAGEPLR	5	2	1.2287	7430	2901	69759.0	46681.0		27785.0	42242.0	118230.0	120160.0			46473.0	69299.0	35516.0	42329.0	38920.0	50544.0	45871.0	70809.5	46993.1428571429	Na	1.50680494418639	-	0.155421001345862
Q14103	HNRNPD	sp|Q14103|HNRPD_HUMAN Heterogeneous nuclear ribonucleoprotein D0 OS=Homo sapiens OX=9606 GN=HNRNPD PE=1 SV=1	190	0.999411	32.2988	1.88361e-11	137.58	1	S	IFVGGLS(0.999)PDT(0.001)PEEK	IFVGGLS(32)PDT(-32)PEEK	7	2	-1.3486	4285	1793	83599.0	61534.0	64847.0		29400.0	126910.0	96605.0	109570.0	17931.0			50918.0	83398.0	35713.0	57692.0	80716.0	81780.7142857143	54394.6666666667	1.156614292954891	1.50346935273766	-	0.125741452997157
Q9NYV4	CDK12	sp|Q9NYV4|CDK12_HUMAN Cyclin-dependent kinase 12 OS=Homo sapiens OX=9606 GN=CDK12 PE=1 SV=2	1083	0.990097	19.9989	3.40567e-11	115.79	1	S	NS(0.01)S(0.99)PAPPQPAPGK	NS(-20)S(20)PAPPQPAPGK	3	2	0.00093093	8962	3497	182300.0	97610.0		92777.0	106940.0	240790.0		274330.0		102640.0		97383.0	120350.0	91467.0	110800.0	139810.0	165791.166666667	110408.333333333	Na	1.50161823533852	-	0.124239767012229
Q9UPQ9	TNRC6B	sp|Q9UPQ9|TNR6B_HUMAN Trinucleotide repeat-containing gene 6B protein OS=Homo sapiens OX=9606 GN=TNRC6B PE=1 SV=4	879	0.995291	23.8631	1.80762e-16	137.68	1	S	DEEPSGWEEPS(0.995)PQS(0.004)IS(0.001)R	DEEPS(-96)GWEEPS(24)PQS(-24)IS(-32)R	11	2	-0.35556	9671	3715	87011.0	56658.0	93870.0		64186.0	166350.0	136780.0	120380.0	24374.0	44247.0		58771.0	138260.0	54216.0	94693.0		103605.0	69093.5	Na	1.49948982176326	-	0.151646179637633
Q7Z6I6	ARHGAP30	sp|Q7Z6I6|RHG30_HUMAN Rho GTPase-activating protein 30 OS=Homo sapiens OX=9606 GN=ARHGAP30 PE=1 SV=3	630	1.0	52.2012	1.405e-10	158.59	1;2	S	GS(1)GS(1)LEGEAAGCGR	GS(52)GS(52)LEGEAAGCGR	2	2	0.34906	6035	2390	136210.0	86430.0	154750.0	51630.0	91688.0	196090.0	148480.0	201100.0	24363.0	63617.0	105250.0	126090.0	117980.0	61907.0	69858.0	144610.0	133297.25	89209.375	Na	1.49420674676849	-	0.0834406482433174
Q8NI08	NCOA7	sp|Q8NI08|NCOA7_HUMAN Nuclear receptor coactivator 7 OS=Homo sapiens OX=9606 GN=NCOA7 PE=1 SV=2	211	0.972121	15.4266	3.39604e-15	155.38	1	S	VLSST(0.028)S(0.972)EEDEPGVVK	VLS(-63)S(-49)T(-15)S(15)EEDEPGVVK	6	2	0.98777	6776	2657		109000.0	100790.0	48099.0		190340.0	128060.0	161940.0				42600.0	81223.0	95306.0		110850.0	123038.166666667	82494.75	Na	1.49146662868445	-	0.184142628152317
Q9P1Y6	PHRF1	sp|Q9P1Y6|PHRF1_HUMAN PHD and RING finger domain-containing protein 1 OS=Homo sapiens OX=9606 GN=PHRF1 PE=1 SV=3	814	0.999958	43.75	2.29717e-05	95.345	1	S	KENPS(1)PLFSIK	KENPS(44)PLFS(-44)IK	5	2	-0.42137	9048	3535	66329.0	37982.0	36617.0		30690.0		86200.0	56260.0		52525.0		36032.0	37332.0	14508.0			52346.3333333333	35099.25	Na	1.49138039511765	-	0.205885896848027
Q9NZN4	EHD2	sp|Q9NZN4|EHD2_HUMAN EH domain-containing protein 2 OS=Homo sapiens OX=9606 GN=EHD2 PE=1 SV=2	484	1.0	65.9326	0.00115503	93.467	1	S	LPNS(1)VLGR	LPNS(66)VLGR	4	2	-0.35501	8982	3511	81414.0	94932.0			32500.0	42159.0		67012.0	23057.0		31005.0			36055.0	58684.0	64501.0	63603.4	42660.4	0.5812637877838776	1.49092366691358	-	0.178596105924836
Q15149	PLEC	sp|Q15149|PLEC_HUMAN Plectin OS=Homo sapiens OX=9606 GN=PLEC PE=1 SV=3	4386	0.908404	11.7821	6.11648e-117	306.01	1;2	S	S(0.031)S(0.06)S(0.908)VGS(0.995)S(0.005)SSYPISPAVSR	S(-15)S(-12)S(12)VGS(23)S(-23)S(-47)S(-70)Y(-120)PIS(-190)PAVS(-240)R	3	2	-0.71887	4603	1898	819150.0	778610.0		565490.0	1274900.0	674500.0	1078800.0				735770.0	747390.0	602610.0	197110.0	624160.0		865241.666666667	581408.0	0.7813399897293889	1.48818328379841	-	0.0906029058082045
P26368	U2AF2	sp|P26368|U2AF2_HUMAN Splicing factor U2AF 65 kDa subunit OS=Homo sapiens OX=9606 GN=U2AF2 PE=1 SV=4	79	1.0	149.14	3.46906e-30	211.9	1	S	GAKEEHGGLIRS(1)PR	GAKEEHGGLIRS(150)PR	12	3	0.64689	2210	986	377220.0	197240.0	294370.0		170860.0	477080.0	967370.0	706630.0	122350.0	198310.0	479490.0	294480.0	512360.0	178210.0	331590.0	339180.0	455824.285714286	306996.25	1.2219650149592716	1.48478779696588	-	0.218033835418759
Q8WUY3	PRUNE2	sp|Q8WUY3|PRUN2_HUMAN Protein prune homolog 2 OS=Homo sapiens OX=9606 GN=PRUNE2 PE=1 SV=3	699	0.997739	26.4471	0.000220504	97.594	1	S	AS(0.998)DS(0.002)VFQPK	AS(26)DS(-26)VFQPK	2	2	-0.51522	6954	2730	50634.0	86645.0	48154.0	34518.0				105710.0	20523.0	58174.0		89126.0	37506.0		36974.0	20923.0	65132.2	43871.0	Na	1.4846299377721	-	0.238382943160339
Q96AX9	MIB2	sp|Q96AX9|MIB2_HUMAN E3 ubiquitin-protein ligase MIB2 OS=Homo sapiens OX=9606 GN=MIB2 PE=1 SV=4	251	0.996247	24.2394	6.72166e-05	121.39	1	S	RVS(0.996)ADS(0.004)QPFQHGDK	RVS(24)ADS(-24)QPFQHGDK	3	3	0.38656	7334	2875	88717.0		87132.0		53546.0	163530.0		142190.0	42518.0	69505.0	34564.0	57444.0	122440.0	87126.0	91044.0		107023.0	72091.5714285714	Na	1.48454247673098	-	0.137379512104345
Q05519	SRSF11	sp|Q05519|SRS11_HUMAN Serine/arginine-rich splicing factor 11 OS=Homo sapiens OX=9606 GN=SRSF11 PE=1 SV=1	449	0.999967	44.8712	0.000296449	154.09	1	S	KPIETGS(1)PK	KPIET(-45)GS(45)PK	7	2	0.55278	3566	1590	881440.0	1017900.0	747220.0		653160.0	48598.0		2257500.0		741080.0	735520.0	518240.0	100220.0	461710.0		1220200.0	934303.0	629495.0	1.1670669528082445	1.48421035909737	-	0.383320649825063
Q9UMS6	SYNPO2	sp|Q9UMS6|SYNP2_HUMAN Synaptopodin-2 OS=Homo sapiens OX=9606 GN=SYNPO2 PE=1 SV=2	755	1.0	65.1203	7.26459e-06	154.66	1	T	QKT(1)PPPVAPKPAVK	QKT(65)PPPVAPKPAVK	3	3	0.84379	11889	3693	1105400.0	3631100.0	1180800.0	837820.0	1757100.0	2307700.0		2212900.0	720340.0	1456300.0	543010.0	1220200.0	1367500.0	1107300.0	1946300.0	1710300.0	1861831.42857143	1258906.25	1.1141607571175305	1.47892778240749	-	0.13900862646676
Q9Y490	TLN1	sp|Q9Y490|TLN1_HUMAN Talin-1 OS=Homo sapiens OX=9606 GN=TLN1 PE=1 SV=3	2040	1.0	238.932	9.16594e-102	252.02	1	S	VLVQNAAGS(1)QEK	VLVQNAAGS(240)QEK	9	2	1.9335	9981	3802	3219500.0	4064000.0	3247100.0	2020800.0	2600300.0	4188200.0	4162500.0		1277700.0	2365600.0	2467600.0	2494000.0	2554100.0	1745100.0	2782100.0	2477900.0	3357485.71428571	2270512.5	0.7962379071744488	1.4787347412911	-	0.0084734941669118
O00499	BIN1	sp|O00499|BIN1_HUMAN Myc box-dependent-interacting protein 1 OS=Homo sapiens OX=9606 GN=BIN1 PE=1 SV=1	303	0.999876	39.3749	2.68232e-07	106.29	1;2	S	SPSPPDGS(1)PAATPEIR	S(-69)PS(-51)PPDGS(39)PAAT(-39)PEIR	8	2	-0.86397	229	112		80456.0	101050.0		37907.0	294760.0	120640.0	300660.0			128290.0		84665.0	48591.0		160250.0	155912.166666667	105449.0	1.223004526921387	1.47855519413808	-	0.431603909410439
Q8IX12	CCAR1	sp|Q8IX12|CCAR1_HUMAN Cell division cycle and apoptosis regulator protein 1 OS=Homo sapiens OX=9606 GN=CCAR1 PE=1 SV=2	627	0.973663	16.0014	0.000253905	117.45	1	T	EIS(0.002)T(0.974)PT(0.024)HWSK	EIS(-27)T(16)PT(-16)HWS(-52)K	4	2	-0.37872	11384	2492		387810.0	446230.0		291020.0	609490.0		685930.0	161420.0		293050.0				424980.0	431660.0	484096.0	327777.5	0.8888136332849981	1.47690430246127	-	0.159651031045686
P04792	HSPB1	sp|P04792|HSPB1_HUMAN Heat shock protein beta-1 OS=Homo sapiens OX=9606 GN=HSPB1 PE=1 SV=2	82	0.999999	62.8913	6.04097e-22	204.34	1	S	QLS(1)SGVSEIR	QLS(63)S(-63)GVS(-130)EIR	3	2	-1.9462	1492	603	20817000.0	21918000.0	16636000.0	9251000.0	20216000.0	21310000.0	23536000.0	21995000.0	10379000.0	15424000.0	7427700.0	11856000.0	15102000.0	12693000.0	16055000.0	16537000.0	19459875.0	13184212.5	1.4119594409767986	1.47599828203619	-	0.0067010612767786
Q7Z6Z7	HUWE1	sp|Q7Z6Z7|HUWE1_HUMAN E3 ubiquitin-protein ligase HUWE1 OS=Homo sapiens OX=9606 GN=HUWE1 PE=1 SV=3	1395	1.0	48.8224	1.40479e-10	165.39	1	S	AES(1)PEEVACRK	AES(49)PEEVACRK	3	2	-0.50323	6042	2394	419550.0	406000.0	393500.0	244830.0	321330.0	626350.0		645700.0	152370.0	257080.0	286760.0	243880.0	424570.0	292090.0	363780.0	360340.0	436751.428571429	297608.75	1.1846249770768384	1.46753557673096	-	0.0412117477239209
O14683	TP53I11	sp|O14683|P5I11_HUMAN Tumor protein p53-inducible protein 11 OS=Homo sapiens OX=9606 GN=TP53I11 PE=1 SV=2	14	0.999997	55.2897	1.18546e-14	185.9	1	S	HS(1)QTDLVSR	HS(55)QT(-55)DLVS(-120)R	2	2	0.36927	301	141	547380.0	603880.0	652420.0		366480.0	372480.0		908400.0	139230.0	334680.0	503690.0	556710.0	581530.0	131510.0	562210.0	331540.0	575173.333333333	392637.5	0.8937140724619047	1.46489658612163	-	0.105200534117452
Q9BX66	SORBS1	sp|Q9BX66|SRBS1_HUMAN Sorbin and SH3 domain-containing protein 1 OS=Homo sapiens OX=9606 GN=SORBS1 PE=1 SV=3	85	0.967432	16.5906	5.44573e-10	144.72	1;2	S	ETPS(0.021)S(0.967)S(0.016)PAS(0.995)PQETR	ET(-62)PS(-17)S(17)S(-19)PAS(23)PQET(-35)R	5	2	-1.1184	8075	3160	97261.0	247780.0	164110.0	58027.0	146010.0			249890.0	39574.0	132750.0		169510.0	96912.0				160513.0	109686.5	1.3085864090106774	1.46337972311998	-	0.295096164029296
Q8TDB6	DTX3L	sp|Q8TDB6|DTX3L_HUMAN E3 ubiquitin-protein ligase DTX3L OS=Homo sapiens OX=9606 GN=DTX3L PE=1 SV=1	9	0.999988	49.2569	5.60172e-07	146.34	1	S	ASHLRPPS(1)PLLVR	AS(-49)HLRPPS(49)PLLVR	8	3	0.21273	6847	2687	624430.0		312410.0			239910.0	405970.0	278930.0	197950.0		320700.0		351100.0		210370.0	193140.0	372330.0	254652.0	1.1667277796051745	1.46211300127232	-	0.162721817208847
Q7Z6P3	RAB44	sp|Q7Z6P3|RAB44_HUMAN Ras-related protein Rab-44 OS=Homo sapiens OX=9606 GN=RAB44 PE=1 SV=4	115	0.998968	29.9586	4.64422e-06	110.58	1	S	NIFGSS(0.001)QS(0.999)PHR	NIFGS(-46)S(-30)QS(30)PHR	8	2	1.2935	6041	2393	208310.0	126770.0	211530.0		138250.0	270270.0	202790.0	251070.0		226860.0	118890.0		178990.0	85428.0	92891.0	123470.0	201284.285714286	137754.833333333	Na	1.46117766501322	-	0.0574278136130723
Q9P2K5	MYEF2	sp|Q9P2K5|MYEF2_HUMAN Myelin expression factor 2 OS=Homo sapiens OX=9606 GN=MYEF2 PE=1 SV=3	17	0.998746	29.0112	2.7509e-20	115.78	1	S	AEVPGAT(0.001)GGDS(0.999)PHLQPAEPPGEPR	AEVPGAT(-29)GGDS(29)PHLQPAEPPGEPR	11	3	-1.5495	9139	3558	337420.0	230100.0	346500.0		137550.0	367330.0	538420.0	389870.0				184210.0	271040.0	184630.0	322360.0	187680.0	335312.857142857	229984.0	1.0656287988239548	1.45798341251068	-	0.119616830355573
Q13547	HDAC1	sp|Q13547|HDAC1_HUMAN Histone deacetylase 1 OS=Homo sapiens OX=9606 GN=HDAC1 PE=1 SV=1	409	0.921537	10.7969	0.000384262	77.358	1	S	IS(0.002)ICS(0.922)S(0.077)DKR	IS(-27)ICS(11)S(-11)DKR	5	2	0.20984	4166	1756	70916.0	121410.0	60779.0		62105.0	90698.0		89282.0	42339.0	41611.0		69130.0	84450.0	30621.0	61030.0	67945.0	82531.6666666667	56732.2857142857	0.7706598003902146	1.45475659278583	-	0.0490168274650647
Q8IYB3	SRRM1	sp|Q8IYB3|SRRM1_HUMAN Serine/arginine repetitive matrix protein 1 OS=Homo sapiens OX=9606 GN=SRRM1 PE=1 SV=2	713	0.999777	36.5864	1.41397e-05	108.91	1	S	RQS(1)PSPSTRPIR	RQS(37)PS(-37)PS(-55)T(-65)RPIR	3	3	1.062	6380	2507	197930.0	155720.0	193980.0					280870.0			154510.0	115610.0	200360.0		90528.0	152050.0	207125.0	142611.6	1.3743103773157368	1.45237133585206	-	0.0790609475826056
O95049	TJP3	sp|O95049|ZO3_HUMAN Tight junction protein ZO-3 OS=Homo sapiens OX=9606 GN=TJP3 PE=1 SV=3	371	0.999229	31.5029	8.70042e-06	78.864	1	S	VPSS(0.001)QS(0.999)MEDR	VPS(-42)S(-32)QS(32)MEDR	6	2	1.1005	1128	439	38640.0	14814.0	68680.0	23372.0		50094.0		87870.0				25668.0	18819.0	28087.0	57565.0		47245.0	32534.75	Na	1.45213963531301	-	0.374402570066426
Q9Y2J2	EPB41L3	sp|Q9Y2J2|E41L3_HUMAN Band 4.1-like protein 3 OS=Homo sapiens OX=9606 GN=EPB41L3 PE=1 SV=2	492	0.999965	44.5555	1.40561e-05	116.36	1	T	KGEEVT(1)PISAIR	KGEEVT(45)PIS(-45)AIR	6	2	-0.020487	11959	3758	114150.0	40939.0	192350.0		69631.0	131290.0	105060.0	111300.0	28828.0	77872.0	134630.0		109600.0	30055.0	70642.0		109245.714285714	75271.1666666667	0.7568136117162853	1.45136204370927	-	0.205040510382986
Q5T0N5	FNBP1L	sp|Q5T0N5|FBP1L_HUMAN Formin-binding protein 1-like OS=Homo sapiens OX=9606 GN=FNBP1L PE=1 SV=3	295	0.999975	46.7571	2.67139e-08	149.58	1	S	TIS(1)DGTISASK	T(-47)IS(47)DGT(-54)IS(-75)AS(-78)K	3	2	0.77993	5143	2106	223050.0	178720.0	425550.0	148990.0	213230.0	304110.0	366030.0	403460.0	125580.0		271040.0	132710.0	293200.0	106680.0	225330.0	212460.0	282892.5	195285.714285714	Na	1.44860826627652	-	0.0920609748510068
Q92974	ARHGEF2	sp|Q92974|ARHG2_HUMAN Rho guanine nucleotide exchange factor 2 OS=Homo sapiens OX=9606 GN=ARHGEF2 PE=1 SV=4	645	0.999982	47.3975	0.000417519	123.5	1	S	SES(1)LESPR	S(-47)ES(47)LES(-72)PR	3	2	0.69548	7275	2842	229770.0	245840.0	101740.0	50142.0	170720.0	200310.0		203720.0	74542.0				80216.0	161940.0	120880.0	155430.0	171748.857142857	118601.6	1.2408298861392804	1.44811585292995	-	0.166710693321523
Q15149	PLEC	sp|Q15149|PLEC_HUMAN Plectin OS=Homo sapiens OX=9606 GN=PLEC PE=1 SV=3	4385	0.945651	14.9006	3.97268e-284	423.87	1;2	S	S(0.024)S(0.946)S(0.031)VGSSSSYPISPAVSR	S(-16)S(15)S(-15)VGS(-110)S(-150)S(-170)S(-210)Y(-320)PIS(-330)PAVS(-360)R	2	2	1.5143	4602	1898		7573500.0	12049000.0	4295300.0		2600600.0	11474000.0	1598700.0	10380000.0	1542100.0	3058900.0	986960.0	2667200.0		12044000.0	1222400.0	6598516.66666667	4557365.71428571	0.7813399897293889	1.4478795603308	-	0.438809767365791
Q96N67	DOCK7	sp|Q96N67|DOCK7_HUMAN Dedicator of cytokinesis protein 7 OS=Homo sapiens OX=9606 GN=DOCK7 PE=1 SV=4	452	0.999266	31.6001	1.43137e-21	180.49	1	S	TT(0.001)S(0.999)GDDACNLTSFR	T(-44)T(-32)S(32)GDDACNLT(-120)S(-130)FR	3	2	-0.19504	7641	2981	110270.0	110380.0	106070.0	61096.0	132960.0	247580.0	187450.0	197750.0		88261.0			109860.0	97457.0	100570.0	102300.0	144194.5	99689.6	1.143725940415917	1.44643473341251	-	0.139711861141682
Q9BX66	SORBS1	sp|Q9BX66|SRBS1_HUMAN Sorbin and SH3 domain-containing protein 1 OS=Homo sapiens OX=9606 GN=SORBS1 PE=1 SV=3	665	1.0	112.454	5.7472e-08	125.75	1	S	ES(1)DGAPGDLTSLENER	ES(110)DGAPGDLT(-110)S(-110)LENER	2	2	0.30328	8079	3160	81852.0	375590.0				266470.0	137790.0			161670.0		265920.0		79721.0	150920.0	87096.0	215425.5	149065.4	1.3085864090106774	1.44517439996136	-	0.369833971225502
O15085	ARHGEF11	sp|O15085|ARHGB_HUMAN Rho guanine nucleotide exchange factor 11 OS=Homo sapiens OX=9606 GN=ARHGEF11 PE=1 SV=1	1458	0.887766	9.68596	9.07999e-15	122.21	1	S	S(0.001)LGGES(0.095)S(0.888)GGT(0.01)T(0.005)PVGSFHTEAAR	S(-31)LGGES(-9.7)S(9.7)GGT(-19)T(-22)PVGS(-34)FHT(-40)EAAR	7	3	0.12444	441	180	121030.0	102220.0			78412.0	153330.0		122110.0	45141.0	57134.0			133260.0		89202.0	76028.0	115420.4	80153.0	Na	1.44000099809115	-	0.110621618090694
O95297	MPZL1	sp|O95297|MPZL1_HUMAN Myelin protein zero-like protein 1 OS=Homo sapiens OX=9606 GN=MPZL1 PE=1 SV=1	263	1.0	66.0572	5.407e-05	122.44	1	Y	SESVVY(1)ADIR	S(-94)ES(-66)VVY(66)ADIR	6	2	0.59201	12035	459		31964.0	49849.0		39411.0	117810.0		32542.0		36049.0	19806.0	32036.0	63284.0		58624.0	16789.0	54315.2	37764.6666666667	0.8372400875721862	1.43825445301605	-	0.356945363342368
Q0JRZ9	FCHO2	sp|Q0JRZ9|FCHO2_HUMAN F-BAR domain only protein 2 OS=Homo sapiens OX=9606 GN=FCHO2 PE=1 SV=2	403	1.0	93.9277	0.000109629	132.44	1	S	NLS(1)NEELTK	NLS(94)NEELT(-94)K	3	2	0.96458	3811	1642	515190.0	308080.0	581620.0	149950.0	505670.0	521300.0	772380.0	697380.0	241970.0	397320.0	371930.0	347750.0	418950.0	231850.0	347590.0	462950.0	506446.25	352538.75	1.0463340129227825	1.43656902964568	-	0.0630521347594917
Q5VZL5	ZMYM4	sp|Q5VZL5|ZMYM4_HUMAN Zinc finger MYM-type protein 4 OS=Homo sapiens OX=9606 GN=ZMYM4 PE=1 SV=1	122	0.937078	11.7297	3.09711e-11	116.95	1	S	VT(0.063)QHES(0.937)DNENEIQIQNK	VT(-12)QHES(12)DNENEIQIQNK	6	2	0.40353	5374	2153	41493.0		38354.0			60637.0		58948.0	26094.0	33908.0	34635.0		47993.0	31687.0	38218.0	30540.0	49858.0	34725.0	Na	1.43579553635709	-	0.0222985970974504
Q0JRZ9	FCHO2	sp|Q0JRZ9|FCHO2_HUMAN F-BAR domain only protein 2 OS=Homo sapiens OX=9606 GN=FCHO2 PE=1 SV=2	394	1.0	87.895	0.000114553	143.39	1	S	HS(1)PVQMNR	HS(88)PVQMNR	2	2	0.71286	3810	1642	224280.0	163470.0	289640.0	54895.0	206870.0	43919.0		416430.0	19003.0	169870.0	180940.0	125980.0	267100.0	95281.0	71415.0	184900.0	199929.142857143	139311.125	1.0463340129227825	1.43512689928491	-	0.286787103248391
Q7RTP6	MICAL3	sp|Q7RTP6|MICA3_HUMAN [F-actin]-monooxygenase MICAL3 OS=Homo sapiens OX=9606 GN=MICAL3 PE=1 SV=2	1221	1.0	49.1598	0.00498766	65.404	1	S	AVHS(1)PIR	AVHS(49)PIR	4	2	0.038915	5914	2352	46145.0	97464.0	34433.0		39249.0					50356.0	11771.0	22807.0	57231.0			47177.0	54322.75	37868.4	Na	1.43451400111967	-	0.343247459380879
Q9H7F0	ATP13A3	sp|Q9H7F0|AT133_HUMAN Polyamine-transporting ATPase 13A3 OS=Homo sapiens OX=9606 GN=ATP13A3 PE=1 SV=4	817	1.0	95.8926	2.34947e-15	139.94	1	S	LVHDS(1)LEDLQMTR	LVHDS(96)LEDLQMT(-96)R	5	2	0.2849	8531	3317	137290.0	67810.0	122500.0		41570.0	135390.0	142810.0	137170.0	43415.0	68550.0	74333.0	76185.0	116170.0	92533.0	42272.0	111650.0	112077.142857143	78138.5	Na	1.43433957469292	-	0.0771334197165352
Q14157	UBAP2L	sp|Q14157|UBP2L_HUMAN Ubiquitin-associated protein 2-like OS=Homo sapiens OX=9606 GN=UBAP2L PE=1 SV=2	467	0.999329	32.8387	1.9580699999999998e-80	224.12	1	S	STSAPQMS(0.999)PGS(0.001)SDNQSSSPQPAQQK	S(-43)T(-43)S(-43)APQMS(33)PGS(-33)S(-58)DNQS(-92)S(-110)S(-100)PQPAQQK	8	3	0.99812	4327	1806	148640.0		79936.0		8668.2	50645.0		110780.0	27820.0	46038.0	62605.0		77383.0	31045.0	79013.0	65424.0	79733.84	55618.2857142857	0.9250316136178722	1.4335903916492	-	0.300737470519278
Q9UQ35	SRRM2	sp|Q9UQ35|SRRM2_HUMAN Serine/arginine repetitive matrix protein 2 OS=Homo sapiens OX=9606 GN=SRRM2 PE=1 SV=2	1329	0.999965	44.5731	6.21532e-05	79.795	1	S	ENSFGS(1)PLEFR	ENS(-45)FGS(45)PLEFR	6	2	-0.64515	9709	3729	27422.0	30135.0				73703.0	90670.0		30264.0	5263.1	72775.0	43514.0			36601.0	44369.0	55482.5	38797.6833333333	0.6023837542323783	1.43004672529846	-	0.349346284542089
Q9UQ35	SRRM2	sp|Q9UQ35|SRRM2_HUMAN Serine/arginine repetitive matrix protein 2 OS=Homo sapiens OX=9606 GN=SRRM2 PE=1 SV=2	1320	0.999993	51.2526	2.54636e-18	157.58	1	S	ELSNS(1)PLR	ELS(-51)NS(51)PLR	5	2	0.3514	9708	3729	208350.0	100870.0	165150.0	95518.0	121890.0	257970.0	339340.0	255870.0	68037.0	107160.0	183410.0	128500.0	159360.0	140620.0	130560.0	164480.0	193119.75	135265.875	0.6023837542323783	1.42770488122004	-	0.106055907059784
P55287	CDH11	sp|P55287|CAD11_HUMAN Cadherin-11 OS=Homo sapiens OX=9606 GN=CDH11 PE=1 SV=2	788	0.999803	37.0492	6.51936e-30	182.23	1	S	LADLYGS(1)KDTFDDDS	LADLY(-74)GS(37)KDT(-37)FDDDS(-130)	7	2	-0.14826	3110	1359	111220.0	53812.0	130250.0	47918.0	67872.0	216090.0	174940.0	150070.0	25857.0	79045.0	103760.0	99975.0	102280.0	110010.0	95364.0	51155.0	119021.5	83430.75	0.7526138514785605	1.42659031592069	-	0.158041389677512
Q15149	PLEC	sp|Q15149|PLEC_HUMAN Plectin OS=Homo sapiens OX=9606 GN=PLEC PE=1 SV=3	4396	0.999998	57.8482	1.7607099999999998e-116	285.07	1;2	S	S(0.18)S(0.315)S(0.504)VGSSSSYPIS(1)PAVSR	S(-4.5)S(-2)S(2)VGS(-110)S(-120)S(-100)S(-87)Y(-92)PIS(58)PAVS(-58)R	13	2	0.80383	4607	1898	1709500.0	1391100.0	1250800.0	509840.0	1271700.0	1350000.0	1768100.0	1395500.0	693770.0	1393000.0	1022100.0	1372700.0	989000.0	197110.0	1048700.0	761560.0	1330817.5	934742.5	0.7813399897293889	1.42372632035026	-	0.0592471311041938
O95453	PARN	sp|O95453|PARN_HUMAN Poly(A)-specific ribonuclease PARN OS=Homo sapiens OX=9606 GN=PARN PE=1 SV=1	619	0.999956	43.6427	5.01791e-05	90.306	1	S	ELS(1)PAGSISK	ELS(44)PAGS(-44)IS(-64)K	3	2	-0.60571	1242	473	149480.0	75976.0	62765.0		74709.0		189100.0	150730.0	37943.0	63483.0	94737.0	98288.0	107390.0	69441.0	85546.0	101540.0	117126.666666667	82296.0	1.4063264789171497	1.42323644729594	-	0.11903183620053
Q96JH7	VCPIP1	sp|Q96JH7|VCIP1_HUMAN Deubiquitinating protein VCPIP1 OS=Homo sapiens OX=9606 GN=VCPIP1 PE=1 SV=2	747	0.998615	29.6687	0.00129229	102.55	1	S	T(0.001)VS(0.999)PSTIR	T(-30)VS(30)PS(-37)T(-41)IR	3	2	-0.1213	7522	2945	96720.0	83366.0			79511.0	128300.0	122100.0	142990.0	39648.0	59340.0	111730.0		124930.0	43670.0	79498.0		108831.166666667	76469.3333333333	1.3228584538463972	1.42320014995118	-	0.102138354043206
O43719	HTATSF1	sp|O43719|HTSF1_HUMAN HIV Tat-specific factor 1 OS=Homo sapiens OX=9606 GN=HTATSF1 PE=1 SV=1	616	1.0	86.2425	4.19223e-09	132.44	1	S	VLDEEGS(1)ER	VLDEEGS(86)ER	7	2	0.86841	637	248	138520.0	103040.0	99098.0	143150.0	64128.0	361300.0	17669.0	170580.0	26160.0	60761.0	164410.0	99755.0	90134.0	61864.0	136360.0	131920.0	137185.625	96420.5	0.9095903189862922	1.42278483310084	-	0.322676321727685
Q96EB6	SIRT1	sp|Q96EB6|SIR1_HUMAN NAD-dependent protein deacetylase sirtuin-1 OS=Homo sapiens OX=9606 GN=SIRT1 PE=1 SV=2	14	0.97202	15.4082	3.5444e-14	127.89	1	S	ADEAALALQPGGS(0.972)PS(0.028)AAGADR	ADEAALALQPGGS(15)PS(-15)AAGADR	13	2	-0.48318	7427	2901	345680.0	223510.0	154780.0		151740.0	437160.0	406070.0	352200.0		127340.0	177170.0	108730.0	232690.0	204560.0	234220.0	371440.0	295877.142857143	208021.428571429	Na	1.42233973148371	-	0.138906319806656
Q9Y4E8	USP15	sp|Q9Y4E8|UBP15_HUMAN Ubiquitin carboxyl-terminal hydrolase 15 OS=Homo sapiens OX=9606 GN=USP15 PE=1 SV=3	229	0.999929	41.6491	2.7859e-05	84.102	1	S	S(1)PGASNFSTLPK	S(42)PGAS(-42)NFS(-58)T(-64)LPK	1	2	-0.18457	9993	3807	72880.0	58374.0	42208.0			100900.0	109700.0	95716.0	37048.0				11708.0	63059.0	92068.0	78175.0	79963.0	56411.6	1.36072265009233	1.41749214700523	-	0.215646544151372
Q06265	EXOSC9	sp|Q06265|EXOS9_HUMAN Exosome complex component RRP45 OS=Homo sapiens OX=9606 GN=EXOSC9 PE=1 SV=3	306	0.97819	16.5177	1.76043e-06	130.65	1	S	APIDT(0.022)S(0.978)DVEEK	APIDT(-17)S(17)DVEEK	6	2	-0.28446	3593	1598	72055.0	51300.0	59931.0		43436.0	101390.0	96858.0	89640.0		28647.0				47303.0	58524.0	73489.0	73515.7142857143	51990.75	Na	1.4140152678258	-	0.148001963869469
P48634	PRRC2A	sp|P48634|PRC2A_HUMAN Protein PRRC2A OS=Homo sapiens OX=9606 GN=PRRC2A PE=1 SV=3	808	0.999173	30.8195	0.00478588	76.605	1	S	PLT(0.001)S(0.999)PLR	PLT(-31)S(31)PLR	4	2	-0.99601	2784	1215		24905.0	19484.0			39048.0	33229.0	30784.0	8766.4	31356.0	12357.0				24161.0	27650.0	29490.0	20858.08	Na	1.41384058360118	-	0.157836653506114
Q14515	SPARCL1	sp|Q14515|SPRL1_HUMAN SPARC-like protein 1 OS=Homo sapiens OX=9606 GN=SPARCL1 PE=1 SV=2	92	0.996927	25.1333	0.000141087	81.335	1	S	SS(0.003)S(0.997)QELGLK	S(-48)S(-25)S(25)QELGLK	3	2	0.96666	4403	1824	109470.0	101540.0	104430.0	92512.0	73612.0	299010.0		174710.0			118880.0	75657.0	108120.0	61742.0	140460.0	76240.0	136469.142857143	96849.8333333333	0.8114687954185558	1.4090797904365	-	0.270084994242444
Q9NYF8	BCLAF1	sp|Q9NYF8|BCLF1_HUMAN Bcl-2-associated transcription factor 1 OS=Homo sapiens OX=9606 GN=BCLAF1 PE=1 SV=2	496	1.0	86.7186	7.34314e-25	215.61	1	S	KETQS(1)PEQVK	KET(-87)QS(87)PEQVK	5	2	-1.806	8935	3490	646030.0		576720.0	306730.0	686980.0	132980.0		552850.0	64255.0		480030.0	459330.0	434840.0	415060.0	100220.0	450910.0	483715.0	343520.714285714	0.8033266009266959	1.40811013683933	-	0.228569926100311
Q9UKE5	TNIK	sp|Q9UKE5|TNIK_HUMAN TRAF2 and NCK-interacting protein kinase OS=Homo sapiens OX=9606 GN=TNIK PE=1 SV=1	769	0.999985	48.364	7.20868e-11	155.34	1;2	S	SEGS(1)PVLPHEPAK	S(-48)EGS(48)PVLPHEPAK	4	2	-0.387	9394	3638	464360.0	198610.0	387590.0	129320.0	170390.0	407730.0	453900.0	499900.0	130460.0	37933.0	336290.0	165660.0	296440.0	249620.0	428730.0	294850.0	338975.0	242497.875	Na	1.39784730072377	-	0.181378606236328
Q96JK2	DCAF5	sp|Q96JK2|DCAF5_HUMAN DDB1- and CUL4-associated factor 5 OS=Homo sapiens OX=9606 GN=DCAF5 PE=1 SV=2	794	1.0	42.4461	0.000104696	68.548	1	S	AEEPPS(1)PPVPK	AEEPPS(42)PPVPK	6	2	-0.17672	7528	2948	158610.0	93935.0	122210.0				169860.0						144530.0	87088.0	119960.0	38398.0	136153.75	97494.0	Na	1.39653465854309	-	0.227663597243319
Q9BXS9	SLC26A6	sp|Q9BXS9|S26A6_HUMAN Solute carrier family 26 member 6 OS=Homo sapiens OX=9606 GN=SLC26A6 PE=1 SV=1	752	0.999397	32.3793	7.30436e-06	89.382	1	S	PVPDS(0.999)PVS(0.001)VTR	PVPDS(32)PVS(-32)VT(-46)R	5	2	-0.63265	8142	3173			329730.0	150660.0	226670.0	273940.0	336770.0	351560.0	117840.0	180590.0	159500.0	199640.0	236520.0	233000.0	248680.0	218810.0	278221.666666667	199322.5	Na	1.39583673025708	-	0.0332756802138749
Q9UDY2	TJP2	sp|Q9UDY2|ZO2_HUMAN Tight junction protein ZO-2 OS=Homo sapiens OX=9606 GN=TJP2 PE=1 SV=2	415	0.999999	61.7292	0.00273326	103.8	1	S	SFS(1)PEER	S(-62)FS(62)PEER	3	2	1.7908	9230	3587	40862.0	60655.0	83279.0			83922.0	116120.0	200990.0	58541.0	60592.0	48915.0	67005.0	115700.0	60492.0	86526.0	63288.0	97638.0	70132.375	0.6116137921392338	1.3921958296721	-	0.226799312799446
Q96A57	TMEM230	sp|Q96A57|TM230_HUMAN Transmembrane protein 230 OS=Homo sapiens OX=9606 GN=TMEM230 PE=1 SV=1	24	0.940999	14.5813	2.25943e-05	135.24	1	S	LS(0.026)S(0.941)T(0.033)DDGYIDLQFK	LS(-16)S(15)T(-15)DDGY(-47)IDLQFK	3	2	-0.29428	7312	2864				351850.0	26653.0		53287.0	36926.0	65896.0	62499.0	79014.0		184320.0		30116.0		117179.0	84369.0	Na	1.38888691343977	-	0.675073239053509
O75569	PRKRA	sp|O75569|PRKRA_HUMAN Interferon-inducible double-stranded RNA-dependent protein kinase activator A OS=Homo sapiens OX=9606 GN=PRKRA PE=1 SV=1	18	0.997774	26.582	2.69516e-07	112.93	1	S	EDS(0.998)GT(0.002)FSLGK	EDS(27)GT(-27)FS(-45)LGK	3	2	1.7856	931	374	281090.0	206290.0	299860.0		278770.0	616560.0		464270.0			265620.0		294910.0	171000.0	301600.0		357806.666666667	258282.5	0.9808789136711552	1.38533066183991	-	0.256953052700635
Q9UDY2	TJP2	sp|Q9UDY2|ZO2_HUMAN Tight junction protein ZO-2 OS=Homo sapiens OX=9606 GN=TJP2 PE=1 SV=2	986	1.0	93.7766	1.78034e-12	145.73	1	S	DNS(1)PPPAFKPEPPK	DNS(94)PPPAFKPEPPK	3	2	-0.16982	9223	3587	258060.0		394510.0		260070.0	578150.0	721380.0	715250.0	239760.0	392150.0	645520.0	311200.0	450190.0	152110.0	307470.0	319880.0	487903.333333333	352285.0	0.6116137921392338	1.38496766349215	-	0.184899772830065
Q9UHB7	AFF4	sp|Q9UHB7|AFF4_HUMAN AF4/FMR2 family member 4 OS=Homo sapiens OX=9606 GN=AFF4 PE=1 SV=1	1043	0.994013	22.2023	1.57161e-07	120.37	1	S	NSYNNSQAPS(0.994)PGLGS(0.006)K	NS(-92)Y(-96)NNS(-67)QAPS(22)PGLGS(-22)K	10	2	-0.027167	9310	3604	24375.0		13559.0		11580.0	20900.0	33099.0	21447.0		14486.0		12686.0			15015.0	17964.0	20826.6666666667	15037.75	Na	1.38495896438408	-	0.191634673368332
Q15678	PTPN14	sp|Q15678|PTN14_HUMAN Tyrosine-protein phosphatase non-receptor type 14 OS=Homo sapiens OX=9606 GN=PTPN14 PE=1 SV=2	314	0.998435	28.0677	3.51511e-15	166.65	1	S	ICTEQS(0.002)NS(0.998)PPPIR	ICT(-52)EQS(-28)NS(28)PPPIR	8	2	-1.0084	4684	1936	199960.0	163740.0	193430.0		146650.0	322780.0	212800.0	327060.0	115350.0	137030.0	192830.0	122940.0	241900.0	147520.0	187020.0	149320.0	223774.285714286	161738.75	Na	1.3835539455714	-	0.0606965175515821
Q9UQN3	CHMP2B	sp|Q9UQN3|CHM2B_HUMAN Charged multivesicular body protein 2b OS=Homo sapiens OX=9606 GN=CHMP2B PE=1 SV=1	199	0.998489	28.2005	2.25315e-05	108.24	1	S	AT(0.002)IS(0.998)DEEIER	AT(-28)IS(28)DEEIER	4	2	1.5881	9804	3736	239960.0	171690.0	161660.0		138210.0	256320.0	239530.0	250460.0	91358.0	152840.0		130510.0	220290.0			159830.0	208261.428571429	150965.6	Na	1.37952903556458	-	0.0703846040236617
Q6Y7W6	GIGYF2	sp|Q6Y7W6|GGYF2_HUMAN GRB10-interacting GYF protein 2 OS=Homo sapiens OX=9606 GN=GIGYF2 PE=1 SV=1	160	0.999844	38.058	7.70309e-05	93.649	1	S	SQS(1)WEER	S(-38)QS(38)WEER	3	2	0.37216	5777	2286	103070.0	99640.0	78447.0		61190.0	183550.0	80036.0	172230.0	58670.0	86924.0	76152.0	88163.0	127790.0	58800.0	67792.0		111166.142857143	80613.0	Na	1.37901012066469	-	0.156615638987096
Q13547	HDAC1	sp|Q13547|HDAC1_HUMAN Histone deacetylase 1 OS=Homo sapiens OX=9606 GN=HDAC1 PE=1 SV=1	410	0.880751	8.6846	0.00066497	71.896	1	S	ISICS(0.119)S(0.881)DKR	IS(-47)ICS(-8.7)S(8.7)DKR	6	2	-0.17364	4167	1756	18311.0	25385.0			8103.4	26118.0		33100.0	6172.4			17309.0	25659.0		15341.0		22203.48	16120.35	0.7706598003902146	1.37735719137612	-	0.340386967140446
Q8N720	ZNF655	sp|Q8N720|ZN655_HUMAN Zinc finger protein 655 OS=Homo sapiens OX=9606 GN=ZNF655 PE=1 SV=3	12	1.0	85.7418	4.40718e-05	110.9	1	S	MEEIPAQEAAGS(1)PR	MEEIPAQEAAGS(86)PR	12	2	0.71966	6606	2587	21289.0		18511.0			16905.0	34911.0	23055.0	3681.9	7130.8	30549.0	25615.0	20868.0	11394.0	21934.0	12080.0	22934.2	16656.5875	Na	1.37688467100479	-	0.230731994002963
Q2M2I8	AAK1	sp|Q2M2I8|AAK1_HUMAN AP2-associated protein kinase 1 OS=Homo sapiens OX=9606 GN=AAK1 PE=1 SV=3	678	0.983586	17.7853	2.89135e-06	119.43	1	S	SATTTPS(0.016)GS(0.984)PR	S(-94)AT(-73)T(-50)T(-46)PS(-18)GS(18)PR	9	2	0.00045169	4882	2011	248090.0		224290.0	181670.0	289600.0			52866.0			215450.0	174940.0	32803.0			156250.0	199303.2	144860.75	1.2834572119037688	1.37582609506026	-	0.375504843245949
Q9P0L0	VAPA	sp|Q9P0L0|VAPA_HUMAN Vesicle-associated membrane protein-associated protein A OS=Homo sapiens OX=9606 GN=VAPA PE=1 SV=3	214	0.912474	11.1346	2.59136e-06	121.23	1	S	VAHS(0.001)DKPGS(0.912)T(0.07)S(0.015)T(0.001)AS(0.001)FR	VAHS(-33)DKPGS(11)T(-11)S(-18)T(-28)AS(-32)FR	9	3	0.59858	9025	3525	157770.0	176390.0	191340.0		187730.0			244110.0	136160.0	183090.0	41233.0	165650.0	166230.0			144980.0	191468.0	139557.166666667	0.9541048412472926	1.37196823762783	-	0.081094313848588
P31949	S100A11	sp|P31949|S10AB_HUMAN Protein S100-A11 OS=Homo sapiens OX=9606 GN=S100A11 PE=1 SV=2	6	0.999488	33.3583	0.00014066	94.804	1	S	ISS(0.999)PTETER	IS(-33)S(33)PT(-43)ET(-54)ER	3	2	0.067499	2363	1058		101270.0	234590.0	112320.0	208470.0			311400.0	101080.0	102700.0	128860.0	139630.0	154560.0		184090.0	178400.0	193610.0	141331.428571429	1.1477071993795869	1.3699005377431	-	0.175827516969287
Q05682	CALD1	sp|Q05682|CALD1_HUMAN Caldesmon OS=Homo sapiens OX=9606 GN=CALD1 PE=1 SV=3	219	0.99998	47.2127	3.05833e-30	179.85	1	S	TTES(1)QEETVVMSLK	T(-64)T(-47)ES(47)QEET(-69)VVMS(-140)LK	4	2	-0.1898	3583	1592		148270.0	72855.0	72916.0	38921.0	107400.0	59817.0	100440.0		54529.0	40093.0	88364.0	77968.0	24050.0	94111.0	60758.0	85802.7142857143	62839.0	0.9635649663137632	1.36543729667427	-	0.194770284037828
O95425	SVIL	sp|O95425|SVIL_HUMAN Supervillin OS=Homo sapiens OX=9606 GN=SVIL PE=1 SV=2	261	0.999916	40.757	2.66948e-30	218.79	1;2	S	S(1)PSFGDPQLSPEAR	S(41)PS(-41)FGDPQLS(-210)PEAR	1	2	-1.2988	1233	470	126350.0	134690.0	155870.0	152630.0	188490.0	353200.0	167710.0	188680.0		117270.0	150440.0	167520.0	142090.0		154820.0	75034.0	183452.5	134529.0	1.0085077246935252	1.36366508336493	-	0.15214027958518
O95297	MPZL1	sp|O95297|MPZL1_HUMAN Myelin protein zero-like protein 1 OS=Homo sapiens OX=9606 GN=MPZL1 PE=1 SV=1	208	0.974769	18.4382	1.4586500000000002e-40	177.74	1	S	DYTGCS(0.001)T(0.001)S(0.014)ES(0.975)LS(0.01)PVK	DY(-110)T(-80)GCS(-31)T(-32)S(-18)ES(18)LS(-20)PVK	10	2	0.96738	1190	459	4621.1		50551.0			27287.0		65877.0	47968.0		18278.0	17971.0	36901.0		15045.0		37084.025	27232.6	0.8372400875721862	1.36175117322621	-	0.500897336050368
Q8IWV7	UBR1	sp|Q8IWV7|UBR1_HUMAN E3 ubiquitin-protein ligase UBR1 OS=Homo sapiens OX=9606 GN=UBR1 PE=1 SV=1	21	1.0	100.765	3.48736e-20	187.49	1	T	MEISAELPQT(1)PQR	MEIS(-100)AELPQT(100)PQR	10	2	-0.66558	11381	2486	55543.0	97865.0	38664.0		36610.0	64414.0	92450.0	97162.0	23615.0	65407.0	20258.0	28983.0	73568.0	63839.0	51853.0	78308.0	68958.2857142857	50728.875	Na	1.35934979268288	-	0.183084585328081
O00499	BIN1	sp|O00499|BIN1_HUMAN Myc box-dependent-interacting protein 1 OS=Homo sapiens OX=9606 GN=BIN1 PE=1 SV=1	298	0.999945	42.566	1.82533e-41	173.19	1;2	S	SPS(1)PPDGSPAATPEIR	S(-43)PS(43)PPDGS(-83)PAAT(-130)PEIR	3	2	-1.545	228	112	863600.0	1026700.0	815030.0	349960.0	611670.0	1337200.0	923080.0	1369400.0	244310.0	457260.0	653700.0	344250.0	1097200.0	559210.0	829860.0	1196200.0	912080.0	672748.75	1.223004526921387	1.35575131131793	-	0.185106143802303
P07814	EPRS1	sp|P07814|SYEP_HUMAN Bifunctional glutamate/proline--tRNA ligase OS=Homo sapiens OX=9606 GN=EPRS1 PE=1 SV=5	886	0.868511	8.72587	3.5192900000000003e-56	209.61	1	S	EYIPGQPPLSQS(0.005)S(0.002)DS(0.008)S(0.869)PT(0.116)R	EY(-200)IPGQPPLS(-60)QS(-22)S(-26)DS(-20)S(8.7)PT(-8.7)R	16	2	-0.76241	1572	661	3257600.0	2784200.0	3074000.0	1716600.0		3482400.0	4487300.0		1399200.0		2260200.0	2235000.0	3178500.0		2491700.0		3133683.33333333	2312920.0	1.2189968718519697	1.35486023439347	-	0.12353382312369
Q12888	TP53BP1	sp|Q12888|TP53B_HUMAN TP53-binding protein 1 OS=Homo sapiens OX=9606 GN=TP53BP1 PE=1 SV=2	500	1.0	134.734	3.87455e-41	187.22	1	S	NS(1)PEDLGLSLTGDSCK	NS(130)PEDLGLS(-130)LT(-150)GDS(-170)CK	2	2	0.088291	3893	1663	88525.0		68857.0	50757.0	62049.0	203520.0	153710.0	126550.0	38147.0	65390.0	121640.0	95377.0	119360.0	61029.0	71529.0	64629.0	107709.714285714	79637.625	0.9653897484059116	1.35249782104519	-	0.238086556443837
P21333	FLNA	sp|P21333|FLNA_HUMAN Filamin-A OS=Homo sapiens OX=9606 GN=FLNA PE=1 SV=4	1081	0.981254	17.1888	2.04695e-05	73.532	1	S	AFGPGLQGGS(0.981)AGS(0.019)PAR	AFGPGLQGGS(17)AGS(-17)PAR	10	2	-0.43189	2046	914		54389.0	18272.0			20510.0	12558.0			20517.0		15918.0	19917.0	18721.0	26097.0	16132.0	26432.25	19550.3333333333	0.9743907995149176	1.35201019590459	-	0.398895754068436
Q6JBY9	RCSD1	sp|Q6JBY9|CPZIP_HUMAN CapZ-interacting protein OS=Homo sapiens OX=9606 GN=RCSD1 PE=1 SV=1	216	0.999998	56.5292	8.717289999999999e-42	213.56	1	S	APGS(1)PLSSEGAAGEGVR	APGS(57)PLS(-57)S(-80)EGAAGEGVR	4	2	-1.4875	5558	2205	293130.0	298050.0	279920.0	103530.0	189400.0	312390.0	287730.0	312230.0	180790.0	157800.0	92166.0	120900.0	195910.0	182330.0	223580.0	383490.0	259547.5	192120.75	1.1803404995999995	1.35096026847699	-	0.119775979361156
Q6PKG0	LARP1	sp|Q6PKG0|LARP1_HUMAN La-related protein 1 OS=Homo sapiens OX=9606 GN=LARP1 PE=1 SV=2	521	0.999997	54.9734	2.07936e-10	188.6	1;2	S	ET(0.001)ES(0.999)APGS(1)PR	ET(-28)ES(28)APGS(55)PR	8	2	0.20918	5685	2251	516240.0	214110.0	195500.0	236130.0		128580.0		104060.0				216570.0	95744.0		57511.0	319720.0	232436.666666667	172386.25	1.0923691462548248	1.34834806527009	-	0.519100079579691
Q8WWM7	ATXN2L	sp|Q8WWM7|ATX2L_HUMAN Ataxin-2-like protein OS=Homo sapiens OX=9606 GN=ATXN2L PE=1 SV=2	594	0.99766	27.662	2.1361100000000003e-18	145.31	1	S	EVDGLLTSEPMGS(0.998)PVS(0.002)S(0.001)K	EVDGLLT(-57)S(-49)EPMGS(28)PVS(-28)S(-32)K	13	2	1.5303	7000	2743	75967.0	66152.0	59165.0		38858.0		131180.0	82678.0	36001.0		58827.0	33398.0	89070.0	70859.0	51279.0	53598.0	75666.6666666667	56147.4285714286	1.2268348841420822	1.34764260077212	-	0.194985042841325
P47756	CAPZB	sp|P47756|CAPZB_HUMAN F-actin-capping protein subunit beta OS=Homo sapiens OX=9606 GN=CAPZB PE=1 SV=4	263	1.0	99.5579	0.000113858	125.17	1	S	ELS(1)QVLTQR	ELS(100)QVLT(-100)QR	3	2	-0.62703	2770	1206	95616.0	104330.0	105520.0	49550.0	70354.0	81595.0	67607.0	88160.0	32796.0	82648.0	62297.0	98545.0	31714.0				82841.5	61600.0	1.269897678911745	1.34482954545455	-	0.144749235399843
Q13459	MYO9B	sp|Q13459|MYO9B_HUMAN Unconventional myosin-IXb OS=Homo sapiens OX=9606 GN=MYO9B PE=1 SV=3	1267	0.999801	37.0057	3.04789e-05	81.449	1;2	S	VSPPAPGS(1)APET(1)PEDK	VS(-37)PPAPGS(37)APET(59)PEDK	8	2	0.39961	4121	1741			119330.0		50819.0	249090.0	92714.0			131180.0	79766.0		117450.0		58281.0	89563.0	127988.25	95248.0	1.0722210527619214	1.34373687636486	-	0.4441544632664
Q9H307	PNN	sp|Q9H307|PININ_HUMAN Pinin OS=Homo sapiens OX=9606 GN=PNN PE=1 SV=5	66	0.999994	52.0666	1.52476e-09	147.72	1	S	GFS(1)DSGGGPPAK	GFS(52)DS(-52)GGGPPAK	3	2	0.04269	8399	3267	265730.0	254690.0	144890.0	78755.0	226430.0	219520.0	262340.0	164030.0	171240.0	132500.0	83982.0	139500.0	105040.0	193480.0	226590.0	152150.0	202048.125	150560.25	0.8037242332386808	1.3419752225438	-	0.0949300270516441
Q9NYF8	BCLAF1	sp|Q9NYF8|BCLF1_HUMAN Bcl-2-associated transcription factor 1 OS=Homo sapiens OX=9606 GN=BCLAF1 PE=1 SV=2	658	1.0	72.7624	2.35247e-21	211.84	1	S	IDIS(1)PSTLR	IDIS(73)PS(-73)T(-95)LR	4	2	-0.58145	8937	3490	2940100.0	1982700.0	2611500.0	1921600.0	2883100.0	3426700.0	3746500.0	3885300.0	1425500.0	1725100.0	2717700.0	2490200.0	2814400.0	1738800.0	2200800.0	2329800.0	2924687.5	2180287.5	0.8033266009266959	1.34142286281052	-	0.0340475496506648
Q9UQ35	SRRM2	sp|Q9UQ35|SRRM2_HUMAN Serine/arginine repetitive matrix protein 2 OS=Homo sapiens OX=9606 GN=SRRM2 PE=1 SV=2	876	0.999933	41.7583	2.1284400000000002e-44	233.7	1	S	SCFESS(1)PDPELK	S(-150)CFES(-42)S(42)PDPELK	6	2	-0.61625	9738	3729	868130.0	487860.0	796390.0	595240.0	580050.0	1080600.0	1233900.0	1042400.0	433670.0	467510.0	1039500.0	881780.0	614510.0	484060.0	562970.0	534690.0	835571.25	627336.25	0.6023837542323783	1.33193522612475	-	0.111014742910071
P08559;P29803	PDHA1	sp|P08559|ODPA_HUMAN Pyruvate dehydrogenase E1 component subunit alpha, somatic form, mitochondrial OS=Homo sapiens OX=9606 GN=PDHA1 PE=1 SV=3;sp|P29803|ODPAT_HUMAN Pyruvate dehydrogenase E1 component subunit alpha, testis-specific form, mitochondrial OS=H	293;291	0.999705	35.3005	8.13354e-22	190.87	1	S	YHGHS(1)MSDPGVSYR	Y(-100)HGHS(35)MS(-35)DPGVS(-140)Y(-160)R	5	3	1.1258	1601	680	484140.0	535480.0	221040.0			186680.0	521690.0	342670.0	170510.0	381170.0	398970.0	494730.0	255360.0	93877.0	257180.0	243680.0	381950.0	286934.625	1.1085333143681548	1.33113945380415	-	0.235664370528493
P47712	PLA2G4A	sp|P47712|PA24A_HUMAN Cytosolic phospholipase A2 OS=Homo sapiens OX=9606 GN=PLA2G4A PE=1 SV=2	729	1.0	71.9768	4.47202e-24	221.56	1	S	CSVS(1)LSNVEAR	CS(-72)VS(72)LS(-75)NVEAR	4	2	-0.24469	2766	1203	128720.0	93935.0	279230.0		239280.0	206020.0	148740.0	231480.0	67431.0	124820.0	199180.0	212400.0	170230.0	99392.0	139120.0	127850.0	189629.285714286	142552.875	1.2684845796465345	1.33023824117392	-	0.141746658800839
Q96B18	DACT3	sp|Q96B18|DACT3_HUMAN Dapper homolog 3 OS=Homo sapiens OX=9606 GN=DACT3 PE=1 SV=2	165	0.999998	57.2768	1.84789e-07	129.53	1	S	S(1)LGDASPSAPEVVGAR	S(57)LGDAS(-57)PS(-67)APEVVGAR	1	2	-0.68533	7344	2877			54729.0	40790.0	95550.0	122680.0	99571.0		29868.0	67650.0	56362.0	44020.0	97967.0	58803.0	89528.0	53271.0	82664.0	62183.625	Na	1.32935318582665	-	0.213546534528722
Q8N6T7	SIRT6	sp|Q8N6T7|SIR6_HUMAN NAD-dependent protein deacetylase sirtuin-6 OS=Homo sapiens OX=9606 GN=SIRT6 PE=1 SV=2	303	0.992354	21.1321	3.67825e-05	105.94	1	S	LEPKEES(0.992)PT(0.008)R	LEPKEES(21)PT(-21)R	7	2	0.16532	6605	2586	99875.0	79622.0	110830.0		55125.0			132030.0		46450.0	59219.0	72290.0	66708.0	114560.0			95496.4	71845.4	Na	1.32919296155356	-	0.213555523476316
Q9UQ35	SRRM2	sp|Q9UQ35|SRRM2_HUMAN Serine/arginine repetitive matrix protein 2 OS=Homo sapiens OX=9606 GN=SRRM2 PE=1 SV=2	983	1.0	104.394	0.0110861	104.39	1	T	VKPET(1)PPR	VKPET(100)PPR	5	2	0.13216	11941	3729	980880.0	675540.0			651610.0			1410600.0	60440.0		773990.0	654190.0	917850.0	744090.0	816810.0	929230.0	929657.5	699514.285714286	0.6023837542323783	1.32900430911245	-	0.277448323553501
Q9H1E3	NUCKS1	sp|Q9H1E3|NUCKS_HUMAN Nuclear ubiquitous casein and cyclin-dependent kinase substrate 1 OS=Homo sapiens OX=9606 GN=NUCKS1 PE=1 SV=1	181	0.999856	38.4603	6.25337e-06	108.24	1	S	ATVTPS(1)PVKGK	AT(-57)VT(-38)PS(38)PVKGK	6	2	1.5677	8360	3246	141650.0	114760.0	132010.0		65374.0	123340.0		140440.0	36993.0	81913.0	134420.0	64847.0	120820.0		67423.0	124000.0	119595.666666667	90059.4285714286	Na	1.32796386301532	-	0.138464364348169
Q0ZGT2	NEXN	sp|Q0ZGT2|NEXN_HUMAN Nexilin OS=Homo sapiens OX=9606 GN=NEXN PE=1 SV=1	365	1.0	76.8976	1.75299e-32	212.78	1	S	TIS(1)QEFLTPGK	T(-77)IS(77)QEFLT(-130)PGK	3	2	-0.48322	3825	1645	1319600.0	971810.0	1988300.0	717220.0	1014300.0	2356000.0	2300100.0	1951500.0	465730.0	1065600.0	1400300.0	1200300.0	1450600.0	964800.0	1713400.0	1255100.0	1577353.75	1189478.75	0.9354065511547088	1.32608821300927	-	0.164169935581087
Q13595	TRA2A	sp|Q13595|TRA2A_HUMAN Transformer-2 protein homolog alpha OS=Homo sapiens OX=9606 GN=TRA2A PE=1 SV=1	2	1.0	108.244	5.30834e-12	142.51	1	S	S(1)DVEENNFEGR	S(110)DVEENNFEGR	1	2	-0.89266	4193	1764	236790.0	175450.0	221360.0	145600.0	183720.0	354110.0	393990.0	370010.0	104280.0	121460.0	170680.0	137590.0	262910.0	195650.0	293440.0	283430.0	260128.75	196180.0	0.5669987598104984	1.32596977265776	-	0.16489077607118
Q9P0B6	CCDC167	sp|Q9P0B6|CC167_HUMAN Coiled-coil domain-containing protein 167 OS=Homo sapiens OX=9606 GN=CCDC167 PE=1 SV=2	42	1.0	49.9604	0.00495472	74.486	1	S	ELS(1)PEAR	ELS(50)PEAR	3	2	0.0071798	9011	3521	27237.0	23094.0	37904.0		28835.0						14599.0	24999.0	27643.0	27668.0	18816.0	18755.0	29267.5	22080.0	Na	1.32552083333333	-	0.0892674451645503
Q9Y3X0	CCDC9	sp|Q9Y3X0|CCDC9_HUMAN Coiled-coil domain-containing protein 9 OS=Homo sapiens OX=9606 GN=CCDC9 PE=1 SV=1	386	0.931537	12.9096	7.89339e-38	170.19	1	S	EGAASPAPETPQPT(0.048)S(0.932)PET(0.018)S(0.003)PK	EGAAS(-120)PAPET(-60)PQPT(-13)S(13)PET(-17)S(-25)PK	15	2	-0.96487	9943	3796	563360.0	733390.0	354520.0		360340.0	607550.0	500620.0	661120.0	320080.0	586910.0	242140.0	287270.0	488810.0			522540.0	540128.571428571	407958.333333333	Na	1.32397974816522	-	0.126315183391047
Q13185	CBX3	sp|Q13185|CBX3_HUMAN Chromobox protein homolog 3 OS=Homo sapiens OX=9606 GN=CBX3 PE=1 SV=4	95	0.999937	43.4352	9.45801e-29	202.58	1	S	SLS(1)DSESDDSK	S(-43)LS(43)DS(-47)ES(-87)DDS(-120)K	3	2	0.78827	3990	1703	551940.0	693750.0	470920.0					1004400.0		388600.0	311300.0	392950.0		619310.0	713490.0	659990.0	680252.5	514273.333333333	1.0912057479278023	1.32274503830648	-	0.227228881992673
Q13615	MTMR3	sp|Q13615|MTMR3_HUMAN Myotubularin-related protein 3 OS=Homo sapiens OX=9606 GN=MTMR3 PE=1 SV=3	633	0.999991	50.3839	4.09541e-05	146.58	1	S	RCS(1)DPSLNEK	RCS(50)DPS(-50)LNEK	3	2	-0.50207	4203	1770	246590.0	156030.0	268850.0		178350.0	66124.0		372300.0	23182.0	120320.0	173890.0	152860.0	263440.0	127120.0	261470.0	177280.0	214707.333333333	162445.25	Na	1.32172121581476	-	0.306465736590324
Q9P107	GMIP	sp|Q9P107|GMIP_HUMAN GEM-interacting protein OS=Homo sapiens OX=9606 GN=GMIP PE=1 SV=2	234	0.988609	19.3885	6.18942e-13	132.61	1	S	S(0.011)QGS(0.989)PEDSAPQASPGPSK	S(-19)QGS(19)PEDS(-50)APQAS(-92)PGPS(-120)K	4	2	-1.7135	9038	3531	35861.0	21906.0	20927.0			27565.0		44214.0		19514.0	9148.0	10313.0	49063.0	10992.0		37590.0	30094.6	22770.0	Na	1.32167764602547	-	0.413447470607635
Q96S94	CCNL2	sp|Q96S94|CCNL2_HUMAN Cyclin-L2 OS=Homo sapiens OX=9606 GN=CCNL2 PE=1 SV=1	348	0.996713	24.9656	5.12358e-05	115.05	1	S	GSKPS(0.997)PLS(0.003)VK	GS(-40)KPS(25)PLS(-25)VK	5	2	1.6912	7767	3029	154120.0					127700.0	209430.0	130080.0		94528.0		104880.0	131060.0	119470.0		138060.0	155332.5	117599.6	Na	1.32085908455471	-	0.0876654825950741
Q0ZGT2	NEXN	sp|Q0ZGT2|NEXN_HUMAN Nexilin OS=Homo sapiens OX=9606 GN=NEXN PE=1 SV=1	80	1.0	171.16	2.9207e-220	339.47	1	S	EMLAS(1)DDEEDVSSKVEK	EMLAS(170)DDEEDVS(-170)S(-180)KVEK	5	2	0.30355	3820	1645	907030.0	1301800.0	1081500.0	387470.0	818620.0	2170900.0	1769600.0	1526500.0	343460.0	981740.0	914160.0	1148900.0	1375500.0	701330.0	1132800.0	959230.0	1245427.5	944640.0	0.9354065511547088	1.31841495172764	-	0.211769448007994
Q6PID6	TTC33	sp|Q6PID6|TTC33_HUMAN Tetratricopeptide repeat protein 33 OS=Homo sapiens OX=9606 GN=TTC33 PE=1 SV=2	197	0.999994	52.1463	9.28778e-21	159.75	1	S	SEAPAEVTHFS(1)PK	S(-130)EAPAEVT(-52)HFS(52)PK	11	2	1.3926	5665	2243	92727.0	100520.0	120470.0	49801.0	73021.0	132500.0	107800.0	164950.0	31174.0	73256.0	69749.0	72518.0	108210.0	78738.0	101690.0	104410.0	105223.625	79968.125	Na	1.31581958436565	-	0.12341626321027
P52701	MSH6	sp|P52701|MSH6_HUMAN DNA mismatch repair protein Msh6 OS=Homo sapiens OX=9606 GN=MSH6 PE=1 SV=2	227	1.0	86.5339	1.68382e-10	112.95	1	S	SEEDNEIES(1)EEEVQPK	S(-87)EEDNEIES(87)EEEVQPK	9	2	-0.044211	3022	1315	20163.0		33858.0	18065.0		58623.0	61441.0	33410.0		7806.1	25752.0		28945.0	26298.0	39083.0	43562.0	37593.3333333333	28574.35	Na	1.31563214328002	-	0.347131248503048
Q15276	RABEP1	sp|Q15276|RABE1_HUMAN Rab GTPase-binding effector protein 1 OS=Homo sapiens OX=9606 GN=RABEP1 PE=1 SV=2	407	0.992645	21.3025	5.63384e-16	160.81	1	S	AQS(0.993)T(0.007)DSLGTSGSLQSK	AQS(21)T(-21)DS(-68)LGT(-110)S(-130)GS(-130)LQS(-140)K	3	2	-0.35757	4623	1904	70722.0	50147.0	52686.0	15024.0	37717.0	80957.0	76618.0	81185.0	24982.0	53365.0	59744.0	50363.0	76526.0	12835.0	38967.0	36827.0	58132.0	44201.125	1.119902544234533	1.31517014555625	-	0.225649017742013
Q14195	DPYSL3	sp|Q14195|DPYL3_HUMAN Dihydropyrimidinase-related protein 3 OS=Homo sapiens OX=9606 GN=DPYSL3 PE=1 SV=1	522	0.999897	39.8809	1.5113e-06	145.95	1	S	GS(1)PTRPNPPVR	GS(40)PT(-40)RPNPPVR	2	2	2.1282	4357	1812	17852000.0	24910000.0	19394000.0	10410000.0	14867000.0	23665000.0	2167700.0	21629000.0	10818000.0	17255000.0	7293100.0	9379000.0	11710000.0	13155000.0	17853000.0	15156000.0	16861837.5	12827387.5	1.259822964413065	1.31451844734557	-	0.198758765046498
P05023	ATP1A1	sp|P05023|AT1A1_HUMAN Sodium/potassium-transporting ATPase subunit alpha-1 OS=Homo sapiens OX=9606 GN=ATP1A1 PE=1 SV=1	16	1.0	98.7303	1.77029e-06	113.66	1	S	DKYEPAAVS(1)EQGDKK	DKY(-99)EPAAVS(99)EQGDKK	9	3	1.2454	1498	608	93553.0		78113.0	11336.0	69658.0	119720.0		111810.0	57277.0	50356.0		77023.0	86921.0			35552.0	80698.3333333333	61425.8	0.7784404775953985	1.31375307009975	-	0.347943821692079
Q9NQG6	MIEF1	sp|Q9NQG6|MID51_HUMAN Mitochondrial dynamics protein MID51 OS=Homo sapiens OX=9606 GN=MIEF1 PE=1 SV=1	59	0.981899	17.9115	1.06919e-05	112.7	1;2	S	AISAPT(0.002)S(0.982)PT(0.016)R	AIS(-75)APT(-26)S(18)PT(-18)R	7	2	0.23679	8754	3397		189870.0	131880.0	25366.0	137520.0	157280.0	145050.0	206670.0			16865.0	153410.0	10528.0	162930.0	158630.0	146280.0	141948.0	108107.166666667	Na	1.3130304343067	-	0.373798752661499
Q9HBL0	TNS1	sp|Q9HBL0|TENS1_HUMAN Tensin-1 OS=Homo sapiens OX=9606 GN=TNS1 PE=1 SV=2	764	0.999417	32.4072	1.78115e-09	128.11	1	S	S(0.999)GYIPS(0.001)GHSLGTPEPAPR	S(32)GY(-51)IPS(-32)GHS(-57)LGT(-100)PEPAPR	1	3	-0.057518	8632	3347	585050.0	596950.0	826180.0	135940.0	602240.0	399310.0		343400.0	385610.0	474550.0	429900.0	297020.0	463150.0			232020.0	498438.571428571	380375.0	0.4227843812313061	1.31038730576029	-	0.257815644292883
O43933	PEX1	sp|O43933|PEX1_HUMAN Peroxisome biogenesis factor 1 OS=Homo sapiens OX=9606 GN=PEX1 PE=1 SV=1	1181	0.989718	19.8346	7.23162e-06	97.681	1	S	T(0.01)AS(0.99)QEGCQELTQEQR	T(-20)AS(20)QEGCQELT(-61)QEQR	3	2	-0.47474	660	264	48189.0	39609.0	27657.0		32938.0	57082.0		61362.0	27372.0		23304.0	30617.0	42837.0	37881.0	50851.0	24713.0	44472.8333333333	33939.2857142857	Na	1.3103644463152	-	0.136785987812584
Q86VM9	ZC3H18	sp|Q86VM9|ZCH18_HUMAN Zinc finger CCCH domain-containing protein 18 OS=Homo sapiens OX=9606 GN=ZC3H18 PE=1 SV=2	83	0.999986	48.6047	8.57337e-05	97.268	1	S	SQDQDS(1)EVNELSR	S(-66)QDQDS(49)EVNELS(-49)R	6	2	-0.92561	6147	2429	19297.0	29156.0			9624.5	52518.0	31795.0	37423.0	10070.0			23041.0	36622.0	9181.9		35703.0	29968.9166666667	22923.58	Na	1.30734015658404	-	0.43202772603882
P16401	H1-5	sp|P16401|H15_HUMAN Histone H1.5 OS=Homo sapiens OX=9606 GN=H1-5 PE=1 SV=3	18	1.0	120.743	1.06927e-103	269.63	1	S	SETAPAETATPAPVEKS(1)PAK	S(-240)ET(-220)APAET(-140)AT(-120)PAPVEKS(120)PAK	17	2	0.57988	1875	835	1462800.0	660680.0	741980.0	468340.0	785810.0	1024000.0	2686700.0	2068200.0	421030.0	846150.0	1244500.0	1135500.0	1534200.0	611380.0	589280.0	1197500.0	1237313.75	947442.5	0.6792633283679964	1.3059512846426	-	0.362900866965273
Q15751	HERC1	sp|Q15751|HERC1_HUMAN Probable E3 ubiquitin-protein ligase HERC1 OS=Homo sapiens OX=9606 GN=HERC1 PE=1 SV=2	1491	0.998073	28.5933	0.000591035	74.849	1	S	S(0.001)ES(0.998)LT(0.001)AESR	S(-29)ES(29)LT(-33)AES(-54)R	3	2	1.2258	4714	1944	24243.0	21902.0	36950.0					43368.0	15080.0	21789.0	16939.0	28537.0	40883.0		22195.0		31615.75	24237.1666666667	Na	1.30443258631716	-	0.274074262123913
Q96E09	PABIR1	sp|Q96E09|PBIR1_HUMAN PPP2R1A-PPP2R2A-interacting phosphatase regulator 1 OS=Homo sapiens OX=9606 GN=PABIR1 PE=1 SV=1	147	0.953764	13.659	7.19856e-05	97.175	1	S	IDFIPVS(0.005)PAPS(0.954)PT(0.041)R	IDFIPVS(-23)PAPS(14)PT(-14)R	11	2	0.16731	7418	2899	77708.0	64238.0	78112.0			98956.0	66827.0	115800.0		44224.0			139360.0	26386.0	46537.0		83606.8333333333	64126.75	Na	1.30377468581104	-	0.413279740867606
P21333	FLNA	sp|P21333|FLNA_HUMAN Filamin-A OS=Homo sapiens OX=9606 GN=FLNA PE=1 SV=4	2339	0.98866	19.7175	0.000152314	80.815	1	S	LTVS(0.011)S(0.989)LQES(0.001)GLK	LT(-50)VS(-20)S(20)LQES(-31)GLK	5	2	-0.47031	2064	914	11410.0		15321.0			45873.0		20101.0	13510.0	27395.0		14447.0	18209.0		15691.0	17416.0	23176.25	17778.0	0.9743907995149176	1.30364776690291	-	0.440963547953858
Q6IQ26	DENND5A	sp|Q6IQ26|DEN5A_HUMAN DENN domain-containing protein 5A OS=Homo sapiens OX=9606 GN=DENND5A PE=1 SV=2	193	0.999973	45.7668	0.00120257	97.277	1	S	FNS(1)YDISR	FNS(46)Y(-66)DIS(-46)R	3	2	0.31458	5557	2204	64651.0		65391.0	35631.0	51124.0	112310.0	59458.0	90838.0		41553.0		40015.0	64571.0	51560.0	65233.0	52927.0	68486.1428571429	52643.1666666667	Na	1.30095028839722	-	0.186389332205597
Q96QE2	SLC2A13	sp|Q96QE2|MYCT_HUMAN Proton myo-inositol cotransporter OS=Homo sapiens OX=9606 GN=SLC2A13 PE=1 SV=3	645	0.999995	53.5838	6.65712e-05	89.636	1	S	GSNYHLSDNDAS(1)DVE	GS(-68)NY(-80)HLS(-54)DNDAS(54)DVE	12	2	0.76649	7717	3007		17812.0			12776.0	78341.0	48260.0	80831.0			47635.0	35821.0		32318.0	44502.0	23027.0	47604.0	36660.6	Na	1.29850575277	-	0.488202273542789
P08621	SNRNP70	sp|P08621|RU17_HUMAN U1 small nuclear ribonucleoprotein 70 kDa OS=Homo sapiens OX=9606 GN=SNRNP70 PE=1 SV=2	226	1.0	117.431	3.00247e-07	164.22	1	S	YDERPGPS(1)PLPHR	Y(-120)DERPGPS(120)PLPHR	8	3	0.10589	1606	685	1173600.0	658110.0	1345800.0	428190.0	1001400.0	1310900.0	1486300.0	1303800.0	522320.0	583470.0	914550.0	976980.0	1318300.0	415590.0	1090000.0	904160.0	1088512.5	840671.25	0.8809393773894046	1.29481351955357	-	0.167486134265267
O94921	CDK14	sp|O94921|CDK14_HUMAN Cyclin-dependent kinase 14 OS=Homo sapiens OX=9606 GN=CDK14 PE=1 SV=3	134	1.0	78.2994	0.000309651	117.45	1	S	ADS(1)YEKLEK	ADS(78)Y(-78)EKLEK	3	2	0.81759	1082	430	157090.0	121220.0	124750.0		88935.0	209720.0	239390.0	178250.0	63835.0	121940.0	106290.0	67747.0	220300.0	102890.0	165090.0	145370.0	159907.857142857	124182.75	Na	1.28768172022972	-	0.211584392348079
Q05655	PRKCD	sp|Q05655|KPCD_HUMAN Protein kinase C delta type OS=Homo sapiens OX=9606 GN=PRKCD PE=1 SV=2	645	0.995249	23.2129	0.00270722	125.17	1	S	ARLS(0.995)YS(0.005)DK	ARLS(23)Y(-60)S(-23)DK	4	2	0.77705	3570	1591		519020.0	1449800.0		769240.0	1505100.0			682040.0	616880.0	907570.0	570500.0				1343900.0	1060790.0	824178.0	1.1614485531799197	1.28708846875311	-	0.409485735966127
Q05519	SRSF11	sp|Q05519|SRS11_HUMAN Serine/arginine-rich splicing factor 11 OS=Homo sapiens OX=9606 GN=SRSF11 PE=1 SV=1	207	0.999207	31.0053	2.24106e-10	148.22	1	S	LNHVAAGLVS(0.999)PS(0.001)LK	LNHVAAGLVS(31)PS(-31)LK	10	2	0.75557	3568	1590	157900.0	146820.0	62177.0		52979.0	84008.0	97932.0	122660.0	104310.0	154030.0	39709.0	62485.0	65138.0	73092.0	98562.0	46546.0	103496.571428571	80484.0	1.1670669528082445	1.28592728279623	-	0.272867638627222
Q5XPI4	RNF123	sp|Q5XPI4|RN123_HUMAN E3 ubiquitin-protein ligase RNF123 OS=Homo sapiens OX=9606 GN=RNF123 PE=1 SV=1	675	0.943758	14.7177	3.51904e-05	95.138	1	S	PGWLS(0.032)S(0.944)PT(0.024)LGR	PGWLS(-15)S(15)PT(-16)LGR	6	2	-1.677	5379	2158	39390.0	28858.0	54497.0		32786.0	57058.0	50314.0		15454.0	41725.0	42037.0	25047.0	57312.0			23426.0	43817.1666666667	34166.8333333333	0.5254362942609181	1.2824474026956	-	0.253156940194807
Q9UQ35	SRRM2	sp|Q9UQ35|SRRM2_HUMAN Serine/arginine repetitive matrix protein 2 OS=Homo sapiens OX=9606 GN=SRRM2 PE=1 SV=2	1463	0.993372	21.7724	1.90945e-17	202.72	1	S	HSLSGS(0.007)S(0.993)PGMK	HS(-83)LS(-46)GS(-22)S(22)PGMK	7	2	-0.10303	9705	3729	256210.0	143700.0		64467.0	99783.0	279920.0		294720.0		96467.0	183280.0	140570.0	186960.0	7053.8	243980.0	178430.0	189800.0	148105.828571429	0.6023837542323783	1.28151607422029	-	0.411969509134198
P46379	BAG6	sp|P46379|BAG6_HUMAN Large proline-rich protein BAG6 OS=Homo sapiens OX=9606 GN=BAG6 PE=1 SV=2	973	1.0	111.313	1.17875e-53	244.6	1;2	S	ENAS(1)PAPGTTAEEAMSR	ENAS(110)PAPGT(-110)T(-150)AEEAMS(-210)R	4	2	0.076732	2698	1190	186020.0	171260.0	222810.0	69027.0	110130.0	302390.0	257700.0	297040.0	38776.0	135560.0	140060.0	109990.0	245140.0	154670.0	210220.0	227120.0	202047.125	157692.0	1.210395799435745	1.2812769512721	-	0.266965214442786
Q96GS4	BORCS6	sp|Q96GS4|BORC6_HUMAN BLOC-1-related complex subunit 6 OS=Homo sapiens OX=9606 GN=BORCS6 PE=1 SV=2	168	0.999832	37.7562	2.08514e-50	180.38	1	S	S(1)LDGLSEACGGAGSSGSAESGAGGGR	S(38)LDGLS(-38)EACGGAGS(-160)S(-170)GS(-170)AES(-180)GAGGGR	1	2	-1.3165	7470	2923	37283.0	46245.0			50674.0	137430.0	128040.0	152330.0			44027.0	64105.0	117920.0		43469.0	89917.0	92000.3333333333	71887.6	Na	1.27978028663265	-	0.475235224906216
Q6NYC8	PPP1R18	sp|Q6NYC8|PPR18_HUMAN Phostensin OS=Homo sapiens OX=9606 GN=PPP1R18 PE=1 SV=1	145	1.0	55.2348	0.0133349	87.895	1	S	EERLS(1)PR	EERLS(55)PR	5	2	0.80168	5599	2218	283650.0	393250.0	423730.0	146470.0	383890.0			321700.0		238580.0	250480.0	175840.0	353840.0				325448.333333333	254685.0	0.9788702355199416	1.2778464901087	-	0.267830304180052
Q15796	SMAD2	sp|Q15796|SMAD2_HUMAN Mothers against decapentaplegic homolog 2 OS=Homo sapiens OX=9606 GN=SMAD2 PE=1 SV=1	8	0.999984	50.9754	5.86693e-05	76.563	1	T	SSILPFT(1)PPVVK	S(-51)S(-51)ILPFT(51)PPVVK	7	2	0.1848	11125	1952	323090.0	178120.0	331850.0	87603.0		162010.0	209000.0	223880.0	107020.0		256090.0			133520.0		181130.0	216507.571428571	169440.0	1.0588847041597298	1.27778311749629	-	0.376588842438954
Q96EP0	RNF31	sp|Q96EP0|RNF31_HUMAN E3 ubiquitin-protein ligase RNF31 OS=Homo sapiens OX=9606 GN=RNF31 PE=1 SV=1	466	1.0	65.0856	8.74864e-10	160.09	1	S	RLS(1)APLPSSCGDPEK	RLS(65)APLPS(-65)S(-87)CGDPEK	3	2	0.21467	7433	2903	210860.0	171140.0	219880.0	125700.0	204080.0	400500.0	293810.0	426770.0	103060.0	187360.0	228740.0	182060.0	292160.0	159180.0	231110.0	225290.0	256592.5	201120.0	Na	1.27581791964996	-	0.219201927605339
Q00610	CLTC	sp|Q00610|CLH1_HUMAN Clathrin heavy chain 1 OS=Homo sapiens OX=9606 GN=CLTC PE=1 SV=5	394	0.999999	60.1143	0.000159495	131.54	1	T	GILRT(1)PDTIR	GILRT(60)PDT(-60)IR	5	2	0.22116	10891	1528	653990.0		620700.0		365450.0	532820.0	693100.0	858320.0	318690.0	426110.0	420670.0	488260.0		496530.0	650700.0	610390.0	620730.0	487335.714285714	0.967320535683066	1.27372154718806	-	0.113767777605625
Q9UQ35	SRRM2	sp|Q9UQ35|SRRM2_HUMAN Serine/arginine repetitive matrix protein 2 OS=Homo sapiens OX=9606 GN=SRRM2 PE=1 SV=2	2123	0.999817	39.5626	8.76686e-07	150.44	1	S	PSMS(1)PTPLDR	PS(-40)MS(40)PT(-41)PLDR	4	2	-0.58373	9722	3729	340560.0	191750.0	278660.0	137290.0	267110.0		381010.0	306390.0	109890.0	178090.0	321870.0	226630.0	276560.0	181320.0		200510.0	271824.285714286	213552.857142857	0.6023837542323783	1.2728665368895	-	0.183287229513115
Q9UPU5	USP24	sp|Q9UPU5|UBP24_HUMAN Ubiquitin carboxyl-terminal hydrolase 24 OS=Homo sapiens OX=9606 GN=USP24 PE=1 SV=3	2047	1.0	115.459	2.77375e-17	205.26	1	S	VSDQNS(1)PVLPK	VS(-120)DQNS(120)PVLPK	6	2	0.63659	9685	3721	904560.0	744130.0	986690.0	491310.0	571240.0	1054700.0	1236200.0	1244700.0	343400.0	596890.0	623830.0	508910.0	1029000.0	739690.0	881440.0	978510.0	904191.25	712708.75	Na	1.26866865321914	-	0.166047306989778
Q8TDS4;P49019	HCAR2; HCAR3	sp|Q8TDS4|HCAR2_HUMAN Hydroxycarboxylic acid receptor 2 OS=Homo sapiens OX=9606 GN=HCAR2 PE=1 SV=1;sp|P49019|HCAR3_HUMAN Hydroxycarboxylic acid receptor 3 OS=Homo sapiens OX=9606 GN=HCAR3 PE=1 SV=3	328;328	0.997954	26.9613	1.3038e-06	133.07	1	S	ST(0.002)S(0.998)VELTGDPNK	S(-44)T(-27)S(27)VELT(-76)GDPNK	3	2	-0.83808	2817	1221	39963.0	21838.0	115790.0	21024.0	62981.0	35420.0	94553.0	70916.0		21144.0			31239.0	55052.0		74851.0	57810.625	45571.5	Na	1.26856972011016	-	0.544037912013948
Q9UKA4	AKAP11	sp|Q9UKA4|AKA11_HUMAN A-kinase anchor protein 11 OS=Homo sapiens OX=9606 GN=AKAP11 PE=1 SV=1	1242	0.998345	28.1087	2.08067e-30	208.81	1	S	S(0.002)VS(0.998)PTFLNPSDENLK	S(-28)VS(28)PT(-39)FLNPS(-160)DENLK	3	2	-0.25875	9391	3637	347800.0			141540.0		385820.0	354330.0	400980.0	139810.0			240510.0	371610.0	229160.0	274840.0	287240.0	326094.0	257195.0	Na	1.26788623418029	-	0.240123833613193
Q5JTD0	TJAP1	sp|Q5JTD0|TJAP1_HUMAN Tight junction-associated protein 1 OS=Homo sapiens OX=9606 GN=TJAP1 PE=1 SV=1	300	1.0	128.681	3.19054e-15	173.54	1	S	GS(1)PEEELPLPAFEK	GS(130)PEEELPLPAFEK	2	2	0.86957	5084	2084	159700.0	262460.0	139890.0			393020.0	360250.0	167430.0	112960.0	253330.0	241450.0	172060.0	284900.0	198880.0	140560.0	156510.0	247125.0	195081.25	Na	1.26677986736296	-	0.274988981516957
P16070	CD44	sp|P16070|CD44_HUMAN CD44 antigen OS=Homo sapiens OX=9606 GN=CD44 PE=1 SV=3	686	1.0	42.2181	6.33295e-10	139.7	1	S	LVINS(1)GNGAVEDR	LVINS(42)GNGAVEDR	5	2	-1.2152	1831	824	34584.0	26441.0	58193.0		39448.0	70863.0		89908.0	24154.0		38667.0	51438.0	66048.0	38764.0	38636.0	36500.0	53239.5	42029.5714285714	0.6695904192839998	1.2667152719004	-	0.312474000047637
Q92817	EVPL	sp|Q92817|EVPL_HUMAN Envoplakin OS=Homo sapiens OX=9606 GN=EVPL PE=1 SV=3	2025	0.999654	37.0202	0.00117751	102.55	1	S	SAS(1)PTVPR	S(-38)AS(37)PT(-37)VPR	3	2	-0.37618	7225	2820	563660.0	96022.0	832240.0		177910.0	204190.0	77304.0	913820.0	197350.0	127090.0	1085500.0	269280.0	227290.0		174310.0	182950.0	409306.571428571	323395.714285714	0.6893969436254648	1.26565242935457	-	0.652150634544106
Q13422	IKZF1	sp|Q13422|IKZF1_HUMAN DNA-binding protein Ikaros OS=Homo sapiens OX=9606 GN=IKZF1 PE=1 SV=1	445	1.0	85.5032	2.09341e-06	133.07	1	S	AASENS(1)QDALR	AAS(-86)ENS(86)QDALR	6	2	0.43863	4067	1731	58205.0	113280.0	95364.0		85311.0	122950.0		103850.0	32036.0	62999.0	55767.0	81202.0	123890.0	53389.0	68795.0	132240.0	96493.3333333333	76289.75	Na	1.26482696998395	-	0.243960125842709
Q12888	TP53BP1	sp|Q12888|TP53B_HUMAN TP53-binding protein 1 OS=Homo sapiens OX=9606 GN=TP53BP1 PE=1 SV=2	1317	0.996989	25.5302	1.0211e-24	171.26	1	S	TS(0.003)S(0.997)GTSLSAMHSSGSSGK	T(-42)S(-26)S(26)GT(-38)S(-65)LS(-100)AMHS(-140)S(-140)GS(-150)S(-150)GK	3	2	-0.50856	3908	1663	302720.0	184830.0	225000.0		225960.0	219510.0		195660.0	203260.0	167760.0			192640.0	127630.0	228310.0	150740.0	225613.333333333	178390.0	0.9653897484059116	1.26471962180242	-	0.0630962735057875
Q9UKV3	ACIN1	sp|Q9UKV3|ACINU_HUMAN Apoptotic chromatin condensation inducer in the nucleus OS=Homo sapiens OX=9606 GN=ACIN1 PE=1 SV=2	365	0.99739	25.9706	5.76538e-05	105.94	1	S	TT(0.003)S(0.997)PLEEEER	T(-41)T(-26)S(26)PLEEEER	3	2	-1.0051	9450	3650	103720.0		95760.0	63093.0		204280.0	186020.0	151020.0	47200.0	102360.0	120610.0	108770.0	119260.0			137490.0	133982.166666667	105948.333333333	0.8206501675726933	1.26459909704416	-	0.305363660586404
P12694	BCKDHA	sp|P12694|ODBA_HUMAN 2-oxoisovalerate dehydrogenase subunit alpha, mitochondrial OS=Homo sapiens OX=9606 GN=BCKDHA PE=1 SV=2	337	0.999223	31.0994	3.7507399999999996e-52	255.37	1	S	IGHHS(0.999)T(0.001)SDDSSAYR	IGHHS(31)T(-31)S(-58)DDS(-110)S(-120)AY(-150)R	5	2	1.0489	1755	766	472080.0	54290.0	98563.0		92868.0						131960.0	124940.0	163690.0	80132.0		209540.0	179450.25	142052.4	1.1684858864771204	1.2632679912483	-	0.688555452629916
Q8IVF2	AHNAK2	sp|Q8IVF2|AHNK2_HUMAN Protein AHNAK2 OS=Homo sapiens OX=9606 GN=AHNAK2 PE=1 SV=2	280	0.999852	40.2339	3.66236e-24	209.43	1	S	SHS(1)SSEAYEPR	S(-40)HS(40)S(-43)S(-65)EAY(-130)EPR	3	2	0.2091	6270	2469	198170.0	404530.0	276880.0	104910.0	267260.0	155660.0		502380.0	47226.0	216920.0	154690.0	305190.0	388570.0	234100.0		166110.0	272827.142857143	216115.142857143	1.207032914682043	1.26241566995372	-	0.416071034622275
Q14005	IL16	sp|Q14005|IL16_HUMAN Pro-interleukin-16 OS=Homo sapiens OX=9606 GN=IL16 PE=1 SV=4	922	1.0	67.1233	2.42405e-19	194.83	1	S	DPGVSES(1)PPPGR	DPGVS(-67)ES(67)PPPGR	7	2	0.053658	4268	1789	328980.0	641590.0	479620.0	274360.0	439530.0	769610.0		691900.0	124080.0	251060.0	437460.0	207800.0	534940.0	336310.0	399810.0	993570.0	517941.428571429	410628.75	0.947636903856308	1.26133746984698	-	0.394885632010038
Q00722	PLCB2	sp|Q00722|PLCB2_HUMAN 1-phosphatidylinositol 4,5-bisphosphate phosphodiesterase beta-2 OS=Homo sapiens OX=9606 GN=PLCB2 PE=1 SV=2	958	0.980652	17.0488	1.50073e-05	105.19	1	S	S(0.981)LPREES(0.019)AGAAPGEGPEGVDGR	S(17)LPREES(-17)AGAAPGEGPEGVDGR	1	3	-1.5398	3360	1530		120930.0	205790.0	90372.0	164160.0	228020.0	136270.0	212780.0		72716.0	99237.0	104430.0	151570.0	108290.0		251140.0	165474.571428571	131230.5	Na	1.26094598000138	-	0.309668228957561
P42356	PI4KA	sp|P42356|PI4KA_HUMAN Phosphatidylinositol 4-kinase alpha OS=Homo sapiens OX=9606 GN=PI4KA PE=1 SV=4	257	0.976447	17.5301	7.84751e-06	144.16	1	S	T(0.006)S(0.017)S(0.976)VSSISQVSPER	T(-22)S(-18)S(18)VS(-40)S(-64)IS(-120)QVS(-140)PER	3	2	-0.96673	2622	1163	35385.0	34070.0	48283.0		31983.0				23018.0	58427.0	23019.0		37334.0	20028.0		16787.0	37430.25	29768.8333333333	0.8284103345494888	1.25736368573396	-	0.395157031560458
P62995	TRA2B	sp|P62995|TRA2B_HUMAN Transformer-2 protein homolog beta OS=Homo sapiens OX=9606 GN=TRA2B PE=1 SV=1	14	1.0	106.279	1.13941e-21	159.83	1;2	S	SDSGEQNYGERES(1)R	S(-120)DS(-110)GEQNY(-110)GERES(110)R	13	2	0.25978	3219	1454	324840.0	211460.0	263220.0		206530.0	665300.0		390540.0		139860.0		228080.0	424250.0	170300.0	335400.0	343790.0	343648.333333333	273613.333333333	0.5501982429586734	1.25596340334292	-	0.422984066932594
Q8WYA6	CTNNBL1	sp|Q8WYA6|CTBL1_HUMAN Beta-catenin-like protein 1 OS=Homo sapiens OX=9606 GN=CTNNBL1 PE=1 SV=1	545	1.0	112.025	2.11284e-10	130.12	1	S	EYAENIGDGRS(1)PEFR	EY(-110)AENIGDGRS(110)PEFR	11	3	0.291	7061	2760	94539.0		89990.0			168660.0	153850.0	153560.0	63449.0	74558.0	91307.0		146220.0	107980.0	148080.0		132119.8	105265.666666667	0.9162161570618748	1.25510818658822	-	0.25283608713752
O15258	RER1	sp|O15258|RER1_HUMAN Protein RER1 OS=Homo sapiens OX=9606 GN=RER1 PE=1 SV=1	95	0.998393	28.0385	1.40131e-07	85.081	1	S	VDPSLMEDS(0.998)DDGPS(0.002)LPTK	VDPS(-45)LMEDS(28)DDGPS(-28)LPT(-53)K	9	2	0.94808	483	195		75285.0	69720.0		25676.0		116380.0	71321.0	23893.0		52765.0	69013.0	109100.0	49582.0	47779.0	49280.0	71676.4	57344.5714285714	0.991702621971457	1.24992476557751	-	0.415513950055567
P27816	MAP4	sp|P27816|MAP4_HUMAN Microtubule-associated protein 4 OS=Homo sapiens OX=9606 GN=MAP4 PE=1 SV=3	1151	0.956614	13.4339	1.33681e-07	146.37	1	S	EAQTLDSQIQET(0.043)S(0.957)I	EAQT(-120)LDS(-95)QIQET(-13)S(13)I	13	2	-0.21941	2238	1003	12513.0	24322.0	11326.0		20023.0	37914.0	34955.0	13727.0	12825.0	22202.0	12239.0		33009.0			8305.7	22111.4285714286	17716.14	0.7777755502987049	1.24809515907125	-	0.490384169518339
Q9UPN3	MACF1	sp|Q9UPN3|MACF1_HUMAN Microtubule-actin cross-linking factor 1, isoforms 1/2/3/5 OS=Homo sapiens OX=9606 GN=MACF1 PE=1 SV=4	4521	1.0	59.6705	5.60359e-13	139.7	1	S	AFLAELEQNS(1)PK	AFLAELEQNS(60)PK	10	2	-0.86258	9615	3709	28799.0	14590.0	11927.0			25906.0	59705.0	35347.0	21545.0	24238.0	35358.0	22919.0	32882.0	14055.0	25126.0	12254.0	29379.0	23547.125	0.4345301005346925	1.24766823975326	-	0.412650122474142
Q8IWT3	CUL9	sp|Q8IWT3|CUL9_HUMAN Cullin-9 OS=Homo sapiens OX=9606 GN=CUL9 PE=1 SV=2	2436	0.999887	39.4707	1.19546e-06	105.19	1	S	VGLQS(1)PSVEAWEAK	VGLQS(39)PS(-39)VEAWEAK	5	2	-0.33429	6309	2484		21410.0	26931.0		17547.0	26452.0	22097.0	33071.0	5168.4	25263.0	18553.0	19338.0	28777.0	20612.0		20550.0	24584.6666666667	19751.6285714286	Na	1.24469061261253	-	0.212692071759841
P35749	MYH11	sp|P35749|MYH11_HUMAN Myosin-11 OS=Homo sapiens OX=9606 GN=MYH11 PE=1 SV=3	1954	1.0	99.3059	5.09833e-146	339.47	1	S	VIENADGS(1)EEETDTR	VIENADGS(99)EEET(-99)DT(-120)R	8	2	1.6476	2509	1104	1316300.0	2253500.0	1907200.0	960170.0	1135100.0	2810400.0	400020.0	2083600.0	864580.0	1273400.0	279570.0	2057800.0	1861000.0	294760.0	2381400.0	1325500.0	1608286.25	1292251.25	1.1459795934001034	1.24456157422947	-	0.435196128591247
Q8N2M8	CLASRP	sp|Q8N2M8|CLASR_HUMAN CLK4-associating serine/arginine rich protein OS=Homo sapiens OX=9606 GN=CLASRP PE=1 SV=4	285	0.999999	60.6293	0.000437286	88.24	1	S	KIS(1)PPSYAR	KIS(61)PPS(-61)Y(-74)AR	3	2	0.93207	6481	2541	335660.0	27934.0			225280.0	327380.0	453200.0	395210.0	156520.0	117080.0	255210.0	210910.0	315180.0	254860.0	333650.0	247780.0	294110.666666667	236398.75	Na	1.24412953396186	-	0.360655326161034
Q05682	CALD1	sp|Q05682|CALD1_HUMAN Caldesmon OS=Homo sapiens OX=9606 GN=CALD1 PE=1 SV=3	643	0.999158	30.741	0.000242149	141.44	1	S	GS(0.001)S(0.999)LKIEER	GS(-31)S(31)LKIEER	3	2	0.24153	3579	1592	786820.0	459970.0	333110.0	152490.0	424940.0	691450.0	471220.0	486670.0			392090.0	301740.0	700600.0			137320.0	475833.75	382937.5	0.9635649663137632	1.24258854251673	-	0.485655782121452
Q8WVM8	SCFD1	sp|Q8WVM8|SCFD1_HUMAN Sec1 family domain-containing protein 1 OS=Homo sapiens OX=9606 GN=SCFD1 PE=1 SV=4	303	0.999995	53.092	3.39882e-25	166.29	1	S	VNLEESSGVENS(1)PAGARPK	VNLEES(-68)S(-53)GVENS(53)PAGARPK	12	3	1.5204	6969	2735	77721.0	76393.0	81411.0			111350.0	78639.0	125000.0	86063.0	83492.0	51698.0	70435.0	100430.0	63330.0	75944.0	59539.0	91752.3333333333	73866.375	1.146026107341792	1.24213938119115	-	0.0937224172282814
P21333	FLNA	sp|P21333|FLNA_HUMAN Filamin-A OS=Homo sapiens OX=9606 GN=FLNA PE=1 SV=4	1734	1.0	78.9813	1.28641e-87	234.24	1	S	FGGEHVPNS(1)PFQVTALAGDQPSVQPPLR	FGGEHVPNS(79)PFQVT(-79)ALAGDQPS(-210)VQPPLR	9	3	-0.34172	2054	914	199720.0	802910.0	56755.0				73838.0		177130.0	491400.0	80004.0	232180.0	266300.0	122550.0			283305.75	228260.666666667	0.9743907995149176	1.24115010324454	-	0.736367353493552
Q9NQ55	PPAN	sp|Q9NQ55|SSF1_HUMAN Suppressor of SWI4 1 homolog OS=Homo sapiens OX=9606 GN=PPAN PE=2 SV=1	359	1.0	139.246	1.74043e-64	246.85	1	S	VGGS(1)DEEASGIPSR	VGGS(140)DEEAS(-140)GIPS(-200)R	4	2	-1.1517	8730	3387	398130.0		266910.0	184000.0		418060.0	652720.0	406820.0		214850.0	392120.0	384880.0	365250.0	231690.0	286020.0		387773.333333333	312468.333333333	Na	1.24100042137603	-	0.325092110243173
Q9UQ35	SRRM2	sp|Q9UQ35|SRRM2_HUMAN Serine/arginine repetitive matrix protein 2 OS=Homo sapiens OX=9606 GN=SRRM2 PE=1 SV=2	1387	0.99999	50.483	3.90346e-42	206.73	1;2	S	SSGHSSSELS(1)PDAVEK	S(-110)S(-110)GHS(-77)S(-62)S(-50)ELS(50)PDAVEK	10	2	0.73338	9774	3729	256130.0	167810.0	219020.0	57389.0		251630.0	334040.0	333980.0	109340.0	184830.0	206120.0	196360.0		156090.0	231290.0	221390.0	231428.428571429	186488.571428571	0.6023837542323783	1.24097914847329	-	0.283003201286335
Q9UP95	SLC12A4	sp|Q9UP95|S12A4_HUMAN Solute carrier family 12 member 4 OS=Homo sapiens OX=9606 GN=SLC12A4 PE=1 SV=2	967	0.999943	44.855	2.5247500000000004e-18	129.03	1	S	LESLYS(1)DEEDESAVGADK	LES(-46)LY(-45)S(45)DEEDES(-63)AVGADK	6	2	0.2755	9613	3708	126000.0	75374.0	147290.0	54562.0		238460.0	288320.0	189330.0	85233.0	119150.0	162050.0	142740.0	170370.0	110750.0	137340.0	103510.0	159905.142857143	128892.875	0.8342971195480275	1.24060498190566	-	0.347515992799847
Q96B97	SH3KBP1	sp|Q96B97|SH3K1_HUMAN SH3 domain-containing kinase-binding protein 1 OS=Homo sapiens OX=9606 GN=SH3KBP1 PE=1 SV=2	587	0.999927	41.3588	1.55968e-09	148.82	1	S	ANS(1)PSLFGTEGKPK	ANS(41)PS(-41)LFGT(-110)EGKPK	3	2	-1.4595	7362	2882	238190.0	150140.0	351480.0	142470.0	178320.0	266650.0	301670.0	340490.0	82000.0		399690.0	134000.0	316180.0		60571.0		246176.25	198488.2	0.9177749013549344	1.24025634773251	-	0.472715988149166
O43719	HTATSF1	sp|O43719|HTSF1_HUMAN HIV Tat-specific factor 1 OS=Homo sapiens OX=9606 GN=HTATSF1 PE=1 SV=1	702	1.0	63.9085	1.8458e-05	97.594	1	S	LFEDDDS(1)NEK	LFEDDDS(64)NEK	7	2	1.3829	635	248	32382.0	54806.0	19987.0	33583.0	9537.5	108370.0	62280.0	57807.0		21998.0		36608.0	39928.0	25107.0	50248.0	55374.0	47344.0625	38210.5	0.9095903189862922	1.2390327920336	-	0.513838612399165
Q92667	AKAP1	sp|Q92667|AKAP1_HUMAN A-kinase anchor protein 1, mitochondrial OS=Homo sapiens OX=9606 GN=AKAP1 PE=1 SV=1	151	0.974194	15.7694	4.67616e-05	75.5	1	S	SIPLECPLS(0.026)S(0.974)PK	S(-67)IPLECPLS(-16)S(16)PK	10	2	-0.41455	7188	2803		69251.0				25644.0	58383.0	76866.0	43510.0	47308.0	26586.0	64555.0			50703.0		57536.0	46532.4	Na	1.23647179169783	-	0.393479044351369
Q9NX63	CHCHD3	sp|Q9NX63|MIC19_HUMAN MICOS complex subunit MIC19 OS=Homo sapiens OX=9606 GN=CHCHD3 PE=1 SV=1	50	1.0	69.7744	1.89794e-15	173.15	1	S	YS(1)GAYGASVSDEELK	Y(-70)S(70)GAY(-81)GAS(-71)VS(-100)DEELK	2	2	2.3493	8905	3477	108030.0	80087.0	109650.0	40263.0	101800.0	148350.0	184550.0	162120.0	66085.0	78255.0	100030.0	103150.0	117610.0	82775.0	114670.0	94601.0	116856.25	94647.0	0.9718755772444336	1.23465350195991	-	0.228957913987711
Q9C0C2	TNKS1BP1	sp|Q9C0C2|TB182_HUMAN 182 kDa tankyrase-1-binding protein OS=Homo sapiens OX=9606 GN=TNKS1BP1 PE=1 SV=4	672	1.0	110.399	6.41423e-74	244.64	1	S	TEAQDLCRAS(1)PEPPGPESSSR	T(-180)EAQDLCRAS(110)PEPPGPES(-110)S(-110)S(-110)R	10	3	-0.12819	8249	3210	917720.0	843640.0	911700.0	553670.0	778200.0	1619100.0	128390.0	1278100.0	380430.0	804910.0	801810.0	645420.0	958650.0	754080.0	781770.0	572530.0	878815.0	712450.0	0.6378383005329443	1.23351112358762	-	0.342909973023335
P31943;P55795	HNRNPH1; HNRNPH2	sp|P31943|HNRH1_HUMAN Heterogeneous nuclear ribonucleoprotein H OS=Homo sapiens OX=9606 GN=HNRNPH1 PE=1 SV=4;sp|P55795|HNRH2_HUMAN Heterogeneous nuclear ribonucleoprotein H2 OS=Homo sapiens OX=9606 GN=HNRNPH2 PE=1 SV=1	104;104	1.0	70.7181	2.10357e-81	235.92	1	S	HTGPNS(1)PDTANDGFVR	HT(-81)GPNS(71)PDT(-71)ANDGFVR	6	2	0.53786	2361	1054	1076600.0	978030.0	808810.0	389520.0	679100.0	1070600.0	1173500.0	1556800.0	511300.0	735880.0	655670.0	733070.0	958870.0	701230.0	872770.0	1106200.0	966620.0	784373.75	0.861979918651563	1.23234618700588	-	0.214412221392398
Q2M1Z3	ARHGAP31	sp|Q2M1Z3|RHG31_HUMAN Rho GTPase-activating protein 31 OS=Homo sapiens OX=9606 GN=ARHGAP31 PE=1 SV=2	863	0.969579	15.0341	0.000302467	72.922	1	S	GCGFPS(0.97)PT(0.03)R	GCGFPS(15)PT(-15)R	6	2	-1.0618	4869	2009	192680.0	123140.0	139530.0			134960.0	174280.0	168480.0	114930.0		195280.0	96982.0		97811.0			155511.666666667	126250.75	Na	1.23176826012255	-	0.239651224330033
P50613	CDK7	sp|P50613|CDK7_HUMAN Cyclin-dependent kinase 7 OS=Homo sapiens OX=9606 GN=CDK7 PE=1 SV=1	164	0.999998	57.1629	0.0040948	76.605	1	S	SFGS(1)PNR	S(-57)FGS(57)PNR	4	2	-0.031992	2945	1268	156210.0	132460.0	138880.0	73263.0	111610.0		18798.0	170220.0		51636.0	51075.0	89681.0	125090.0	87758.0	153310.0		114491.571428571	93091.6666666667	Na	1.22987991866696	-	0.435091125617865
Q9BVJ6	UTP14A	sp|Q9BVJ6|UT14A_HUMAN U3 small nucleolar RNA-associated protein 14 homolog A OS=Homo sapiens OX=9606 GN=UTP14A PE=1 SV=1	437	0.99948	32.8367	1.99771e-05	98.942	1	S	S(0.001)ELS(0.999)QDAEPAGSQETK	S(-33)ELS(33)QDAEPAGS(-89)QET(-94)K	4	2	1.3836	8039	3144	19885.0	20624.0	10314.0		13206.0	26814.0		22848.0		18356.0		16319.0	15741.0	10945.0	14878.0	16243.0	18948.5	15413.6666666667	Na	1.22933111308146	-	0.219862824500989
Q5T4S7	UBR4	sp|Q5T4S7|UBR4_HUMAN E3 ubiquitin-protein ligase UBR4 OS=Homo sapiens OX=9606 GN=UBR4 PE=1 SV=1	2719	0.98899	19.5341	2.87532e-14	159.93	1	S	HVTLPS(0.011)S(0.989)PR	HVT(-74)LPS(-20)S(20)PR	7	2	-0.82022	5178	2112	671790.0	761330.0			605150.0	945340.0	966700.0	1156400.0	569460.0	195030.0	728930.0	691710.0	1013800.0	633830.0	960440.0	746570.0	851118.333333333	692471.25	0.9908613918848452	1.22910277261812	-	0.234713847015127
O15173	PGRMC2	sp|O15173|PGRC2_HUMAN Membrane-associated progesterone receptor component 2 OS=Homo sapiens OX=9606 GN=PGRMC2 PE=1 SV=1	90	0.964911	16.1509	4.41664e-13	118.42	1	S	RGLGAGAGAGEES(0.965)PAT(0.023)S(0.012)LPR	RGLGAGAGAGEES(16)PAT(-16)S(-19)LPR	13	3	0.93138	464	187		109200.0				52571.0	58684.0	64363.0	87960.0	60064.0		50328.0	63673.0	45436.0	61151.0	37028.0	71204.5	57948.5714285714	1.009164384883845	1.22875332807415	-	0.317536970680598
Q9BR39	JPH2	sp|Q9BR39|JPH2_HUMAN Junctophilin-2 OS=Homo sapiens OX=9606 GN=JPH2 PE=1 SV=2	490	1.0	66.9257	2.2795899999999997e-21	173.13	1;2	T	ETPRPEGGSPSPAGT(1)PPQPK	ET(-110)PRPEGGS(-76)PS(-67)PAGT(67)PPQPK	15	3	0.46088	11656	3100	804710.0	1253700.0	1281800.0	712760.0	881700.0	1257800.0	229300.0	1767100.0	380540.0	882050.0	413930.0	1745300.0	1007400.0	337070.0	1289000.0	623750.0	1023608.75	834880.0	1.1759409814946171	1.2260549420276	-	0.447524074595732
Q8N108	MIER1	sp|Q8N108|MIER1_HUMAN Mesoderm induction early response protein 1 OS=Homo sapiens OX=9606 GN=MIER1 PE=1 SV=2	367	0.990763	20.4921	0.000324406	70.806	1	S	LLDES(0.991)ES(0.009)AASSR	LLDES(20)ES(-20)AAS(-37)S(-37)R	5	2	2.561	6429	2525	6118.3		14024.0			20244.0		24025.0		9981.0	9676.4	5430.1	27494.0				16102.825	13145.375	Na	1.22498026872569	-	0.653690196714677
Q9HBL0	TNS1	sp|Q9HBL0|TENS1_HUMAN Tensin-1 OS=Homo sapiens OX=9606 GN=TNS1 PE=1 SV=2	733	0.937569	11.766	7.79072e-29	171.42	1	S	S(0.062)QS(0.938)VPGAWPGASPLSSQPLSGSSR	S(-12)QS(12)VPGAWPGAS(-97)PLS(-110)S(-110)QPLS(-120)GS(-120)S(-120)R	3	2	0.62311	8636	3347	1818200.0	1700100.0	1569100.0	325380.0	1677300.0	1271400.0	1822300.0	895220.0	1241700.0	1275300.0	1559800.0	975810.0	1516600.0	581550.0	941600.0	952960.0	1384875.0	1130665.0	0.4227843812313061	1.22483228896269	-	0.26906588273866
Q14160	SCRIB	sp|Q14160|SCRIB_HUMAN Protein scribble homolog OS=Homo sapiens OX=9606 GN=SCRIB PE=1 SV=5	1220	1.0	71.353	8.86091e-12	169.52	1	S	NS(1)LESISSIDR	NS(71)LES(-71)IS(-130)S(-150)IDR	2	2	-0.13178	4339	1807	171970.0	109120.0	261190.0	221340.0	174250.0	333240.0	382730.0	298040.0	94448.0	158500.0	280680.0	158890.0	226740.0	201310.0	254680.0	222450.0	243985.0	199712.25	0.8179404065001317	1.22168269597884	-	0.273408996899937
P07355;A6NMY6	ANXA2; ANXA2P2	sp|P07355|ANXA2_HUMAN Annexin A2 OS=Homo sapiens OX=9606 GN=ANXA2 PE=1 SV=2;sp|A6NMY6|AXA2L_HUMAN Putative annexin A2-like protein OS=Homo sapiens OX=9606 GN=ANXA2P2 PE=5 SV=2	26;26	0.999519	33.6272	1.37908e-13	168.17	1	S	LSLEGDHSTPPSAYGS(1)VK	LS(-94)LEGDHS(-73)T(-63)PPS(-34)AY(-43)GS(34)VK	16	2	0.76724	1560	652	814850.0	180540.0		255950.0		452750.0		1151500.0	502070.0	606370.0	376930.0	1023000.0	314250.0	149490.0		303220.0	571118.0	467904.285714286	0.5371236941108911	1.2205872385378	-	0.614670227893617
P33527	ABCC1	sp|P33527|MRP1_HUMAN Multidrug resistance-associated protein 1 OS=Homo sapiens OX=9606 GN=ABCC1 PE=1 SV=3	919	0.903152	11.4318	1.90477e-05	122.13	1	S	QLSSS(0.001)S(0.026)S(0.903)YS(0.065)GDIS(0.005)R	QLS(-48)S(-39)S(-32)S(-15)S(11)Y(-33)S(-11)GDIS(-22)R	7	2	0.038654	2395	1070	62610.0	41981.0	97497.0	21569.0		77283.0	58874.0		23477.0		62966.0		66152.0	37367.0	61421.0	43407.0	59969.0	49131.6666666667	1.0061072008662697	1.22057736015469	-	0.419741980157832
Q9H4A3	WNK1	sp|Q9H4A3|WNK1_HUMAN Serine/threonine-protein kinase WNK1 OS=Homo sapiens OX=9606 GN=WNK1 PE=1 SV=2	2032	0.974349	18.2248	1.38972e-05	72.368	1	S	DVDDGSGS(0.004)PHS(0.974)PHQLS(0.015)S(0.007)K	DVDDGS(-38)GS(-24)PHS(18)PHQLS(-18)S(-22)K	11	3	-0.12232	8435	3282	167090.0	130300.0	154490.0					226180.0	90952.0				179080.0	140000.0	145910.0		169515.0	138985.5	1.1489109419159722	1.21965960477892	-	0.306221011478171
Q9H2H9	SLC38A1	sp|Q9H2H9|S38A1_HUMAN Sodium-coupled neutral amino acid transporter 1 OS=Homo sapiens OX=9606 GN=SLC38A1 PE=1 SV=1	52	0.996881	25.0494	8.78839e-05	117.99	1	S	S(0.997)LT(0.003)NSHLEK	S(25)LT(-25)NS(-57)HLEK	1	2	0.02629	8389	3261	49399.0	72986.0		34367.0		91434.0		121830.0	38121.0		58472.0	87838.0		52667.0	70542.0	56830.0	74003.2	60745.0	Na	1.21825993908964	-	0.425616611200358
Q96RK0	CIC	sp|Q96RK0|CIC_HUMAN Protein capicua homolog OS=Homo sapiens OX=9606 GN=CIC PE=1 SV=2	436	0.988572	19.3704	1.02206e-07	105.08	1;2	S	AAS(1)EDMT(0.011)S(0.989)DEER	AAS(60)EDMT(-19)S(19)DEER	8	2	0.017593	7731	3016	45390.0	31001.0			11207.0	71752.0		47641.0			38689.0	20259.0	43180.0	21980.0	42178.0	37919.0	41398.2	34034.1666666667	Na	1.21637178325702	-	0.485638000789971
O43823	AKAP8	sp|O43823|AKAP8_HUMAN A-kinase anchor protein 8 OS=Homo sapiens OX=9606 GN=AKAP8 PE=1 SV=1	328	1.0	71.7148	8.07329e-10	126.81	1	S	VDSEGDFS(1)ENDDAAGDFR	VDS(-72)EGDFS(72)ENDDAAGDFR	8	2	2.4874	653	257	48060.0	11375.0				74660.0	120790.0	87102.0			27328.0	34654.0	103690.0		76823.0	38662.0	68397.4	56231.4	Na	1.2163559861572	-	0.619300943482387
Q92614	MYO18A	sp|Q92614|MY18A_HUMAN Unconventional myosin-XVIIIa OS=Homo sapiens OX=9606 GN=MYO18A PE=1 SV=3	2041	0.998401	28.239	1.37009e-10	150.93	1	S	YSHSYLS(0.998)DS(0.001)DTEAK	Y(-87)S(-56)HS(-41)Y(-71)LS(28)DS(-28)DT(-48)EAK	7	2	-0.78496	7160	2792		64957.0	91870.0		52160.0	148240.0	133400.0	130120.0		79687.0	80846.0	78995.0			95285.0	90572.0	103457.833333333	85077.0	0.8815937892211637	1.21604938271605	-	0.33745882515546
Q92614	MYO18A	sp|Q92614|MY18A_HUMAN Unconventional myosin-XVIIIa OS=Homo sapiens OX=9606 GN=MYO18A PE=1 SV=3	2007	0.999897	42.2485	8.403e-05	132.39	1	S	SSS(1)PTSYWK	S(-70)S(-44)S(42)PT(-42)S(-51)Y(-91)WK	3	2	0.34174	7159	2792	240370.0	156330.0	222370.0		156410.0		282190.0	212050.0	137060.0	169780.0	153290.0	165610.0	201830.0	161680.0	196900.0	209010.0	211620.0	174395.0	0.8815937892211637	1.21345222053385	-	0.0884557313374023
Q9HB19	PLEKHA2	sp|Q9HB19|PKHA2_HUMAN Pleckstrin homology domain-containing family A member 2 OS=Homo sapiens OX=9606 GN=PLEKHA2 PE=1 SV=2	184	0.983898	18.5825	4.88483e-06	102.03	1	S	S(0.014)QS(0.984)Y(0.002)IPTSGCR	S(-19)QS(19)Y(-26)IPT(-57)S(-59)GCR	3	2	0.4074	8581	3343	77345.0	84835.0		30055.0	116470.0	126140.0		150970.0			88218.0		125940.0	25312.0	56675.0	106630.0	97635.8333333333	80555.0	Na	1.21203939337513	-	0.514774352834918
Q99460	PSMD1	sp|Q99460|PSMD1_HUMAN 26S proteasome non-ATPase regulatory subunit 1 OS=Homo sapiens OX=9606 GN=PSMD1 PE=1 SV=2	315	1.0	117.035	1.2851900000000002e-29	160.8	1;2	S	TSSAFVGKT(1)PEAS(1)PEPK	T(-54)S(-52)S(-47)AFVGKT(47)PEAS(120)PEPK	13	2	-1.0128	7847	3048	161350.0		143540.0			206290.0	157290.0	245050.0	71126.0	135080.0	176230.0	127070.0	228980.0	117950.0	192000.0	157680.0	182704.0	150764.5	1.1418597215861468	1.21185026979163	-	0.253872168487139
Q5HYW2	NHSL2	sp|Q5HYW2|NHSL2_HUMAN NHS-like protein 2 OS=Homo sapiens OX=9606 GN=NHSL2 PE=1 SV=2	1072	1.0	115.103	6.9474e-42	203.52	1	S	EAS(1)PLGSSVEPGTEEK	EAS(120)PLGS(-120)S(-140)VEPGT(-180)EEK	3	2	1.1993	5056	2077	60273.0	79590.0	50572.0		47114.0	72433.0	87383.0	60441.0	25067.0	67146.0			66607.0	41558.0	65673.0	58548.0	65400.8571428571	54099.8333333333	Na	1.20889202633755	-	0.230735968227777
Q15149	PLEC	sp|Q15149|PLEC_HUMAN Plectin OS=Homo sapiens OX=9606 GN=PLEC PE=1 SV=3	2039	1.0	68.1939	2.15032e-05	159.44	1	S	KAS(1)DSELER	KAS(68)DS(-68)ELER	3	2	-0.24138	4594	1898	70668.0	135260.0			97723.0			281090.0	36767.0	75892.0		212970.0	242990.0	101660.0	46736.0	129600.0	146185.25	120945.0	0.7813399897293889	1.20869196742321	-	0.646397672476795
O60256	PRPSAP2	sp|O60256|KPRB_HUMAN Phosphoribosyl pyrophosphate synthase-associated protein 2 OS=Homo sapiens OX=9606 GN=PRPSAP2 PE=1 SV=1	227	1.0	58.4259	1.12521e-36	121.0	1	S	HS(1)PPMVR	HS(58)PPMVR	2	2	0.2407	677	271	49840.0		67159.0		45106.0	105850.0					39763.0	40202.0	68588.0	41866.0	83875.0	59188.0	66988.75	55580.3333333333	0.7553688077369368	1.20525995406049	-	0.448829230801829
P40818	USP8	sp|P40818|UBP8_HUMAN Ubiquitin carboxyl-terminal hydrolase 8 OS=Homo sapiens OX=9606 GN=USP8 PE=1 SV=1	718	0.969772	15.104	6.17382e-17	141.36	1	S	SYS(0.97)S(0.03)PDITQAIQEEEKR	S(-43)Y(-45)S(15)S(-15)PDIT(-37)QAIQEEEKR	3	3	0.82183	2577	1142	13662.0		15367.0			29439.0	31049.0	29510.0			16687.0		35988.0		11700.0	14635.0	23805.4	19752.5	Na	1.20518415390457	-	0.552012502592582
O43707;P12814;Q08043;P35609	ACTN4; ACTN1; ACTN3	sp|O43707|ACTN4_HUMAN Alpha-actinin-4 OS=Homo sapiens OX=9606 GN=ACTN4 PE=1 SV=2;sp|P12814|ACTN1_HUMAN Alpha-actinin-1 OS=Homo sapiens OX=9606 GN=ACTN1 PE=1 SV=2;sp|Q08043|ACTN3_HUMAN Alpha-actinin-3 OS=Homo sapiens OX=9606 GN=ACTN3 PE=1 SV=2;sp|P35609|ACT	159;140;154;147	0.999981	47.9386	3.31247e-30	187.01	1	S	FAIQDIS(1)VEETSAK	FAIQDIS(48)VEET(-48)S(-56)AK	7	2	0.48339	627	247;768;1094	83784.0	142550.0	98526.0	64119.0	87009.0	161510.0	64338.0	96829.0	56636.0	95233.0	80333.0	76907.0	107430.0	68734.0	114790.0	63279.0	99833.125	82917.75	1.1497782317062677	1.20400185726217	-	0.261153614223833
O43684	BUB3	sp|O43684|BUB3_HUMAN Mitotic checkpoint protein BUB3 OS=Homo sapiens OX=9606 GN=BUB3 PE=1 SV=1	325	0.97507	16.2651	0.000529621	101.52	1	S	QVTDAET(0.002)KPKS(0.975)PCT(0.023)	QVT(-65)DAET(-27)KPKS(16)PCT(-16)	11	2	1.4577	624	246	32917.0	18539.0	33402.0			20416.0		43088.0	19434.0	18863.0			52872.0	27231.0	4903.7		29672.4	24660.74	0.8029679444070836	1.20322423414707	-	0.598113005858697
P05387;P05386	RPLP2; RPLP1	sp|P05387|RLA2_HUMAN 60S acidic ribosomal protein P2 OS=Homo sapiens OX=9606 GN=RPLP2 PE=1 SV=1;sp|P05386|RLA1_HUMAN 60S acidic ribosomal protein P1 OS=Homo sapiens OX=9606 GN=RPLP1 PE=1 SV=1	102;101	0.999641	34.4486	4.478369999999999e-31	171.6	1	S	KEES(1)EESDDDMGFGLFD	KEES(34)EES(-34)DDDMGFGLFD	4	2	-0.61095	1508	619		265950.0		528410.0		162840.0	143690.0		200230.0	38139.0		122670.0	554050.0				275222.5	228772.25	1.138801261829653	1.20304145279858	-	0.757733826981595
P82094	TMF1	sp|P82094|TMF1_HUMAN TATA element modulatory factor OS=Homo sapiens OX=9606 GN=TMF1 PE=1 SV=2	344	0.999461	32.7695	2.27495e-10	145.18	1	S	SVSEINS(0.999)DDELS(0.001)GK	S(-63)VS(-50)EINS(33)DDELS(-33)GK	7	2	-0.19875	3297	1499	186280.0	107590.0	185480.0		116350.0	249540.0	232310.0	292720.0		147490.0	160910.0	159310.0	211550.0	146370.0		151480.0	195752.857142857	162851.666666667	Na	1.20203164726299	-	0.288514195067369
Q13045	FLII	sp|Q13045|FLII_HUMAN Protein flightless-1 homolog OS=Homo sapiens OX=9606 GN=FLII PE=1 SV=2	856	0.99981	37.2013	8.19477e-10	147.14	1	S	NAEAVLQS(1)PGLSGK	NAEAVLQS(37)PGLS(-37)GK	8	2	0.97749	3953	1686	81437.0		63294.0		35094.0	60028.0	99555.0	81792.0	50981.0	64018.0	48871.0	50377.0	59399.0	50265.0	87243.0	56535.0	70200.0	58461.125	1.0834916607720144	1.20079796616983	-	0.236447325078812
Q6VMQ6	ATF7IP	sp|Q6VMQ6|MCAF1_HUMAN Activating transcription factor 7-interacting protein 1 OS=Homo sapiens OX=9606 GN=ATF7IP PE=1 SV=3	559	0.997183	25.4899	1.00421e-17	141.36	1	S	S(0.003)KS(0.997)EDMDNVQSK	S(-25)KS(25)EDMDNVQS(-110)K	3	2	-0.11896	5738	2279	249770.0	253350.0	142290.0	84821.0		69107.0		266650.0	43463.0	188800.0	159790.0	214370.0	130010.0		152550.0		177664.666666667	148163.833333333	Na	1.199109544277	-	0.517396678359391
Q96RR4	CAMKK2	sp|Q96RR4|KKCC2_HUMAN Calcium/calmodulin-dependent protein kinase kinase 2 OS=Homo sapiens OX=9606 GN=CAMKK2 PE=1 SV=2	495	1.0	93.9843	3.12571e-05	94.791	1	S	S(1)FGNPFEGSR	S(94)FGNPFEGS(-94)R	1	2	-0.81415	7746	3019					59067.0	175370.0	110610.0	120520.0	64538.0		59350.0	84261.0	153780.0	93923.0	109460.0	114560.0	116391.75	97124.5714285714	Na	1.1983759442954	-	0.441935416918932
O43566	RGS14	sp|O43566|RGS14_HUMAN Regulator of G-protein signaling 14 OS=Homo sapiens OX=9606 GN=RGS14 PE=1 SV=4	288	0.996069	24.091	5.63611e-05	88.421	1	S	S(0.996)LGS(0.004)TEGESESRPGK	S(24)LGS(-24)T(-43)EGES(-63)ES(-67)RPGK	1	2	0.0085041	617	240	40641.0	21511.0	57966.0			82720.0		113450.0		40166.0	54292.0	37813.0	79385.0			52623.0	63257.6	52855.8	Na	1.19679581048816	-	0.573195306639118
Q9C0C2	TNKS1BP1	sp|Q9C0C2|TB182_HUMAN 182 kDa tankyrase-1-binding protein OS=Homo sapiens OX=9606 GN=TNKS1BP1 PE=1 SV=4	1620	1.0	139.57	5.39881e-11	140.3	1;2	S	VPS(1)S(1)DEEVVEEPQSR	VPS(140)S(140)DEEVVEEPQS(-140)R	3	2	-0.72887	8277	3210	1000100.0	781530.0	861360.0		575500.0	1330000.0	1348600.0	1200100.0	485590.0	762470.0	931620.0	802950.0	1437600.0	779100.0	998990.0	581120.0	1013884.28571429	847430.0	0.6378383005329443	1.19642246051507	-	0.291077595579568
O43719	HTATSF1	sp|O43719|HTSF1_HUMAN HIV Tat-specific factor 1 OS=Homo sapiens OX=9606 GN=HTATSF1 PE=1 SV=1	453	0.736128	4.45595	1.40963e-07	76.23	1	S	ES(0.264)S(0.736)PEKEAEEGCPEKESEEGCPK	ES(-4.5)S(4.5)PEKEAEEGCPEKES(-45)EEGCPK	3	3	1.0875	631	248	437370.0	333900.0	295900.0			326820.0			143280.0			319500.0	388040.0			316600.0	348497.5	291855.0	0.9095903189862922	1.19407753850371	-	0.385929267491714
Q9UK58	CCNL1	sp|Q9UK58|CCNL1_HUMAN Cyclin-L1 OS=Homo sapiens OX=9606 GN=CCNL1 PE=1 SV=1	352	0.999997	55.7514	1.2096100000000002e-24	199.84	1	S	AEEKS(1)PISINVK	AEEKS(56)PIS(-56)INVK	5	2	-0.44578	9373	3634	385840.0	258190.0	307500.0	224980.0	284890.0	511270.0		515070.0	161560.0	247890.0	381910.0	251380.0	352380.0	295660.0	374900.0	315670.0	355391.428571429	297668.75	Na	1.19391581605872	-	0.274009382765382
Q9C0C2	TNKS1BP1	sp|Q9C0C2|TB182_HUMAN 182 kDa tankyrase-1-binding protein OS=Homo sapiens OX=9606 GN=TNKS1BP1 PE=1 SV=4	1621	1.0	138.932	5.39881e-11	140.3	1;2	S	VPS(1)S(1)DEEVVEEPQSR	VPS(140)S(140)DEEVVEEPQS(-140)R	4	2	-0.72887	8278	3210	913590.0	732190.0	805080.0		422310.0	1340600.0	1216900.0	1200100.0	466910.0	762470.0	1005200.0	832500.0	1114000.0	636510.0	976190.0	559190.0	947252.857142857	794121.25	0.6378383005329443	1.19283151929615	-	0.306427780457193
Q3KQU3	MAP7D1	sp|Q3KQU3|MA7D1_HUMAN MAP7 domain-containing protein 1 OS=Homo sapiens OX=9606 GN=MAP7D1 PE=1 SV=1	460	0.999585	34.9508	1.67572e-07	96.313	1	S	LSASTASELS(1)PK	LS(-65)AS(-46)T(-42)AS(-35)ELS(35)PK	10	2	-0.23593	4918	2021	9979.3	33488.0			33859.0			13308.0	14207.0		21817.0	10056.0	37066.0		8108.4	22936.0	22658.575	19031.7333333333	Na	1.19056812131318	-	0.638923435011441
P09496	CLTA	sp|P09496|CLCA_HUMAN Clathrin light chain A OS=Homo sapiens OX=9606 GN=CLTA PE=1 SV=1	105	1.0	65.2843	5.85031e-05	110.44	1	S	LQS(1)EPESIRK	LQS(65)EPES(-65)IRK	3	2	0.39121	1653	701	71068.0	73556.0	56626.0		51219.0			108870.0	34969.0		30489.0	50351.0	95621.0	71117.0		82018.0	72267.8	60760.8333333333	1.044794427022461	1.18938131746054	-	0.461554254301934
Q8N5F7	NKAP	sp|Q8N5F7|NKAP_HUMAN NF-kappa-B-activating protein OS=Homo sapiens OX=9606 GN=NKAP PE=1 SV=1	149	1.0	81.4088	4.73286e-05	116.95	1	S	IGELGAPEVWGLS(1)PK	IGELGAPEVWGLS(81)PK	13	2	0.042591	6569	2572	152250.0					123890.0	218800.0	170660.0	88496.0	96725.0	164760.0	155430.0	204360.0	130850.0			166400.0	140103.5	Na	1.18769338381982	-	0.364650070793092
Q08170;Q13243;Q13247	SRSF4; SRSF5	sp|Q08170|SRSF4_HUMAN Serine/arginine-rich splicing factor 4 OS=Homo sapiens OX=9606 GN=SRSF4 PE=1 SV=2;sp|Q13243|SRSF5_HUMAN Serine/arginine-rich splicing factor 5 OS=Homo sapiens OX=9606 GN=SRSF5 PE=1 SV=1;sp|Q13247|SRSF6_HUMAN Serine/arginine-rich splic	113;117;119	0.739362	4.5282	0.000103081	124.46	1	S	LIVENLS(0.261)S(0.739)R	LIVENLS(-4.5)S(4.5)R	8	2	-0.083923	3657	1618;1714;1715	59001.0	64979.0	80509.0	51282.0	43664.0	121610.0	123840.0	100560.0	38019.0	31671.0	78567.0	64297.0	114930.0	56744.0		92613.0	80680.625	68120.1428571429	1.0180197366841814	1.18438719615134	-	0.441773151845634
Q12873	CHD3	sp|Q12873|CHD3_HUMAN Chromodomain-helicase-DNA-binding protein 3 OS=Homo sapiens OX=9606 GN=CHD3 PE=1 SV=3	713	0.974232	15.8964	8.67817e-44	219.99	1	S	ELQGDGPPS(0.025)S(0.974)PT(0.001)NDPTVK	ELQGDGPPS(-16)S(16)PT(-31)NDPT(-66)VK	10	2	0.21147	3879	1662		276550.0	348030.0	167200.0	240100.0		279030.0	444820.0	119690.0	231200.0	266050.0		334410.0	243600.0	317800.0	221610.0	292621.666666667	247765.714285714	Na	1.18104180600721	-	0.350738254708202
Q9Y2V2	CARHSP1	sp|Q9Y2V2|CHSP1_HUMAN Calcium-regulated heat-stable protein 1 OS=Homo sapiens OX=9606 GN=CARHSP1 PE=1 SV=2	41	0.999692	35.1111	2.13702e-06	108.24	1	S	GNVVPS(1)PLPTRR	GNVVPS(35)PLPT(-35)RR	6	2	-0.93569	9897	3772	1043300.0		3029700.0	2005700.0	1402600.0	2757200.0	2937000.0	2324100.0	913910.0	1194700.0	1776900.0	964130.0	3633500.0	1420800.0	2849600.0	2246400.0	2214228.57142857	1874992.5	0.9016290656244252	1.18092662846842	-	0.472032633181179
Q9NYF8	BCLAF1	sp|Q9NYF8|BCLF1_HUMAN Bcl-2-associated transcription factor 1 OS=Homo sapiens OX=9606 GN=BCLAF1 PE=1 SV=2	290	0.999994	54.2357	3.06734e-06	137.68	1;2	S	YS(0.997)PS(0.003)QNS(1)PIHHIPSR	Y(-48)S(25)PS(-25)QNS(54)PIHHIPS(-54)R	7	3	-1.232	8949	3490	864030.0	324600.0	565470.0		249330.0	995600.0	741880.0	1140500.0	397220.0	533270.0	1087500.0	817580.0	940860.0	106370.0	316720.0	528680.0	697344.285714286	591025.0	0.8033266009266959	1.17988965900645	-	0.548732062447192
Q8ND30	PPFIBP2	sp|Q8ND30|LIPB2_HUMAN Liprin-beta-2 OS=Homo sapiens OX=9606 GN=PPFIBP2 PE=1 SV=3	387	0.999967	44.8099	0.00033032	77.358	1	S	LSCS(1)LEDLR	LS(-45)CS(45)LEDLR	4	2	2.3542	6674	2617	29947.0		26093.0				49161.0	46176.0		23234.0	39129.0	31100.0	46601.0		24342.0	28406.0	37844.25	32135.3333333333	Na	1.17765232454412	-	0.405350733555212
Q9NYF8	BCLAF1	sp|Q9NYF8|BCLF1_HUMAN Bcl-2-associated transcription factor 1 OS=Homo sapiens OX=9606 GN=BCLAF1 PE=1 SV=2	285	0.999971	46.5805	3.06734e-06	137.68	1;2	S	YS(1)PS(0.003)QNS(0.997)PIHHIPSR	Y(-47)S(47)PS(-26)QNS(26)PIHHIPS(-65)R	2	3	-0.36965	8947	3490	769590.0		501590.0		200290.0	1212200.0	1011100.0	1102400.0	253580.0	590300.0	1103000.0	867360.0	969510.0	290040.0	674110.0	684070.0	799528.333333333	678996.25	0.8033266009266959	1.17751509427826	-	0.525141998956761
Q7Z333	SETX	sp|Q7Z333|SETX_HUMAN Probable helicase senataxin OS=Homo sapiens OX=9606 GN=SETX PE=1 SV=4	947	1.0	47.3612	0.000200452	81.799	1	S	EQAPDIS(1)PK	EQAPDIS(47)PK	7	2	0.18839	5937	2359	22324.0	19060.0	19525.0			27537.0	29101.0	33720.0			16283.0	18321.0	25874.0	22476.0	22831.0	22697.0	25211.1666666667	21413.6666666667	Na	1.17734001650037	-	0.202012279465806
Q12873	CHD3	sp|Q12873|CHD3_HUMAN Chromodomain-helicase-DNA-binding protein 3 OS=Homo sapiens OX=9606 GN=CHD3 PE=1 SV=3	1601	1.0	67.4661	7.49859e-17	160.81	1;2	S	METEADAPS(1)PAPSLGER	MET(-80)EADAPS(67)PAPS(-67)LGER	9	2	-0.37641	3880	1662	239050.0	121810.0	238500.0	85402.0	140970.0	292910.0	200170.0	264220.0	62816.0	169960.0	132050.0	196840.0	231940.0	189460.0	234370.0	128660.0	197879.0	168262.0	Na	1.17601716370898	-	0.389013815421563
Q15773	MLF2	sp|Q15773|MLF2_HUMAN Myeloid leukemia factor 2 OS=Homo sapiens OX=9606 GN=MLF2 PE=1 SV=1	238	0.948551	12.6568	2.10655e-05	96.313	1	S	LAIQGPEDS(0.949)PS(0.051)R	LAIQGPEDS(13)PS(-13)R	9	2	-1.2319	4721	1948	49105.0	28720.0	62760.0		35494.0	59009.0	74564.0	72603.0		30658.0	65433.0	41999.0		32876.0	55072.0	52776.0	54607.8571428571	46469.0	Na	1.17514594983445	-	0.378999558993265
Q9Y2J2	EPB41L3	sp|Q9Y2J2|E41L3_HUMAN Band 4.1-like protein 3 OS=Homo sapiens OX=9606 GN=EPB41L3 PE=1 SV=2	762	0.995495	23.6063	0.00501484	83.623	1	S	LST(0.004)S(0.995)PVR	LS(-38)T(-24)S(24)PVR	4	2	0.53263	9857	3758		56084.0				62392.0	48640.0	51101.0		49364.0		36274.0		39860.0	55981.0	50894.0	54554.25	46474.6	0.7568136117162853	1.17385087768372	-	0.144635368572087
P18583	SON	sp|P18583|SON_HUMAN Protein SON OS=Homo sapiens OX=9606 GN=SON PE=1 SV=4	1556	0.997005	25.2225	9.88171e-23	166.81	1	S	EMEHNTVCAAGT(0.003)S(0.997)PVGEIGEEK	EMEHNT(-110)VCAAGT(-25)S(25)PVGEIGEEK	13	3	0.34858	1967	876	359170.0	187870.0	287160.0	53000.0	131680.0	331200.0	397440.0	375350.0	164140.0	178120.0	282200.0	310290.0	263890.0	161800.0	255120.0	195780.0	265358.75	226417.5	0.9239915424781704	1.17198869345347	-	0.44230548654152
P26599	PTBP1	sp|P26599|PTBP1_HUMAN Polypyrimidine tract-binding protein 1 OS=Homo sapiens OX=9606 GN=PTBP1 PE=1 SV=1	141	0.998628	28.6292	8.037120000000001e-18	184.65	1	S	ELKTDS(0.001)S(0.999)PNQAR	ELKT(-56)DS(-29)S(29)PNQAR	7	2	0.92018	2215	990	273900.0	108840.0	232840.0					120090.0		122450.0	287430.0	201750.0	99668.0	120860.0	96811.0	169930.0	183917.5	156985.571428571	0.8814877664333083	1.17155671267332	-	0.573837862179294
Q9UEY8	ADD3	sp|Q9UEY8|ADDG_HUMAN Gamma-adducin OS=Homo sapiens OX=9606 GN=ADD3 PE=1 SV=1	677	0.972081	13.1575	4.85926e-07	120.21	1;2	S	IEEVLS(0.004)PEGS(0.972)PS(0.501)KS(0.501)PS(0.023)K	IEEVLS(-25)PEGS(13)PS(0)KS(0)PS(-14)K	10	2	-0.49923	9242	3590	13231.0	11573.0				93941.0	98185.0	100470.0		102020.0	16624.0	73241.0	78825.0		30318.0	24772.0	63480.0	54300.0	0.4714568147860757	1.16906077348066	-	0.717386959695715
Q9P2P5	HECW2	sp|Q9P2P5|HECW2_HUMAN E3 ubiquitin-protein ligase HECW2 OS=Homo sapiens OX=9606 GN=HECW2 PE=1 SV=2	48	0.99983	37.702	1.16367e-20	151.18	1	S	ANS(1)DTDLVTSESR	ANS(38)DT(-38)DLVT(-130)S(-140)ES(-140)R	3	2	-1.3896	9154	3563	28070.0		26285.0		8478.3	17975.0			10244.0	18347.0	17537.0	23048.0	14046.0	8095.7	38709.0	8236.7	20202.075	17282.925	Na	1.16890370119641	-	0.637269438781429
Q1KMD3	HNRNPUL2	sp|Q1KMD3|HNRL2_HUMAN Heterogeneous nuclear ribonucleoprotein U-like protein 2 OS=Homo sapiens OX=9606 GN=HNRNPUL2 PE=1 SV=1	165	1.0	71.8348	5.3324200000000004e-40	211.53	1;2	T	SGDET(1)PGSEVPGDK	S(-96)GDET(72)PGS(-72)EVPGDK	5	2	-0.181	11148	1999	274320.0	400280.0	179550.0	94347.0	157840.0	358480.0	363230.0	391200.0	159290.0	217990.0	190050.0	202470.0	332020.0	171130.0	314820.0	310830.0	277405.875	237325.0	0.8203171485514572	1.16888602127884	-	0.426387330768192
Q16643	DBN1	sp|Q16643|DREB_HUMAN Drebrin OS=Homo sapiens OX=9606 GN=DBN1 PE=1 SV=4	339	0.999752	37.3873	2.2631e-99	250.94	1	S	SPS(1)DSSTASTPVAEQIER	S(-42)PS(37)DS(-37)S(-64)T(-88)AS(-140)T(-170)PVAEQIER	3	2	-2.3751	4814	1981	620910.0	707480.0			546200.0	740250.0	809040.0	473310.0		738940.0	216890.0	613000.0	604690.0	633710.0		530930.0	649531.666666667	556360.0	0.9307320182220922	1.1674665084957	-	0.32240080983254
P21333	FLNA	sp|P21333|FLNA_HUMAN Filamin-A OS=Homo sapiens OX=9606 GN=FLNA PE=1 SV=4	1835	0.999995	53.0556	0.000162931	103.17	1	S	YAPS(1)EAGLHEMDIR	Y(-53)APS(53)EAGLHEMDIR	4	2	0.16047	2080	914	103270.0	245600.0	110430.0		74220.0	151280.0	69091.0	148160.0		174400.0	82560.0		141010.0	56149.0	133820.0	74491.0	128864.428571429	110405.0	0.9743907995149176	1.16719739659824	-	0.554855050072841
O95835	LATS1	sp|O95835|LATS1_HUMAN Serine/threonine-protein kinase LATS1 OS=Homo sapiens OX=9606 GN=LATS1 PE=1 SV=1	613	0.999488	34.6603	2.57959e-05	112.7	1	S	QITTS(0.999)PITVR	QIT(-39)T(-35)S(35)PIT(-43)VR	5	2	-0.99373	1331	500	174040.0	128500.0	196410.0	80169.0		186480.0	192770.0	198350.0	96486.0		137940.0	110480.0	211260.0	134410.0	170080.0	133320.0	165245.571428571	141996.571428571	Na	1.16372930533534	-	0.316087385919291
P41208	CETN2	sp|P41208|CETN2_HUMAN Centrin-2 OS=Homo sapiens OX=9606 GN=CETN2 PE=1 SV=1	20	1.0	86.264	1.41284e-10	176.42	1	S	RMS(1)PKPELTEEQK	RMS(86)PKPELT(-86)EEQK	3	3	1.2348	2586	1148	298160.0	404760.0	528860.0			559940.0	329610.0	583300.0	210350.0	338920.0	454370.0	400370.0	513250.0		482190.0	314710.0	450771.666666667	387737.142857143	1.101426196064505	1.16257024886767	-	0.343531005344734
P18206	VCL	sp|P18206|VINC_HUMAN Vinculin OS=Homo sapiens OX=9606 GN=VCL PE=1 SV=4	290	1.0	64.952	2.9832e-166	355.87	1	S	DPSAS(1)PGDAGEQAIR	DPS(-65)AS(65)PGDAGEQAIR	5	2	1.2305	1956	873	2704300.0	3923800.0	2833300.0	2193300.0	4624600.0	6108600.0	3693500.0	4726500.0	1921300.0	3678100.0	49130.0	3260000.0	5911800.0	2469900.0	4875600.0	4362400.0	3850987.5	3316028.75	0.9627931473739222	1.16132512421673	-	0.51155365857951
O94876	TMCC1	sp|O94876|TMCC1_HUMAN Transmembrane and coiled-coil domains protein 1 OS=Homo sapiens OX=9606 GN=TMCC1 PE=1 SV=3	414	0.870586	8.28475	6.33414e-05	107.6	1	S	ALGVISNFQS(0.129)S(0.871)PK	ALGVIS(-37)NFQS(-8.3)S(8.3)PK	11	2	-0.12137	1044	420	25823.0		36654.0			40515.0	48109.0		21843.0		46183.0	46630.0	33705.0	24507.0		22589.0	37775.25	32576.1666666667	Na	1.15959776319088	-	0.474673841804432
Q9Y490	TLN1	sp|Q9Y490|TLN1_HUMAN Talin-1 OS=Homo sapiens OX=9606 GN=TLN1 PE=1 SV=3	1164	0.997635	26.2521	9.89357e-05	115.41	1	S	AS(0.002)S(0.998)LIEEAKK	AS(-26)S(26)LIEEAKK	3	2	1.3671	9968	3802	91902.0	136610.0	100190.0	102620.0	107570.0	165960.0	119540.0	142380.0	58238.0	110350.0	102280.0	97917.0	147950.0	77589.0	135640.0	103890.0	120846.5	104231.75	0.7962379071744488	1.15940200562688	-	0.24132374072662
Q9Y4F1	FARP1	sp|Q9Y4F1|FARP1_HUMAN FERM, ARHGEF and pleckstrin domain-containing protein 1 OS=Homo sapiens OX=9606 GN=FARP1 PE=1 SV=1	889	0.999996	57.5566	1.24637e-73	205.63	1	S	SPDEATAADQES(1)EDDLSASR	S(-110)PDEAT(-75)AADQES(58)EDDLS(-58)AS(-58)R	12	2	0.097574	9996	3808	714700.0	492850.0	913620.0	436240.0	400060.0	1042800.0	675630.0	754550.0	428800.0	494410.0	728250.0	547490.0	703840.0	567970.0	736820.0	479080.0	678806.25	585832.5	0.7572021949546528	1.15870363969223	-	0.326890054096763
P21333	FLNA	sp|P21333|FLNA_HUMAN Filamin-A OS=Homo sapiens OX=9606 GN=FLNA PE=1 SV=4	394	1.0	146.92	4.6129300000000004e-23	161.33	1	S	VTAQGPGLEPS(1)GNIANK	VT(-150)AQGPGLEPS(150)GNIANK	11	2	-1.372	2079	914		18819.0	18890.0			18991.0		33298.0		19905.0	23074.0	23952.0	29611.0	7579.6		12694.0	22499.5	19469.2666666667	0.9743907995149176	1.15564188344707	-	0.560839427212007
Q04726	TLE3	sp|Q04726|TLE3_HUMAN Transducin-like enhancer protein 3 OS=Homo sapiens OX=9606 GN=TLE3 PE=1 SV=2	203	0.998021	27.5045	3.31332e-65	221.46	1	S	ESSANNS(0.002)VS(0.998)PSESLR	ES(-140)S(-120)ANNS(-28)VS(28)PS(-37)ES(-59)LR	9	2	-0.19311	3549	1579	175330.0	119300.0	146580.0	77374.0	104000.0	190670.0	189840.0	186670.0	55497.0	104830.0	123140.0	116220.0	165920.0	130290.0	196300.0	138630.0	148720.5	128853.375	Na	1.15418397073418	-	0.369711134578107
Q4V9L6	TMEM119	sp|Q4V9L6|TM119_HUMAN Transmembrane protein 119 OS=Homo sapiens OX=9606 GN=TMEM119 PE=1 SV=1	131	0.976266	16.1729	2.05017e-06	121.71	1	S	ASAYYPS(0.024)S(0.976)FPK	AS(-48)AY(-51)Y(-38)PS(-16)S(16)FPK	8	2	-1.1965	4976	2041	84255.0	58182.0	178160.0	34767.0	99690.0	157960.0	149150.0	178210.0	39616.0	72276.0	111560.0	86195.0	200420.0	92751.0	148630.0	64625.0	117546.75	102009.125	0.4756507209178136	1.15231603055119	-	0.571421020192347
Q04726	TLE3	sp|Q04726|TLE3_HUMAN Transducin-like enhancer protein 3 OS=Homo sapiens OX=9606 GN=TLE3 PE=1 SV=2	286	0.999737	35.8041	1.69108e-99	262.54	1	S	DAPTS(1)PASVASSSSTPSSK	DAPT(-36)S(36)PAS(-65)VAS(-150)S(-150)S(-170)S(-170)T(-170)PS(-190)S(-190)K	5	2	0.020537	3548	1579	455960.0	346990.0	348740.0	179850.0	273480.0	482640.0	383300.0	460700.0	138950.0	275360.0	323510.0	313500.0	445250.0	281340.0	360060.0	411990.0	366457.5	318745.0	Na	1.14968862256663	-	0.350917724647394
Q14247	CTTN	sp|Q14247|SRC8_HUMAN Src substrate cortactin OS=Homo sapiens OX=9606 GN=CTTN PE=1 SV=2	405	1.0	118.181	3.542e-31	224.47	1;2;3	S	TQT(1)PPVS(1)PAPQPTEER	T(-47)QT(47)PPVS(120)PAPQPT(-120)EER	7	2	0.71037	4366	1817	1656000.0	2171900.0	1357500.0	315470.0	1738300.0	2966800.0	1735200.0	2622700.0	1165200.0	2402600.0	563970.0	1150300.0	1869200.0	1667300.0	2068200.0	1797600.0	1820483.75	1585546.25	0.7097054741711643	1.14817448560709	-	0.518455311508492
O60333	KIF1B	sp|O60333|KIF1B_HUMAN Kinesin-like protein KIF1B OS=Homo sapiens OX=9606 GN=KIF1B PE=1 SV=5	1454	0.999967	44.8712	1.18242e-07	140.57	1	S	MSDTGS(1)PGMQR	MS(-87)DT(-45)GS(45)PGMQR	6	2	-0.21772	719	282	199300.0	91546.0	194530.0	45192.0	78805.0	151680.0			64072.0	90428.0	112590.0	87678.0	213960.0	95104.0			126842.166666667	110638.666666667	Na	1.14645422335772	-	0.643971515718026
P27816	MAP4	sp|P27816|MAP4_HUMAN Microtubule-associated protein 4 OS=Homo sapiens OX=9606 GN=MAP4 PE=1 SV=3	280	0.999987	48.8271	2.3137499999999998e-125	329.72	1	S	DMES(1)PTKLDVTLAK	DMES(49)PT(-49)KLDVT(-200)LAK	4	2	0.99099	2235	1003	2303000.0	2720500.0	1828400.0	1290300.0	1436400.0	2861300.0	2497200.0	2113000.0	1572200.0	2701400.0	1356400.0	1046600.0	3054900.0	1460900.0	2086700.0	1602400.0	2131262.5	1860187.5	0.7777755502987049	1.14572455733629	-	0.411265538469019
O60244	MED14	sp|O60244|MED14_HUMAN Mediator of RNA polymerase II transcription subunit 14 OS=Homo sapiens OX=9606 GN=MED14 PE=1 SV=2	617	1.0	76.457	1.34685e-05	84.105	1	S	KLS(1)DDPCPVESK	KLS(76)DDPCPVES(-76)K	3	2	-0.44847	674	269	81029.0	83024.0			56934.0	92359.0	28821.0		50276.0	45733.0	42892.0	72161.0	86400.0		61316.0		68433.4	59796.3333333333	Na	1.14444140945097	-	0.519849477956573
P54253	ATXN1	sp|P54253|ATX1_HUMAN Ataxin-1 OS=Homo sapiens OX=9606 GN=ATXN1 PE=1 SV=2	775	1.0	64.2074	0.00314505	106.0	1	S	RWS(1)APESR	RWS(64)APES(-64)R	3	2	0.1348	3058	1334	200990.0	125790.0	157540.0		123950.0	239180.0	219980.0	203050.0	94273.0	140810.0	174540.0	177200.0	205120.0	151960.0	184090.0	141230.0	181497.142857143	158652.875	Na	1.14398899394129	-	0.290443438045718
Q9ULD9	ZNF608	sp|Q9ULD9|ZN608_HUMAN Zinc finger protein 608 OS=Homo sapiens OX=9606 GN=ZNF608 PE=1 SV=4	421	0.995007	24.4315	3.34237e-05	84.102	1	S	FCES(0.995)PT(0.004)S(0.001)DLEMR	FCES(24)PT(-24)S(-28)DLEMR	4	2	0.36482	9468	3662	13480.0		9523.1				15237.0	18199.0	6375.0		14141.0	7647.6	21220.0				14109.775	12345.9	Na	1.14287131760341	-	0.664060517642348
O60504	SORBS3	sp|O60504|VINEX_HUMAN Vinexin OS=Homo sapiens OX=9606 GN=SORBS3 PE=1 SV=2	544	0.999971	45.3494	5.21652e-09	167.06	1;2	S	HPS(1)S(0.995)PS(0.005)ALR	HPS(45)S(23)PS(-23)ALR	3	2	0.89109	750	293	2056000.0				70813.0	34514.0		2370800.0		127880.0	132750.0	4307600.0	290050.0		105530.0		1133031.75	992762.0	0.3293932601413131	1.14129242456903	-	0.901208642772203
Q96CP6	GRAMD1A	sp|Q96CP6|ASTRA_HUMAN Protein Aster-A OS=Homo sapiens OX=9606 GN=GRAMD1A PE=1 SV=2	267	0.99958	34.2124	7.34999e-05	91.245	1	S	SQEPS(1)PVGSR	S(-34)QEPS(34)PVGS(-44)R	5	2	0.23016	7388	2890	57916.0			46647.0	42107.0	80288.0		125690.0	45207.0		79198.0	58973.0	73196.0			52534.0	70529.6	61821.6	Na	1.1408569173234	-	0.613010444417806
Q07955	SRSF1	sp|Q07955|SRSF1_HUMAN Serine/arginine-rich splicing factor 1 OS=Homo sapiens OX=9606 GN=SRSF1 PE=1 SV=2	199	0.99991	40.449	1.62752e-10	164.56	1;2	S	VDGPRS(1)PSYGR	VDGPRS(40)PS(-40)Y(-84)GR	6	3	-0.082386	3651	1616	2598200.0	1682000.0	1899000.0	958440.0	988390.0	2067300.0		2552700.0	904750.0	743950.0	1236700.0	1140200.0	3195800.0	1477200.0	2158300.0	1930000.0	1820861.42857143	1598362.5	0.8769530255272674	1.13920429725511	-	0.573475406327991
Q9Y490	TLN1	sp|Q9Y490|TLN1_HUMAN Talin-1 OS=Homo sapiens OX=9606 GN=TLN1 PE=1 SV=3	1263	1.0	43.272	1.24166e-08	64.064	1	T	GT(1)PQDLAR	GT(43)PQDLAR	2	2	1.0866	11981	3802		166540.0			124210.0	201180.0		222300.0	69414.0		238120.0	71037.0	253970.0		171090.0	137600.0	178557.5	156871.833333333	0.7962379071744488	1.13823811582916	-	0.635227929658289
O95544	NADK	sp|O95544|NADK_HUMAN NAD kinase OS=Homo sapiens OX=9606 GN=NADK PE=1 SV=1	46	0.991822	20.8399	0.000124144	84.102	1	S	S(0.992)LS(0.008)ASPALGSTK	S(21)LS(-21)AS(-54)PALGS(-73)T(-73)K	1	2	0.037408	1255	480			25262.0		20182.0	45203.0		43182.0	6061.0		22379.0	18970.0	70415.0				33457.25	29456.25	Na	1.13582855930405	-	0.804201650453405
P02545	LMNA	sp|P02545|LMNA_HUMAN Prelamin-A/C OS=Homo sapiens OX=9606 GN=LMNA PE=1 SV=1	301	0.999982	47.5129	3.71093e-28	180.49	1	S	IDS(1)LSAQLSQLQK	IDS(48)LS(-48)AQLS(-110)QLQK	3	2	0.62993	1393	556	85467.0	98698.0	85831.0	54511.0	53148.0	135690.0	87023.0	103550.0	57692.0	73881.0	98255.0	101990.0	91875.0	73925.0	78806.0	43863.0	87989.75	77535.875	0.6067167953602859	1.13482629814908	-	0.389732655304754
Q9Y490	TLN1	sp|Q9Y490|TLN1_HUMAN Talin-1 OS=Homo sapiens OX=9606 GN=TLN1 PE=1 SV=3	1641	0.999997	55.7167	0.00115297	155.57	1	S	TVS(1)DSIKK	T(-72)VS(56)DS(-56)IKK	3	2	0.80749	9979	3802	456940.0	785400.0	421800.0	218860.0	495760.0			684300.0	84160.0	422730.0	275750.0	429800.0	524390.0	417040.0	1039200.0	410420.0	510510.0	450436.25	0.7962379071744488	1.13336792942398	-	0.65839603165646
Q9UMS6	SYNPO2	sp|Q9UMS6|SYNP2_HUMAN Synaptopodin-2 OS=Homo sapiens OX=9606 GN=SYNPO2 PE=1 SV=2	274	1.0	106.786	4.72435e-05	106.79	1	S	VIQES(1)EAGDAGLPR	VIQES(110)EAGDAGLPR	5	2	-0.2494	9572	3693	24941.0	75501.0	20286.0		57933.0	12176.0				36454.0	12806.0	77115.0	26950.0		15239.0		38167.4	33712.8	1.1141607571175305	1.13213378894663	-	0.798034670237124
Q15642	TRIP10	sp|Q15642|CIP4_HUMAN Cdc42-interacting protein 4 OS=Homo sapiens OX=9606 GN=TRIP10 PE=1 SV=3	296	0.999924	41.1762	4.51149e-13	162.41	1	S	APS(1)DSSLGTPSDGRPELR	APS(41)DS(-41)S(-67)LGT(-110)PS(-120)DGRPELR	3	3	1.0871	4674	1932	692690.0	660650.0	980170.0			989860.0	1120000.0	1180100.0		671730.0	872890.0	571080.0	1512800.0	486880.0		856790.0	937245.0	828695.0	1.1304520268299796	1.13098908524849	-	0.547470932530205
O43914	TYROBP	sp|O43914|TYOBP_HUMAN TYRO protein tyrosine kinase-binding protein OS=Homo sapiens OX=9606 GN=TYROBP PE=1 SV=1	89	0.999273	32.5167	4.30045e-05	81.409	1	S	ITET(0.001)ES(0.999)PYQELQGQR	IT(-61)ET(-33)ES(33)PY(-38)QELQGQR	6	2	0.015537	658	262	18302.0		35524.0				26267.0	51499.0		12896.0	14340.0	30901.0	43570.0		12732.0	60456.0	32898.0	29149.1666666667	Na	1.12860859372767	-	0.753490970706818
Q9Y2W1	THRAP3	sp|Q9Y2W1|TR150_HUMAN Thyroid hormone receptor-associated protein 3 OS=Homo sapiens OX=9606 GN=THRAP3 PE=1 SV=2	379	0.999894	40.4906	4.41502e-13	183.0	1	S	GSFS(1)DTGLGDGK	GS(-40)FS(40)DT(-48)GLGDGK	4	2	-0.481	9900	3773	177920.0	146320.0	132640.0	85833.0	102800.0	206990.0	170890.0	233440.0	112390.0	114150.0	234970.0	181290.0	155380.0	67066.0	116670.0	132800.0	157104.125	139339.5	0.7948801861750482	1.1274916660387	-	0.494920020666776
Q92614	MYO18A	sp|Q92614|MY18A_HUMAN Unconventional myosin-XVIIIa OS=Homo sapiens OX=9606 GN=MYO18A PE=1 SV=3	2043	0.990805	20.8422	7.05652e-16	187.49	1	S	YSHSYLS(0.001)DS(0.991)DT(0.008)EAK	Y(-170)S(-160)HS(-110)Y(-93)LS(-30)DS(21)DT(-21)EAK	9	2	-0.85004	7161	2792		31756.0	58264.0		22137.0	92091.0	57808.0	88577.0		27883.0	48328.0	23770.0	85038.0		49473.0	76732.0	58438.8333333333	51870.6666666667	0.8815937892211637	1.12662583862427	-	0.679988301819951
Q99607	ELF4	sp|Q99607|ELF4_HUMAN ETS-related transcription factor Elf-4 OS=Homo sapiens OX=9606 GN=ELF4 PE=1 SV=1	188	0.990964	23.5368	1.37937e-05	106.47	1	S	S(0.004)T(0.004)S(0.991)PVTDPSIPIR	S(-24)T(-24)S(24)PVT(-36)DPS(-73)IPIR	3	2	-0.48762	7895	3064	110960.0	108220.0	120220.0		133110.0	177410.0	141720.0	139680.0	91338.0	98590.0	144690.0		144650.0	101760.0	116450.0	129540.0	133045.714285714	118145.428571429	Na	1.12611817396961	-	0.245914612237188
Q99698	LYST	sp|Q99698|LYST_HUMAN Lysosomal-trafficking regulator OS=Homo sapiens OX=9606 GN=LYST PE=1 SV=3	2124	0.999894	39.776	1.76237e-06	104.04	1	S	LTGS(1)LGCSIDR	LT(-40)GS(40)LGCS(-65)IDR	4	2	-0.12237	7899	3069	140520.0	104900.0	127070.0	84573.0	102160.0	143650.0	133690.0	172120.0		83286.0	95390.0	97215.0	162880.0	92208.0	119960.0	132880.0	126085.375	111974.142857143	Na	1.12602223855252	-	0.348996478747628
Q92945	KHSRP	sp|Q92945|FUBP2_HUMAN Far upstream element-binding protein 2 OS=Homo sapiens OX=9606 GN=KHSRP PE=1 SV=4	181	0.999996	53.4965	2.95978e-06	117.03	1	S	VQIS(1)PDSGGLPER	VQIS(53)PDS(-53)GGLPER	4	2	-0.4566	7263	2839	373130.0	232070.0	262070.0	141840.0	183610.0	297120.0	416490.0	394200.0		165600.0	196140.0	203770.0	304820.0	236040.0	390870.0	291970.0	287566.25	255601.428571429	0.8222791694297911	1.1250572878533	-	0.509754752280698
Q96S94	CCNL2	sp|Q96S94|CCNL2_HUMAN Cyclin-L2 OS=Homo sapiens OX=9606 GN=CCNL2 PE=1 SV=1	338	1.0	48.7007	0.00129602	86.243	1	S	LVES(1)PKEGK	LVES(49)PKEGK	4	2	-0.21341	7768	3029	138510.0	107410.0	169790.0		100250.0			156340.0		98499.0	126800.0	94365.0	130290.0	125410.0		142070.0	134460.0	119572.333333333	Na	1.12450762021315	-	0.343094128728445
P49790	NUP153	sp|P49790|NU153_HUMAN Nuclear pore complex protein Nup153 OS=Homo sapiens OX=9606 GN=NUP153 PE=1 SV=2	192	0.999993	51.6962	0.000272732	75.5	1	S	AS(1)DKDITVSK	AS(52)DKDIT(-52)VS(-72)K	2	2	0.8692	2870	1246		111380.0	190170.0		109050.0	210800.0		190870.0			97099.0	86101.0	174110.0	127120.0	176220.0	206220.0	162454.0	144478.333333333	0.5094990498124351	1.1244177327627	-	0.554297562792539
Q63ZY3	KANK2	sp|Q63ZY3|KANK2_HUMAN KN motif and ankyrin repeat domain-containing protein 2 OS=Homo sapiens OX=9606 GN=KANK2 PE=1 SV=1	323	1.0	143.562	9.54415e-75	245.17	1	S	QADPQPQAWPPPDS(1)PVR	QADPQPQAWPPPDS(140)PVR	14	2	0.28288	5425	2165	663990.0	1148400.0	851010.0		1136300.0	1687300.0	1491500.0	1419600.0	385210.0	1175400.0	927670.0	1026900.0	1175500.0	1184100.0	1415600.0	1251500.0	1199728.57142857	1067735.0	0.5907774077809864	1.12362015989789	-	0.460996636889989
Q07889	SOS1	sp|Q07889|SOS1_HUMAN Son of sevenless homolog 1 OS=Homo sapiens OX=9606 GN=SOS1 PE=1 SV=1	1134	0.996597	27.2811	4.68045e-05	106.11	1	S	S(0.002)AS(0.997)VS(0.001)SISLTK	S(-27)AS(27)VS(-29)S(-38)IS(-52)LT(-65)K	3	2	-0.0043888	3646	1614		103730.0			71244.0	80143.0	80995.0		38337.0	76130.0			72862.0	82981.0	94335.0	84583.0	84028.0	74871.3333333333	Na	1.12229869910157	-	0.441507072479498
O75592	MYCBP2	sp|O75592|MYCB2_HUMAN E3 ubiquitin-protein ligase MYCBP2 OS=Homo sapiens OX=9606 GN=MYCBP2 PE=1 SV=4	1624	0.999982	47.4645	3.76853e-21	184.65	1	S	QVS(1)TENDSTLVHR	QVS(47)T(-47)ENDS(-100)T(-110)LVHR	3	2	0.81689	935	375	165380.0	203020.0	148430.0	76198.0	153880.0	206960.0	201750.0	244840.0	107390.0	174670.0	90450.0	126710.0	229030.0	192060.0	187060.0	142600.0	175057.25	156246.25	0.9089014738101592	1.12039328943895	-	0.458205349786696
P49792;Q7Z3J3	RANBP2; RGPD4	sp|P49792|RBP2_HUMAN E3 SUMO-protein ligase RanBP2 OS=Homo sapiens OX=9606 GN=RANBP2 PE=1 SV=2;sp|Q7Z3J3|RGPD4_HUMAN RanBP2-like and GRIP domain-containing protein 4 OS=Homo sapiens OX=9606 GN=RGPD4 PE=2 SV=3	2280;1305	0.999382	32.1012	7.7682e-06	101.43	1	S	SALSPS(0.001)KS(0.999)PAK	S(-71)ALS(-57)PS(-32)KS(32)PAK	8	2	0.41059	2891	1247	52850.0	66664.0	52220.0			11635.0		80034.0		45404.0	36175.0	36671.0	67335.0	35174.0		62175.0	52680.6	47155.6666666667	0.9367000538026696	1.11716372016089	-	0.660733178614124
Q16514	TAF12	sp|Q16514|TAF12_HUMAN Transcription initiation factor TFIID subunit 12 OS=Homo sapiens OX=9606 GN=TAF12 PE=1 SV=1	51	1.0	89.4572	6.56067e-12	104.25	1	S	LS(1)PENNQVLTK	LS(89)PENNQVLT(-89)K	2	2	-0.5087	4780	1967	139200.0	134830.0	135160.0	81322.0	135700.0	212600.0	191350.0	189200.0	79866.0	99570.0	132780.0	135250.0	174870.0	135240.0	157750.0	176370.0	152420.25	136462.0	Na	1.11694281191834	-	0.420539992091031
Q96E09	PABIR1	sp|Q96E09|PBIR1_HUMAN PPP2R1A-PPP2R2A-interacting phosphatase regulator 1 OS=Homo sapiens OX=9606 GN=PABIR1 PE=1 SV=1	76	1.0	66.9534	4.26455e-06	104.49	1	S	HGLLLPAS(1)PVR	HGLLLPAS(67)PVR	8	2	0.27452	7417	2899	61641.0	47328.0	60028.0			77324.0	73109.0	93385.0	27556.0	100920.0	57639.0		112080.0	45174.0	49352.0	38650.0	68802.5	61624.4285714286	Na	1.11648094099974	-	0.630953809294496
Q96MH2	HEXIM2	sp|Q96MH2|HEXI2_HUMAN Protein HEXIM2 OS=Homo sapiens OX=9606 GN=HEXIM2 PE=1 SV=1	76	0.998271	27.6185	1.14888e-05	118.42	1	S	T(0.002)QS(0.998)PGGCSAEAVLAR	T(-28)QS(28)PGGCS(-58)AEAVLAR	3	2	1.142	7606	2976		15622.0			16130.0	20133.0	14848.0	18177.0		6400.1	24365.0		22946.0		7137.3		16982.0	15212.1	Na	1.11634817020661	-	0.701255081275631
Q07092	COL16A1	sp|Q07092|COGA1_HUMAN Collagen alpha-1(XVI) chain OS=Homo sapiens OX=9606 GN=COL16A1 PE=1 SV=2	260	0.926188	10.9857	1.3912699999999999e-31	195.46	1	S	DT(0.074)QS(0.926)NELIEINPQSEGK	DT(-11)QS(11)NELIEINPQS(-110)EGK	4	2	-0.93663	3613	1608	105400.0	75656.0	120480.0	28026.0	40217.0	222260.0	106500.0	140630.0	23406.0	70366.0	51761.0		178790.0	176900.0	64064.0		104896.125	94214.5	Na	1.11337559505172	-	0.761122117793658
P02545	LMNA	sp|P02545|LMNA_HUMAN Prelamin-A/C OS=Homo sapiens OX=9606 GN=LMNA PE=1 SV=1	392	0.999771	36.4789	1.77039e-06	148.57	1;2	S	LSPS(1)PTSQR	LS(-36)PS(36)PT(-54)S(-67)QR	4	2	-0.6939	1405	556	17856000.0	8777200.0	16681000.0	3938600.0	10377000.0	23680000.0	7868300.0	15978000.0	7032900.0	12664000.0	14346000.0	19748000.0	13405000.0	10342000.0	10048000.0	6964700.0	13144512.5	11818825.0	0.6067167953602859	1.11216745319437	-	0.634746679780162
P08670	VIM	sp|P08670|VIME_HUMAN Vimentin OS=Homo sapiens OX=9606 GN=VIM PE=1 SV=4	430	1.0	114.179	2.92961e-109	316.33	1	S	ETNLDS(1)LPLVDTHSK	ET(-110)NLDS(110)LPLVDT(-160)HS(-180)K	6	2	-0.028018	1623	689	858290.0	1072100.0	823790.0	247870.0	1060200.0	1491600.0	1101400.0	743530.0	1490600.0	1287500.0	817900.0	1348500.0	778970.0	79598.0	175190.0	686670.0	924847.5	833116.0	0.7816444218772668	1.11010651577932	-	0.689293089682963
Q8N2M8	CLASRP	sp|Q8N2M8|CLASR_HUMAN CLK4-associating serine/arginine rich protein OS=Homo sapiens OX=9606 GN=CLASRP PE=1 SV=4	294	0.995447	23.3977	1.04362e-06	154.94	1	S	RDS(0.995)PT(0.005)YDPYKR	RDS(23)PT(-23)Y(-81)DPY(-130)KR	3	3	0.60739	6483	2541	67107.0	40658.0	66389.0			71843.0		111640.0	47712.0	45236.0		52812.0		58947.0	103830.0	78165.0	71527.4	64450.3333333333	Na	1.10980651768028	-	0.637208250352047
Q53SF7	COBLL1	sp|Q53SF7|COBL1_HUMAN Cordon-bleu protein-like 1 OS=Homo sapiens OX=9606 GN=COBLL1 PE=1 SV=3	256	0.999414	32.3452	3.2576e-10	126.46	1	S	DQT(0.001)AS(0.999)APATPLVNK	DQT(-32)AS(32)APAT(-55)PLVNK	5	2	-1.9167	5021	2062		25330.0	45135.0			35335.0	47707.0	59441.0	19273.0	28900.0	87350.0	25162.0		15021.0	54714.0		42589.6	38403.3333333333	0.7928274650694137	1.10900789861991	-	0.764410222524533
P51531	SMARCA2	sp|P51531|SMCA2_HUMAN Probable global transcription activator SNF2L2 OS=Homo sapiens OX=9606 GN=SMARCA2 PE=1 SV=2	1377	1.0	86.7981	2.97356e-05	127.62	1	S	GRPPAEKLS(1)PNPPK	GRPPAEKLS(87)PNPPK	9	3	0.4712	2963	1286	548500.0	378870.0	611480.0		454160.0	555130.0		798500.0	381780.0	365200.0	485430.0	708150.0	745230.0	278650.0	522310.0	548490.0	557773.333333333	504405.0	0.8528967187835133	1.10580452876822	-	0.537739956633232
Q7Z5L9	IRF2BP2	sp|Q7Z5L9|I2BP2_HUMAN Interferon regulatory factor 2-binding protein 2 OS=Homo sapiens OX=9606 GN=IRF2BP2 PE=1 SV=2	360	1.0	72.0748	1.55347e-05	113.66	1	S	RKPS(1)PEPEGEVGPPK	RKPS(72)PEPEGEVGPPK	4	2	-0.59402	6013	2384	353630.0	232920.0	340500.0			437760.0		293040.0		198190.0	193010.0	266030.0	412840.0	255520.0	473570.0		331570.0	299860.0	0.4954926775383453	1.10574934969652	-	0.614820827473926
Q9H1H9	KIF13A	sp|Q9H1H9|KI13A_HUMAN Kinesin-like protein KIF13A OS=Homo sapiens OX=9606 GN=KIF13A PE=1 SV=2	1698	0.993517	22.4039	3.06344e-10	155.57	1	S	T(0.006)GS(0.994)CS(0.001)ELDACPSK	T(-22)GS(22)CS(-31)ELDACPS(-140)K	3	2	0.34785	8371	3247	124860.0	85997.0	108090.0	44191.0	96196.0	149500.0	138780.0	192510.0	68925.0	62138.0	149860.0	116010.0	134760.0				117515.5	106338.6	Na	1.10510670631361	-	0.656330677388308
O15173	PGRMC2	sp|O15173|PGRC2_HUMAN Membrane-associated progesterone receptor component 2 OS=Homo sapiens OX=9606 GN=PGRMC2 PE=1 SV=1	211	0.999717	35.6009	4.95209e-38	174.5	1	T	LLKPGEEPSEYT(1)DEEDTKDHNK	LLKPGEEPS(-51)EY(-85)T(36)DEEDT(-36)KDHNK	12	4	0.21132	10307	187	57038.0		61149.0	45239.0		143720.0		72818.0		52053.0	52017.0	74747.0	84502.0	65850.0	81952.0	71128.0	75992.8	68892.7142857143	1.009164384883845	1.10306003744953	-	0.659966260626701
Q9UPU9	SAMD4A	sp|Q9UPU9|SMAG1_HUMAN Protein Smaug homolog 1 OS=Homo sapiens OX=9606 GN=SAMD4A PE=1 SV=3	420	0.993328	22.086	3.04782e-07	100.07	1;2	S	AYS(0.006)S(0.993)PS(0.195)T(0.137)T(0.668)PEAR	AY(-54)S(-22)S(22)PS(-5.3)T(-6.9)T(5.3)PEAR	4	2	2.5455	9688	3723	237670.0	187220.0	297980.0	145930.0	183540.0	385610.0		298400.0	142720.0	208590.0	232510.0	199700.0	346120.0	183440.0	288470.0	199320.0	248050.0	225108.75	Na	1.10191185371515	-	0.55941138207965
P12111	COL6A3	sp|P12111|CO6A3_HUMAN Collagen alpha-3(VI) chain OS=Homo sapiens OX=9606 GN=COL6A3 PE=1 SV=5	1783	1.0	48.7007	0.000144713	99.174	1	S	NIDS(1)EEVGK	NIDS(49)EEVGK	4	2	-0.3139	1746	761	145040.0	172600.0	160130.0	78382.0	81403.0	255070.0	186270.0	180650.0		117570.0	92402.0	149750.0	210250.0	220480.0		67837.0	157443.125	143048.166666667	0.535028569400575	1.10063014905236	-	0.663143908211036
P48681	NES	sp|P48681|NEST_HUMAN Nestin OS=Homo sapiens OX=9606 GN=NES PE=1 SV=2	680	1.0	144.572	1.06652e-29	198.35	1	S	ENQEPLRS(1)PEVGDEEALRPLTK	ENQEPLRS(140)PEVGDEEALRPLT(-140)K	8	3	-1.1853	2792	1217	754280.0	838390.0	354230.0			719370.0	1068800.0	733320.0	727790.0	1054300.0	703310.0	759570.0	652740.0	412760.0	475880.0	630260.0	744731.666666667	677076.25	0.7181696575925508	1.09992289150102	-	0.563146700963493
Q9P1Y5	CAMSAP3	sp|Q9P1Y5|CAMP3_HUMAN Calmodulin-regulated spectrin-associated protein 3 OS=Homo sapiens OX=9606 GN=CAMSAP3 PE=1 SV=2	334	1.0	46.7679	4.33604e-06	115.79	1	S	DLPDGHAAS(1)PR	DLPDGHAAS(47)PR	9	2	0.79942	9041	3534	67310.0	59883.0				28400.0		111800.0	36841.0				53778.0	64771.0	91528.0	57328.0	66848.25	60849.2	Na	1.09858880642638	-	0.751109742211465
Q96BY6	DOCK10	sp|Q96BY6|DOC10_HUMAN Dedicator of cytokinesis protein 10 OS=Homo sapiens OX=9606 GN=DOCK10 PE=1 SV=3	1292	0.999915	43.3998	1.93382e-05	116.95	1;2	S	ASLAS(1)LDSNPSTNEK	AS(-43)LAS(43)LDS(-44)NPS(-57)T(-61)NEK	5	2	-0.47215	7368	2885			30200.0			62636.0	28518.0	26205.0	10614.0	18675.0	24014.0	40802.0	80010.0	30505.0	31111.0	33360.0	36889.75	33636.375	1.0161633583075549	1.09672192678313	-	0.794823550425726
Q9Y5S9	RBM8A	sp|Q9Y5S9|RBM8A_HUMAN RNA-binding protein 8A OS=Homo sapiens OX=9606 GN=RBM8A PE=1 SV=1	42	0.999961	44.1183	0.000224927	75.474	1	S	GFGS(1)EEGSR	GFGS(44)EEGS(-44)R	4	2	-0.0086821	10074	3837	105610.0	116360.0	110000.0		90314.0	170390.0		148830.0	100570.0	90609.0	86323.0	132600.0	130960.0	102440.0	145040.0	113820.0	123584.0	112795.25	1.0270618220409016	1.09564897458005	-	0.445845302978695
O14974	PPP1R12A	sp|O14974|MYPT1_HUMAN Protein phosphatase 1 regulatory subunit 12A OS=Homo sapiens OX=9606 GN=PPP1R12A PE=1 SV=1	422	1.0	46.0328	6.00516e-05	91.993	1	S	IS(1)PKEEER	IS(46)PKEEER	2	2	0.81183	342	161	59108.0	65536.0	46690.0		17584.0		26706.0		38818.0	47348.0	31545.0		39641.0		39535.0		43124.8	39377.4	0.9374062112520876	1.09516626288175	-	0.704520188482742
Q9Y286	SIGLEC7	sp|Q9Y286|SIGL7_HUMAN Sialic acid-binding Ig-like lectin 7 OS=Homo sapiens OX=9606 GN=SIGLEC7 PE=1 SV=1	406	0.979334	16.7567	1.14257e-55	211.16	1	S	GS(0.021)AS(0.979)QGNLTESWADDNPR	GS(-17)AS(17)QGNLT(-81)ES(-130)WADDNPR	4	2	-1.0158	9825	3745	138440.0		168320.0	44528.0	297660.0	182800.0	140920.0	257910.0		59466.0		134730.0	289500.0		40262.0	278790.0	175796.857142857	160549.6	Na	1.0949691381533	-	0.797359377817241
P42566	EPS15	sp|P42566|EPS15_HUMAN Epidermal growth factor receptor substrate 15 OS=Homo sapiens OX=9606 GN=EPS15 PE=1 SV=2	796	1.0	108.741	9.72759e-13	166.48	1	S	SINKLDS(1)PDPFK	S(-110)INKLDS(110)PDPFK	7	2	-1.1574	2633	1164	328000.0	220430.0	379610.0	202110.0	302710.0	527330.0	568980.0	505540.0	203370.0	374670.0	279630.0	298430.0	299880.0	418730.0	483780.0	415520.0	379338.75	346751.25	0.9725082361127724	1.09397947375821	-	0.592317509667005
O75691	UTP20	sp|O75691|UTP20_HUMAN Small subunit processome component 20 homolog OS=Homo sapiens OX=9606 GN=UTP20 PE=1 SV=3	1741	0.999859	42.9338	2.75364e-06	75.533	1	T	SLSDNGQPGT(1)PDPADSGGTSAK	S(-50)LS(-50)DNGQPGT(43)PDPADS(-43)GGT(-45)S(-45)AK	10	2	-0.97514	10393	381	146580.0	71996.0	105380.0		76802.0	134830.0		205250.0		70778.0	83826.0	120040.0	168940.0		120770.0		123473.0	112870.8	Na	1.09393217732133	-	0.707421683282701
Q15149	PLEC	sp|Q15149|PLEC_HUMAN Plectin OS=Homo sapiens OX=9606 GN=PLEC PE=1 SV=3	720	1.0	67.5078	1.03129e-43	254.47	1	S	SDEGQLS(1)PATR	S(-190)DEGQLS(68)PAT(-68)R	7	2	-0.76652	4585	1898	1286900.0	1485700.0	1357300.0	730410.0	1157500.0	1841500.0		1748700.0	1085500.0	1226600.0	1421000.0	775920.0	1577200.0	1197300.0	1539700.0	1241600.0	1372572.85714286	1258102.5	0.7813399897293889	1.09098651114902	-	0.49907622560944
P51798	CLCN7	sp|P51798|CLCN7_HUMAN H(+)/Cl(-) exchange transporter 7 OS=Homo sapiens OX=9606 GN=CLCN7 PE=1 SV=2	9	0.999982	47.4126	0.0159579	83.623	1	S	KVS(1)WSGR	KVS(47)WS(-47)GR	3	2	-0.63393	2998	1298	45545.0	39289.0	86913.0		56521.0	58417.0	187990.0	82777.0		54201.0		97180.0	84447.0			56353.0	79636.0	73045.25	Na	1.09022831737861	-	0.813840361047706
Q9NPF5	DMAP1	sp|Q9NPF5|DMAP1_HUMAN DNA methyltransferase 1-associated protein 1 OS=Homo sapiens OX=9606 GN=DMAP1 PE=1 SV=1	445	0.997607	26.2009	7.87847e-22	160.04	1	T	DTIIDVVGAPLT(0.998)PNS(0.002)R	DT(-92)IIDVVGAPLT(26)PNS(-26)R	12	2	0.12882	11757	3377	99028.0	151160.0	118250.0		55181.0	133800.0	122210.0	113360.0	41849.0	140620.0	109430.0	136110.0	176900.0	37062.0	85672.0		113284.142857143	103949.0	Na	1.08980502801511	-	0.690107916091883
Q92786	PROX1	sp|Q92786|PROX1_HUMAN Prospero homeobox protein 1 OS=Homo sapiens OX=9606 GN=PROX1 PE=1 SV=2	199	0.998338	27.7857	4.5498e-05	90.689	1	S	EMAPQS(0.002)VS(0.998)PR	EMAPQS(-28)VS(28)PR	8	2	1.0311	7208	2814	29165.0		19125.0		12289.0	41671.0			15960.0	18620.0	36961.0	13613.0	20495.0	22225.0		36487.0	25562.5	23480.1428571429	Na	1.08868588047043	-	0.76310087794093
Q9Y6G9	DYNC1LI1	sp|Q9Y6G9|DC1L1_HUMAN Cytoplasmic dynein 1 light intermediate chain 1 OS=Homo sapiens OX=9606 GN=DYNC1LI1 PE=1 SV=3	510	0.937837	13.5927	9.367690000000001e-44	156.02	1;2	S	KPVT(0.009)VS(0.938)PT(0.041)T(0.012)PTSPTEGEAS	KPVT(-20)VS(14)PT(-14)T(-19)PT(-39)S(-62)PT(-81)EGEAS(-95)	6	2	-1.0438	10131	3855	114420.0	212580.0	82168.0			183370.0	187930.0	133390.0	46858.0	239100.0		61495.0	273220.0	64703.0	156410.0		152309.666666667	140297.666666667	0.9674060947438372	1.08561795990905	-	0.795231116356371
P29590	PML	sp|P29590|PML_HUMAN Protein PML OS=Homo sapiens OX=9606 GN=PML PE=1 SV=3	565	0.998577	31.2513	1.39283e-09	93.649	1	S	VVVISSS(0.001)EDS(0.999)DAENSSSR	VVVIS(-52)S(-43)S(-31)EDS(31)DAENS(-34)S(-38)S(-42)R	10	2	0.67974	2315	1024	18385.0					18339.0	9306.2	36109.0				7829.9	33792.0	12623.0	14574.0	25819.0	20534.8	18927.58	0.6653926546357901	1.08491418342968	-	0.831967222398819
O00193	SMAP	sp|O00193|SMAP_HUMAN Small acidic protein OS=Homo sapiens OX=9606 GN=SMAP PE=1 SV=1	17	0.994263	22.3883	1.8935800000000001e-53	204.22	1	S	S(0.006)AS(0.994)PDDDLGSSNWEAADLGNEER	S(-22)AS(22)PDDDLGS(-90)S(-95)NWEAADLGNEER	3	2	-0.35291	196	90	943760.0	1735000.0	853750.0	1087800.0	796740.0	2606300.0	1462300.0	912230.0	738100.0	1278200.0	1575100.0	1066800.0	2493700.0	664840.0	668210.0	1112900.0	1299735.0	1199731.25	Na	1.08335512640852	-	0.750504582983642
Q53TN4	CYBRD1	sp|Q53TN4|CYBR1_HUMAN Plasma membrane ascorbate-dependent reductase CYBRD1 OS=Homo sapiens OX=9606 GN=CYBRD1 PE=1 SV=1	260	0.998887	29.5311	5.82303e-168	331.03	1;2	S	GSMPAYSGNNMDKS(0.999)DS(0.001)ELNSEVAAR	GS(-170)MPAY(-130)S(-79)GNNMDKS(30)DS(-30)ELNS(-110)EVAAR	14	3	-0.47501	5032	2064	1284000.0	1076900.0	851810.0	665710.0	864670.0	1781500.0	1225800.0	859120.0	474220.0	762330.0	1076200.0	1393000.0	1436700.0	836910.0	858480.0	1114700.0	1076188.75	994067.5	0.6025114226538025	1.08261134178514	-	0.636383951286164
Q13033	STRN3	sp|Q13033|STRN3_HUMAN Striatin-3 OS=Homo sapiens OX=9606 GN=STRN3 PE=1 SV=3	229	1.0	136.994	4.26081e-10	146.75	1	S	NLEQILNGGES(1)PKQK	NLEQILNGGES(140)PKQK	11	2	-0.30273	3951	1684	24711.0	30897.0	9588.2				37318.0	30416.0	21230.0	37262.0	18534.0	24814.0	35880.0	17050.0	17137.0		26586.04	24558.1428571429	0.7627906452648837	1.08257534597195	-	0.721086296099876
O75643	SNRNP200	sp|O75643|U520_HUMAN U5 small nuclear ribonucleoprotein 200 kDa helicase OS=Homo sapiens OX=9606 GN=SNRNP200 PE=1 SV=2	225	1.0	209.931	3.15848e-220	366.84	1	S	EEAS(1)DDDMEGDEAVVR	EEAS(210)DDDMEGDEAVVR	4	2	-0.32284	942	377	505810.0	378480.0	428110.0	427590.0	294870.0	858930.0	1077300.0	621380.0	266130.0	393750.0	522830.0	609410.0	686840.0	438860.0	698470.0	636790.0	574058.75	531635.0	0.8634602344279764	1.07979864004439	-	0.703428061206092
Q96T60	PNKP	sp|Q96T60|PNKP_HUMAN Bifunctional polynucleotide phosphatase/kinase OS=Homo sapiens OX=9606 GN=PNKP PE=1 SV=1	118	0.999854	39.0608	9.856850000000002e-18	163.29	1	T	TPESQPDT(1)PPGTPLVSQDEKR	T(-51)PES(-39)QPDT(39)PPGT(-48)PLVS(-77)QDEKR	8	3	-0.69657	11626	3041	255060.0	150900.0	354780.0		195450.0		384180.0	468660.0	101080.0		262260.0	248280.0	377520.0	235960.0	425380.0	305700.0	301505.0	279454.285714286	0.7492230315457244	1.07890633786257	-	0.732235715199897
Q9UQ35	SRRM2	sp|Q9UQ35|SRRM2_HUMAN Serine/arginine repetitive matrix protein 2 OS=Homo sapiens OX=9606 GN=SRRM2 PE=1 SV=2	1404	0.999583	33.7996	1.26837e-69	228.86	1;2	S	AGMSSNQSISS(1)PVLDAVPR	AGMS(-120)S(-110)NQS(-70)IS(-34)S(34)PVLDAVPR	11	2	-1.0344	9698	3729	854430.0	607800.0	554090.0	158400.0		669610.0	738660.0	760340.0	416800.0	489500.0	868020.0	703050.0	786530.0	405920.0	503770.0	429530.0	620475.714285714	575390.0	0.6023837542323783	1.07835679154263	-	0.676880799402836
P29590	PML	sp|P29590|PML_HUMAN Protein PML OS=Homo sapiens OX=9606 GN=PML PE=1 SV=3	8	1.0	46.3534	1.03298e-05	128.57	1	S	MEPAPARS(1)PRPQQDPAR	MEPAPARS(46)PRPQQDPAR	8	3	0.63771	2307	1024	484540.0	311970.0	470670.0	265200.0	408630.0	637060.0	731740.0	598080.0	243900.0	453240.0	673740.0	559950.0	705790.0	250480.0	421540.0	317860.0	488486.25	453312.5	0.6653926546357901	1.07759272025369	-	0.686894994297766
Q9Y2W1	THRAP3	sp|Q9Y2W1|TR150_HUMAN Thyroid hormone receptor-associated protein 3 OS=Homo sapiens OX=9606 GN=THRAP3 PE=1 SV=2	243	1.0	73.3367	1.29071e-40	224.49	1	S	ASAVSELS(1)PR	AS(-130)AVS(-73)ELS(73)PR	8	2	0.64223	9899	3773	2655100.0	2180900.0	2222200.0	1548300.0	2057200.0	2974900.0	3145700.0	2978900.0	1805300.0	2053000.0	3678700.0	1925300.0	2436200.0	1743400.0	2165800.0	2554100.0	2470400.0	2295225.0	0.7948801861750482	1.07632149353549	-	0.564231731350871
P23497	SP100	sp|P23497|SP100_HUMAN Nuclear autoantigen Sp-100 OS=Homo sapiens OX=9606 GN=SP100 PE=1 SV=3	157	1.0	91.9931	5.85528e-10	142.03	1	S	LPLQES(1)EEEEREER	LPLQES(92)EEEEREER	6	3	0.4434	2146	956	177180.0	188730.0	167300.0			470790.0	186300.0	276540.0	172830.0	192160.0	247720.0	232210.0	262440.0	263800.0	240870.0	205600.0	244473.333333333	227203.75	0.8236354033986766	1.07600923546963	-	0.696926948036071
A2RRP1	NBAS	sp|A2RRP1|NBAS_HUMAN NBAS subunit of NRZ tethering complex OS=Homo sapiens OX=9606 GN=NBAS PE=1 SV=2	473	0.956776	13.498	7.95275e-17	86.135	1	S	AGEEDEGEEDS(0.957)DS(0.043)DYEISAK	AGEEDEGEEDS(13)DS(-13)DY(-34)EIS(-43)AK	11	2	0.04002	37	23	181270.0	161310.0	175040.0			228180.0	179380.0	186360.0	121580.0	132690.0	179740.0	209280.0	243760.0		152820.0	165490.0	185256.666666667	172194.285714286	1.0263086880062606	1.07585838808876	-	0.51909925896144
P21333	FLNA	sp|P21333|FLNA_HUMAN Filamin-A OS=Homo sapiens OX=9606 GN=FLNA PE=1 SV=4	966	0.998944	32.3262	1.41737e-65	261.56	1	S	SPFSVAVS(0.999)PS(0.001)LDLSK	S(-36)PFS(-37)VAVS(32)PS(-32)LDLS(-87)K	8	2	-0.22668	2070	914		984700.0	820090.0	988390.0	330280.0		869230.0	793670.0	389580.0	910510.0		664740.0			1001500.0		797726.666666667	741582.5	0.9743907995149176	1.07570859164916	-	0.74209368293053
Q86Y82	STX12	sp|Q86Y82|STX12_HUMAN Syntaxin-12 OS=Homo sapiens OX=9606 GN=STX12 PE=1 SV=1	142	0.999808	37.1674	3.69833e-05	151.52	1	S	AGSRLS(1)AEER	AGS(-37)RLS(37)AEER	6	2	-0.5826	6213	2455	981370.0	817090.0	1964700.0	354810.0	1412500.0	591840.0		2304400.0	456820.0	1079100.0	1150600.0	975270.0	1615300.0	1271800.0	1232500.0	1172800.0	1203815.71428571	1119273.75	0.8717518735623655	1.07553287503233	-	0.769528714281706
Q9P206	KIAA1522	sp|Q9P206|K1522_HUMAN Uncharacterized protein KIAA1522 OS=Homo sapiens OX=9606 GN=KIAA1522 PE=1 SV=2	404	0.978116	16.5031	3.92806e-25	186.55	1	S	GS(0.978)PS(0.022)GGSTAEASDTLSIR	GS(17)PS(-17)GGS(-56)T(-68)AEAS(-100)DT(-100)LS(-100)IR	2	2	-1.3891	9057	3536	135120.0	101470.0		46023.0	94506.0	149110.0	173540.0	163600.0				93640.0	147150.0	122240.0	137930.0	73210.0	123338.428571429	114834.0	Na	1.07405845456423	-	0.724461491804395
Q9UQ35	SRRM2	sp|Q9UQ35|SRRM2_HUMAN Serine/arginine repetitive matrix protein 2 OS=Homo sapiens OX=9606 GN=SRRM2 PE=1 SV=2	1003	1.0	76.5618	1.31778e-11	115.24	1;2	T	AQT(1)PPGPSLSGSK	AQT(77)PPGPS(-77)LS(-80)GS(-83)K	3	2	1.547	11919	3729	1272700.0	695450.0	744200.0	472820.0	519540.0	868070.0	846950.0	1561100.0	548280.0	546790.0	789270.0	676260.0	979870.0	868070.0	971380.0	1121600.0	872603.75	812690.0	0.6023837542323783	1.07372276021607	-	0.697700245832523
Q7RTP6	MICAL3	sp|Q7RTP6|MICA3_HUMAN [F-actin]-monooxygenase MICAL3 OS=Homo sapiens OX=9606 GN=MICAL3 PE=1 SV=2	977	1.0	130.403	4.33901e-12	174.02	1	S	GKS(1)EEELEASK	GKS(130)EEELEAS(-130)K	3	2	0.2528	5915	2352	148100.0	103270.0	233070.0		127790.0	229250.0		199240.0	112790.0	149390.0	180510.0	142240.0	260630.0	111650.0	201320.0	134480.0	173453.333333333	161626.25	Na	1.07317551037244	-	0.682999785725539
Q8N3X1	FNBP4	sp|Q8N3X1|FNBP4_HUMAN Formin-binding protein 4 OS=Homo sapiens OX=9606 GN=FNBP4 PE=1 SV=3	432	0.959393	13.7584	4.99126e-22	200.46	1	S	ALEEGDGSVSGS(0.04)S(0.959)PR	ALEEGDGS(-80)VS(-36)GS(-14)S(14)PR	13	2	-0.43726	6525	2555	133470.0		157070.0		81247.0	217750.0		227960.0	77246.0	159440.0		183650.0	229520.0		144140.0	121190.0	163499.4	152531.0	Na	1.07190931679462	-	0.754766271191087
Q9P0K7	RAI14	sp|Q9P0K7|RAI14_HUMAN Ankycorbin OS=Homo sapiens OX=9606 GN=RAI14 PE=1 SV=2	667	1.0	81.5047	1.3038e-06	133.07	1	S	S(1)LEDVTAEYIHK	S(82)LEDVT(-82)AEY(-120)IHK	1	2	-0.46826	9016	3523	34165.0	32371.0				40628.0	68568.0	20407.0	35438.0	35410.0	65250.0	41216.0	65534.0	17257.0	15019.0	18257.0	39227.8	36672.625	0.967127969085782	1.06967526867793	-	0.821699954526446
P15056	BRAF	sp|P15056|BRAF_HUMAN Serine/threonine-protein kinase B-raf OS=Homo sapiens OX=9606 GN=BRAF PE=1 SV=4	729	0.999615	34.7671	0.000160267	101.82	1	S	SAS(1)EPSLNR	S(-35)AS(35)EPS(-43)LNR	3	2	-0.56539	1806	808		283050.0		104290.0	270820.0	394630.0		508870.0	172230.0	286480.0	285480.0	233780.0	511160.0	223300.0	336760.0		312332.0	292741.428571429	Na	1.06692107613252	-	0.799088346554755
Q9UQ35	SRRM2	sp|Q9UQ35|SRRM2_HUMAN Serine/arginine repetitive matrix protein 2 OS=Homo sapiens OX=9606 GN=SRRM2 PE=1 SV=2	1083	0.999992	50.8971	3.90904e-135	342.47	1	S	QSHSES(1)PSLQSK	QS(-120)HS(-51)ES(51)PS(-72)LQS(-210)K	6	2	0.4994	9729	3729	828690.0	711540.0	692530.0	312080.0	481550.0	47234.0		1044100.0		476380.0	713960.0	618600.0	673900.0	527070.0	222480.0	636170.0	588246.285714286	552651.428571429	0.6023837542323783	1.06440742808694	-	0.805487916374139
Q96EC8	YIPF6	sp|Q96EC8|YIPF6_HUMAN Protein YIPF6 OS=Homo sapiens OX=9606 GN=YIPF6 PE=1 SV=2	7	1.0	87.8373	1.049e-16	175.38	1	S	AEAEES(1)PGDPGTASPR	AEAEES(88)PGDPGT(-88)AS(-96)PR	6	2	0.93123	7432	2902	71383.0	65531.0	99564.0		84927.0	104240.0	118950.0	99831.0	63270.0	74812.0	100010.0	76876.0	108480.0	88022.0	120770.0	59923.0	92060.8571428571	86520.375	Na	1.06403673288352	-	0.611105702683724
Q7Z6E9	RBBP6	sp|Q7Z6E9|RBBP6_HUMAN E3 ubiquitin-protein ligase RBBP6 OS=Homo sapiens OX=9606 GN=RBBP6 PE=1 SV=1	1179	1.0	110.626	1.0555e-18	180.17	1	S	LEVTEIVKPS(1)PK	LEVT(-110)EIVKPS(110)PK	10	2	1.0433	6030	2389	65880.0	43001.0	54374.0	31309.0	48086.0	88041.0	92134.0	72802.0	30431.0	42671.0	110780.0	59821.0	95261.0		29360.0	40535.0	61953.375	58408.4285714286	Na	1.06069237805698	-	0.80463283974241
O94956	SLCO2B1	sp|O94956|SO2B1_HUMAN Solute carrier organic anion transporter family member 2B1 OS=Homo sapiens OX=9606 GN=SLCO2B1 PE=1 SV=2	320	0.999499	32.9982	2.64787e-16	150.44	1	S	VLAVT(0.001)DS(0.999)PARK	VLAVT(-33)DS(33)PARK	7	2	0.28443	1100	433	150110.0	250390.0	323790.0	120390.0	198420.0	207600.0	264580.0	491120.0	192640.0	217090.0	189560.0	283900.0	340400.0	254150.0	184670.0	234550.0	250800.0	237120.0	0.952285739675769	1.05769230769231	-	0.767740405762051
Q9BX95	SGPP1	sp|Q9BX95|SGPP1_HUMAN Sphingosine-1-phosphate phosphatase 1 OS=Homo sapiens OX=9606 GN=SGPP1 PE=1 SV=2	112	1.0	67.6049	1.97859e-72	280.9	1	S	RNS(1)LTGEEGQLAR	RNS(68)LT(-68)GEEGQLAR	3	2	0.74249	8104	3162	1143500.0	688730.0	1298100.0	390160.0	727530.0	1112200.0	1542300.0	1522500.0	583100.0	822450.0	908150.0	1073000.0	1294100.0	964040.0	1129100.0	1205300.0	1053127.5	997405.0	Na	1.05586747610048	-	0.744630297317962
Q9H6F5	CCDC86	sp|Q9H6F5|CCD86_HUMAN Coiled-coil domain-containing protein 86 OS=Homo sapiens OX=9606 GN=CCDC86 PE=1 SV=1	113	0.999992	50.7874	7.44141e-10	161.23	1	S	QPEYSPES(1)PR	QPEY(-120)S(-51)PES(51)PR	8	2	0.43742	8484	3298	213640.0	176830.0	153990.0	69921.0	133610.0	216960.0		283290.0		152850.0	179660.0	185440.0	185240.0	144970.0		165980.0	178320.142857143	169023.333333333	Na	1.05500311312329	-	0.753381020490965
O14545	TRAFD1	sp|O14545|TRAD1_HUMAN TRAF-type zinc finger domain-containing protein 1 OS=Homo sapiens OX=9606 GN=TRAFD1 PE=1 SV=1	327	0.998702	28.9199	6.2154e-47	234.93	1	S	ALPSLNTGSS(0.001)S(0.999)PR	ALPS(-140)LNT(-66)GS(-48)S(-29)S(29)PR	11	2	-0.16713	268	130	621440.0	408790.0	611420.0	257220.0		649240.0	661180.0	675890.0	327600.0	606060.0	492830.0	398810.0	742240.0		571560.0	552950.0	555025.714285714	527435.714285714	Na	1.05230969244729	-	0.734359573476767
P16070	CD44	sp|P16070|CD44_HUMAN CD44 antigen OS=Homo sapiens OX=9606 GN=CD44 PE=1 SV=3	697	1.0	137.653	3.56998e-15	185.57	1;2	S	KPS(1)GLNGEASK	KPS(140)GLNGEAS(-140)K	3	2	0.48182	1829	824	461300.0	350470.0		130910.0	529140.0			827560.0			205720.0	862410.0	161880.0	549430.0		405930.0	459876.0	437074.0	0.6695904192839998	1.05216965548168	-	0.897136902234186
Q7RTP6	MICAL3	sp|Q7RTP6|MICA3_HUMAN [F-actin]-monooxygenase MICAL3 OS=Homo sapiens OX=9606 GN=MICAL3 PE=1 SV=2	1143	1.0	95.8605	0.000182726	103.17	1	S	VSEDEEKLPAS(1)PK	VS(-96)EDEEKLPAS(96)PK	11	2	-0.042617	5920	2352		54150.0			35816.0	46943.0		62112.0	29769.0	55637.0	21537.0	33533.0	64754.0	42167.0	83924.0	47125.0	49755.25	47305.75	Na	1.05178017471449	-	0.829557240355129
Q9UQC2	GAB2	sp|Q9UQC2|GAB2_HUMAN GRB2-associated-binding protein 2 OS=Homo sapiens OX=9606 GN=GAB2 PE=1 SV=1	405	0.96519	15.5211	2.10045e-05	106.11	1	S	AS(0.027)S(0.965)CET(0.008)YEYPQR	AS(-16)S(16)CET(-21)Y(-65)EY(-73)PQR	3	2	1.2869	9795	3733					62548.0	106750.0	105240.0	101160.0		85325.0	95258.0	67166.0	149280.0		74415.0	64795.0	93924.5	89373.1666666667	Na	1.0509250539405	-	0.807802650418569
Q96PY6	NEK1	sp|Q96PY6|NEK1_HUMAN Serine/threonine-protein kinase Nek1 OS=Homo sapiens OX=9606 GN=NEK1 PE=1 SV=2	1052	1.0	68.969	0.000113858	127.03	1	S	TCS(1)LPDLSK	T(-69)CS(69)LPDLS(-78)K	3	2	-0.11012	7707	3001	248100.0	105730.0	226040.0	116260.0	243330.0	268590.0	210550.0	252830.0	107690.0	224490.0	260190.0	200940.0	368790.0	114570.0	186800.0	128570.0	208928.75	199005.0	Na	1.04986683751665	-	0.798597050175735
Q01484	ANK2	sp|Q01484|ANK2_HUMAN Ankyrin-2 OS=Homo sapiens OX=9606 GN=ANK2 PE=1 SV=4	3844	0.732262	4.36956	8.82153e-19	200.81	1	T	KT(0.732)S(0.268)LVIVESADNQPETCER	KT(4.4)S(-4.4)LVIVES(-88)ADNQPET(-180)CER	2	3	-1.3692	10903	1541	273040.0				225360.0	595740.0	279630.0		197680.0	403620.0	265250.0	395250.0		341630.0	366120.0		343442.5	328258.333333333	0.8851823595207768	1.04625675915818	-	0.852127059181783
Q7Z589	EMSY	sp|Q7Z589|EMSY_HUMAN BRCA2-interacting transcriptional repressor EMSY OS=Homo sapiens OX=9606 GN=EMSY PE=1 SV=2	1213	0.970622	16.0009	8.21273e-06	109.42	1	S	ESCS(0.024)S(0.971)PS(0.003)T(0.001)VGSSLTTR	ES(-34)CS(-16)S(16)PS(-25)T(-29)VGS(-82)S(-85)LT(-94)T(-94)R	5	2	0.68769	6001	2380	30719.0		29979.0		34826.0	49745.0			13030.0		52597.0	41862.0	42409.0		23765.0		36317.25	34732.6	Na	1.04562428381405	-	0.865968343133862
Q9NPI6	DCP1A	sp|Q9NPI6|DCP1A_HUMAN mRNA-decapping enzyme 1A OS=Homo sapiens OX=9606 GN=DCP1A PE=1 SV=3	525	0.999193	31.1686	1.37897e-07	105.79	1	S	ASS(0.001)PS(0.999)PLTIGTPESQR	AS(-46)S(-31)PS(31)PLT(-48)IGT(-66)PES(-90)QR	5	2	0.0022372	8724	3382	14304.0		22902.0		22788.0	29723.0			10066.0	28872.0	27409.0	19528.0					22429.25	21468.75	Na	1.04473944687045	-	0.863425958842479
Q12888	TP53BP1	sp|Q12888|TP53B_HUMAN TP53-binding protein 1 OS=Homo sapiens OX=9606 GN=TP53BP1 PE=1 SV=2	1056	0.987838	19.0969	4.32541e-05	144.27	1	T	SEDPPT(0.012)T(0.988)PIR	S(-110)EDPPT(-19)T(19)PIR	7	2	-0.23068	10976	1663	755760.0	515450.0	658160.0	297830.0	684660.0	793010.0	662170.0	816270.0			446940.0	859130.0	581920.0	772640.0		441420.0	647913.75	620410.0	0.9653897484059116	1.04433157105785	-	0.790806714057165
Q9BW71	HIRIP3	sp|Q9BW71|HIRP3_HUMAN HIRA-interacting protein 3 OS=Homo sapiens OX=9606 GN=HIRIP3 PE=1 SV=3	370	0.999999	62.4786	3.48591e-16	193.96	1	S	EVS(1)DSEAGGGPQGER	EVS(62)DS(-62)EAGGGPQGER	3	2	0.46091	8054	3150	53520.0	53490.0	54382.0		39036.0	114880.0		74631.0	15550.0	41381.0	67051.0	30497.0	84878.0		86254.0	110090.0	64989.8333333333	62243.0	Na	1.04413079917956	-	0.876838328664426
Q9UKV3	ACIN1	sp|Q9UKV3|ACINU_HUMAN Apoptotic chromatin condensation inducer in the nucleus OS=Homo sapiens OX=9606 GN=ACIN1 PE=1 SV=2	657	0.999673	34.8815	0.000369474	105.36	1	S	SLS(1)PGVSR	S(-35)LS(35)PGVS(-56)R	3	2	1.5909	9440	3650	86186.0	57010.0	66982.0	31097.0	61975.0	83504.0	109440.0	104350.0	53869.0	58242.0	69873.0	72769.0	114800.0	50184.0	77787.0	80737.0	75068.0	72282.625	0.8206501675726933	1.0385345025862	-	0.815328917743389
Q14761	PTPRCAP	sp|Q14761|PTCA_HUMAN Protein tyrosine phosphatase receptor type C-associated protein OS=Homo sapiens OX=9606 GN=PTPRCAP PE=1 SV=1	99	0.994788	22.8073	1.40603e-07	130.78	1	S	AELGS(0.995)T(0.005)DNDLER	AELGS(23)T(-23)DNDLER	5	2	2.1962	4467	1850		170020.0	198410.0	160950.0	100960.0	352500.0	176950.0	228080.0		101090.0	167880.0	130220.0	193700.0	194010.0	210880.0	338600.0	198267.142857143	190911.428571429	1.0161905769721566	1.03852946018348	-	0.861287403008086
O75113	N4BP1	sp|O75113|N4BP1_HUMAN NEDD4-binding protein 1 OS=Homo sapiens OX=9606 GN=N4BP1 PE=1 SV=4	288	0.999996	53.7378	0.00159691	117.45	1	S	RFS(1)DSEER	RFS(54)DS(-54)EER	3	2	1.7816	843	334	79437.0	67564.0	108250.0		30599.0	44441.0		186940.0	29241.0	60267.0	107010.0	49526.0	140410.0	86855.0	109650.0	81329.0	86205.1666666667	83036.0	Na	1.03816617691925	-	0.899812943244945
Q8WYP5	AHCTF1	sp|Q8WYP5|ELYS_HUMAN Protein ELYS OS=Homo sapiens OX=9606 GN=AHCTF1 PE=1 SV=3	1944	0.998348	27.8129	0.00039839	96.313	1	S	EVS(0.998)PS(0.002)DVR	EVS(28)PS(-28)DVR	3	2	1.3402	7074	2765		74285.0	55348.0	37364.0		100810.0			38822.0	61438.0			84394.0	64120.0		73798.0	66951.75	64514.4	0.7233128834355829	1.03777993750233	-	0.872995664123653
Q14562	DHX8	sp|Q14562|DHX8_HUMAN ATP-dependent RNA helicase DHX8 OS=Homo sapiens OX=9606 GN=DHX8 PE=1 SV=1	460	1.0	67.4506	0.000250819	101.64	1	S	QSMDMS(1)PIK	QS(-67)MDMS(67)PIK	6	2	0.29567	4409	1826	86952.0	65322.0	74530.0		49926.0		67330.0	74848.0	40652.0	46808.0	63531.0			71167.0	92340.0	89183.0	69818.0	67280.1666666667	Na	1.03772037821944	-	0.805695645987734
O95425	SVIL	sp|O95425|SVIL_HUMAN Supervillin OS=Homo sapiens OX=9606 GN=SVIL PE=1 SV=2	245	1.0	106.078	1.93532e-99	322.01	1;2	S	DSSFTEVPRS(1)PK	DS(-190)S(-170)FT(-110)EVPRS(110)PK	10	2	1.0928	1220	470	1604800.0	1757700.0	1629700.0	734960.0	1686400.0	1999000.0	1299700.0	1937800.0	1052400.0	1971200.0	1436000.0	1741900.0	1715800.0	922460.0	2170800.0	1182400.0	1581257.5	1524120.0	1.0085077246935252	1.03748884602262	-	0.792927709997736
Q9UGU0	TCF20	sp|Q9UGU0|TCF20_HUMAN Transcription factor 20 OS=Homo sapiens OX=9606 GN=TCF20 PE=1 SV=3	574	1.0	54.5835	0.00144472	87.942	1	S	LNAS(1)PAAR	LNAS(55)PAAR	4	2	0.89918	9273	3598	57588.0			36761.0	45263.0	66449.0		76724.0	34495.0	42364.0		53171.0	73976.0	65770.0	58445.0	54939.0	56557.0	54737.1428571429	Na	1.03324720743293	-	0.834333786415021
Q16513	PKN2	sp|Q16513|PKN2_HUMAN Serine/threonine-protein kinase N2 OS=Homo sapiens OX=9606 GN=PKN2 PE=1 SV=1	583	0.998289	27.6589	3.71114e-52	239.98	1	S	AS(0.002)S(0.998)LGEIDESSELR	AS(-28)S(28)LGEIDES(-150)S(-160)ELR	3	2	-0.23932	4778	1966	414660.0	374450.0	377530.0	209670.0	305400.0	634280.0	609460.0	560040.0	302440.0	538890.0	268770.0	314690.0	632150.0	418750.0	525020.0	373890.0	435686.25	421825.0	0.924286726964422	1.03286019083743	-	0.847616298003408
Q6Y7W6	GIGYF2	sp|Q6Y7W6|GGYF2_HUMAN GRB10-interacting GYF protein 2 OS=Homo sapiens OX=9606 GN=GIGYF2 PE=1 SV=1	26	0.997384	25.8141	2.5788899999999997e-25	182.23	1	S	ALSSGGSIT(0.003)S(0.997)PPLSPALPK	ALS(-75)S(-71)GGS(-63)IT(-26)S(26)PPLS(-67)PALPK	10	2	-0.50706	5775	2286	203410.0	152580.0	181420.0		80571.0	128280.0	192650.0	209840.0	102700.0	197830.0		119170.0	220380.0		158570.0		164107.285714286	159730.0	Na	1.02740428043752	-	0.879682084728234
Q9UQ35	SRRM2	sp|Q9UQ35|SRRM2_HUMAN Serine/arginine repetitive matrix protein 2 OS=Homo sapiens OX=9606 GN=SRRM2 PE=1 SV=2	778	0.999772	38.9867	0.000142347	64.906	1;2	S	S(1)LS(0.994)GS(0.005)S(0.001)PCPK	S(39)LS(23)GS(-23)S(-29)PCPK	1	2	-0.65704	9739	3729	64199.0		63971.0			26856.0		95746.0	52255.0	40072.0			104640.0	47458.0	56411.0	65343.0	62693.0	61029.8333333333	0.6023837542323783	1.02725169930553	-	0.92063075814215
Q9Y2W1	THRAP3	sp|Q9Y2W1|TR150_HUMAN Thyroid hormone receptor-associated protein 3 OS=Homo sapiens OX=9606 GN=THRAP3 PE=1 SV=2	682	0.999999	61.6093	1.2417e-20	211.84	1	S	IDIS(1)PSTFR	IDIS(62)PS(-62)T(-80)FR	4	2	-0.68308	9905	3773	2491700.0	2049500.0	2271000.0	1315700.0	1747700.0	2942300.0	3391000.0	3316100.0	1657800.0	1892900.0	3360000.0	2838800.0	3187600.0	1650400.0	2177900.0	2249500.0	2440625.0	2376862.5	0.7948801861750482	1.02682633092996	-	0.859695593764983
P18887	XRCC1	sp|P18887|XRCC1_HUMAN DNA repair protein XRCC1 OS=Homo sapiens OX=9606 GN=XRCC1 PE=1 SV=3	447	0.966422	14.5982	1.33393e-13	110.68	2	S	TKPTQAAGPS(0.034)S(0.966)PQKPPT(0.995)PEET(0.005)K	T(-71)KPT(-58)QAAGPS(-15)S(15)PQKPPT(23)PEET(-23)K	11	3	0.1516	1981	883	376290.0	322750.0	417250.0			435530.0		574420.0		271370.0	482660.0	397910.0	517030.0	271050.0	489540.0	469440.0	425248.0	414142.857142857	Na	1.02681476371162	-	0.853712111783842
P18887	XRCC1	sp|P18887|XRCC1_HUMAN DNA repair protein XRCC1 OS=Homo sapiens OX=9606 GN=XRCC1 PE=1 SV=3	453	0.995344	23.3496	1.33393e-13	110.68	2	T	TKPTQAAGPS(0.034)S(0.966)PQKPPT(0.995)PEET(0.005)K	T(-71)KPT(-58)QAAGPS(-15)S(15)PQKPPT(23)PEET(-23)K	17	3	0.1516	10585	883	376290.0	322750.0	417250.0			435530.0		574420.0		271370.0	482660.0	397910.0	517030.0	271050.0	489540.0	469440.0	425248.0	414142.857142857	Na	1.02681476371162	-	0.853712111783842
P07910	HNRNPC	sp|P07910|HNRPC_HUMAN Heterogeneous nuclear ribonucleoproteins C1/C2 OS=Homo sapiens OX=9606 GN=HNRNPC PE=1 SV=4	299	1.0	192.661	1.04572e-155	316.49	1	S	EAEEGEDDRDS(1)ANGEDDS	EAEEGEDDRDS(190)ANGEDDS(-190)	11	2	-0.75903	1577	664	579160.0	166300.0	154100.0			256650.0		164270.0	48901.0	106030.0	458480.0	490350.0	267900.0	149590.0	281550.0	256910.0	264096.0	257463.875	0.8500323680750672	1.02575943906694	-	0.945497269767591
Q9HA47	UCK1	sp|Q9HA47|UCK1_HUMAN Uridine-cytidine kinase 1 OS=Homo sapiens OX=9606 GN=UCK1 PE=1 SV=1	253	0.998132	27.3076	5.68274e-06	97.933	1	S	T(0.002)FS(0.998)EPGDHPGMLTSGK	T(-27)FS(27)EPGDHPGMLT(-50)S(-55)GK	3	2	0.76599	8572	3337	62044.0	36839.0	65846.0		45241.0	87421.0		81714.0	39613.0	72995.0		64313.0	80056.0	38073.0	74667.0		63184.1666666667	61619.5	Na	1.02539239472353	-	0.889874719927254
Q8TAQ2	SMARCC2	sp|Q8TAQ2|SMRC2_HUMAN SWI/SNF complex subunit SMARCC2 OS=Homo sapiens OX=9606 GN=SMARCC2 PE=1 SV=1	347	1.0	106.647	2.68936e-25	151.41	1	S	DMDEPS(1)PVPNVEEVTLPK	DMDEPS(110)PVPNVEEVT(-110)LPK	6	2	0.44199	6786	2664	917240.0	925380.0	1003500.0	634800.0	399670.0	1174800.0	1265200.0	1064900.0	503390.0	654910.0	945940.0	1078500.0	1120100.0	792920.0	985970.0	1122900.0	923186.25	900578.75	0.9180042214936902	1.02510330162687	-	0.863428763818935
P78562	PHEX	sp|P78562|PHEX_HUMAN Phosphate-regulating neutral endopeptidase PHEX OS=Homo sapiens OX=9606 GN=PHEX PE=1 SV=1	7	0.933587	11.4926	4.83442e-22	191.98	1	S	MEAETGS(0.934)S(0.066)VETGKK	MEAET(-52)GS(11)S(-11)VET(-37)GKK	7	2	0.91841	3290	1492	14017.0	18525.0	54181.0		16014.0	4397.6	9463.8	73894.0	37262.0	33589.0	7964.8	16775.0	38967.0			24866.0	27213.2	26570.6333333333	Na	1.02418334025409	-	0.957250017658084
O95425	SVIL	sp|O95425|SVIL_HUMAN Supervillin OS=Homo sapiens OX=9606 GN=SVIL PE=1 SV=2	263	0.99255	21.2461	1.33861e-06	133.93	1;2	S	S(0.007)PS(0.993)FGDPQLSPEAR	S(-21)PS(21)FGDPQLS(-100)PEAR	3	2	-0.64697	1234	470	55868.0	104990.0	110000.0		183870.0	147290.0	115880.0			188810.0	127330.0	181330.0	129770.0	16502.0	99767.0	75034.0	119649.666666667	116934.714285714	1.0085077246935252	1.02321767661157	-	0.928412369253345
P49815	TSC2	sp|P49815|TSC2_HUMAN Tuberin OS=Homo sapiens OX=9606 GN=TSC2 PE=1 SV=2	939	0.995882	24.5518	0.00027263	99.34	1	S	S(0.001)T(0.003)S(0.996)LNERPK	S(-32)T(-25)S(25)LNERPK	3	2	0.18935	2916	1251	91798.0	92009.0	198730.0					176580.0		152320.0		150460.0	166370.0			78199.0	139779.25	136837.25	Na	1.02149999360554	-	0.934511133082755
O14545	TRAFD1	sp|O14545|TRAD1_HUMAN TRAF-type zinc finger domain-containing protein 1 OS=Homo sapiens OX=9606 GN=TRAFD1 PE=1 SV=1	415	0.999423	32.3863	4.53797e-52	243.8	1	S	LDSQPQET(0.001)S(0.999)PELPR	LDS(-150)QPQET(-32)S(32)PELPR	9	2	-0.7333	269	130	615780.0	356850.0	611620.0	179740.0	442530.0	746170.0	802310.0	690270.0	278170.0	574170.0	626930.0	397690.0	715750.0	506540.0	633270.0	620570.0	555658.75	544136.25	Na	1.02117576250434	-	0.900666852006726
P08670;P14136	VIM; GFAP	sp|P08670|VIME_HUMAN Vimentin OS=Homo sapiens OX=9606 GN=VIM PE=1 SV=4;sp|P14136|GFAP_HUMAN Glial fibrillary acidic protein OS=Homo sapiens OX=9606 GN=GFAP PE=1 SV=1	339;305	0.999868	38.7981	0.00183965	72.922	1	S	GTNES(1)LER	GT(-39)NES(39)LER	5	2	0.1842	1626	689	74055.0	72146.0	67925.0	37034.0				108830.0	51538.0	64802.0	63774.0					102180.0	71998.0	70573.5	0.7816444218772668	1.02018463020822	-	0.932047123036248
P60709;Q6S8J3;Q562R1;A5A3E0;Q9BYX7;P62736;P63261;P63267	ACTB; POTEE	sp|P60709|ACTB_HUMAN Actin, cytoplasmic 1 OS=Homo sapiens OX=9606 GN=ACTB PE=1 SV=1;sp|Q6S8J3|POTEE_HUMAN POTE ankyrin domain family member E OS=Homo sapiens OX=9606 GN=POTEE PE=2 SV=3;sp|Q562R1|ACTBL_HUMAN Beta-actin-like protein 2 OS=Homo sapiens OX=9606	239;939;240;939;239;241;239;240	0.998769	29.0934	1.28553e-15	136.7	1	S	S(0.999)Y(0.001)ELPDGQVITIGNER	S(29)Y(-29)ELPDGQVIT(-120)IGNER	1	2	0.4453	3176	1391;1435;1463;1464		48605.0		48443.0		40572.0		8155.5	16652.0	30143.0	55338.0	45493.0	69621.0	20148.0	19955.0	28454.0	36443.875	35725.5	0.7687699440062616	1.02010818602959	-	0.952425609676579
O00559	EBAG9	sp|O00559|RCAS1_HUMAN Receptor-binding cancer antigen expressed on SiSo cells OS=Homo sapiens OX=9606 GN=EBAG9 PE=1 SV=1	36	0.999999	59.4206	3.3918099999999996e-21	142.63	1	S	KLS(1)GDQITLPTTVDYSSVPK	KLS(59)GDQIT(-59)LPT(-87)T(-90)VDY(-100)S(-100)S(-100)VPK	3	2	-0.4538	235	119	1052500.0		777910.0			745220.0	1283000.0	822060.0	765190.0	605220.0	1186100.0	1037500.0	1430300.0	847160.0	836110.0	639740.0	936138.0	918415.0	Na	1.01929737645835	-	0.908419897519534
Q92466	DDB2	sp|Q92466|DDB2_HUMAN DNA damage-binding protein 2 OS=Homo sapiens OX=9606 GN=DDB2 PE=1 SV=1	26	1.0	47.3612	1.08403e-12	177.74	1	S	S(1)PLELEPEAK	S(47)PLELEPEAK	1	2	-3.2253	7093	2771	46756.0	120980.0	103320.0		92563.0	163330.0	69720.0	76997.0	23446.0	105290.0	93138.0	120990.0	138590.0	61273.0	102230.0	110510.0	96238.0	94433.375	0.9128439057123684	1.01911003392604	-	0.926632123032242
Q9BUA3	SPINDOC	sp|Q9BUA3|SPNDC_HUMAN Spindlin interactor and repressor of chromatin-binding protein OS=Homo sapiens OX=9606 GN=SPINDOC PE=1 SV=3	308	0.99996	44.0004	1.63283e-10	171.2	1	S	AES(1)PSPAPPPGLR	AES(44)PS(-44)PAPPPGLR	3	2	-1.1366	8019	3127	163130.0	119650.0	162550.0	58125.0	114280.0	201480.0	184450.0	204390.0	96398.0	170650.0		135790.0		120330.0	197890.0	168050.0	151006.875	148184.666666667	Na	1.01904521160534	-	0.910270957284446
Q6PJF5	RHBDF2	sp|Q6PJF5|RHDF2_HUMAN Inactive rhomboid protein 2 OS=Homo sapiens OX=9606 GN=RHBDF2 PE=1 SV=2	90	0.997221	25.5497	0.00119576	99.34	1	S	S(0.003)VS(0.997)LQEPR	S(-26)VS(26)LQEPR	3	2	0.77236	5671	2245	25749.0	20505.0	13566.0	13216.0		36061.0	48306.0	74808.0	20044.0	37314.0	18076.0		54282.0	28260.0	40433.0	29880.0	33173.0	32612.7142857143	Na	1.01717997801033	-	0.954693538166558
Q09472	EP300	sp|Q09472|EP300_HUMAN Histone acetyltransferase p300 OS=Homo sapiens OX=9606 GN=EP300 PE=1 SV=2	1038	0.977769	16.48	9.833679999999999e-45	179.37	1	S	TEIKEEEDQPSTSATQS(0.022)S(0.978)PAPGQSK	T(-130)EIKEEEDQPS(-96)T(-82)S(-76)AT(-44)QS(-16)S(16)PAPGQS(-37)K	18	3	-0.56487	3727	1640	166190.0	101260.0	125280.0			143180.0		153680.0	45445.0	107020.0	122330.0	124760.0	190470.0	175450.0	183360.0	135980.0	137918.0	135601.875	Na	1.01708033166946	-	0.923273484561697
Q7L9B9	EEPD1	sp|Q7L9B9|EEPD1_HUMAN Endonuclease/exonuclease/phosphatase family domain-containing protein 1 OS=Homo sapiens OX=9606 GN=EEPD1 PE=1 SV=2	110	0.999192	32.3171	3.01694e-05	115.79	1	S	GSSAQHS(0.999)PS(0.001)SLR	GS(-65)S(-59)AQHS(32)PS(-32)S(-37)LR	7	2	-0.31409	5910	2348		65342.0	71913.0		52080.0			100310.0		67858.0				109760.0	37221.0	70644.0	72411.25	71370.75	Na	1.01457880153985	-	0.955818739086187
Q9Y613	FHOD1	sp|Q9Y613|FHOD1_HUMAN FH1/FH2 domain-containing protein 1 OS=Homo sapiens OX=9606 GN=FHOD1 PE=1 SV=3	523	1.0	88.2402	1.26495e-06	112.7	1	S	EPLIPAS(1)PK	EPLIPAS(88)PK	7	2	-0.033797	10097	3845		204750.0	199100.0		347980.0	177550.0	282880.0	328160.0	171310.0	546730.0	112910.0	179120.0	336880.0	151550.0	370330.0	159730.0	256736.666666667	253570.0	0.5710764584569645	1.01248833326761	-	0.963034534101587
Q02952	AKAP12	sp|Q02952|AKA12_HUMAN A-kinase anchor protein 12 OS=Homo sapiens OX=9606 GN=AKAP12 PE=1 SV=4	283	0.999943	42.9723	6.997290000000001e-100	272.42	1;2	S	SAES(1)PTSPVTSETGSTFK	S(-52)AES(43)PT(-43)S(-73)PVT(-150)S(-130)ET(-140)GS(-170)T(-180)FK	4	2	0.80626	3486	1565	290090.0	920470.0	144080.0	73668.0	231350.0	460940.0	281740.0	324320.0	143590.0	633200.0	165930.0	273510.0	393330.0	258660.0	333650.0	492270.0	340832.25	336767.5	0.5848386474672153	1.01206989985673	-	0.970896031355153
Q96T23	RSF1	sp|Q96T23|RSF1_HUMAN Remodeling and spacing factor 1 OS=Homo sapiens OX=9606 GN=RSF1 PE=1 SV=2	604	1.0	61.1942	5.372e-10	106.93	1	S	LS(1)PIPEEVPK	LS(61)PIPEEVPK	2	2	-0.96083	7798	3036	98031.0	68170.0	115540.0		109360.0	191760.0	178030.0	173920.0		110390.0	153170.0	132110.0	153540.0	91471.0	156290.0	127100.0	133544.428571429	132010.142857143	0.5048537011538039	1.01162248355375	-	0.940603486614149
O75367	MACROH2A1	sp|O75367|H2AY_HUMAN Core histone macro-H2A.1 OS=Homo sapiens OX=9606 GN=MACROH2A1 PE=1 SV=4	170	0.984114	19.2343	2.85934e-30	150.42	1;2	S	AAS(0.984)ADS(0.012)T(0.004)TEGTPADGFTVLSTK	AAS(19)ADS(-19)T(-24)T(-45)EGT(-70)PADGFT(-80)VLS(-82)T(-82)K	3	2	-1.1308	871	350	135800.0	139090.0			64596.0	238890.0	152250.0	146620.0			111720.0	80483.0	309770.0		106130.0	115510.0	146207.666666667	144722.6	0.7327701582702012	1.01026147033474	-	0.974531856332893
O95425	SVIL	sp|O95425|SVIL_HUMAN Supervillin OS=Homo sapiens OX=9606 GN=SVIL PE=1 SV=2	914	0.999762	36.2307	5.24154e-15	167.01	1	S	FSSS(1)IENSDSPVR	FS(-76)S(-36)S(36)IENS(-95)DS(-110)PVR	4	2	-0.18296	1223	470	64874.0	62893.0	98702.0	80480.0		121720.0	85455.0	89810.0	25204.0	96508.0	115260.0	132910.0	83901.0			58772.0	86276.2857142857	85425.8333333333	1.0085077246935252	1.00995544728998	-	0.960610437097924
Q15059	BRD3	sp|Q15059|BRD3_HUMAN Bromodomain-containing protein 3 OS=Homo sapiens OX=9606 GN=BRD3 PE=1 SV=1	263	0.999882	39.2736	2.2649e-06	121.71	1	S	SES(1)PPPLSDPK	S(-39)ES(39)PPPLS(-70)DPK	3	2	0.1718	4560	1886		277050.0	508300.0		188960.0	678880.0	596970.0	607460.0	421130.0	397710.0	431080.0	258240.0	734700.0	241080.0	577420.0	717910.0	476270.0	472408.75	Na	1.0081735361591	-	0.971009672021803
A6NDB9	PALM3	sp|A6NDB9|PALM3_HUMAN Paralemmin-3 OS=Homo sapiens OX=9606 GN=PALM3 PE=1 SV=2	375	1.0	104.153	2.12285e-07	128.11	1	S	ERGDES(1)PLGAEGAK	ERGDES(100)PLGAEGAK	6	2	-1.3762	47	28	103010.0		66821.0		61351.0	77206.0		114520.0	40956.0	44980.0	176480.0	96568.0	82394.0	62017.0			84581.6	83899.1666666667	Na	1.00813397034138	-	0.978374112298403
O75131	CPNE3	sp|O75131|CPNE3_HUMAN Copine-3 OS=Homo sapiens OX=9606 GN=CPNE3 PE=1 SV=1	243	0.994032	22.2157	6.72919e-19	172.92	1	S	S(0.006)S(0.994)PVEFECINEK	S(-22)S(22)PVEFECINEK	2	2	-0.24217	851	338	172490.0	188670.0	164600.0		182230.0	313780.0	269190.0	316830.0	180120.0	161970.0	287060.0	237580.0	329570.0	144420.0	258140.0	224730.0	229684.285714286	227948.75	0.6469333014394544	1.00761371016198	-	0.960071691123694
P41212	ETV6	sp|P41212|ETV6_HUMAN Transcription factor ETV6 OS=Homo sapiens OX=9606 GN=ETV6 PE=1 SV=1	213	1.0	99.8552	0.0054246	129.28	1	S	RLS(1)PAER	RLS(100)PAER	3	2	-0.82895	2587	1149	258070.0	222420.0	357200.0		182910.0	45506.0			40861.0	206690.0	227070.0	291880.0	392570.0	231650.0	94947.0	208410.0	213221.2	211759.75	Na	1.00690145317984	-	0.981919392583225
P98175	RBM10	sp|P98175|RBM10_HUMAN RNA-binding protein 10 OS=Homo sapiens OX=9606 GN=RBM10 PE=1 SV=3	736	0.914992	10.335	6.7329e-08	83.474	1	S	GLVAAYSGES(0.915)DS(0.085)EEEQER	GLVAAY(-51)S(-35)GES(10)DS(-10)EEEQER	10	2	-0.79967	3330	1517	62130.0	15507.0	67247.0	37708.0	27434.0		128420.0	54025.0		22554.0	52968.0			39123.0	89693.0	74145.0	56067.2857142857	55696.6	0.6740478458579722	1.00665544601081	-	0.985200062076809
[truncated: 779 more rows]
