# Supplementary material for: Comprehensive proteomic characterization of pulmonary arterial hypertension in Chinese people
Source: Front Mol Biosci. 2025 Aug 14;12:1652083. doi: 10.3389/fmolb.2025.1652083 (PMC12391885; doi:10.3389/fmolb.2025.1652083)
Supplement: Supplementary file 4 [file Table6.xlsx]

## Sheet: BP
GO-ID	GO-Term	Category	P-Value	#Diff	RichFactor	Over/Under	TestSeqs	TestGenes
GO:2000795	negative regulation of epithelial cell proliferation involved in lung morphogenesis	P	4.646789063356957e-05	4	12.059561128526646	Over	O00712,Q12857,P08651,Q14938	NFIB,NFIA,NFIC,NFIX
GO:1901017	negative regulation of potassium ion transmembrane transporter activity	P	0.00014985348666388747	7	5.276057993730408	Over	O75369,Q14315,Q13813,Q01082,Q96PU5,P21333,Q69YQ0	FLNB,FLNC,SPTAN1,SPTBN1,NEDD4L,FLNA,SPECC1L
GO:0051893	regulation of focal adhesion assembly	P	0.00021647156208693497	11	3.401414677276746	Over	Q9H792,O75369,Q8WWI1,Q14315,P00533,Q9UPQ0,O75962,O94804,Q15149,P11532,Q9UIK4	PEAK1,FLNB,LMO7,FLNC,EGFR,LIMCH1,TRIO,STK10,PLEC,DMD,DAPK2
GO:0044087	regulation of cellular component biogenesis	P	0.00023278980428224644	8	4.385294955827871	Over	Q96JY6,O95171,Q96PE2,Q96SB3,O95049,Q9HBL0,P55196,O94929	PDLIM2,SCEL,ARHGEF17,PPP1R9B,TJP3,TNS1,AFDN,ABLIM3
GO:2001046	positive regulation of integrin-mediated signaling pathway	P	0.0006087190173970846	4	8.039707419017763	Over	O75369,Q08495,Q14315,P21333	FLNB,DMTN,FLNC,FLNA
GO:0019896	axonal transport of mitochondrion	P	0.0013277162952515455	4	6.891177787729511	Over	P27816,P08670,P17661,P11137	MAP4,VIM,DES,MAP2
GO:0045743	positive regulation of fibroblast growth factor receptor signaling pathway	P	0.00212164153816817	3	9.044670846394984	Over	Q15139,P35222,O94806	PRKD1,CTNNB1,PRKD3
GO:1901381	positive regulation of potassium ion transmembrane transport	P	0.00212164153816817	3	9.044670846394984	Over	O75369,Q14315,P21333	FLNB,FLNC,FLNA
GO:0038202	TORC1 signaling	P	0.00212164153816817	3	9.044670846394984	Over	Q6PKG0,P42345,Q8N122	LARP1,MTOR,RPTOR
GO:1900034	regulation of cellular response to heat	P	0.00326909861722557	13	2.3055043333947998	Over	P27816,Q13555,P07900,O14558,P08238,P42345,Q8N163,Q8N122,P52948,O95817,P49790,P11137,Q13315	MAP4,CAMK2G,HSP90AA1,HSPB6,HSP90AB1,MTOR,CCAR2,RPTOR,NUP98,BAG3,NUP153,MAP2,ATM
GO:0071345	cellular response to cytokine stimulus	P	0.004308838561256269	10	2.565864069899286	Over	O15061,Q6DD88,Q03252,O43491,Q9H4G0,P11171,Q6ZRP7,Q8WXF7,Q14004,Q96RK0	SYNM,ATL3,LMNB2,EPB41L2,EPB41L1,EPB41,QSOX2,ATL1,CDK13,CIC
GO:0006020	inositol metabolic process	P	0.004978447726635982	3	7.2357366771159874	Over	P60174,P51608,P04075	TPI1,MECP2,ALDOA
GO:2000650	negative regulation of sodium ion transmembrane transporter activity	P	0.009314392362801805	6	3.145972468311299	Over	Q13555,Q96PU5,O95817,Q7Z6Z7,P24723,P17252	CAMK2G,NEDD4L,BAG3,HUWE1,PRKCH,PRKCA
GO:0051149	positive regulation of muscle cell differentiation	P	0.011574425230276955	6	3.014890282131661	Over	Q13555,Q15139,P35222,O94806,Q07960,P35221	CAMK2G,PRKD1,CTNNB1,PRKD3,ARHGAP1,CTNNA1
GO:0007219	Notch signaling pathway	P	0.01733932890526182	8	2.3530850982491014	Over	O94875,Q9BX66,P13611,Q12946,P35555,Q9NV29,Q13207,Q7Z6Z7	SORBS2,SORBS1,VCAN,FOXF1,FBN1,TMEM100,TBX2,HUWE1
GO:0051592	response to calcium ion	P	0.03852343553066262	7	2.164536612812475	Over	Q14573,O75899,P00533,Q96PU5,Q9Y210,Q7Z6Z7,Q92934	ITPR3,GABBR2,EGFR,NEDD4L,TRPC6,HUWE1,BAD

## Sheet: MF
GO-ID	GO-Term	Category	P-Value	#Diff	RichFactor	Over/Under	TestSeqs	TestGenes
GO:0005200	structural constituent of cytoskeleton	F	4.72931699316039e-09	26	3.5230178577718285	Over	O60437,O15061,Q9Y490,O94875,Q9BX66,O75369,P02545,Q03252,O43491,Q9H4G0,P11171,Q14315,Q14847,P13797,Q8N3D4,P53814,Q13813,P08670,Q01082,Q15149,O60504,P17661,P21333,Q9UEY8,P35611,P11532	PPL,SYNM,TLN1,SORBS2,SORBS1,FLNB,LMNA,LMNB2,EPB41L2,EPB41L1,EPB41,FLNC,LASP1,PLS3,EHBP1L1,SMTN,SPTAN1,VIM,SPTBN1,PLEC,SORBS3,DES,FLNA,ADD3,ADD1,DMD
GO:0051015	actin filament binding	F	1.512688472862261e-08	35	2.7408093473924198	Over	P37802,Q9Y490,O95425,P29966,P78559,P46821,O75369,O14639,Q13576,P23528,Q96SB3,Q9UBW5,Q08495,Q14315,P00533,Q14847,P13797,P53814,Q13813,Q13796,Q01082,Q15149,Q9UGP4,P60981,P35580,Q7Z406,P21333,Q69YQ0,P55196,Q9UEY8,P35611,P11532,O94929,P35221,Q96A19	TAGLN2,TLN1,SVIL,MARCKS,MAP1A,MAP1B,FLNB,ABLIM1,IQGAP2,CFL1,PPP1R9B,BIN2,DMTN,FLNC,EGFR,LASP1,PLS3,SMTN,SPTAN1,SHROOM2,SPTBN1,PLEC,LIMD1,DSTN,MYH10,MYH14,FLNA,SPECC1L,AFDN,ADD3,ADD1,DMD,ABLIM3,CTNNA1,CCDC102A
GO:0017166	vinculin binding	F	9.176038440726739e-08	11	6.632758620689654	Over	O15061,Q9Y490,O94875,Q9BX66,P53814,Q13813,Q01082,O60504,Q69YQ0,P11532,P35221	SYNM,TLN1,SORBS2,SORBS1,SMTN,SPTAN1,SPTBN1,SORBS3,SPECC1L,DMD,CTNNA1
GO:0005516	calmodulin binding	F	1.361021724484949e-06	25	2.7915650760478345	Over	Q13425,P29966,Q13555,Q13576,Q9H4G0,P11171,P00533,P46940,Q13813,Q01118,Q13884,O75962,Q01082,O94804,Q15836,Q07157,O76024,P35580,Q7Z406,P11137,Q05682,Q02952,Q9UEY8,P35611,Q9UIK4	SNTB2,MARCKS,CAMK2G,IQGAP2,EPB41L1,EPB41,EGFR,IQGAP1,SPTAN1,SCN7A,SNTB1,TRIO,SPTBN1,STK10,VAMP3,TJP1,WFS1,MYH10,MYH14,MAP2,CALD1,AKAP12,ADD3,ADD1,DAPK2
GO:0003779	actin binding	F	5.0055967192597545e-05	25	2.337124249714466	Over	O00151,Q96JY6,Q13425,Q9NVD7,O94875,Q9BX66,P33241,P27816,Q13555,O43491,Q9H4G0,P11171,O00168,Q0VF96,Q9UPQ0,Q8N3D4,Q13884,Q9Y210,O60504,P11137,P27348,Q05682,Q96PY5,P50402,P04075	PDLIM1,PDLIM2,SNTB2,PARVA,SORBS2,SORBS1,LSP1,MAP4,CAMK2G,EPB41L2,EPB41L1,EPB41,FXYD1,CGNL1,LIMCH1,EHBP1L1,SNTB1,TRPC6,SORBS3,MAP2,YWHAQ,CALD1,FMNL2,EMD,ALDOA
GO:0005244	voltage-gated ion channel activity	F	0.0006087190173970846	4	8.039707419017763	Over	Q9BVC6,Q01118,P10644,Q96NY7	TMEM109,SCN7A,PRKAR1A,CLIC6
GO:0005267	potassium channel activity	F	0.00212164153816817	3	9.044670846394984	Over	Q9Y210,P10644,P29972	TRPC6,PRKAR1A,AQP1
GO:0032564	dATP binding	F	0.0006087190173970846	4	8.039707419017763	Over	P16402,P10412,P08238,P16403	H1-3,H1-4,HSP90AB1,H1-2
GO:0044325	ion channel binding	F	0.001975708505869985	17	2.158026728262663	Over	Q13425,O75369,Q13303,P35222,P08238,Q14315,O00168,Q13813,Q01118,Q13884,Q01082,Q96PU5,Q12959,P21333,P27348,Q99996,Q69YQ0	SNTB2,FLNB,KCNAB2,CTNNB1,HSP90AB1,FLNC,FXYD1,SPTAN1,SCN7A,SNTB1,SPTBN1,NEDD4L,DLG1,FLNA,YWHAQ,AKAP9,SPECC1L
GO:0004385	guanylate kinase activity	F	0.001154892766412311	5	5.481618694784838	Over	Q13555,O95049,Q07157,Q9UDY2,Q12959	CAMK2G,TJP3,TJP1,TJP2,DLG1

## Sheet: CC
GO-ID	GO-Term	Category	P-Value	#Diff	RichFactor	Over/Under	TestSeqs	TestGenes
GO:0005911	cell-cell junction	C	0.0002900040926150306	22	2.210919540229885	Over	Q13425,P37802,Q96B97,O75369,Q13555,O43491,Q9H4G0,Q96PE2,P11171,Q14315,P19838,Q9UPQ0,Q8N3D4,Q08174,Q13884,P08670,Q15942,Q9UGP4,P17252,P21333,O43561,Q9Y4F1	SNTB2,TAGLN2,SH3KBP1,FLNB,CAMK2G,EPB41L2,EPB41L1,ARHGEF17,EPB41,FLNC,NFKB1,LIMCH1,EHBP1L1,PCDH1,SNTB1,VIM,ZYX,LIMD1,PRKCA,FLNA,LAT,FARP1
GO:0001725	stress fiber	C	6.093468763920228e-07	24	2.9838089390169023	Over	O00151,Q96JY6,P37802,O94875,Q9BX66,O14639,Q8WWI1,Q08495,Q14847,P13797,Q9UPQ0,Q9UHD8,Q13796,Q96FS4,Q15942,O60504,Q9UGP4,O95817,P35580,Q7Z406,Q69YQ0,O94929,Q9UIK4,Q96A19	PDLIM1,PDLIM2,TAGLN2,SORBS2,SORBS1,ABLIM1,LMO7,DMTN,LASP1,PLS3,LIMCH1,SEPTIN9,SHROOM2,SIPA1,ZYX,SORBS3,LIMD1,BAG3,MYH10,MYH14,SPECC1L,ABLIM3,DAPK2,CCDC102A
GO:0015629	actin cytoskeleton	C	2.1662550458137062e-06	27	2.6048652037617557	Over	Q9H792,Q52LW3,Q9NVD7,O95171,Q96B97,Q9Y490,P33241,Q13555,Q96SB3,P16403,Q4L180,P49023,P14923,Q2M1Z3,O75962,Q9HCD5,Q5T5U3,Q9NRY4,Q09666,Q9NZN5,O14974,P55196,Q96NY7,Q96PY5,P04075,P35221,Q00587	PEAK1,ARHGAP29,PARVA,SCEL,SH3KBP1,TLN1,LSP1,CAMK2G,PPP1R9B,H1-2,FILIP1L,PXN,JUP,ARHGAP31,TRIO,NCOA5,ARHGAP21,ARHGAP35,AHNAK,ARHGEF12,PPP1R12A,AFDN,CLIC6,FMNL2,ALDOA,CTNNA1,CDC42EP1
GO:0005915	zonula adherens	C	0.00010023552728627632	6	6.577942433741807	Over	O94875,Q9BX66,O60716,P14923,O60504,P35221	SORBS2,SORBS1,CTNND1,JUP,SORBS3,CTNNA1
GO:0030018	Z disc	C	0.00010123164682231897	21	2.4119122257053287	Over	O00151,Q96JY6,Q9NVD7,O94875,Q9BX66,O75369,P23528,P02730,P35222,Q14315,Q14847,Q01118,P14923,Q13796,Q15149,P17661,P60981,O95817,O14974,P21333,P11532	PDLIM1,PDLIM2,PARVA,SORBS2,SORBS1,FLNB,CFL1,SLC4A1,CTNNB1,FLNC,LASP1,SCN7A,JUP,SHROOM2,PLEC,DES,DSTN,BAG3,PPP1R12A,FLNA,DMD
GO:0008091	spectrin	C	0.000281699917671376	14	2.813897596656217	Over	O14639,O43491,Q9H4G0,Q08495,P11171,Q8N3D4,P53814,Q13813,Q01082,Q15149,Q69YQ0,Q9UEY8,P35611,P11532	ABLIM1,EPB41L2,EPB41L1,DMTN,EPB41,EHBP1L1,SMTN,SPTAN1,SPTBN1,PLEC,SPECC1L,ADD3,ADD1,DMD
GO:0030863	cortical cytoskeleton	C	0.0006310726288259655	8	3.8590595611285265	Over	Q13425,O75369,P02730,Q14315,Q9Y210,Q12959,P21333,Q9Y4F1	SNTB2,FLNB,SLC4A1,FLNC,TRPC6,DLG1,FLNA,FARP1
GO:0005912	adherens junction	C	0.0010199852392777187	12	2.7304666706098066	Over	O15061,O14639,O43491,Q9H4G0,Q96SB3,P11171,Q01082,O95049,Q9UDY2,P11532,O94929,Q9Y4F1	SYNM,ABLIM1,EPB41L2,EPB41L1,PPP1R9B,EPB41,SPTBN1,TJP3,TJP2,DMD,ABLIM3,FARP1
GO:0031931	TORC1 complex	C	0.00212164153816817	3	9.044670846394984	Over	Q6PKG0,P42345,Q8N122	LARP1,MTOR,RPTOR
GO:0031982	vesicle	C	0.0027358035981097633	15	2.2897900876949326	Over	O60437,O95292,Q8ND30,P16402,O75369,Q15052,P16144,Q6DD88,Q8WWI1,P10412,P16403,Q14315,P24723,P17252,P21333	PPL,VAPB,PPFIBP2,H1-3,FLNB,ARHGEF6,ITGB4,ATL3,LMO7,H1-4,H1-2,FLNC,PRKCH,PRKCA,FLNA

## Sheet: KEGG
Map ID	Map Name	#Diff	P_Value	RichFactor	Over/Under	DiffSeqs	DiffGenes
ko04136	Autophagy - other	4	0.00021710407918962827	9.647648902821315	Over	P42345 Q8N122 Q9Y4P8 Q96BY7	MTOR,RPTOR,WIPI2,ATG2B
ko04520	Adherens junction	9	0.002085392667215592	3.0148902821316614	Over	Q9BX66 Q8WWI1 O60716 P35222 P00533 P46940 Q07157 P55196 P35221	SORBS1,LMO7,CTNND1,CTNNB1,EGFR,IQGAP1,TJP1,AFDN,CTNNA1
ko05412	Arrhythmogenic right ventricular cardiomyopathy	8	0.0066010678708238995	2.7564711150918044	Over	P02545 P16144 P35222 P14923 P17661 P11532 P50402 P35221	LMNA,ITGB4,CTNNB1,JUP,DES,DMD,EMD,CTNNA1
ko04510	Focal adhesion	16	0.006799387230269677	2.03108397954133	Over	Q9NVD7 Q9Y490 O75369 P16144 P35222 P05412 Q14315 P00533 P49023 Q9NRY4 Q15942 P24821 O14974 P17252 Q92934 P21333	PARVA,TLN1,FLNB,ITGB4,CTNNB1,JUN,FLNC,EGFR,PXN,ARHGAP35,ZYX,TNC,PPP1R12A,PRKCA,BAD,FLNA
ko04066	HIF-1 signaling pathway	8	0.01733932890526182	2.3530850982491014	Over	Q13555 P06733 P04406 P00533 P19838 P42345 P17252 P04075	CAMK2G,ENO1,GAPDH,EGFR,NFKB1,MTOR,PRKCA,ALDOA
ko04210	Apoptosis	8	0.025904625166919357	2.1926474779139355	Over	P02545 Q14573 Q03252 P05412 P19838 Q13813 Q92934 Q13315	LMNA,ITPR3,LMNB2,JUN,NFKB1,SPTAN1,BAD,ATM
ko04530	Tight junction	14	0.0339298887740124	1.7961048489295002	Over	Q5JTD0 Q9Y478 P05412 Q0VF96 Q16625 Q96PU5 Q9Y4G8 O95049 Q07157 Q9UDY2 Q12959 P35580 Q7Z406 P55196	TJAP1,PRKAB1,JUN,CGNL1,OCLN,NEDD4L,RAPGEF2,TJP3,TJP1,TJP2,DLG1,MYH10,MYH14,AFDN
ko04670	Leukocyte transendothelial migration	9	0.04324965837067189	1.9733827301225422	Over	O60716 P35222 P49023 Q16625 Q96FS4 Q9NRY4 P17252 P55196 P35221	CTNND1,CTNNB1,PXN,OCLN,SIPA1,ARHGAP35,PRKCA,AFDN,CTNNA1
ko01230	Biosynthesis of amino acids	4	0.03797760665321069	3.0148902821316614	Over	P60174 P06733 P04406 P04075	TPI1,ENO1,GAPDH,ALDOA
ko00710	Carbon fixation in photosynthetic organisms	3	0.043705605983121676	3.6178683385579937	Over	P60174 P04406 P04075	TPI1,GAPDH,ALDOA
