# Supplementary material for: Comprehensive proteomic characterization of pulmonary arterial hypertension in Chinese people
Source: Front Mol Biosci. 2025 Aug 14;12:1652083. doi: 10.3389/fmolb.2025.1652083 (PMC12391885; doi:10.3389/fmolb.2025.1652083)
Supplement: Supplementary file 5 [file Table4.xlsx]

## Sheet: BP
	Category	GOID	Description	GeneRatio	BgRatio	pvalue	padj	geneID	geneName	Count	Up	Up_Gene_names	Down	Down_Gene_names
1	BP	GO:0044057	regulation of system process	47/691	492/15967	3.06e-07	0.00142248	ENSG00000121933/ENSG00000157404/ENSG00000182782/ENSG00000105048/ENSG00000116147/ENSG00000070961/ENSG00000123999/ENSG00000146648/ENSG00000175084/ENSG00000105851/ENSG00000167034/ENSG00000187094/ENSG00000169252/ENSG00000096696/ENSG00000120907/ENSG00000051523/ENSG00000070193/ENSG00000125538/ENSG00000050628/ENSG00000183023/ENSG00000173641/ENSG00000169836/ENSG00000156675/ENSG00000124920/ENSG00000105974…	TMIGD3/KIT/HCAR2/TNNT1/TNR/ATP2B1/INHA/EGFR/DES/ PIK3CG/NKX3-1/CCK/ADRB2/DSP/ADRA1A/CYBA/FGF10/IL1B/PTGER3/SLC8A1 /HSPB7/TACR3/RAB11FIP1/MYRF/CAV1/SLC1A1/STC1/CNN1/OPRD1/UCN/CACNB1 /CXADR/SCN1B/EMP2/PDE4B/REN/IGF1/CAMK2B/GJA1/SGCA /TAC1/POMC/EPAS1/INHBA/SCT/HBEGF/TNNI3	47	16	ENSG00000121933/ENSG00000123999/ENSG00000175084/ENSG00000051523/ENSG00000173641/ENSG00000130176/ENSG00000116329/ENSG00000163794/ENSG00000067191/ENSG00000105711/ENSG00000143839/ENSG00000017427/ENSG00000058404/ENSG00000108823/ENSG00000115138/ENSG00000070031	31	ENSG00000157404/ENSG00000182782/ENSG00000105048/ENSG00000116147/ENSG00000070961/ENSG00000146648/ENSG00000105851/ENSG00000167034/ENSG00000187094/ENSG00000169252/ENSG00000096696/ENSG00000120907/ENSG00000070193/ENSG00000125538/ENSG00000050628/ENSG00000183023/ENSG00000169836/ENSG00000156675/ENSG00000124920/ENSG00000105974/ENSG00000106688/ENSG00000159167/ENSG00000154639/ENSG00000213853/ENSG00000184588…
3	BP	GO:0002526	acute inflammatory response	20/691	141/15967	2.83e-06	0.00438559	ENSG00000123843/ENSG00000160712/ENSG00000126262/ENSG00000180871/ENSG00000176046/ENSG00000105851/ENSG00000116539/ENSG00000039537/ENSG00000125538/ENSG00000050628/ENSG00000203710/ENSG00000197561/ENSG00000006128/ENSG00000185897/ENSG00000244731/ENSG00000228278/ENSG00000174564/ENSG00000140795/ENSG00000136244/ENSG00000117601	C4BPB/IL6R/FFAR2/CXCR2/NUPR1/PIK3CG/ASH1L/C6/IL1B/PTGER3/CR1/ELANE/TAC1/FFAR3 /C4A/ORM2/IL20RB/MYLK3/IL6/SERPINC1	20	6	ENSG00000123843/ENSG00000176046/ENSG00000197561/ENSG00000228278/ENSG00000174564/ENSG00000117601	14	ENSG00000160712/ENSG00000126262/ENSG00000180871/ENSG00000105851/ENSG00000116539/ENSG00000039537/ENSG00000125538/ENSG00000050628/ENSG00000203710/ENSG00000006128/ENSG00000185897/ENSG00000244731/ENSG00000140795/ENSG00000136244
4	BP	GO:0050886	endocrine process	14/691	79/15967	6.49e-06	0.00666131	ENSG00000196549/ENSG00000182782/ENSG00000123999/ENSG00000167034/ENSG00000051523/ENSG00000125538/ENSG00000198832/ENSG00000156675/ENSG00000163751/ENSG00000163794/ENSG00000143839/ENSG00000006128/ENSG00000115138/ENSG00000122641	MME/HCAR2/INHA/NKX3-1/CYBA/IL1B/SELENOM/RAB11FIP1/CPA3/UCN/REN/TAC1/POMC/INHBA	14	6	ENSG00000123999/ENSG00000051523/ENSG00000198832/ENSG00000163794/ENSG00000143839/ENSG00000115138	8	ENSG00000196549/ENSG00000182782/ENSG00000167034/ENSG00000125538/ENSG00000156675/ENSG00000163751/ENSG00000006128/ENSG00000122641
10	BP	GO:0060326	cell chemotaxis	26/691	256/15967	4.94e-05	0.0229533	ENSG00000163464/ENSG00000106211/ENSG00000157404/ENSG00000160712/ENSG00000126262/ENSG00000168329/ENSG00000180871/ENSG00000112902/ENSG00000143545/ENSG00000105851/ENSG00000168961/ENSG00000125538/ENSG00000145147/ENSG00000121807/ENSG00000106366/ENSG00000172232/ENSG00000154639/ENSG00000171051/ENSG00000184588/ENSG00000137869/ENSG00000102970/ENSG00000127507/ENSG00000274736/ENSG00000173531/ENSG00000113070…	CXCR1/HSPB1/KIT/IL6R/FFAR2/CX3CR1/CXCR2/SEMA5A/RAB13/PIK3CG/LGALS9/IL1B/SLIT2 /CCR2/SERPINE1/AZU1/CXADR/FPR1/PDE4B/CYP19A1/CCL17/ADGRE2/CCL23/MST1/HBEGF/IL6	26	9	ENSG00000106211/ENSG00000143545/ENSG00000168961/ENSG00000106366/ENSG00000172232/ENSG00000137869/ENSG00000102970/ENSG00000274736/ENSG00000173531	17	ENSG00000163464/ENSG00000157404/ENSG00000160712/ENSG00000126262/ENSG00000168329/ENSG00000180871/ENSG00000112902/ENSG00000105851/ENSG00000125538/ENSG00000145147/ENSG00000121807/ENSG00000154639/ENSG00000171051/ENSG00000184588/ENSG00000127507/ENSG00000113070/ENSG00000136244
11	BP	GO:0032642	regulation of chemokine production	12/691	72/15967	5.55e-05	0.0229533	ENSG00000160712/ENSG00000126262/ENSG00000103490/ENSG00000168961/ENSG00000179593/ENSG00000125538/ENSG00000172232/ENSG00000103313/ENSG00000196664/ENSG00000197561/ENSG00000185897/ENSG00000136244	IL6R/FFAR2/PYCARD/LGALS9/ALOX15B/IL1B/AZU1/MEFV/TLR7/ELANE/FFAR3/IL6	12	5	ENSG00000103490/ENSG00000168961/ENSG00000179593/ENSG00000172232/ENSG00000197561	7	ENSG00000160712/ENSG00000126262/ENSG00000125538/ENSG00000103313/ENSG00000196664/ENSG00000185897/ENSG00000136244
14	BP	GO:0022900	electron transport chain	20/691	176/15967	7.73e-05	0.0229533	ENSG00000212907/ENSG00000198804/ENSG00000051523/ENSG00000170906/ENSG00000142669/ENSG00000198712/ENSG00000198938/ENSG00000170312/ENSG00000176153/ENSG00000162882/ENSG00000198786/ENSG00000104808/ENSG00000165168/ENSG00000198695/ENSG00000137869/ENSG00000186010/ENSG00000198886/ENSG00000198888/ENSG00000198763/ENSG00000198840	MT-ND4L/MT-CO1/CYBA/NDUFA3/SH3BGRL3/MT-CO2/MT-CO3/CDK1/GPX2/HAAO/MT-ND5/DHDH/CYBB/MT-ND6/CYP19A1/NDUFA13/MT-ND4/MT-ND1/MT-ND2/MT-ND3	20	19	ENSG00000212907/ENSG00000198804/ENSG00000051523/ENSG00000170906/ENSG00000142669/ENSG00000198712/ENSG00000198938/ENSG00000170312/ENSG00000176153/ENSG00000162882/ENSG00000198786/ENSG00000104808/ENSG00000198695/ENSG00000137869/ENSG00000186010/ENSG00000198886/ENSG00000198888/ENSG00000198763/ENSG00000198840	1	ENSG00000165168
19	BP	GO:2000147	positive regulation of cell motility	39/691	479/15967	0.000117109	0.0229533	ENSG00000106211/ENSG00000157404/ENSG00000081237/ENSG00000160712/ENSG00000180871/ENSG00000112902/ENSG00000115232/ENSG00000166025/ENSG00000137135/ENSG00000108518/ENSG00000146648/ENSG00000173156/ENSG00000162407/ENSG00000103490/ENSG00000070193/ENSG00000168961/ENSG00000125538/ENSG00000107742/ENSG00000183023/ENSG00000169836/ENSG00000183287/ENSG00000121807/ENSG00000106366/ENSG00000144476/ENSG00000108821…	HSPB1/KIT/PTPRC/IL6R/CXCR2/SEMA5A/ITGA4/AMOTL1/ARHGEF39/PFN1/EGFR/RHOD/PLPP3/PYCARD/FGF10/LGALS9/IL1B/SPOCK2/SLC8A1/TACR3/CCBE1/CCR2/SERPINE1/ACKR3/COL1A1/RELN/WASHC1/IGF1/SEMA3D/ELANE/INSL3/FAM89B/SEMA3E/TAC1/CDH13/SUN2/CEMIP/HBEGF/IL6	39	14	ENSG00000106211/ENSG00000137135/ENSG00000108518/ENSG00000173156/ENSG00000103490/ENSG00000168961/ENSG00000106366/ENSG00000108821/ENSG00000181404/ENSG00000017427/ENSG00000197561/ENSG00000248099/ENSG00000176973/ENSG00000103888	25	ENSG00000157404/ENSG00000081237/ENSG00000160712/ENSG00000180871/ENSG00000112902/ENSG00000115232/ENSG00000166025/ENSG00000146648/ENSG00000162407/ENSG00000070193/ENSG00000125538/ENSG00000107742/ENSG00000183023/ENSG00000169836/ENSG00000183287/ENSG00000121807/ENSG00000144476/ENSG00000189056/ENSG00000153993/ENSG00000170381/ENSG00000006128/ENSG00000140945/ENSG00000100242/ENSG00000113070/ENSG00000136244
32	BP	GO:0042775	mitochondrial ATP synthesis coupled electron transport	13/691	94/15967	0.0001983	0.0249429	ENSG00000212907/ENSG00000198804/ENSG00000170906/ENSG00000198712/ENSG00000198938/ENSG00000170312/ENSG00000198786/ENSG00000198695/ENSG00000186010/ENSG00000198886/ENSG00000198888/ENSG00000198763/ENSG00000198840	MT-ND4L/MT-CO1/NDUFA3/MT-CO2/MT-CO3/CDK1/MT-ND5/MT-ND6/NDUFA13/MT-ND4/MT-ND1/MT-ND2/MT-ND3	13	13	ENSG00000212907/ENSG00000198804/ENSG00000170906/ENSG00000198712/ENSG00000198938/ENSG00000170312/ENSG00000198786/ENSG00000198695/ENSG00000186010/ENSG00000198886/ENSG00000198888/ENSG00000198763/ENSG00000198840	0
48	BP	GO:0051924	regulation of calcium ion transport	21/691	215/15967	0.000433731	0.037913	ENSG00000152413/ENSG00000087088/ENSG00000051128/ENSG00000166592/ENSG00000105851/ENSG00000051523/ENSG00000167476/ENSG00000171517/ENSG00000124942/ENSG00000183023/ENSG00000170385/ENSG00000105974/ENSG00000159167/ENSG00000116329/ENSG00000163794/ENSG00000067191/ENSG00000184588/ENSG00000058404/ENSG00000152661/ENSG00000103888/ENSG00000160856	HOMER1/BAX/HOMER3/RRAD/PIK3CG/CYBA/JSRP1/LPAR3/AHNAK/SLC8A1/SLC30A1/CAV1/STC1/OPRD1/UCN/CACNB1/PDE4B/CAMK2B/GJA1/CEMIP/FCRL3	21	10	ENSG00000087088/ENSG00000051128/ENSG00000166592/ENSG00000051523/ENSG00000167476/ENSG00000116329/ENSG00000163794/ENSG00000067191/ENSG00000058404/ENSG00000103888	11	ENSG00000152413/ENSG00000105851/ENSG00000171517/ENSG00000124942/ENSG00000183023/ENSG00000170385/ENSG00000105974/ENSG00000159167/ENSG00000184588/ENSG00000152661/ENSG00000160856
63	BP	GO:0048771	tissue remodeling	16/691	149/15967	0.00073503	0.0497784	ENSG00000072274/ENSG00000087088/ENSG00000164932/ENSG00000146648/ENSG00000169252/ENSG00000134250/ENSG00000070193/ENSG00000121807/ENSG00000105974/ENSG00000066405/ENSG00000182492/ENSG00000160801/ENSG00000152661/ENSG00000116016/ENSG00000116678/ENSG00000136244	TFRC/BAX/CTHRC1/EGFR/ADRB2/NOTCH2/FGF10/CCR2/CAV1/CLDN18/BGN/PTH1R/GJA1/EPAS1/LEPR/IL6	16	4	ENSG00000087088/ENSG00000164932/ENSG00000182492/ENSG00000160801	12	ENSG00000072274/ENSG00000146648/ENSG00000169252/ENSG00000134250/ENSG00000070193/ENSG00000121807/ENSG00000105974/ENSG00000066405/ENSG00000152661/ENSG00000116016/ENSG00000116678/ENSG00000136244

## Sheet: MF
Category	GOID	Description	GeneRatio	BgRatio	pvalue	padj	geneID	geneName	Count	Up	Up_Gene_names	Down	Down_Gene_names
MF	GO:0005539	glycosaminoglycan binding	28/684	201/15981	3.56e-08	2.93e-05	ENSG00000069702/ENSG00000157766/ENSG00000112902/ENSG00000105664/ENSG00000011201/ENSG00000127472/ENSG00000168477/ENSG00000106333/ENSG00000070193/ENSG00000130635/ENSG00000142949/ENSG00000107742/ENSG00000145147/ENSG00000172232/ENSG00000173705/ENSG00000182492/ENSG00000140479/ENSG00000197561/ENSG00000188404/ENSG00000103888/ENSG00000132692/ENSG00000109610/ENSG00000132702/ENSG00000127507/ENSG00000274736…	TGFBR3/ACAN/SEMA5A/COMP/ANOS1/PLA2G5/TNXB/PCOLCE/FGF10/COL5A1/PTPRF/SPOCK2/SLIT2/AZU1/SUSD5/BGN/PCSK6/ELANE/SELL/CEMIP/BCAN/SOD3/HAPLN2/ADGRE2/CCL23/HABP2/HBEGF/SERPINC1	28	16	ENSG00000157766/ENSG00000105664/ENSG00000127472/ENSG00000106333/ENSG00000130635/ENSG00000172232/ENSG00000173705/ENSG00000182492/ENSG00000197561/ENSG00000103888/ENSG00000132692/ENSG00000109610/ENSG00000132702/ENSG00000274736/ENSG00000148702/ENSG00000117601	12	ENSG00000069702/ENSG00000112902/ENSG00000011201/ENSG00000168477/ENSG00000070193/ENSG00000142949/ENSG00000107742/ENSG00000145147/ENSG00000140479/ENSG00000188404/ENSG00000127507/ENSG00000113070
MF	GO:0005201	extracellular matrix structural constituent	15/684	71/15981	2.5e-07	0.000102725	ENSG00000157766/ENSG00000105664/ENSG00000011201/ENSG00000130635/ENSG00000168542/ENSG00000204262/ENSG00000132031/ENSG00000108821/ENSG00000138080/ENSG00000182492/ENSG00000164692/ENSG00000132205/ENSG00000132692/ENSG00000132702/ENSG00000215182	ACAN/COMP/ANOS1/COL5A1/COL3A1/COL5A2/MATN3/COL1A1/EMILIN1/BGN/COL1A2/EMILIN2/BCAN/HAPLN2/MUC5AC	15	12	ENSG00000157766/ENSG00000105664/ENSG00000130635/ENSG00000168542/ENSG00000204262/ENSG00000108821/ENSG00000138080/ENSG00000182492/ENSG00000164692/ENSG00000132692/ENSG00000132702/ENSG00000215182	3	ENSG00000011201/ENSG00000132031/ENSG00000132205
MF	GO:0004896	cytokine receptor activity	15/684	92/15981	7.76e-06	0.00212967	ENSG00000163464/ENSG00000160712/ENSG00000168329/ENSG00000180871/ENSG00000168685/ENSG00000144648/ENSG00000123496/ENSG00000121807/ENSG00000113594/ENSG00000144476/ENSG00000100368/ENSG00000115604/ENSG00000196083/ENSG00000174564/ENSG00000116678	CXCR1/IL6R/CX3CR1/CXCR2/IL7R/ACKR2/IL13RA2/CCR2/LIFR/ACKR3/CSF2RB/IL18R1/IL1RAP/IL20RB/LEPR	15	2	ENSG00000123496/ENSG00000174564	13	ENSG00000163464/ENSG00000160712/ENSG00000168329/ENSG00000180871/ENSG00000168685/ENSG00000144648/ENSG00000121807/ENSG00000113594/ENSG00000144476/ENSG00000100368/ENSG00000115604/ENSG00000196083/ENSG00000116678
MF	GO:0030246	carbohydrate binding	26/684	253/15981	3.36e-05	0.00553155	ENSG00000144278/ENSG00000179914/ENSG00000185164/ENSG00000157766/ENSG00000100097/ENSG00000085265/ENSG00000149380/ENSG00000257335/ENSG00000105472/ENSG00000168282/ENSG00000168961/ENSG00000110811/ENSG00000156510/ENSG00000125810/ENSG00000018236/ENSG00000080200/ENSG00000111796/ENSG00000241399/ENSG00000003056/ENSG00000154645/ENSG00000197081/ENSG00000188404/ENSG00000257594/ENSG00000132692/ENSG00000182870…	GALNT13/ITLN1/NOMO2/ACAN/LGALS1/FCN1/P4HA3/MGAM/CLEC11A/MGAT2/LGALS9/P3H3/HKDC1/CD93/CNTN1/CRYBG3/KLRB1/CD302/M6PR/CHODL/IGF2R/SELL/GALNT4/BCAN/GALNT9/KLRG2	26	8	ENSG00000157766/ENSG00000100097/ENSG00000149380/ENSG00000105472/ENSG00000168961/ENSG00000110811/ENSG00000156510/ENSG00000132692	18	ENSG00000144278/ENSG00000179914/ENSG00000185164/ENSG00000085265/ENSG00000257335/ENSG00000168282/ENSG00000125810/ENSG00000018236/ENSG00000080200/ENSG00000111796/ENSG00000241399/ENSG00000003056/ENSG00000154645/ENSG00000197081/ENSG00000188404/ENSG00000257594/ENSG00000182870/ENSG00000188883
MF	GO:0019956	chemokine binding	7/684	25/15981	6.24e-05	0.00824645	ENSG00000163464/ENSG00000168329/ENSG00000180871/ENSG00000115232/ENSG00000144648/ENSG00000121807/ENSG00000144476	CXCR1/CX3CR1/CXCR2/ITGA4/ACKR2/CCR2/ACKR3	7	0		7	ENSG00000163464/ENSG00000168329/ENSG00000180871/ENSG00000115232/ENSG00000144648/ENSG00000121807/ENSG00000144476
MF	GO:0019955	cytokine binding	14/684	102/15981	0.00011022	0.00824645	ENSG00000163464/ENSG00000006016/ENSG00000157404/ENSG00000160712/ENSG00000168329/ENSG00000069702/ENSG00000180871/ENSG00000115232/ENSG00000144648/ENSG00000121807/ENSG00000144476/ENSG00000197561/ENSG00000135218/ENSG00000174564	CXCR1/CRLF1/KIT/IL6R/CX3CR1/TGFBR3/CXCR2/ITGA4/ACKR2/CCR2/ACKR3/ELANE/CD36/IL20RB	14	3	ENSG00000006016/ENSG00000197561/ENSG00000174564	11	ENSG00000163464/ENSG00000157404/ENSG00000160712/ENSG00000168329/ENSG00000069702/ENSG00000180871/ENSG00000115232/ENSG00000144648/ENSG00000121807/ENSG00000144476/ENSG00000135218
MF	GO:0016651	oxidoreductase activity, acting on NAD(P)H	14/684	109/15981	0.000225698	0.0116093	ENSG00000212907/ENSG00000181019/ENSG00000051523/ENSG00000170906/ENSG00000136810/ENSG00000198786/ENSG00000104808/ENSG00000165168/ENSG00000198695/ENSG00000186010/ENSG00000198886/ENSG00000198888/ENSG00000198763/ENSG00000198840	MT-ND4L/NQO1/CYBA/NDUFA3/TXN/MT-ND5/DHDH/CYBB/MT-ND6/NDUFA13/MT-ND4/MT-ND1/MT-ND2/MT-ND3	14	13	ENSG00000212907/ENSG00000181019/ENSG00000051523/ENSG00000170906/ENSG00000136810/ENSG00000198786/ENSG00000104808/ENSG00000198695/ENSG00000186010/ENSG00000198886/ENSG00000198888/ENSG00000198763/ENSG00000198840	1	ENSG00000165168
MF	GO:0001637	G-protein coupled chemoattractant receptor activity	6/684	26/15981	0.000664131	0.0287674	ENSG00000163464/ENSG00000168329/ENSG00000180871/ENSG00000144648/ENSG00000121807/ENSG00000144476	CXCR1/CX3CR1/CXCR2/ACKR2/CCR2/ACKR3	6	0		6	ENSG00000163464/ENSG00000168329/ENSG00000180871/ENSG00000144648/ENSG00000121807/ENSG00000144476
MF	GO:0004950	chemokine receptor activity	6/684	26/15981	0.000664131	0.0287674	ENSG00000163464/ENSG00000168329/ENSG00000180871/ENSG00000144648/ENSG00000121807/ENSG00000144476	CXCR1/CX3CR1/CXCR2/ACKR2/CCR2/ACKR3	6	0		6	ENSG00000163464/ENSG00000168329/ENSG00000180871/ENSG00000144648/ENSG00000121807/ENSG00000144476
MF	GO:0070492	oligosaccharide binding	4/684	11/15981	0.000862615	0.0338063	ENSG00000179914/ENSG00000100097/ENSG00000168961/ENSG00000188404	ITLN1/LGALS1/LGALS9/SELL	4	2	ENSG00000100097/ENSG00000168961	2	ENSG00000179914/ENSG00000188404

## Sheet: CC
Category	GOID	Description	GeneRatio	BgRatio	pvalue	padj	geneID	geneName	Count	Up	Up_Gene_names	Down	Down_Gene_names
CC	GO:0031012	extracellular matrix	55/721	458/16865	3.91e-12	1.91e-09	ENSG00000049192/ENSG00000069702/ENSG00000157150/ENSG00000143369/ENSG00000157766/ENSG00000116147/ENSG00000164932/ENSG00000114270/ENSG00000064309/ENSG00000100097/ENSG00000105664/ENSG00000011201/ENSG00000182600/ENSG00000084636/ENSG00000168477/ENSG00000138759/ENSG00000132000/ENSG00000106333/ENSG00000198598/ENSG00000070193/ENSG00000143816/ENSG00000130635/ENSG00000107742/ENSG00000145147/ENSG00000183287…	ADAMTS6/TGFBR3/TIMP4/ECM1/ACAN/TNR/CTHRC1/COL7A1/CDON/LGALS1/COMP/ANOS1/SNORC/COL16A1/TNXB/FRAS1/PODNL1/PCOLCE/MMP17/FGF10/WNT9A/COL5A1/SPOCK2/SLIT2/CCBE1/SERPINE1/COL3A1/COL5A2/ADAMTS14/MATN3/CPA3/COL1A1/COL10A1/EMILIN1/BGN/PCSK6/SSC5D/RELN/COL1A2/SLITRK6/CILP2/EMILIN2/CRTAC1/OTOA/CDH13/BCAN/GLDN/ORM2/SLITRK2/SOD3/HAPLN2/EMILIN3/GPC2/PHOSPHO1/LINGO1	55	33	ENSG00000049192/ENSG00000157150/ENSG00000143369/ENSG00000157766/ENSG00000164932/ENSG00000114270/ENSG00000100097/ENSG00000105664/ENSG00000182600/ENSG00000084636/ENSG00000132000/ENSG00000106333/ENSG00000198598/ENSG00000130635/ENSG00000106366/ENSG00000168542/ENSG00000204262/ENSG00000138316/ENSG00000108821/ENSG00000123500/ENSG00000138080/ENSG00000182492/ENSG00000179954/ENSG00000164692/ENSG00000160161…	22	ENSG00000069702/ENSG00000116147/ENSG00000064309/ENSG00000011201/ENSG00000168477/ENSG00000138759/ENSG00000070193/ENSG00000143816/ENSG00000107742/ENSG00000145147/ENSG00000183287/ENSG00000132031/ENSG00000163751/ENSG00000140479/ENSG00000189056/ENSG00000184564/ENSG00000132205/ENSG00000095713/ENSG00000140945/ENSG00000185985/ENSG00000183798/ENSG00000173868
CC	GO:0005581	collagen trimer	16/721	86/16865	6.22e-07	0.000101573	ENSG00000164932/ENSG00000114270/ENSG00000085265/ENSG00000133466/ENSG00000084636/ENSG00000168477/ENSG00000130635/ENSG00000183287/ENSG00000168542/ENSG00000204262/ENSG00000108821/ENSG00000123500/ENSG00000138080/ENSG00000164692/ENSG00000132205/ENSG00000186417	CTHRC1/COL7A1/FCN1/C1QTNF6/COL16A1/TNXB/COL5A1/CCBE1/COL3A1/COL5A2/COL1A1/COL10A1/EMILIN1/COL1A2/EMILIN2/GLDN	16	12	ENSG00000164932/ENSG00000114270/ENSG00000133466/ENSG00000084636/ENSG00000130635/ENSG00000168542/ENSG00000204262/ENSG00000108821/ENSG00000123500/ENSG00000138080/ENSG00000164692/ENSG00000186417	4	ENSG00000085265/ENSG00000168477/ENSG00000183287/ENSG00000132205
CC	GO:0030667	secretory granule membrane	26/721	297/16865	0.000448509	0.0274712	ENSG00000163464/ENSG00000186431/ENSG00000162747/ENSG00000081237/ENSG00000196549/ENSG00000180871/ENSG00000132872/ENSG00000143545/ENSG00000257335/ENSG00000096696/ENSG00000051523/ENSG00000144837/ENSG00000058063/ENSG00000125810/ENSG00000001561/ENSG00000172232/ENSG00000105974/ENSG00000149177/ENSG00000203710/ENSG00000197081/ENSG00000182885/ENSG00000165168/ENSG00000171051/ENSG00000188404/ENSG00000135218…	CXCR1/FCAR/FCGR3B/PTPRC/MME/CXCR2/SYT4/RAB13/MGAM/DSP/CYBA/PLA1A/ATP11B/CD93/ENPP4/AZU1/CAV1/PTPRJ/CR1/IGF2R/ADGRG3/CYBB/FPR1/SELL/CD36/ATP8B3	26	5	ENSG00000143545/ENSG00000051523/ENSG00000144837/ENSG00000172232/ENSG00000130270	21	ENSG00000163464/ENSG00000186431/ENSG00000162747/ENSG00000081237/ENSG00000196549/ENSG00000180871/ENSG00000132872/ENSG00000257335/ENSG00000096696/ENSG00000058063/ENSG00000125810/ENSG00000001561/ENSG00000105974/ENSG00000149177/ENSG00000203710/ENSG00000197081/ENSG00000182885/ENSG00000165168/ENSG00000171051/ENSG00000188404/ENSG00000135218
CC	GO:0005788	endoplasmic reticulum lumen	25/721	288/16865	0.000648215	0.0352917	ENSG00000152291/ENSG00000114270/ENSG00000100097/ENSG00000142552/ENSG00000149380/ENSG00000084636/ENSG00000141756/ENSG00000149428/ENSG00000130635/ENSG00000101938/ENSG00000143870/ENSG00000168542/ENSG00000204262/ENSG00000132031/ENSG00000108821/ENSG00000123500/ENSG00000167123/ENSG00000239264/ENSG00000164692/ENSG00000138823/ENSG00000244731/ENSG00000181195/ENSG00000157399/ENSG00000136244/ENSG00000117601	TGOLN2/COL7A1/LGALS1/RCN3/P4HA3/COL16A1/FKBP10/HYOU1/COL5A1/CHRDL1/PDIA6/COL3A1/COL5A2/MATN3/COL1A1/COL10A1/CERCAM/TXNDC5/COL1A2/MTTP/C4A/PENK/ARSE/IL6/SERPINC1	25	16	ENSG00000114270/ENSG00000100097/ENSG00000142552/ENSG00000149380/ENSG00000084636/ENSG00000141756/ENSG00000130635/ENSG00000168542/ENSG00000204262/ENSG00000108821/ENSG00000123500/ENSG00000167123/ENSG00000164692/ENSG00000138823/ENSG00000157399/ENSG00000117601	9	ENSG00000152291/ENSG00000149428/ENSG00000101938/ENSG00000143870/ENSG00000132031/ENSG00000239264/ENSG00000244731/ENSG00000181195/ENSG00000136244
CC	GO:0070469	respiratory chain	12/721	97/16865	0.000867185	0.0369913	ENSG00000212907/ENSG00000198804/ENSG00000170906/ENSG00000198712/ENSG00000198938/ENSG00000198786/ENSG00000198695/ENSG00000186010/ENSG00000198886/ENSG00000198888/ENSG00000198763/ENSG00000198840	MT-ND4L/MT-CO1/NDUFA3/MT-CO2/MT-CO3/MT-ND5/MT-ND6/NDUFA13/MT-ND4/MT-ND1/MT-ND2/MT-ND3	12	12	ENSG00000212907/ENSG00000198804/ENSG00000170906/ENSG00000198712/ENSG00000198938/ENSG00000198786/ENSG00000198695/ENSG00000186010/ENSG00000198886/ENSG00000198888/ENSG00000198763/ENSG00000198840	0
CC	GO:0000779	condensed chromosome, centromeric region	13/721	115/16865	0.00126128	0.0383219	ENSG00000178999/ENSG00000123485/ENSG00000161888/ENSG00000203760/ENSG00000151725/ENSG00000076382/ENSG00000089685/ENSG00000154839/ENSG00000080986/ENSG00000167513/ENSG00000105146/ENSG00000122952/ENSG00000143228	AURKB/HJURP/SPC24/CENPW/CENPU/SPAG5/BIRC5/SKA1/NDC80/CDT1/AURKC/ZWINT/NUF2	13	13	ENSG00000178999/ENSG00000123485/ENSG00000161888/ENSG00000203760/ENSG00000151725/ENSG00000076382/ENSG00000089685/ENSG00000154839/ENSG00000080986/ENSG00000167513/ENSG00000105146/ENSG00000122952/ENSG00000143228	0
CC	GO:0043292	contractile fiber	20/721	225/16865	0.00163359	0.0383219	ENSG00000106211/ENSG00000152413/ENSG00000115306/ENSG00000198467/ENSG00000157150/ENSG00000105048/ENSG00000175084/ENSG00000221986/ENSG00000120907/ENSG00000124942/ENSG00000183386/ENSG00000183023/ENSG00000122477/ENSG00000159251/ENSG00000197361/ENSG00000170421/ENSG00000184588/ENSG00000152661/ENSG00000129991/ENSG00000172399	HSPB1/HOMER1/SPTBN1/TPM2/TIMP4/TNNT1/DES/MYBPHL/ADRA1A/AHNAK/FHL3/SLC8A1/LRRC39/ACTC1/FBXL22/KRT8/PDE4B/GJA1/TNNI3/MYOZ2	20	11	ENSG00000106211/ENSG00000198467/ENSG00000157150/ENSG00000175084/ENSG00000221986/ENSG00000183386/ENSG00000122477/ENSG00000159251/ENSG00000197361/ENSG00000170421/ENSG00000172399	9	ENSG00000152413/ENSG00000115306/ENSG00000105048/ENSG00000120907/ENSG00000124942/ENSG00000183023/ENSG00000184588/ENSG00000152661/ENSG00000129991
CC	GO:0016324	apical plasma membrane	24/721	291/16865	0.00166075	0.0383219	ENSG00000160712/ENSG00000138669/ENSG00000166025/ENSG00000257335/ENSG00000070961/ENSG00000133116/ENSG00000146648/ENSG00000169252/ENSG00000051523/ENSG00000169860/ENSG00000197208/ENSG00000015413/ENSG00000106688/ENSG00000159167/ENSG00000164220/ENSG00000114638/ENSG00000131620/ENSG00000160801/ENSG00000213853/ENSG00000176945/ENSG00000163817/ENSG00000152661/ENSG00000155719/ENSG00000135218	IL6R/PRKG2/AMOTL1/MGAM/ATP2B1/KL/EGFR/ADRB2/CYBA/P2RY1/SLC22A4/DPEP1/SLC1A1/STC1/F2RL2/UPK1B/ANO1/PTH1R/EMP2/MUC20/SLC6A20/GJA1/OTOA/CD36	24	7	ENSG00000051523/ENSG00000015413/ENSG00000164220/ENSG00000160801/ENSG00000176945/ENSG00000163817/ENSG00000155719	17	ENSG00000160712/ENSG00000138669/ENSG00000166025/ENSG00000257335/ENSG00000070961/ENSG00000133116/ENSG00000146648/ENSG00000169252/ENSG00000169860/ENSG00000197208/ENSG00000106688/ENSG00000159167/ENSG00000114638/ENSG00000131620/ENSG00000213853/ENSG00000152661/ENSG00000135218
CC	GO:0005911	cell-cell junction	32/721	430/16865	0.00172057	0.0383219	ENSG00000196923/ENSG00000157404/ENSG00000164877/ENSG00000143545/ENSG00000166025/ENSG00000104863/ENSG00000163191/ENSG00000128849/ENSG00000175084/ENSG00000116539/ENSG00000177707/ENSG00000096696/ENSG00000124942/ENSG00000198752/ENSG00000183023/ENSG00000100092/ENSG00000164411/ENSG00000066405/ENSG00000149177/ENSG00000156284/ENSG00000111665/ENSG00000154639/ENSG00000128298/ENSG00000111057/ENSG00000133401…	PDLIM7/KIT/MICALL2/RAB13/AMOTL1/LIN7B/S100A11/CGNL1/DES/ASH1L/NECTIN3/DSP/AHNAK/CDC42BPB/SLC8A1/SH3BP1/GJB7/CLDN18/PTPRJ/CLDN8/CDCA3/CXADR/BAIAP2L2/KRT18/PDZD2/SCN1B/KRT8/GJA1/SGCA/CCDC85C/CDH13/CLDN2	32	14	ENSG00000196923/ENSG00000164877/ENSG00000143545/ENSG00000104863/ENSG00000163191/ENSG00000175084/ENSG00000100092/ENSG00000111665/ENSG00000128298/ENSG00000111057/ENSG00000105711/ENSG00000170421/ENSG00000108823/ENSG00000165376	18	ENSG00000157404/ENSG00000166025/ENSG00000128849/ENSG00000116539/ENSG00000177707/ENSG00000096696/ENSG00000124942/ENSG00000198752/ENSG00000183023/ENSG00000164411/ENSG00000066405/ENSG00000149177/ENSG00000156284/ENSG00000154639/ENSG00000133401/ENSG00000152661/ENSG00000205476/ENSG00000140945
CC	GO:0043235	receptor complex	28/721	362/16865	0.00187054	0.0398506	ENSG00000157404/ENSG00000136040/ENSG00000160712/ENSG00000072274/ENSG00000179914/ENSG00000069702/ENSG00000115232/ENSG00000132329/ENSG00000169169/ENSG00000146648/ENSG00000169252/ENSG00000138696/ENSG00000134250/ENSG00000113594/ENSG00000188803/ENSG00000135424/ENSG00000164715/ENSG00000138080/ENSG00000196664/ENSG00000160801/ENSG00000138823/ENSG00000100368/ENSG00000123612/ENSG00000123384/ENSG00000135218…	KIT/PLXNC1/IL6R/TFRC/ITLN1/TGFBR3/ITGA4/RAMP1/CPT1C/EGFR/ADRB2/BMPR1B/NOTCH2/LIFR/SHISA6/ITGA7/LMTK2/EMILIN1/TLR7/PTH1R/MTTP/CSF2RB/ACVR1C/LRP1/CD36/CD200R1/LEPR/IL6	28	6	ENSG00000132329/ENSG00000169169/ENSG00000135424/ENSG00000138080/ENSG00000160801/ENSG00000138823	22	ENSG00000157404/ENSG00000136040/ENSG00000160712/ENSG00000072274/ENSG00000179914/ENSG00000069702/ENSG00000115232/ENSG00000146648/ENSG00000169252/ENSG00000138696/ENSG00000134250/ENSG00000113594/ENSG00000188803/ENSG00000164715/ENSG00000196664/ENSG00000100368/ENSG00000123612/ENSG00000123384/ENSG00000135218/ENSG00000163606/ENSG00000116678/ENSG00000136244

## Sheet: upregulated-BP
Category	GOID	Description	GeneRatio	BgRatio	pvalue	padj	geneID	geneName	Count
BP	GO:0022900	electron transport chain	19/348	176/15967	1.01913e-08	3.48135e-05	ENSG00000212907/ENSG00000198804/ENSG00000051523/ENSG00000170906/ENSG00000142669/ENSG00000198712/ENSG00000198938/ENSG00000170312/ENSG00000176153/ENSG00000162882/ENSG00000198786/ENSG00000104808/ENSG00000198695/ENSG00000137869/ENSG00000186010/ENSG00000198886/ENSG00000198888/ENSG00000198763/ENSG00000198840	MT-ND4L/MT-CO1/CYBA/NDUFA3/SH3BGRL3/MT-CO2/MT-CO3/CDK1/GPX2/HAAO/MT-ND5/DHDH/MT-ND6/CYP19A1/NDUFA13/MT-ND4/MT-ND1/MT-ND2/MT-ND3	19
BP	GO:0006119	oxidative phosphorylation	16/348	130/15967	2.34959e-08	4.0131e-05	ENSG00000228253/ENSG00000212907/ENSG00000250479/ENSG00000198804/ENSG00000170906/ENSG00000198712/ENSG00000198938/ENSG00000170312/ENSG00000198786/ENSG00000198695/ENSG00000186010/ENSG00000198886/ENSG00000198888/ENSG00000198763/ENSG00000198840/ENSG00000198899	MT-ATP8/MT-ND4L/CHCHD10/MT-CO1/NDUFA3/MT-CO2/MT-CO3/CDK1/MT-ND5/MT-ND6/NDUFA13/MT-ND4/MT-ND1/MT-ND2/MT-ND3/MT-ATP6	16
BP	GO:0009205	purine ribonucleoside triphosphate metabolic process	21/348	301/15967	2.93622e-06	0.00110474	ENSG00000228253/ENSG00000103202/ENSG00000212907/ENSG00000250479/ENSG00000198804/ENSG00000108515/ENSG00000170906/ENSG00000198712/ENSG00000198938/ENSG00000156510/ENSG00000170312/ENSG00000239672/ENSG00000198786/ENSG00000017427/ENSG00000198695/ENSG00000186010/ENSG00000198886/ENSG00000198888/ENSG00000198763/ENSG00000198840/ENSG00000198899	MT-ATP8/NME4/MT-ND4L/CHCHD10/MT-CO1/ENO3/NDUFA3/MT-CO2/MT-CO3/HKDC1/CDK1/NME1/MT-ND5/IGF1/MT-ND6/NDUFA13/MT-ND4/MT-ND1/MT-ND2/MT-ND3/MT-ATP6	21
BP	GO:0032963	collagen metabolic process	11/348	113/15967	3.60296e-05	0.00647774	ENSG00000114270/ENSG00000260428/ENSG00000130635/ENSG00000110811/ENSG00000168542/ENSG00000204262/ENSG00000138316/ENSG00000108821/ENSG00000123500/ENSG00000163794/ENSG00000164692	COL7A1/SCX/COL5A1/P3H3/COL3A1/COL5A2/ADAMTS14/COL1A1/COL10A1/UCN/COL1A2	11
BP	GO:0030198	extracellular matrix organization	20/348	333/15967	4.46562e-05	0.00693389	ENSG00000157766/ENSG00000114270/ENSG00000105664/ENSG00000260428/ENSG00000084636/ENSG00000130635/ENSG00000106366/ENSG00000168542/ENSG00000204262/ENSG00000138316/ENSG00000108821/ENSG00000123500/ENSG00000135424/ENSG00000182492/ENSG00000164692/ENSG00000181404/ENSG00000197561/ENSG00000132692/ENSG00000132702/ENSG00000118271	ACAN/COL7A1/COMP/SCX/COL16A1/COL5A1/SERPINE1/COL3A1/COL5A2/ADAMTS14/COL1A1/COL10A1/ITGA7/BGN/COL1A2/WASHC1/ELANE/BCAN/HAPLN2/TTR	20

## Sheet: downregulated-BP
Category	GOID	Description	GeneRatio	BgRatio	pvalue	padj	geneID	geneName	Count
BP	GO:0098742	cell-cell adhesion via plasma-membrane adhesion molecules	21/343	236/15967	4.09721e-08	8.13393e-05	ENSG00000240184/ENSG00000254122/ENSG00000243232/ENSG00000177707/ENSG00000253910/ENSG00000253485/ENSG00000254245/ENSG00000251664/ENSG00000066405/ENSG00000156284/ENSG00000253953/ENSG00000154639/ENSG00000165323/ENSG00000253159/ENSG00000158258/ENSG00000081853/ENSG00000197410/ENSG00000261934/ENSG00000102290/ENSG00000140945/ENSG00000188404	PCDHGC3/PCDHGB7/PCDHAC2/NECTIN3/PCDHGB2/PCDHGA5/PCDHGA3/PCDHA12/CLDN18/CLDN8/PCDHGB4/CXADR/FAT3/PCDHGA12/CLSTN2/PCDHGA2/DCHS2/PCDHGA9/PCDH11X/CDH13/SELL	21
BP	GO:0002675	positive regulation of acute inflammatory response	7/343	26/15967	9.19025e-07	0.000736551	ENSG00000126262/ENSG00000105851/ENSG00000125538/ENSG00000050628/ENSG00000006128/ENSG00000185897/ENSG00000136244	FFAR2/PIK3CG/IL1B/PTGER3/TAC1/FFAR3/IL6	7
BP	GO:0002283	neutrophil activation involved in immune response	27/343	484/15967	6.24796e-06	0.00195223	ENSG00000163464/ENSG00000186431/ENSG00000162747/ENSG00000081237/ENSG00000196549/ENSG00000180871/ENSG00000090382/ENSG00000085265/ENSG00000127951/ENSG00000257335/ENSG00000096696/ENSG00000109971/ENSG00000079739/ENSG00000058063/ENSG00000125810/ENSG00000001561/ENSG00000149177/ENSG00000203710/ENSG00000239264/ENSG00000110203/ENSG00000197081/ENSG00000182885/ENSG00000165168/ENSG00000171051/ENSG00000188404…	CXCR1/FCAR/FCGR3B/PTPRC/MME/CXCR2/LYZ/FCN1/FGL2/MGAM/DSP/HSPA8/PGM1/ATP11B/CD93/ENPP4/PTPRJ/CR1/TXNDC5/FOLR3/IGF2R/ADGRG3/CYBB/FPR1/SELL/CD36/PLAC8	27
BP	GO:0055074	calcium ion homeostasis	23/343	410/15967	2.82084e-05	0.0062241	ENSG00000081237/ENSG00000180871/ENSG00000171522/ENSG00000070961/ENSG00000133116/ENSG00000165650/ENSG00000105851/ENSG00000120907/ENSG00000169860/ENSG00000171517/ENSG00000140090/ENSG00000050628/ENSG00000183023/ENSG00000121807/ENSG00000170385/ENSG00000105974/ENSG00000159167/ENSG00000171051/ENSG00000152661/ENSG00000006128/ENSG00000047597/ENSG00000135218/ENSG00000129991	PTPRC/CXCR2/PTGER4/ATP2B1/KL/PDZD8/PIK3CG/ADRA1A/P2RY1/LPAR3/SLC24A4/PTGER3/SLC8A1/CCR2/SLC30A1/CAV1/STC1/FPR1/GJA1/TAC1/XK/CD36/TNNI3	23
BP	GO:0032103	positive regulation of response to external stimulus	18/343	278/15967	3.36736e-05	0.00664787	ENSG00000160712/ENSG00000126262/ENSG00000180871/ENSG00000112902/ENSG00000171522/ENSG00000146648/ENSG00000105851/ENSG00000070193/ENSG00000125538/ENSG00000050628/ENSG00000145147/ENSG00000121807/ENSG00000196664/ENSG00000006128/ENSG00000185897/ENSG00000140945/ENSG00000142405/ENSG00000136244	IL6R/FFAR2/CXCR2/SEMA5A/PTGER4/EGFR/PIK3CG/FGF10/IL1B/PTGER3/SLIT2/CCR2/TLR7/TAC1/FFAR3/CDH13/NLRP12/IL6	18

## Sheet: upregulated-MF
Category	GOID	Description	GeneRatio	BgRatio	pvalue	padj	geneID	geneName	Count
MF	GO:0005201	extracellular matrix structural constituent	12/348	71/15981	3.80124e-08	2.11349e-05	ENSG00000157766/ENSG00000105664/ENSG00000130635/ENSG00000168542/ENSG00000204262/ENSG00000108821/ENSG00000138080/ENSG00000182492/ENSG00000164692/ENSG00000132692/ENSG00000132702/ENSG00000215182	ACAN/COMP/COL5A1/COL3A1/COL5A2/COL1A1/EMILIN1/BGN/COL1A2/BCAN/HAPLN2/MUC5AC	12
MF	GO:0016651	oxidoreductase activity, acting on NAD(P)H	13/348	109/15981	7.04666e-07	6.52991e-05	ENSG00000212907/ENSG00000181019/ENSG00000051523/ENSG00000170906/ENSG00000136810/ENSG00000198786/ENSG00000104808/ENSG00000198695/ENSG00000186010/ENSG00000198886/ENSG00000198888/ENSG00000198763/ENSG00000198840	MT-ND4L/NQO1/CYBA/NDUFA3/TXN/MT-ND5/DHDH/MT-ND6/NDUFA13/MT-ND4/MT-ND1/MT-ND2/MT-ND3	13
MF	GO:0002020	protease binding	13/348	122/15981	2.56707e-06	0.000203899	ENSG00000170369/ENSG00000157150/ENSG00000143369/ENSG00000105664/ENSG00000160213/ENSG00000103490/ENSG00000106366/ENSG00000168542/ENSG00000108821/ENSG00000164692/ENSG00000197561/ENSG00000248099/ENSG00000117601	CST2/TIMP4/ECM1/COMP/CSTB/PYCARD/SERPINE1/COL3A1/COL1A1/COL1A2/ELANE/INSL3/SERPINC1	13
MF	GO:0005539	glycosaminoglycan binding	16/348	201/15981	8.672e-06	0.000602704	ENSG00000157766/ENSG00000105664/ENSG00000127472/ENSG00000106333/ENSG00000130635/ENSG00000172232/ENSG00000173705/ENSG00000182492/ENSG00000197561/ENSG00000103888/ENSG00000132692/ENSG00000109610/ENSG00000132702/ENSG00000274736/ENSG00000148702/ENSG00000117601	ACAN/COMP/PLA2G5/PCOLCE/COL5A1/AZU1/SUSD5/BGN/ELANE/CEMIP/BCAN/SOD3/HAPLN2/CCL23/HABP2/SERPINC1	16
MF	GO:0009055	electron transfer activity	10/348	110/15981	0.000143537	0.00725513	ENSG00000181019/ENSG00000198804/ENSG00000051523/ENSG00000142669/ENSG00000198712/ENSG00000198938/ENSG00000176153/ENSG00000162882/ENSG00000104808/ENSG00000137869	NQO1/MT-CO1/CYBA/SH3BGRL3/MT-CO2/MT-CO3/GPX2/HAAO/DHDH/CYP19A1	10

## Sheet: downregulated-MF
Category	GOID	Description	GeneRatio	BgRatio	pvalue	padj	geneID	geneName	Count
MF	GO:0004896	cytokine receptor activity	13/336	92/15981	6.2382e-08	3.81154e-05	ENSG00000163464/ENSG00000160712/ENSG00000168329/ENSG00000180871/ENSG00000168685/ENSG00000144648/ENSG00000121807/ENSG00000113594/ENSG00000144476/ENSG00000100368/ENSG00000115604/ENSG00000196083/ENSG00000116678	CXCR1/IL6R/CX3CR1/CXCR2/IL7R/ACKR2/CCR2/LIFR/ACKR3/CSF2RB/IL18R1/IL1RAP/LEPR	13
MF	GO:0004930	G-protein coupled receptor activity	29/336	487/15981	4.8692e-07	0.000120593	ENSG00000163464/ENSG00000126262/ENSG00000168329/ENSG00000182782/ENSG00000180871/ENSG00000157240/ENSG00000171522/ENSG00000169252/ENSG00000120907/ENSG00000169860/ENSG00000171517/ENSG00000144648/ENSG00000050628/ENSG00000255398/ENSG00000169836/ENSG00000121807/ENSG00000204687/ENSG00000177283/ENSG00000139874/ENSG00000144476/ENSG00000197081/ENSG00000182885/ENSG00000171051/ENSG00000054277/ENSG00000180739…	CXCR1/FFAR2/CX3CR1/HCAR2/CXCR2/FZD1/PTGER4/ADRB2/ADRA1A/P2RY1/LPAR3/ACKR2/PTGER3/HCAR3/TACR3/CCR2/MAS1L/FZD8/SSTR1/ACKR3/IGF2R/ADGRG3/FPR1/OPN3/S1PR5/FFAR3/GPR27/ADGRE2/NPR3	29
MF	GO:0019956	chemokine binding	7/336	25/15981	5.92109e-07	0.000120593	ENSG00000163464/ENSG00000168329/ENSG00000180871/ENSG00000115232/ENSG00000144648/ENSG00000121807/ENSG00000144476	CXCR1/CX3CR1/CXCR2/ITGA4/ACKR2/CCR2/ACKR3	7
MF	GO:0030246	carbohydrate binding	18/336	253/15981	7.06804e-06	0.00107964	ENSG00000144278/ENSG00000179914/ENSG00000185164/ENSG00000085265/ENSG00000257335/ENSG00000168282/ENSG00000125810/ENSG00000018236/ENSG00000080200/ENSG00000111796/ENSG00000241399/ENSG00000003056/ENSG00000154645/ENSG00000197081/ENSG00000188404/ENSG00000257594/ENSG00000182870/ENSG00000188883	GALNT13/ITLN1/NOMO2/FCN1/MGAM/MGAT2/CD93/CNTN1/CRYBG3/KLRB1/CD302/M6PR/CHODL/IGF2R/SELL/GALNT4/GALNT9/KLRG2	18
MF	GO:0019955	cytokine binding	11/336	102/15981	9.75563e-06	0.00116345	ENSG00000163464/ENSG00000157404/ENSG00000160712/ENSG00000168329/ENSG00000069702/ENSG00000180871/ENSG00000115232/ENSG00000144648/ENSG00000121807/ENSG00000144476/ENSG00000135218	CXCR1/KIT/IL6R/CX3CR1/TGFBR3/CXCR2/ITGA4/ACKR2/CCR2/ACKR3/CD36	11
MF	GO:0004950	chemokine receptor activity	6/336	26/15981	1.33292e-05	0.00116345	ENSG00000163464/ENSG00000168329/ENSG00000180871/ENSG00000144648/ENSG00000121807/ENSG00000144476	CXCR1/CX3CR1/CXCR2/ACKR2/CCR2/ACKR3	6

## Sheet: upregulated-CC
Category	GOID	Description	GeneRatio	BgRatio	pvalue	padj	geneID	geneName	Count
CC	GO:0031012	extracellular matrix	33/363	458/16865	1.35086e-09	5.05222e-07	ENSG00000049192/ENSG00000157150/ENSG00000143369/ENSG00000157766/ENSG00000164932/ENSG00000114270/ENSG00000100097/ENSG00000105664/ENSG00000182600/ENSG00000084636/ENSG00000132000/ENSG00000106333/ENSG00000198598/ENSG00000130635/ENSG00000106366/ENSG00000168542/ENSG00000204262/ENSG00000138316/ENSG00000108821/ENSG00000123500/ENSG00000138080/ENSG00000182492/ENSG00000179954/ENSG00000164692/ENSG00000160161…	ADAMTS6/TIMP4/ECM1/ACAN/CTHRC1/COL7A1/LGALS1/COMP/SNORC/COL16A1/PODNL1/PCOLCE/MMP17/COL5A1/SERPINE1/COL3A1/COL5A2/ADAMTS14/COL1A1/COL10A1/EMILIN1/BGN/SSC5D/COL1A2/CILP2/OTOA/BCAN/GLDN/ORM2/SOD3/HAPLN2/GPC2/LINGO1	33
CC	GO:0005581	collagen trimer	12/363	86/16865	3.01355e-07	3.7569e-05	ENSG00000164932/ENSG00000114270/ENSG00000133466/ENSG00000084636/ENSG00000130635/ENSG00000168542/ENSG00000204262/ENSG00000108821/ENSG00000123500/ENSG00000138080/ENSG00000164692/ENSG00000186417	CTHRC1/COL7A1/C1QTNF6/COL16A1/COL5A1/COL3A1/COL5A2/COL1A1/COL10A1/EMILIN1/COL1A2/GLDN	12
CC	GO:0070469	respiratory chain	12/363	97/16865	1.13628e-06	8.67259e-05	ENSG00000212907/ENSG00000198804/ENSG00000170906/ENSG00000198712/ENSG00000198938/ENSG00000198786/ENSG00000198695/ENSG00000186010/ENSG00000198886/ENSG00000198888/ENSG00000198763/ENSG00000198840	MT-ND4L/MT-CO1/NDUFA3/MT-CO2/MT-CO3/MT-ND5/MT-ND6/NDUFA13/MT-ND4/MT-ND1/MT-ND2/MT-ND3	12
CC	GO:0000779	condensed chromosome, centromeric region	13/363	115/16865	1.15944e-06	8.67259e-05	ENSG00000178999/ENSG00000123485/ENSG00000161888/ENSG00000203760/ENSG00000151725/ENSG00000076382/ENSG00000089685/ENSG00000154839/ENSG00000080986/ENSG00000167513/ENSG00000105146/ENSG00000122952/ENSG00000143228	AURKB/HJURP/SPC24/CENPW/CENPU/SPAG5/BIRC5/SKA1/NDC80/CDT1/AURKC/ZWINT/NUF2	13
CC	GO:0005788	endoplasmic reticulum lumen	16/363	288/16865	0.000532825	0.010407	ENSG00000114270/ENSG00000100097/ENSG00000142552/ENSG00000149380/ENSG00000084636/ENSG00000141756/ENSG00000130635/ENSG00000168542/ENSG00000204262/ENSG00000108821/ENSG00000123500/ENSG00000167123/ENSG00000164692/ENSG00000138823/ENSG00000157399/ENSG00000117601	COL7A1/LGALS1/RCN3/P4HA3/COL16A1/FKBP10/COL5A1/COL3A1/COL5A2/COL1A1/COL10A1/CERCAM/COL1A2/MTTP/ARSE/SERPINC1	16

## Sheet: downregulated-CC
Category	GOID	Description	GeneRatio	BgRatio	pvalue	padj	geneID	geneName	Count
CC	GO:0030667	secretory granule membrane	21/358	297/16865	1.59035e-06	0.00059479	ENSG00000163464/ENSG00000186431/ENSG00000162747/ENSG00000081237/ENSG00000196549/ENSG00000180871/ENSG00000132872/ENSG00000257335/ENSG00000096696/ENSG00000058063/ENSG00000125810/ENSG00000001561/ENSG00000105974/ENSG00000149177/ENSG00000203710/ENSG00000197081/ENSG00000182885/ENSG00000165168/ENSG00000171051/ENSG00000188404/ENSG00000135218	CXCR1/FCAR/FCGR3B/PTPRC/MME/CXCR2/SYT4/MGAM/DSP/ATP11B/CD93/ENPP4/CAV1/PTPRJ/CR1/IGF2R/ADGRG3/CYBB/FPR1/SELL/CD36	21
CC	GO:0043235	receptor complex	22/358	362/16865	1.04541e-05	0.00145949	ENSG00000157404/ENSG00000136040/ENSG00000160712/ENSG00000072274/ENSG00000179914/ENSG00000069702/ENSG00000115232/ENSG00000146648/ENSG00000169252/ENSG00000138696/ENSG00000134250/ENSG00000113594/ENSG00000188803/ENSG00000164715/ENSG00000196664/ENSG00000100368/ENSG00000123612/ENSG00000123384/ENSG00000135218/ENSG00000163606/ENSG00000116678/ENSG00000136244	KIT/PLXNC1/IL6R/TFRC/ITLN1/TGFBR3/ITGA4/EGFR/ADRB2/BMPR1B/NOTCH2/LIFR/SHISA6/LMTK2/TLR7/CSF2RB/ACVR1C/LRP1/CD36/CD200R1/LEPR/IL6	22
CC	GO:0016324	apical plasma membrane	17/358	291/16865	0.000169957	0.0120235	ENSG00000160712/ENSG00000138669/ENSG00000166025/ENSG00000257335/ENSG00000070961/ENSG00000133116/ENSG00000146648/ENSG00000169252/ENSG00000169860/ENSG00000197208/ENSG00000106688/ENSG00000159167/ENSG00000114638/ENSG00000131620/ENSG00000213853/ENSG00000152661/ENSG00000135218	IL6R/PRKG2/AMOTL1/MGAM/ATP2B1/KL/EGFR/ADRB2/P2RY1/SLC22A4/SLC1A1/STC1/UPK1B/ANO1/EMP2/GJA1/CD36	17
CC	GO:0098857	membrane microdomain	16/358	303/16865	0.000792441	0.0223824	ENSG00000081237/ENSG00000179914/ENSG00000177272/ENSG00000116147/ENSG00000070961/ENSG00000146648/ENSG00000120907/ENSG00000124942/ENSG00000018236/ENSG00000105974/ENSG00000154639/ENSG00000213853/ENSG00000152661/ENSG00000140945/ENSG00000144063/ENSG00000135218	PTPRC/ITLN1/KCNA3/TNR/ATP2B1/EGFR/ADRA1A/AHNAK/CNTN1/CAV1/CXADR/EMP2/GJA1/CDH13/MALL/CD36	16
CC	GO:0044297	cell body	21/358	499/16865	0.00236038	0.0420372	ENSG00000168329/ENSG00000132872/ENSG00000070961/ENSG00000150625/ENSG00000187094/ENSG00000138696/ENSG00000169860/ENSG00000142949/ENSG00000169836/ENSG00000121807/ENSG00000164715/ENSG00000154639/ENSG00000165168/ENSG00000112530/ENSG00000144290/ENSG00000006128/ENSG00000244731/ENSG00000181195/ENSG00000123384/ENSG00000050438/ENSG00000187957	CX3CR1/SYT4/ATP2B1/GPM6A/CCK/BMPR1B/P2RY1/PTPRF/TACR3/CCR2/LMTK2/CXADR/CYBB/PACRG/SLC4A10/TAC1/C4A/PENK/LRP1/SLC4A8/DNER	21

## Sheet: KEGG
	KEGGID	Description	GeneRatio	BgRatio	pvalue	padj	geneID	geneName	keggID	Count	Up	Up_Gene_id	Down	Down_Gene_id
1	hsa00190	Oxidative phosphorylation	15/330	128/6515	0.0019352	0.0942232	ENSG00000228253/ENSG00000128524/ENSG00000212907/ENSG00000198804/ENSG00000170906/ENSG00000198712/ENSG00000198938/ENSG00000198786/ENSG00000198695/ENSG00000186010/ENSG00000198886/ENSG00000198888/ENSG00000198763/ENSG00000198840/ENSG00000198899	MT-ATP8/ATP6V1F/MT-ND4L/MT-CO1/NDUFA3/MT-CO2/MT-CO3/MT-ND5/MT-ND6/NDUFA13/MT-ND4/MT-ND1/MT-ND2/MT-ND3/MT-ATP6	hsa:4509/hsa:9296/hsa:4539/hsa:4512/hsa:4696/hsa:4513/hsa:4514/hsa:4540/hsa:4541/hsa:51079/hsa:4538/hsa:4535/hsa:4536/hsa:4537/hsa:4508	15	15	ENSG00000228253/ENSG00000128524/ENSG00000212907/ENSG00000198804/ENSG00000170906/ENSG00000198712/ENSG00000198938/ENSG00000198786/ENSG00000198695/ENSG00000186010/ENSG00000198886/ENSG00000198888/ENSG00000198763/ENSG00000198840/ENSG00000198899	0
2	hsa04066	HIF-1 signaling pathway	12/330	94/6515	0.00262527	0.0942232	ENSG00000160712/ENSG00000072274/ENSG00000170525/ENSG00000108515/ENSG00000146648/ENSG00000156510/ENSG00000106366/ENSG00000100393/ENSG00000165168/ENSG00000017427/ENSG00000058404/ENSG00000136244	IL6R/TFRC/PFKFB3/ENO3/EGFR/HKDC1/SERPINE1/EP300/CYBB/IGF1/CAMK2B/IL6	hsa:3570/hsa:7037/hsa:5209/hsa:2027/hsa:1956/hsa:80201/hsa:5054/hsa:2033/hsa:1536/hsa:3479/hsa:816/hsa:3569	12	5	ENSG00000108515/ENSG00000156510/ENSG00000106366/ENSG00000017427/ENSG00000058404	7	ENSG00000160712/ENSG00000072274/ENSG00000170525/ENSG00000146648/ENSG00000100393/ENSG00000165168/ENSG00000136244
3	hsa04974	Protein digestion and absorption	11/330	82/6515	0.00263878	0.0942232	ENSG00000196549/ENSG00000114270/ENSG00000130635/ENSG00000183023/ENSG00000168542/ENSG00000204262/ENSG00000163751/ENSG00000108821/ENSG00000123500/ENSG00000106688/ENSG00000164692	MME/COL7A1/COL5A1/SLC8A1/COL3A1/COL5A2/CPA3/COL1A1/COL10A1/SLC1A1/COL1A2	hsa:4311/hsa:1294/hsa:1289/hsa:6546/hsa:1281/hsa:1290/hsa:1359/hsa:1277/hsa:1300/hsa:6505/hsa:1278	11	7	ENSG00000114270/ENSG00000130635/ENSG00000168542/ENSG00000204262/ENSG00000108821/ENSG00000123500/ENSG00000164692	4	ENSG00000196549/ENSG00000183023/ENSG00000163751/ENSG00000106688
4	hsa04216	Ferroptosis	7/330	39/6515	0.00303448	0.0942232	ENSG00000167468/ENSG00000072274/ENSG00000101460/ENSG00000141504/ENSG00000087086/ENSG00000165168/ENSG00000111684	GPX4/TFRC/MAP1LC3A/SAT2/FTL/CYBB/LPCAT3	hsa:2879/hsa:7037/hsa:84557/hsa:112483/hsa:2512/hsa:1536/hsa:10162	7	4	ENSG00000167468/ENSG00000101460/ENSG00000141504/ENSG00000087086	3	ENSG00000072274/ENSG00000165168/ENSG00000111684
5	hsa04115	p53 signaling pathway	10/330	72/6515	0.00315245	0.0942232	ENSG00000087088/ENSG00000147889/ENSG00000177595/ENSG00000130222/ENSG00000105173/ENSG00000106366/ENSG00000170312/ENSG00000171848/ENSG00000017427/ENSG00000157456	BAX/CDKN2A/PIDD1/GADD45G/CCNE1/SERPINE1/CDK1/RRM2/IGF1/CCNB2	hsa:581/hsa:1029/hsa:55367/hsa:10912/hsa:898/hsa:5054/hsa:983/hsa:6241/hsa:3479/hsa:9133	10	10	ENSG00000087088/ENSG00000147889/ENSG00000177595/ENSG00000130222/ENSG00000105173/ENSG00000106366/ENSG00000170312/ENSG00000171848/ENSG00000017427/ENSG00000157456	0
6	hsa04060	Cytokine-cytokine receptor interaction	23/330	252/6515	0.00420308	0.102785	ENSG00000163464/ENSG00000160712/ENSG00000168329/ENSG00000180871/ENSG00000123999/ENSG00000138696/ENSG00000168685/ENSG00000123496/ENSG00000125538/ENSG00000121807/ENSG00000115607/ENSG00000113594/ENSG00000144476/ENSG00000130513/ENSG00000100368/ENSG00000115604/ENSG00000102970/ENSG00000123612/ENSG00000196083/ENSG00000122641/ENSG00000174564/ENSG00000116678/ENSG00000136244	CXCR1/IL6R/CX3CR1/CXCR2/INHA/BMPR1B/IL7R/IL13RA2/IL1B/CCR2/IL18RAP/LIFR/ACKR3/GDF15/CSF2RB/IL18R1/CCL17/ACVR1C/IL1RAP/INHBA/IL20RB/LEPR/IL6	hsa:3577/hsa:3570/hsa:1524/hsa:3579/hsa:3623/hsa:658/hsa:3575/hsa:3598/hsa:3553/hsa:729230/hsa:8807/hsa:3977/hsa:57007/hsa:9518/hsa:1439/hsa:8809/hsa:6361/hsa:130399/hsa:3556/hsa:3624/hsa:53833/hsa:3953/hsa:3569	23	5	ENSG00000123999/ENSG00000123496/ENSG00000130513/ENSG00000102970/ENSG00000174564	18	ENSG00000163464/ENSG00000160712/ENSG00000168329/ENSG00000180871/ENSG00000138696/ENSG00000168685/ENSG00000125538/ENSG00000121807/ENSG00000115607/ENSG00000113594/ENSG00000144476/ENSG00000100368/ENSG00000115604/ENSG00000123612/ENSG00000196083/ENSG00000122641/ENSG00000116678/ENSG00000136244
7	hsa04110	Cell cycle	13/330	121/6515	0.00793386	0.16417	ENSG00000147889/ENSG00000123080/ENSG00000164611/ENSG00000130222/ENSG00000117399/ENSG00000105173/ENSG00000170312/ENSG00000133101/ENSG00000100393/ENSG00000118007/ENSG00000158402/ENSG00000157456/ENSG00000094804	CDKN2A/CDKN2C/PTTG1/GADD45G/CDC20/CCNE1/CDK1/CCNA1/EP300/STAG1/CDC25C/CCNB2/CDC6	hsa:1029/hsa:1031/hsa:9232/hsa:10912/hsa:991/hsa:898/hsa:983/hsa:8900/hsa:2033/hsa:10274/hsa:995/hsa:9133/hsa:990	13	10	ENSG00000147889/ENSG00000123080/ENSG00000164611/ENSG00000130222/ENSG00000117399/ENSG00000105173/ENSG00000170312/ENSG00000158402/ENSG00000157456/ENSG00000094804	3	ENSG00000133101/ENSG00000100393/ENSG00000118007
8	hsa00983	Drug metabolism - other enzymes	8/330	64/6515	0.0147859	0.248588	ENSG00000103202/ENSG00000168765/ENSG00000147647/ENSG00000167900/ENSG00000239672/ENSG00000171848/ENSG00000255974/ENSG00000174156	NME4/GSTM4/DPYS/TK1/NME1/RRM2/CYP2A6/GSTA3	hsa:4833/hsa:2948/hsa:1807/hsa:7083/hsa:4830/hsa:6241/hsa:1548/hsa:2940	8	6	ENSG00000103202/ENSG00000168765/ENSG00000147647/ENSG00000167900/ENSG00000239672/ENSG00000171848	2	ENSG00000255974/ENSG00000174156
9	hsa04024	cAMP signaling pathway	16/330	189/6515	0.0296018	0.379184	ENSG00000126262/ENSG00000182782/ENSG00000070961/ENSG00000169252/ENSG00000285188/ENSG00000050628/ENSG00000255398/ENSG00000146592/ENSG00000138031/ENSG00000139874/ENSG00000100393/ENSG00000184588/ENSG00000152495/ENSG00000058404/ENSG00000121281/ENSG00000129991	FFAR2/HCAR2/ATP2B1/ADRB2/AC008397.2/PTGER3/HCAR3/CREB5/ADCY3/SSTR1/EP300/PDE4B/CAMK4/CAMK2B/ADCY7/TNNI3	hsa:2867/hsa:338442/hsa:490/hsa:154/hsa:5143/hsa:5733/hsa:8843/hsa:9586/hsa:109/hsa:6751/hsa:2033/hsa:5142/hsa:814/hsa:816/hsa:113/hsa:7137	16	2	ENSG00000285188/ENSG00000058404	14	ENSG00000126262/ENSG00000182782/ENSG00000070961/ENSG00000169252/ENSG00000050628/ENSG00000255398/ENSG00000146592/ENSG00000138031/ENSG00000139874/ENSG00000100393/ENSG00000184588/ENSG00000152495/ENSG00000121281/ENSG00000129991
10	hsa04512	ECM-receptor interaction	8/330	79/6515	0.0455734	0.497481	ENSG00000116147/ENSG00000115232/ENSG00000105664/ENSG00000108821/ENSG00000135424/ENSG00000189056/ENSG00000164692/ENSG00000135218	TNR/ITGA4/COMP/COL1A1/ITGA7/RELN/COL1A2/CD36	hsa:7143/hsa:3676/hsa:1311/hsa:1277/hsa:3679/hsa:5649/hsa:1278/hsa:948	8	4	ENSG00000105664/ENSG00000108821/ENSG00000135424/ENSG00000164692	4	ENSG00000116147/ENSG00000115232/ENSG00000189056/ENSG00000135218

[truncated: 2 more sheets: upregulated-KEGG, downregulated-KEGG]
