# Supplementary material for: Comprehensive proteomic characterization of pulmonary arterial hypertension in Chinese people
Source: Front Mol Biosci. 2025 Aug 14;12:1652083. doi: 10.3389/fmolb.2025.1652083 (PMC12391885; doi:10.3389/fmolb.2025.1652083)
Supplement: Supplementary file 6 [file Table1.xlsx]

## Sheet: Table1
gene_id	LUN_4	LUN_5	LUN_6	LUN_7	LUN_8	LUN_1	LUN_2	LUN_3	NC_4	NC_5	NC_6	NC_7	NC_8	NC_1	NC_2	NC_3	LUN	NC	log2FoldChange	pvalue	padj	gene_name
ENSG00000163464	5.19739	1.14662	2.00952	11.82	9.04898	4.61145	0	3.41476	306.533	361.954	316.127	172.542	19.7277	40.2208	5.21003	11.6503	4.65609	154.246	-5.02976	8.71e-12	1.23e-07	CXCR1
ENSG00000121933	10.3948	83.7033	95.452	403.061	508.754	242.101	127.75	387.006	25.7394	8.36449	9.8317	35.5679	17.8488	6.86697	31.2602	17.0273	232.278	19.0634	3.60586	1.16e-11	1.23e-07	TMIGD3
ENSG00000006016	134.093	107.782	114.542	1535.41	1020.52	798.934	157.374	619.21	23.3995	25.0935	86.9728	77.19	46.9706	19.6199	77.2821	22.4044	560.984	47.3666	3.56521	2.6e-11	1.83e-07	CRLF1
ENSG00000125827	779.609	514.833	599.841	488.165	522.83	522.247	477.675	747.833	1364.19	1466.83	1356.77	1250.93	954.443	1283.14	885.705	1205.36	581.629	1220.92	-1.06901	4.11e-11	2.17e-07	TMX4
ENSG00000228253	3272.28	8129.54	4683.18	6647.55	2521.65	539.54	14313.6	613.519	467.21	434.193	476.459	419.247	1402.54	616.065	261.37	365.639	5090.1	555.341	3.19627	3.3e-10	1.16e-06	MT-ATP8
ENSG00000103202	1136.15	960.868	1045.95	1969.21	1890.23	1347.7	1138.64	1143.95	409.491	499.588	503.686	459.356	662.286	576.825	791.924	595.956	1329.09	562.389	1.24132	4.66e-10	1.32e-06	NME4
ENSG00000178999	39.5002	24.079	17.0809	62.6458	110.599	95.6877	214.769	264.075	13.2597	15.9686	9.8317	19.6759	8.45471	10.791	7.81504	1.79235	103.554	10.9486	3.23279	4.99e-10	1.32e-06	AURKB
ENSG00000243449	257.791	498.78	487.308	674.92	891.828	879.635	847.966	943.612	163.016	110.259	52.1837	152.11	164.397	217.781	308.26	249.137	685.23	177.143	1.95225	1.49e-09	3.5e-06	C4orf48
ENSG00000186431	0	0	1.00476	0	1.00544	0	0	0	64.7386	96.5719	51.4274	28.0003	0	0.980996	9.55172	14.3388	0.251275	33.2012	-6.55284	3.77e-09	7.24e-06	FCAR
ENSG00000106211	9646.36	6753.59	6907.71	13629.6	11046.8	9173.33	11440.1	11123	2862.54	2702.49	2655.32	3454.63	5637.41	6071.38	4836.64	4136.74	9965.07	4044.64	1.30093	6.24e-09	1.1e-05	HSPB1
ENSG00000139970	62.3687	106.636	99.4711	42.5519	30.1633	41.5031	111.087	68.2952	322.133	332.299	149.744	414.707	183.185	302.147	133.724	178.339	70.2595	252.035	-1.8484	7.68e-09	1.25e-05	RTN1
ENSG00000087076	304.567	706.318	558.646	541.355	517.803	272.076	448.052	218.545	226.975	218.237	136.131	171.785	122.124	127.529	169.326	141.596	445.92	164.213	1.44034	9.22e-09	1.33e-05	HSD17B14
ENSG00000111671	358.62	669.626	715.388	1142.99	1047.67	1031.81	503.595	280.01	161.456	168.811	187.559	237.624	329.734	292.337	263.106	158.623	718.714	224.906	1.67698	9.99e-09	1.33e-05	SPSB2
ENSG00000196923	2360.65	1771.53	1548.33	3235.13	3006.27	1993.3	3747.34	1956.66	709.785	857.741	899.979	800.657	602.163	1586.27	1113.21	1100.5	2452.4	958.788	1.35483	1.01e-08	1.33e-05	PDLIM7
ENSG00000047365	371.094	529.739	499.365	205.667	255.382	219.044	351.776	400.665	1074.04	1134.53	971.826	998.172	792.864	788.72	477.586	1017.16	354.092	906.862	-1.3567	1.12e-08	1.33e-05	ARAP2
ENSG00000170369	47.816	8.02634	6.02855	485.801	473.563	278.993	31.4747	61.4657	0.779983	2.28123	3.78142	15.1353	6.57589	0	3.47335	8.06558	174.146	5.01159	5.11623	1.17e-08	1.33e-05	CST2
ENSG00000128524	1354.44	2250.82	2249.65	2004.67	2230.07	2429.08	3671.43	2677.17	1305.69	957.354	551.332	847.576	1144.2	903.497	1185.28	1225.97	2358.42	1015.11	1.2159	1.19e-08	1.33e-05	ATP6V1F
ENSG00000182154	1721.38	1389.7	1590.53	2644.13	2455.29	1071.01	2927.15	1000.53	579.527	552.817	559.651	652.331	1092.54	668.058	815.369	699.913	1849.96	702.525	1.39676	1.78e-08	1.56e-05	MRPL41
ENSG00000176438	338.87	276.336	261.237	315.593	287.557	219.044	240.689	270.904	593.567	729.232	567.97	964.874	399.25	592.521	614.783	350.404	276.279	601.575	-1.12221	2.58e-08	2.18e-05	SYNE3
ENSG00000169446	398.12	223.591	341.618	164.298	183.996	242.101	238.837	318.711	602.927	580.192	502.929	485.843	541.102	679.83	515.793	496.481	263.909	550.637	-1.05963	3.03e-08	2.37e-05	MMGT1
ENSG00000154277	199.58	677.653	457.165	193.848	356.932	277.84	203.66	602.136	103.738	60.0723	39.3268	98.3794	24.4247	133.415	161.511	100.372	371.102	90.1548	2.04253	3.78e-08	2.75e-05	UCHL1
ENSG00000218227	28.0659	38.9851	34.1618	125.292	84.4572	136.038	37.0291	21.6268	12.4797	10.6457	10.588	5.29735	13.1518	9.80996	12.1567	25.0929	63.2069	12.4028	2.35481	4.69e-08	3.3e-05	AC136632.1
ENSG00000267053	32.2238	11.4662	18.0856	55.5539	36.1959	17.2929	62.9494	13.659	3.89992	2.28123	6.80656	4.54059	10.3335	1.96199	3.47335	8.06558	30.9284	5.17034	2.57407	5e-08	3.41e-05	AC012617.1
ENSG00000103269	45.737	43.5716	47.2236	131.202	118.642	39.1974	40.732	95.6133	10.1398	12.9269	18.1508	15.1353	29.1218	13.7339	28.6552	22.4044	70.2398	18.7835	1.91028	6.45e-08	4.12e-05	RHBDL1
ENSG00000163017	3216.15	2008.88	2141.14	5996.27	5202.16	3096.59	616.534	1283.95	198.116	198.467	986.952	464.653	504.465	803.435	452.404	1161.44	2945.21	596.242	2.30462	6.8e-08	4.22e-05	ACTG2
ENSG00000105270	266.106	290.095	241.142	555.539	593.211	425.407	470.269	348.306	82.6782	149.04	136.888	120.326	88.3048	222.686	220.558	169.377	398.759	148.732	1.42314	7.19e-08	4.34e-05	CLIP3
ENSG00000140264	6033.13	6722.64	6421.41	7399.3	8210.44	6569.02	10794	6806.76	2564.58	2411.26	2069.2	2444.35	5851.6	3609.08	3589.71	3737.95	7369.58	3284.72	1.16583	9.18e-08	5.25e-05	SERF2
ENSG00000162747	2.07896	2.29324	1.00476	9.45598	12.0653	0	25.9203	10.2443	1125.52	1400.67	1186.61	357.193	16.9094	0.980996	6.9467	14.3388	7.88286	513.646	-6.04135	1.08e-07	5.66e-05	FCGR3B
ENSG00000210176	185.027	632.935	287.361	489.347	174.947	58.796	1027.56	18.2121	38.9992	32.6976	28.7388	64.325	25.3641	35.3158	59.047	109.333	359.273	49.2276	2.86643	1.13e-07	5.66e-05	MT-TH
ENSG00000197121	180.869	199.512	252.194	163.116	186.007	252.477	140.71	427.983	605.267	805.273	565.701	488.87	479.1	326.672	548.79	512.612	225.359	541.535	-1.26341	1.15e-07	5.66e-05	PGAP1
ENSG00000152580	147.606	159.38	283.342	68.5558	53.2885	115.286	92.5727	37.5624	483.589	1446.3	1318.2	1134.39	180.367	264.869	280.473	262.579	119.699	671.346	-2.48683	1.28e-07	6.16e-05	IGSF10
ENSG00000157404	413.712	246.523	206.98	107.562	96.5225	69.1718	46.2863	161.632	2015.48	1064.57	1465.68	1286.5	256.46	579.768	412.461	267.06	168.549	918.497	-2.4446	1.34e-07	6.29e-05	KIT
ENSG00000144278	30.1449	24.079	38.1808	7.09198	1.00544	6.91718	5.55436	10.2443	170.816	132.311	139.913	17.4056	69.5165	109.872	57.3103	125.465	15.4022	102.826	-2.72607	1.45e-07	6.57e-05	GALNT13
ENSG00000171159	1089.37	1018.2	843.997	1555.51	1705.23	1586.34	1842.2	1067.68	382.972	436.474	329.74	478.275	913.109	641.571	712.906	595.06	1338.57	561.263	1.25408	1.46e-07	6.57e-05	C9orf16
ENSG00000175063	23.908	30.9588	22.1047	79.1938	109.593	83.0062	262.906	538.394	31.1993	14.4478	3.02514	31.0273	21.6065	9.80996	11.2884	5.37705	143.758	15.9727	3.16658	1.63e-07	7.18e-05	UBE2C
ENSG00000136040	174.632	263.723	280.328	243.491	307.665	274.381	333.262	325.541	750.344	1008.3	603.515	1123.79	388.917	682.773	363.834	461.53	275.378	672.876	-1.29018	2.08e-07	8.33e-05	PLXNC1
ENSG00000212907	62862.4	187308	83830	146427	50378.7	27166.1	433860	42528.6	12491.4	9533.24	10444.3	10021.8	42036.8	35207.9	12805.4	38499.7	129295	21380.1	2.59633	2.09e-07	8.33e-05	MT-ND4L
ENSG00000116005	1172.53	591.656	913.325	659.554	888.811	1183.99	390.657	646.528	2854.74	2735.19	3486.47	2078.83	1715.37	1819.75	1085.42	1394.45	805.882	2146.28	-1.4126	2.29e-07	8.9e-05	PCYOX1
ENSG00000227232	216.211	235.057	268.27	257.675	213.154	209.821	244.392	60.3274	85.0181	68.4368	127.056	96.8658	82.6683	77.4987	78.1504	67.2131	213.114	85.3634	1.3183	2.32e-07	8.9e-05	WASH7P
ENSG00000049192	46.7765	104.342	77.3664	199.757	131.713	125.662	103.681	140.005	24.9595	31.1767	48.4022	23.4597	45.0918	45.1258	47.7586	61.8361	116.163	40.9763	1.506	2.53e-07	9.54e-05	ADAMTS6
ENSG00000167468	4880.35	5895.92	5624.64	5937.17	6467.01	6257.74	6972.57	6264.95	2201.11	2527.6	1716.01	2426.94	5006.13	3050.9	3633.13	3314.06	6037.54	2984.48	1.01656	2.89e-07	0.000107094	GPX4
ENSG00000081237	347.186	826.713	803.807	377.057	692.75	712.47	809.085	627.178	4712.66	4203.54	2785.4	4858.43	672.619	966.281	1295.56	1078.99	649.531	2571.68	-1.9855	3.24e-07	0.00011402	PTPRC
ENSG00000105509	16.6316	11.4662	4.01903	21.2759	81.4409	4.61145	14.8116	21.6268	979.659	650.149	207.978	479.032	5.63647	27.4679	814.501	46.6011	21.9854	401.378	-4.18755	3.56e-07	0.000121473	HAS1
ENSG00000228288	31.1843	11.4662	11.0523	14.184	37.2014	39.1974	64.8009	45.5302	3.89992	3.80204	5.29399	10.5947	3.75765	8.82896	10.4201	1.79235	31.8271	6.04871	2.38441	3.6e-07	0.000121473	PCAT6
ENSG00000233276	5674.51	8546.91	8943.35	7599.06	8505.04	6755.78	13717.4	6264.95	4987.21	3328.31	2190.96	4538.32	4279.02	3497.25	4857.48	3613.38	8250.88	3911.49	1.07671	3.63e-07	0.000121473	GPX1
ENSG00000152291	2329.47	1475.7	2109.99	1687.89	1736.4	2140.87	1220.11	1565.1	6286.66	5703.06	4593.67	5223.19	2311.89	3256.91	2836.86	2526.32	1783.19	4092.32	-1.19828	4.47e-07	0.000145266	TGOLN2
ENSG00000241666	43.6581	59.6243	46.2189	105.198	64.3483	18.4458	49.9892	7.96778	0.779983	0	1.51257	4.54059	10.3335	4.90498	11.2884	16.1312	49.4313	6.1864	3.01285	4.57e-07	0.000146202	AL031733.2
ENSG00000152413	90.4346	61.9175	106.504	41.3699	45.2449	59.9489	37.0291	53.4979	222.295	222.039	155.795	161.948	145.609	193.256	89.4388	97.6831	61.9934	161.008	-1.36994	5.06e-07	0.000159375	HOMER1
ENSG00000131037	406.436	534.325	483.289	855.766	620.358	748.208	816.491	451.887	232.435	252.456	250.33	281.516	307.188	451.258	336.915	305.596	614.595	302.212	1.02383	5.25e-07	0.000163068	EPS8L1
ENSG00000196549	638.24	511.393	985.668	204.485	209.132	363.152	211.066	174.153	2679.24	2639.38	2367.93	696.98	1293.57	1038.87	658.2	1713.49	412.161	1635.96	-1.98814	5.62e-07	0.000171981	MME
ENSG00000115306	11642.2	6969.16	8961.44	4943.11	4673.3	5982.21	5358.11	5797.13	11756.7	20684.6	21526.1	11152.4	16303.5	19648.4	8808.42	14731.3	6790.83	15576.4	-1.19765	7.28e-07	0.000219396	SPTBN1
ENSG00000123843	16.6316	123.835	214.014	347.507	112.61	411.572	92.5727	86.5073	21.0595	27.3747	33.2765	39.3517	33.8188	19.6199	65.9937	53.7705	175.656	36.7832	2.25635	7.88e-07	0.000234179	C4BPB
ENSG00000160712	445.936	544.645	469.222	452.705	438.373	389.668	311.044	488.311	1301.79	1396.11	1287.2	1159.36	775.955	558.186	798.871	503.65	442.488	972.64	-1.1358	8.12e-07	0.000235305	IL6R
ENSG00000264538	135.132	285.509	233.104	280.133	247.339	285.91	261.055	577.095	99.8378	75.2804	122.518	112.001	126.821	92.2136	118.962	189.989	288.16	117.203	1.2983	8.14e-07	0.000235305	SUZ12P1
ENSG00000126262	1.03948	8.02634	3.01427	4.72799	10.0544	10.3758	12.9602	5.69127	121.677	152.842	133.862	93.8388	12.2124	3.92398	26.0501	3.5847	6.98622	68.499	-3.31336	9.08e-07	0.000253124	FFAR2
ENSG00000117069	192.303	89.4364	156.742	47.2799	46.2504	93.3819	85.1668	137.729	219.955	286.674	386.462	181.623	491.313	276.641	219.69	355.781	106.036	302.267	-1.50886	9.11e-07	0.000253124	ST6GALNAC5
ENSG00000168329	96.6715	49.3047	69.3283	21.2759	31.1687	86.4647	83.3154	29.5946	207.475	172.613	455.283	213.408	414.281	341.386	68.5987	61.8361	58.3905	241.86	-2.05249	9.48e-07	0.000253376	CX3CR1
ENSG00000198467	8768	6040.4	6487.72	17153.1	13925.4	3664.95	5021.14	2149.02	996.038	1005.26	2634.14	1045.85	2915	3498.23	2024.96	2745.88	7901.22	2108.17	1.90618	9.56e-07	0.000253376	TPM2
ENSG00000169891	212.054	240.79	251.19	85.1038	94.5116	222.503	272.164	204.886	412.611	510.234	514.274	360.22	471.585	517.966	299.577	732.175	197.9	477.33	-1.27192	9.84e-07	0.000253391	REPS2
ENSG00000072274	792.082	1300.27	1425.75	671.374	871.719	810.463	535.07	2149.02	5484.84	7420.83	2100.2	5155.08	3063.42	1163.46	3331.81	1697.36	1069.47	3677.13	-1.78149	1.05e-06	0.000265999	TFRC
ENSG00000210184	39.5002	135.301	80.3807	101.652	63.3429	5.76432	303.638	0	16.3796	12.9269	11.3443	12.1082	5.63647	5.88597	1.73668	6.27323	91.1974	9.03643	3.32559	1.1e-06	0.000269862	MT-TS2
ENSG00000164877	717.24	854.232	830.935	1577.97	1278.92	1061.79	2555.01	533.841	443.81	434.193	394.781	471.464	372.947	406.132	669.489	490.208	1176.24	460.378	1.35234	1.11e-06	0.000269862	MICALL2
ENSG00000087088	1220.35	1060.62	1233.84	1557.87	1744.44	1172.46	2001.42	1337.45	986.678	837.97	432.595	806.711	666.043	571.92	810.159	411.344	1416.06	690.428	1.03568	1.17e-06	0.000279084	BAX
ENSG00000160957	146.566	136.448	108.514	245.855	177.963	119.898	298.084	145.696	56.9388	62.3535	62.0154	88.5414	99.5777	61.8027	92.0438	86.929	172.378	76.2753	1.17179	1.18e-06	0.000279084	RECQL4
ENSG00000168765	288.975	447.182	342.623	307.319	357.938	319.343	414.726	268.628	140.397	137.634	202.684	130.163	104.275	121.643	249.213	244.656	343.342	166.333	1.04453	1.2e-06	0.000281693	GSTM4
ENSG00000179914	62.3687	64.2107	42.1998	15.366	208.127	1.15286	98.127	0	6086.99	168.811	1221.4	2331.59	115.548	160.883	3769.46	253.618	61.444	1763.54	-4.84322	1.24e-06	0.000286938	ITLN1
ENSG00000141338	614.332	562.991	859.068	257.675	400.166	463.451	161.076	174.153	1078.72	2094.16	1579.12	1565.75	973.231	662.172	1414.52	1186.54	436.614	1319.28	-1.59421	1.34e-06	0.00029951	ABCA8
ENSG00000185164	153.843	133.008	157.747	111.108	139.757	62.2546	103.681	141.143	890.741	753.565	766.117	576.654	108.972	294.299	180.614	156.831	125.318	465.974	-1.89415	1.35e-06	0.00029951	NOMO2
ENSG00000259366	4.15791	6.87972	6.02855	7.09198	6.03266	2.30573	0	0	46.019	63.8743	55.2088	49.1897	4.69706	30.4109	5.21003	13.4426	4.06207	33.5065	-3.01235	1.46e-06	0.000316776	AC108449.2
ENSG00000147889	192.303	184.606	209.994	107.562	155.844	145.261	235.135	51.2214	66.2986	53.989	24.9574	52.9735	21.6065	21.5819	107.674	33.1585	160.241	47.7799	1.74292	1.51e-06	0.000321057	CDKN2A
ENSG00000177272	39.5002	14.9061	28.1332	50.8259	17.0925	28.8216	7.40581	5.69127	391.551	390.85	130.837	301.949	32.8794	23.5439	67.7304	25.0929	24.0471	170.554	-2.82192	1.52e-06	0.000321057	KCNA3
ENSG00000051128	527.015	503.366	503.384	687.922	715.875	141.802	555.436	280.01	152.097	155.123	136.888	182.38	252.702	210.914	256.16	203.432	489.351	193.712	1.33759	1.52e-06	0.000321057	HOMER3
ENSG00000069702	1119.52	601.976	839.978	1114.62	882.779	840.437	375.845	701.164	1605.21	1467.59	2969.17	980.766	2124.01	2190.56	1378.92	2383.83	809.54	1887.51	-1.22052	1.68e-06	0.000343859	TGFBR3
ENSG00000101916	33.2633	44.7182	48.2284	3.54599	16.0871	48.4203	87.0183	39.8389	566.268	403.016	160.332	628.871	75.153	38.2588	103.332	67.2131	40.1401	255.306	-2.6759	1.71e-06	0.000346974	TLR8
ENSG00000182782	63.4082	58.4776	54.2569	20.0939	50.2721	44.9617	29.6233	27.3181	662.206	679.045	123.274	395.788	106.154	39.2398	85.0971	25.9891	43.5515	264.599	-2.60115	1.79e-06	0.00036065	HCAR2
ENSG00000115290	154.882	194.925	120.571	132.384	90.4898	133.732	16.6631	160.494	12.4797	47.1453	37.058	30.2706	47.91	21.5819	34.7335	60.9399	125.518	36.5149	1.7852	1.83e-06	0.000364349	GRB14
ENSG00000259605	85.2372	118.102	72.3426	86.2858	81.4409	53.0317	57.395	15.9356	14.0397	14.4478	26.47	24.2165	42.2736	12.7529	19.9718	25.0929	71.2213	22.4081	1.67207	1.88e-06	0.000368773	AC074212.1
ENSG00000204644	0	0	0	2.36399	1.00544	0	0	0	47.579	0	27.9825	0	26.3035	10.791	20.8401	27.7814	0.42118	20.1597	-5.47013	1.9e-06	0.000368773	ZFP57
ENSG00000103485	525.976	510.246	614.912	377.057	517.803	440.394	231.432	425.707	148.977	286.674	189.071	231.57	194.458	250.154	193.639	318.142	455.441	226.586	1.00948	1.95e-06	0.000372236	QPRT
ENSG00000180871	11.4343	2.29324	6.02855	34.2779	15.0816	12.6815	29.6233	7.96778	491.389	683.607	544.525	294.381	31.94	24.5249	2.60501	9.85793	14.9235	260.354	-4.1319	2.02e-06	0.000374645	CXCR2
ENSG00000222041	145.527	106.636	112.533	256.493	272.475	275.534	412.874	242.448	105.298	73.7596	71.0908	131.677	108.972	68.6697	88.5705	74.3825	228.065	90.3025	1.33266	2.12e-06	0.000385073	CYTOR
ENSG00000223749	37.4212	58.4776	57.2712	92.1958	100.544	55.3374	161.076	55.7744	15.5997	7.60408	21.176	21.9462	16.9094	12.7529	30.3918	51.9782	77.2623	22.2948	1.78816	2.24e-06	0.000401112	MIR503HG
ENSG00000157150	2.07896	8.02634	15.0714	282.497	297.611	116.439	53.6921	53.4979	9.3598	10.6457	16.6383	21.1894	2.81824	13.7339	9.55172	8.06558	103.614	11.5003	3.16932	2.28e-06	0.000404577	TIMP4
ENSG00000181019	341.988	463.235	370.756	1008.24	1067.78	1172.46	361.033	1047.19	215.275	189.342	168.652	189.948	459.373	351.196	229.241	228.525	729.086	253.944	1.52265	2.35e-06	0.0004108	NQO1
ENSG00000143369	736.99	483.874	566.684	1043.7	1004.44	895.775	742.433	1442.17	229.315	187.821	182.265	236.11	400.19	590.559	455.009	416.721	864.508	337.249	1.35902	2.45e-06	0.000417113	ECM1
ENSG00000167447	98.7504	59.6243	79.3759	78.0118	70.381	68.0189	61.098	71.71	211.375	188.581	163.358	256.543	81.7289	147.149	126.777	103.956	73.3713	159.934	-1.12281	2.67e-06	0.000446607	SMG8
ENSG00000270804	30.1449	63.0641	38.1808	47.2799	49.2667	59.9489	59.2465	69.4335	11.6997	15.2082	28.7388	16.6488	24.4247	21.5819	33.8652	18.8197	52.0707	21.3734	1.28375	2.85e-06	0.000470342	AC010326.4
ENSG00000157766	7.27635	17.1993	35.1665	117.018	128.697	131.426	33.3262	55.7744	4.6799	3.04163	12.1006	15.892	3.75765	24.5249	0	2.68853	65.7354	8.33565	2.98328	2.95e-06	0.000482589	ACAN
ENSG00000105048	88.3556	5.7331	24.1142	5.90998	4.02177	0	1.85145	3.41476	56.1588	45.6245	82.435	65.8385	1834.67	993.749	39.9436	630.907	16.6751	468.666	-4.80717	3.05e-06	0.000494614	TNNT1
ENSG00000165646	6.23687	2.29324	5.02379	2.36399	11.0599	0	1.85145	0	127.137	121.665	77.1411	134.704	1.87882	0	14.7617	12.5465	3.60365	61.2293	-4.06494	3.09e-06	0.000498515	SLC18A2
ENSG00000138669	40.5396	33.252	38.1808	0	14.0762	26.5159	35.1776	17.0738	57.7187	107.978	89.2416	64.325	89.2442	128.51	81.6238	107.541	25.602	90.7728	-1.8285	3.13e-06	0.000499958	PRKG2
ENSG00000204677	5.19739	73.3837	42.1998	95.7418	77.4191	181	11.1087	105.858	9.3598	6.84368	13.6131	12.1082	6.57589	2.94299	1.73668	34.0547	73.9885	10.9044	2.76311	3.24e-06	0.000514811	FAM153C
ENSG00000116147	8.31582	8.02634	6.02855	10.638	7.0381	25.363	20.366	11.3825	67.8585	27.3747	352.429	2.27029	29.1218	193.256	6.9467	164	12.1448	105.407	-3.12775	3.28e-06	0.000517051	TNR
ENSG00000164932	125.777	59.6243	27.1285	628.822	2509.58	855.425	285.124	1566.24	69.4185	85.9262	33.2765	187.678	32.8794	47.0878	90.3072	55.5629	757.215	75.267	3.33026	3.34e-06	0.000522703	CTHRC1
ENSG00000160050	114.343	72.2371	59.2807	119.382	112.61	93.3819	157.374	84.2308	39.7791	46.3849	52.1837	59.0276	55.4253	32.3729	60.7837	37.6394	101.605	47.9496	1.07448	3.4e-06	0.000526886	CCDC28B
ENSG00000250786	347.186	182.313	231.094	349.871	357.938	334.33	305.49	285.702	102.178	101.134	109.661	99.1361	276.187	94.1756	143.276	158.623	299.24	135.546	1.1441	3.67e-06	0.000551372	SNHG18
ENSG00000132872	0	0	2.00952	1.182	2.01089	0	0	0	74.8784	3.80204	21.176	34.8112	0	0	48.6269	17.9235	0.6503	25.1522	-5.17297	3.73e-06	0.000554278	SYT4
ENSG00000112902	776.49	636.374	1161.5	274.223	361.959	363.152	272.164	440.504	1139.56	1850.07	1996.59	667.466	2151.25	1557.82	989.905	1700.04	535.796	1506.59	-1.49061	3.88e-06	0.000567752	SEMA5A
ENSG00000115232	92.5135	145.621	285.351	68.5558	78.4245	142.955	131.453	177.568	631.006	640.264	561.92	945.199	139.972	374.74	223.163	224.94	140.305	467.65	-1.73676	3.9e-06	0.000567752	ITGA4
ENSG00000157240	961.517	506.806	1191.64	492.893	520.819	536.081	422.131	402.942	1138	1579.37	1658.53	1107.15	1926.74	1713.8	822.316	1540.52	629.354	1435.8	-1.18898	4.47e-06	0.000633529	FZD1
ENSG00000259803	1710.98	3326.35	2365.2	2445.55	2383.9	5177.51	2005.12	3978.2	1305.69	1187.76	541.5	746.926	780.652	804.416	2525.13	846.885	2924.1	1092.37	1.42058	4.64e-06	0.000648662	SLC22A31
ENSG00000131116	962.557	451.768	683.236	1138.26	917.969	774.724	992.379	367.656	287.814	299.601	313.102	289.084	481.919	560.148	348.204	256.306	786.069	354.522	1.14907	5.05e-06	0.000696881	ZNF428
ENSG00000224745	2.07896	12.6128	5.02379	29.5499	4.02177	50.726	9.25727	17.0738	1.55997	1.52082	2.26885	3.02706	0.939412	2.94299	2.60501	0.896175	16.293	1.97004	3.0441	5.27e-06	0.000713573	AC063965.1
ENSG00000147647	5.19739	102.049	99.4711	114.654	114.62	25.363	40.732	15.9356	15.5997	5.32286	7.56285	24.2165	1.87882	0	3.47335	11.6503	64.7528	8.71303	2.88557	5.32e-06	0.000715188	DPYS
ENSG00000171522	271.304	302.708	364.727	215.123	286.551	348.165	466.566	192.365	1184.79	1802.17	622.422	1343.26	482.858	337.462	720.721	399.694	305.939	861.672	-1.49519	5.59e-06	0.000741769	PTGER4
ENSG00000090382	488.555	998.706	936.435	282.497	326.769	904.998	1136.79	693.197	7322.48	3748.05	1927.01	12380.7	260.217	686.697	2378.38	1910.65	720.994	3826.77	-2.40832	5.64e-06	0.000741769	LYZ
ENSG00000072736	180.869	177.726	209.994	183.21	128.697	202.904	101.83	120.655	624.766	660.035	555.113	604.655	109.911	362.968	303.918	253.618	163.236	434.373	-1.41095	5.64e-06	0.000741769	NFATC3
ENSG00000166592	1625.74	1187.9	1345.37	5843.79	3814.65	2646.97	1073.84	3288.42	856.421	793.106	1250.14	426.058	1010.81	1304.72	586.997	779.672	2603.34	875.991	1.57155	5.66e-06	0.000741769	RRAD
ENSG00000114270	149.685	207.538	197.937	1399.48	633.429	200.598	438.794	252.692	34.3193	122.426	173.189	168.002	37.5765	94.1756	102.464	108.437	435.02	105.074	2.04883	5.99e-06	0.000770229	COL7A1
ENSG00000102030	776.49	604.269	484.294	809.668	797.316	418.489	960.904	478.067	219.955	162.727	204.197	212.651	628.467	309.014	268.316	238.383	666.187	280.464	1.24849	6.17e-06	0.000777237	NAA10
ENSG00000170525	951.122	780.849	1041.93	754.114	707.832	239.796	1495.97	522.458	2924.94	3151.13	2347.51	1705.75	1410.06	1818.77	1762.73	1370.25	811.76	2061.39	-1.34528	6.19e-06	0.000777237	PFKFB3
ENSG00000169302	46.7765	213.271	149.709	115.836	185.001	268.617	114.79	427.983	94.3779	60.0723	37.8142	80.217	33.8188	43.1638	87.7021	46.6011	190.248	60.4709	1.65297	6.61e-06	0.000821137	STK32A
ENSG00000250479	515.581	755.623	616.922	947.962	1030.58	839.284	1605.21	1291.92	306.533	249.414	242.767	357.193	529.829	411.037	635.623	547.563	950.385	409.995	1.21262	6.95e-06	0.000850651	CHCHD10
ENSG00000064309	27.0264	67.6506	38.1808	43.7339	31.1687	38.0445	11.1087	61.4657	209.035	346.746	302.514	294.381	34.7583	47.0878	159.774	31.3661	39.7974	178.208	-2.15966	6.97e-06	0.000850651	CDON
ENSG00000171368	545.726	248.817	397.884	112.29	128.697	278.993	183.294	227.651	646.606	818.2	1058.8	704.548	638.8	567.015	385.542	629.115	265.419	681.078	-1.3584	7.39e-06	0.00088052	TPPP
ENSG00000100097	12190	16374.9	16968.4	11703	14445.2	8427.43	12508.4	7144.82	3612.1	3911.54	2493.47	3963.93	10081.8	6577.58	5146.64	6931.91	12470.3	5339.87	1.22368	7.43e-06	0.00088052	LGALS1
ENSG00000166803	18.7106	11.4662	4.01903	29.5499	27.147	73.7833	112.939	413.186	16.3796	11.4061	12.8568	15.1353	14.0912	4.90498	8.68338	2.68853	86.3501	10.7682	2.99887	7.66e-06	0.000898375	PCLAF
ENSG00000210112	140.33	191.486	76.3616	82.7398	23.1252	33.433	236.986	20.4886	9.3598	4.56245	5.29399	0.756764	26.3035	17.6579	23.4451	41.2241	100.619	16.0755	2.64952	8.06e-06	0.000934707	MT-TM
ENSG00000085265	116.422	161.673	198.942	23.6399	27.147	56.4903	162.928	66.0187	1300.23	1102.59	619.397	915.685	175.67	131.453	188.429	64.5246	101.658	562.248	-2.46877	8.2e-06	0.000943776	FCN1
ENSG00000143545	915.78	626.055	609.888	1321.47	1679.09	493.425	1670.01	487.173	310.433	233.445	224.617	276.219	753.409	334.519	308.26	399.694	975.362	355.075	1.45786	8.28e-06	0.000944458	RAB13
ENSG00000196656	414.752	159.38	322.527	423.155	221.197	239.796	423.983	281.149	171.596	123.186	93.7793	41.622	63.88	188.351	173.668	54.6667	310.742	113.844	1.4484	8.72e-06	0.000983965	AC004057.1
ENSG00000135451	18.7106	9.17296	11.0523	23.6399	74.4028	84.159	92.5727	136.59	7.79983	7.60408	5.29399	17.4056	8.45471	0	19.1034	6.27323	56.2876	8.99186	2.63906	8.78e-06	0.000985121	TROAP
ENSG00000244151	7.27635	14.9061	13.0619	17.73	10.0544	23.0573	11.1087	25.0416	4.6799	2.28123	4.53771	5.29735	0.939412	4.90498	0.868338	5.37705	15.2795	3.61075	2.07573	8.85e-06	0.000985121	AC010973.2
ENSG00000167306	282.738	219.005	248.175	63.8278	66.3592	269.77	183.294	168.462	520.249	777.898	803.931	526.708	402.069	459.106	237.925	386.251	187.704	514.267	-1.45412	8.95e-06	0.000989085	MYO5B
ENSG00000137642	301.449	277.482	372.765	283.679	395.139	700.941	259.203	422.292	1773.68	2247.77	1832.48	2279.37	585.254	341.386	491.479	484.831	376.619	1254.53	-1.73583	9.1e-06	0.000992186	SORL1
ENSG00000132329	406.436	288.948	463.194	1150.08	945.116	281.299	335.113	216.268	75.6584	131.551	219.323	76.4332	327.855	179.522	145.881	116.503	510.807	159.091	1.68395	9.17e-06	0.000992186	RAMP1
ENSG00000166025	1414.73	610.002	987.677	631.186	462.504	599.489	586.911	528.15	1702.7	1922.31	1840.04	1213.09	1371.54	1870.76	1090.63	1199.98	727.581	1526.38	-1.06844	9.25e-06	0.000992192	AMOTL1
ENSG00000197568	93.553	79.1168	74.3521	186.756	143.778	159.095	125.899	179.844	25.7394	26.6143	40.8394	36.3247	52.6071	94.1756	72.0721	60.0437	130.299	51.052	1.35612	9.26e-06	0.000992192	HHLA3
ENSG00000174010	125.777	114.662	126.6	107.562	176.958	85.3119	44.4349	160.494	444.59	694.253	325.202	257.3	132.457	229.553	316.075	176.546	117.725	321.997	-1.44842	9.57e-06	0.00101474	KLHL15
ENSG00000257702	84.1977	74.5303	94.4473	128.838	117.637	168.318	201.808	126.346	77.9983	54.7494	46.1334	64.325	33.8188	62.7837	59.047	70.7978	124.515	58.7067	1.07755	9.67e-06	0.00101474	LBX2-AS1
ENSG00000267750	1.03948	11.4662	4.01903	10.638	10.0544	4.61145	3.70291	20.4886	0	0.760408	0	1.51353	0.939412	0	0	0	8.25251	0.401669	4.3171	9.71e-06	0.00101474	RUNDC3A-AS1
ENSG00000112984	32.2238	17.1993	18.0856	73.2838	82.4463	170.624	161.076	307.329	35.8792	24.3331	22.6885	30.2706	10.3335	2.94299	19.9718	4.48088	107.783	18.8626	2.50781	1.01e-05	0.00104975	KIF20A
ENSG00000128918	100.829	96.3161	129.614	80.3758	97.5279	36.8916	77.761	52.3597	435.231	402.256	235.205	328.436	69.5165	120.662	538.37	93.2022	83.9594	277.86	-1.72587	1.02e-05	0.0010524	ALDH1A2
ENSG00000237973	4512.37	5196.48	4514.38	7880.37	2832.33	1021.44	17820.2	1113.21	525.709	483.62	469.653	461.626	3677.8	1212.51	745.902	1354.12	5611.35	1116.37	2.32956	1.03e-05	0.0010524	MTCO1P12
ENSG00000105664	64.4476	42.425	29.138	1412.49	1766.56	805.851	129.602	735.312	34.3193	12.1665	3.02514	75.6764	0.939412	0	91.1755	12.5465	623.228	28.7311	4.4384	1.09e-05	0.00110444	COMP
ENSG00000137135	50.9344	65.3574	43.2046	73.2838	84.4572	76.089	74.0581	76.263	19.4996	19.7706	43.1082	28.757	20.6671	36.2968	26.9185	51.082	67.9559	30.7625	1.14326	1.09e-05	0.00110444	ARHGEF39
ENSG00000106511	303.528	458.648	380.803	381.785	378.046	561.444	377.696	449.61	98.2779	157.405	122.518	116.542	191.64	94.1756	284.815	351.301	411.445	177.084	1.21701	1.12e-05	0.00112872	MEOX2
ENSG00000142552	690.213	662.747	562.665	1369.93	2017.92	842.743	766.502	1048.33	294.834	474.495	268.481	359.463	216.065	294.299	786.714	443.607	995.132	392.245	1.3433	1.14e-05	0.00114537	RCN3
ENSG00000128268	458.41	143.328	272.29	113.472	135.735	124.509	183.294	53.4979	1157.49	1202.21	764.604	702.277	400.19	402.208	463.693	148.765	185.567	655.18	-1.81959	1.16e-05	0.00115432	MGAT3
ENSG00000187642	9.3553	16.0527	16.0761	46.0979	32.1742	26.5159	29.6233	63.7422	1.55997	3.80204	1.51257	5.29735	4.69706	0	19.9718	4.48088	29.9547	5.16521	2.53706	1.2e-05	0.00118975	PERM1
ENSG00000104863	166.316	115.809	133.633	249.401	191.034	151.025	216.62	78.5395	41.3391	60.8327	49.1585	45.4059	116.487	68.6697	69.467	105.749	162.797	69.6386	1.22634	1.22e-05	0.00119655	LIN7B
ENSG00000011201	1185.01	286.655	388.841	209.213	115.626	462.298	212.917	667.017	1275.27	1631.08	2408.77	1625.53	2058.25	1617.66	732.009	588.787	440.947	1492.17	-1.75817	1.23e-05	0.00120416	ANOS1
ENSG00000228782	41.5791	68.7972	52.2474	73.2838	66.3592	57.6432	57.395	36.4241	24.9595	15.2082	33.2765	21.9462	31.0006	26.4869	39.9436	22.4044	56.7161	26.9032	1.07779	1.25e-05	0.00120689	MRPL45P2
ENSG00000072952	741.148	626.055	615.917	1153.63	979.301	592.572	664.672	408.633	205.916	330.017	495.367	331.463	232.035	371.797	464.561	387.148	722.741	352.288	1.03682	1.26e-05	0.00120689	MRVI1
ENSG00000183401	337.83	401.317	322.527	468.071	364.976	227.114	610.98	126.346	142.737	171.092	146.719	148.326	182.246	136.358	188.429	212.393	357.395	166.038	1.10413	1.52e-05	0.00140533	CCDC159
ENSG00000103254	653.832	409.344	614.912	789.574	732.968	458.84	670.226	390.421	288.594	231.925	192.096	241.408	419.917	234.458	488.006	184.612	590.014	285.127	1.04942	1.52e-05	0.00140533	FAM173A
ENSG00000163191	4632.95	9567.4	7354.83	7183	8309.98	11690	14841.2	17166	5914.61	4153.35	1955	3889.77	5259.77	3809.21	5695.43	4892.22	10093.2	4446.17	1.18271	1.52e-05	0.00140533	S100A11
ENSG00000260428	129.935	169.7	88.4187	375.875	357.938	172.929	211.066	72.8482	20.2796	36.4996	77.1411	21.9462	77.9712	80.4416	98.1222	74.3825	197.339	60.848	1.69916	1.55e-05	0.00141369	SCX
ENSG00000164879	132.014	209.832	246.166	5115.68	4958.84	2010.59	233.283	679.537	105.298	235.727	310.833	321.625	141.851	87.3086	92.0438	276.918	1698.24	196.451	3.11169	1.55e-05	0.00141369	CA3
ENSG00000213347	227.646	356.599	275.304	302.591	295.6	149.872	453.606	143.42	114.658	109.499	147.476	92.3252	188.822	90.2516	158.906	127.257	275.58	128.649	1.09702	1.59e-05	0.00144782	MXD3
ENSG00000176046	5434.39	5274.45	5535.21	6076.65	6348.36	3267.21	5895.03	3582.08	2579.4	1764.15	1678.2	1434.07	4302.51	2672.23	3495.06	2439.39	5176.67	2545.63	1.0241	1.68e-05	0.00151094	NUPR1
ENSG00000101460	893.951	584.776	688.259	1057.89	869.708	667.508	1327.49	540.671	217.615	261.581	340.328	255.03	498.828	623.913	387.279	501.858	828.782	385.804	1.10318	1.73e-05	0.00155616	MAP1LC3A
ENSG00000282012	43.6581	55.0378	44.2094	55.5539	115.626	195.987	125.899	84.2308	25.7394	39.5412	37.058	15.1353	9.39412	6.86697	48.6269	25.9891	90.0252	26.0439	1.78347	1.74e-05	0.00155661	AP000357.2
ENSG00000198804	910754	2.1425e+06	1.16851e+06	2.06543e+06	747977	1.13156e+06	5.98828e+06	1.34339e+06	157142	137323	141024	142639	706388	922912	386709	964423	1.9373e+06	444820	2.12275	1.75e-05	0.0015619	MT-CO1
ENSG00000130005	309.764	157.087	208.99	391.241	398.155	246.713	377.696	338.061	72.5384	115.582	105.88	92.3252	186.004	198.161	181.483	167.585	303.464	139.945	1.11784	1.76e-05	0.00156494	GAMT
ENSG00000135740	101.869	147.914	105.5	171.39	148.806	130.274	66.6523	79.6778	42.1191	46.3849	68.8219	40.1085	48.8494	49.0498	59.9153	96.7869	119.01	56.5045	1.0794	1.78e-05	0.0015691	SLC9A5
ENSG00000141504	1071.7	1481.43	1277.05	1589.79	1495.09	940.736	973.864	560.021	519.469	568.025	385.705	373.842	899.957	406.132	739.824	639.869	1173.71	566.603	1.05112	1.79e-05	0.00157604	SAT2
ENSG00000169271	24.9475	14.9061	10.0476	104.016	129.702	35.7388	48.1378	13.659	3.11993	3.04163	5.29399	4.54059	18.7882	13.7339	13.8934	10.7541	47.6443	9.14573	2.39294	1.83e-05	0.00159792	HSPB3
ENSG00000127472	171.514	135.301	197.937	197.393	137.746	123.356	262.906	47.8067	27.2994	63.8743	108.149	48.4329	53.5465	29.4299	71.2037	77.0711	159.245	59.8758	1.40757	1.93e-05	0.00166154	PLA2G5
ENSG00000261026	1.03948	2.29324	4.01903	4.72799	9.04898	0	0	0	10.9198	115.582	12.1006	0.756764	3.75765	5.88597	166.721	18.8197	2.64109	41.8179	-3.95104	1.95e-05	0.00166518	AC105046.1
ENSG00000240184	96.6715	74.5303	188.895	61.4638	52.283	55.3374	83.3154	26.1798	645.046	917.813	670.825	606.168	4.69706	222.686	213.611	123.672	79.8345	425.565	-2.41407	1.96e-05	0.00166518	PCDHGC3
ENSG00000149380	28.0659	26.3723	12.0571	147.75	316.714	108.369	31.4747	270.904	31.9793	3.80204	15.882	34.0544	20.6671	0	7.81504	18.8197	117.713	16.6274	2.82213	1.99e-05	0.00167952	P4HA3
ENSG00000127951	495.831	315.321	316.499	205.667	251.361	223.655	1022	220.821	1983.5	2570.18	1145.77	4407.4	513.859	428.695	831	436.437	381.395	1539.6	-2.01465	2e-05	0.00168194	FGL2
ENSG00000257335	3.11843	16.0527	8.03807	0	1.00544	0	0	6.82952	299.513	333.819	148.988	97.6226	16.9094	0.980996	6.9467	8.06558	4.38052	114.106	-4.69213	2.1e-05	0.00174517	MGAM
ENSG00000260981	6.23687	0	3.01427	75.6478	58.3157	20.7515	18.5145	2.27651	0	0	0	1.51353	1.87882	0	5.21003	0	23.0946	1.0753	4.43784	2.11e-05	0.00174884	AC091932.1
ENSG00000148346	70.6845	348.573	71.3378	289.589	560.032	1649.75	159.225	837.755	113.098	86.6866	196.634	153.623	128.7	49.0498	59.047	26.8853	498.368	101.715	2.29218	2.15e-05	0.00176267	LCN2
ENSG00000125337	8.31582	18.3459	33.157	28.3679	20.1089	18.4458	46.2863	20.4886	5.45988	7.60408	6.80656	3.78382	7.5153	0	7.81504	12.5465	24.1895	6.44139	1.89229	2.16e-05	0.00176267	KIF25
ENSG00000108107	18613.9	11158.9	11963.7	19844.5	22106.7	17703.4	21493.5	22483.9	6406	5716.75	5135.17	7270.99	15323.7	9997.33	11273.6	9908.11	18171.1	8878.96	1.0332	2.25e-05	0.00180013	RPL28
ENSG00000177595	373.173	728.104	544.579	669.01	529.868	287.063	929.429	325.541	173.156	215.196	266.212	217.948	345.704	250.154	351.677	270.645	548.346	261.336	1.06821	2.29e-05	0.00182045	PIDD1
ENSG00000070961	366.936	434.569	496.351	323.867	394.134	571.82	216.62	636.284	1404.75	1315.51	819.813	1008.77	684.832	491.479	745.034	763.541	430.073	904.215	-1.07118	2.31e-05	0.00182886	ATP2B1
ENSG00000211642	86.2767	0	1.00476	0	0	0	1.85145	0	24.1795	68.4368	0.756285	14.3785	11.2729	0.980996	16.4984	198.055	11.1416	41.8198	-5.20168	2.32e-05	0.00182886	IGLV10-54
ENSG00000169169	125.777	83.7033	64.3045	146.568	130.708	97.9934	157.374	43.2536	46.799	53.2286	54.4525	45.4059	40.3947	51.9928	59.047	51.082	106.21	50.3003	1.07317	2.32e-05	0.00182886	CPT1C
ENSG00000123080	305.607	197.219	212.004	488.165	535.901	417.337	349.925	420.016	168.476	203.029	131.594	236.867	172.852	105.948	205.796	216.874	365.771	180.18	1.02104	2.42e-05	0.00188405	CDKN2C
ENSG00000267123	8.31582	13.7594	11.0523	28.3679	10.0544	32.2802	18.5145	33.0094	7.79983	6.84368	1.51257	6.05411	1.87882	5.88597	0.868338	0	19.4193	3.85542	2.31675	2.56e-05	0.00198311	LINC02081
ENSG00000178773	15.5922	38.9851	19.0904	139.476	144.784	115.286	211.066	59.1892	13.2597	18.2498	15.1257	33.2976	15.0306	26.4869	22.5768	43.9126	92.9335	23.4925	1.98037	2.56e-05	0.00198311	CPNE7
ENSG00000260027	132.014	168.553	116.552	229.307	177.963	122.204	138.859	79.6778	28.8594	34.9788	40.8394	34.8112	81.7289	106.929	39.9436	96.7869	145.641	58.1096	1.33047	2.61e-05	0.00200014	HOXB7
ENSG00000131016	849.254	746.45	939.449	841.582	750.06	477.285	398.062	1008.49	2908.56	3121.48	2249.19	3083.06	725.226	815.207	1502.22	1053.9	751.329	1932.36	-1.36254	2.63e-05	0.00201387	AKAP12
ENSG00000150625	452.173	92.8763	193.918	87.4678	122.664	106.063	44.4349	29.5946	393.891	581.712	634.523	246.705	780.652	647.457	292.63	374.601	141.149	494.021	-1.80457	2.69e-05	0.00204415	GPM6A
ENSG00000141424	384.607	206.392	326.546	278.951	245.328	298.592	137.008	560.021	787.003	567.265	692.757	749.953	540.162	586.635	482.796	512.612	304.681	614.898	-1.01114	2.7e-05	0.00204415	SLC39A6
ENSG00000204252	468.805	802.634	904.282	315.593	418.264	582.196	694.295	781.98	1792.4	1728.41	1216.11	2697.86	965.716	943.718	1028.98	858.536	621.006	1403.97	-1.17714	2.7e-05	0.00204415	HLA-DOA
ENSG00000129451	114.343	47.0114	52.2474	30.7319	11.0599	76.089	49.9892	61.4657	264.414	106.457	347.135	213.408	91.123	201.104	109.411	74.3825	55.3671	175.929	-1.66772	2.73e-05	0.00205446	KLK10
ENSG00000160213	2525.93	11318.3	8866.99	4128.72	4495.33	4830.5	6220.88	6250.15	4587.86	2734.43	1241.06	2550.3	2780.66	1706.93	2483.45	2388.31	6079.6	2559.12	1.2483	2.77e-05	0.00206372	CSTB
ENSG00000123136	1286.87	1220	1097.2	1687.89	1714.28	904.998	2875.31	1505.91	653.626	533.046	490.073	598.601	942.231	844.637	1120.16	819.104	1536.56	750.184	1.03401	2.8e-05	0.00208385	DDX39A
ENSG00000120875	230.764	207.538	294.394	196.211	211.143	167.165	203.66	168.462	400.131	366.517	260.918	431.356	290.278	925.079	466.298	321.727	209.917	432.788	-1.0426	2.84e-05	0.00209857	DUSP4
ENSG00000180089	54.0529	71.0905	54.2569	137.112	117.637	71.4775	94.4241	78.5395	17.9396	10.6457	18.1508	11.3515	39.4553	54.9358	39.0752	48.3935	84.8237	29.9934	1.50693	2.91e-05	0.0021235	TMEM86B
ENSG00000186832	2.07896	0	0	4.72799	30.1633	9.22291	0	46.6684	0	0	0	0.756764	0	0	0	0	11.6077	0.0945955	5.8778	2.96e-05	0.00215627	KRT16
ENSG00000108518	7996.7	7349.84	8309.35	8985.54	9683.42	13920.8	20910.3	15331.1	5833.49	4707.69	3340.51	5046.1	6800.41	6997.44	7432.11	5506.1	11560.9	5707.98	1.01814	2.97e-05	0.00215627	PFN1
ENSG00000127603	5815.88	7168.67	9337.22	4193.73	4095.17	5129.09	3395.57	4448.3	12024.2	16479.6	18316.5	10185.3	10283.7	8524.85	6422.23	8805.82	5447.95	11380.3	-1.06268	3.01e-05	0.00217452	MACF1
ENSG00000133116	190.224	115.809	130.619	114.654	68.3701	61.1018	29.6233	87.6455	249.595	305.684	538.475	121.839	171.912	442.429	126.777	346.82	99.7558	287.941	-1.5253	3.02e-05	0.00217582	KL
ENSG00000141933	426.186	401.317	380.803	570.905	626.391	602.948	586.911	287.978	127.917	177.175	185.29	130.163	193.519	258.983	477.586	221.355	485.43	221.499	1.13231	3.14e-05	0.00223034	TPGS1
ENSG00000037749	83.1582	95.1695	73.3474	52.0079	76.4136	41.5031	68.5038	105.858	483.589	398.454	344.866	388.977	45.0918	94.1756	160.643	70.7978	74.4951	248.324	-1.73728	3.35e-05	0.0023578	MFAP3
ENSG00000117036	437.62	337.106	374.775	451.523	388.101	397.738	338.816	316.435	1128.64	1544.39	728.302	544.87	434.009	528.757	707.696	581.618	380.264	774.784	-1.02682	3.36e-05	0.0023578	ETV3
ENSG00000100647	836.78	864.552	926.387	582.724	753.077	835.826	705.404	703.441	2718.24	2457.64	1712.23	2098.51	852.987	949.604	1562.14	781.465	776.024	1641.6	-1.08095	3.43e-05	0.00239882	SUSD6
ENSG00000123999	2.07896	12.6128	23.1094	16.548	18.098	14.9872	11.1087	18.2121	3.11993	3.04163	2.26885	1.51353	0.939412	5.88597	6.9467	3.5847	14.5944	3.41259	2.11539	3.48e-05	0.00240603	INHA
ENSG00000163600	10.3948	26.3723	16.0761	22.4579	35.1905	8.07004	38.8805	5.69127	63.9586	123.947	58.2339	138.488	33.8188	21.5819	63.3887	54.6667	20.3917	69.7604	-1.79013	3.49e-05	0.00240603	ICOS
ENSG00000272666	15.5922	41.2783	7.03331	3.54599	25.1361	10.3758	33.3262	37.5624	5.45988	1.52082	3.78142	7.56764	3.75765	7.84796	2.60501	6.27323	21.7313	4.8517	2.16101	3.5e-05	0.00240603	U62317.1
ENSG00000225101	13.5132	14.9061	11.0523	0	14.0762	17.2929	5.55436	2.27651	43.679	72.2388	8.31913	24.2165	55.4253	24.5249	41.6802	79.7596	9.83395	43.7304	-2.13868	3.53e-05	0.00241644	OR52K3P
ENSG00000108515	100.829	165.113	174.828	290.771	176.958	262.853	224.026	69.4335	88.9181	92.0094	102.855	100.65	66.6983	83.3846	43.4169	77.0711	183.101	81.8753	1.15826	3.55e-05	0.0024169	ENO3
ENSG00000184227	56.1318	104.342	126.6	92.1958	100.544	91.0762	24.0689	34.1476	51.4789	44.1037	17.3946	22.7029	12.2124	5.88597	21.7085	12.5465	78.6383	23.5042	1.73975	3.56e-05	0.0024169	ACOT1
ENSG00000180447	267.146	85.9965	215.018	173.754	253.372	235.184	298.084	145.696	834.582	939.104	586.121	462.383	238.611	240.344	706.827	273.333	209.281	535.163	-1.35587	3.64e-05	0.00244676	GAS1
ENSG00000105472	639.279	257.99	302.432	783.664	1191.45	908.456	579.505	1223.62	188.756	200.748	124.031	310.273	148.427	268.793	522.74	381.771	735.8	268.192	1.4564	3.67e-05	0.00245308	CLEC11A
ENSG00000232004	2.07896	4.58648	9.04282	5.90998	2.01089	5.76432	5.55436	0	23.3995	21.2914	16.6383	9.08117	5.63647	18.6389	25.1818	25.0929	4.36848	18.1201	-2.0636	3.68e-05	0.00245308	CAP1P2
ENSG00000146648	661.108	760.209	835.959	522.443	503.727	941.889	262.906	852.552	1276.83	1555.04	2264.32	1748.13	1137.63	1082.04	977.749	1056.59	667.599	1387.29	-1.05445	3.72e-05	0.00246261	EGFR
ENSG00000117407	49.8949	57.331	23.1094	113.472	119.648	85.3119	59.2465	21.6268	20.2796	19.0102	18.1508	11.3515	20.6671	6.86697	46.0219	22.4044	66.205	20.5941	1.68509	3.8e-05	0.00249989	ARTN
ENSG00000254122	32.2238	27.5189	30.1427	42.5519	12.0653	24.2101	1.85145	0	176.276	199.227	202.684	125.623	11.2729	103.986	66.862	38.5355	21.3205	115.558	-2.43149	3.8e-05	0.00249989	PCDHGB7
ENSG00000133466	160.08	138.741	203.966	321.503	388.101	232.878	529.516	366.518	94.3779	102.655	133.862	146.812	108.032	201.104	156.301	121.88	292.663	133.128	1.13458	4.04e-05	0.00261091	C1QTNF6
ENSG00000102878	371.094	751.036	591.803	861.676	709.842	164.859	253.649	106.996	109.198	188.581	223.104	117.298	175.67	113.795	244.003	159.519	476.369	166.396	1.51791	4.13e-05	0.00265363	HSF4
ENSG00000128849	1144.47	734.984	1097.2	287.225	274.486	804.699	986.825	589.615	1363.41	2016.6	1613.91	1575.58	1854.4	1933.54	1107.13	1804	739.937	1658.57	-1.16472	4.14e-05	0.00265363	CGNL1
ENSG00000165650	290.014	168.553	235.113	148.932	196.061	139.496	129.602	421.154	730.064	695.013	546.794	674.277	282.763	343.348	345.599	338.754	216.116	494.577	-1.19318	4.2e-05	0.00268367	PDZD8
ENSG00000105696	17.6711	4.58648	2.00952	322.685	246.333	212.127	22.2174	7.96778	6.23986	5.32286	18.1508	12.865	8.45471	0	4.34169	3.5847	104.45	7.36996	3.82094	4.21e-05	0.00268371	TMEM59L
ENSG00000164611	88.3556	73.3837	74.3521	173.754	173.942	230.573	209.214	711.409	89.698	31.1767	31.0077	74.1629	74.2136	40.2208	66.862	101.268	216.873	63.5762	1.77032	4.25e-05	0.00269683	PTTG1
ENSG00000198513	74.8424	57.331	78.3711	35.4599	41.2231	25.363	42.5834	30.7329	148.977	168.05	121.006	103.677	46.0312	101.043	100.727	100.372	48.2384	111.235	-1.20221	4.43e-05	0.00279143	ATL1
ENSG00000173156	312.883	160.527	166.79	439.703	463.509	446.158	303.638	611.242	145.857	98.0927	194.365	168.002	217.004	147.149	203.191	73.4864	363.056	155.893	1.21991	4.45e-05	0.00279143	RHOD
ENSG00000121211	7.27635	13.7594	3.01427	11.82	21.1143	12.6815	33.3262	121.793	5.45988	3.04163	6.05028	8.32441	1.87882	0	3.47335	0	28.0981	3.52855	2.9715	4.46e-05	0.00279143	MND1
ENSG00000175084	6758.69	3505.22	3836.17	16992.4	12903.9	6848.01	1120.13	2843.36	467.99	577.15	2134.99	1084.44	1256.93	3172.54	1726.26	3662.67	6850.98	1760.37	1.96052	4.47e-05	0.00279354	DES
ENSG00000100116	158.001	153.647	200.952	263.585	294.595	237.49	203.66	306.19	114.658	88.9678	57.4776	56.0006	224.52	59.8407	117.226	80.6558	227.265	99.9181	1.18733	4.53e-05	0.00282112	GCAT
ENSG00000105851	23.908	68.7972	42.1998	15.366	27.147	29.9744	92.5727	18.2121	402.471	343.705	196.634	360.22	38.5159	38.2588	60.7837	31.3661	39.7721	183.994	-2.2183	4.62e-05	0.00286504	PIK3CG
ENSG00000167900	114.343	102.049	104.495	195.029	193.045	338.942	292.53	689.782	131.037	92.0094	71.0908	105.19	93.9412	82.4036	92.9122	72.5902	253.777	92.6469	1.45264	4.67e-05	0.00288336	TK1
ENSG00000167034	16.6316	18.3459	20.0952	16.548	25.1361	27.6687	44.4349	27.3181	130.257	88.2074	73.3596	65.0817	46.9706	46.1068	105.937	11.6503	24.5223	70.9464	-1.5488	4.72e-05	0.00289603	NKX3-1
ENSG00000116539	635.121	704.025	717.397	390.059	425.302	507.26	411.023	393.836	1446.87	1634.88	1707.69	1454.5	525.132	676.887	690.329	870.186	523.003	1125.81	-1.10586	4.8e-05	0.00291902	ASH1L
ENSG00000188167	14.5527	19.4925	10.0476	9.45598	6.03266	6.91718	5.55436	9.10603	111.538	93.5302	58.2339	85.5144	10.3335	12.7529	9.55172	10.7541	10.1449	49.0261	-2.2683	4.89e-05	0.00295745	TMPPE
ENSG00000165071	21.829	84.8499	73.3474	40.1879	59.3211	65.7132	42.5834	42.1154	125.577	168.811	165.626	112.758	67.6377	101.043	97.2539	98.5793	53.7434	117.161	-1.1228	4.94e-05	0.00296048	TMEM71
ENSG00000224945	130.974	213.271	145.69	203.303	197.067	412.725	105.533	330.094	29.6394	48.6661	49.1585	62.0547	123.063	51.9928	164.984	103.06	217.332	79.0774	1.461	4.95e-05	0.00296048	AL353150.1
ENSG00000124143	15.5922	59.6243	26.1237	180.846	145.789	187.917	14.8116	33.0094	10.1398	0.760408	12.8568	29.5138	11.2729	7.84796	7.81504	39.4317	82.9641	14.9548	2.47347	4.95e-05	0.00296048	ARHGAP40
ENSG00000211897	5424	3179.58	4297.35	23888.2	58561	27335.5	996.082	15367.6	1935.92	1631.08	2345.24	5500.16	3365.91	1403.8	3210.25	8097.84	17381.2	3436.27	2.33862	5.02e-05	0.00299133	IGHG3
ENSG00000225630	13191	31251.1	18830.2	24897.6	8125.99	9258.65	117425	9660.36	2704.98	2072.87	1960.29	1540.77	8222.68	12213.4	5243.89	14578.1	29079.9	6067.12	2.26094	5.03e-05	0.00299133	MTND2P28
ENSG00000182600	17.6711	22.9324	13.0619	33.0959	44.2395	36.8916	57.395	60.3274	7.79983	9.88531	14.3694	4.54059	15.0306	5.88597	19.1034	17.0273	35.7019	11.7053	1.60298	5.26e-05	0.00306742	SNORC
ENSG00000187094	9.3553	2.29324	7.03331	20.0939	4.02177	0	5.55436	0	27.2994	76.0408	36.3017	4.54059	36.6371	23.5439	51.2319	21.5082	6.04399	34.638	-2.51921	5.29e-05	0.003074	CCK
ENSG00000157077	297.291	225.884	293.389	141.84	133.724	184.458	227.729	117.24	591.227	605.285	692.001	361.733	184.125	512.08	219.69	561.902	202.694	466.005	-1.20136	5.33e-05	0.00308851	ZFYVE9
ENSG00000145569	384.607	274.042	534.531	159.57	212.148	572.973	368.439	579.371	784.663	935.302	855.358	612.979	709.256	1367.51	568.761	854.951	385.71	836.097	-1.11589	5.37e-05	0.00309485	OTULINL
ENSG00000215914	44.6976	19.4925	78.3711	34.2779	29.1578	6.91718	57.395	122.931	23.3995	5.32286	6.05028	18.9191	6.57589	21.5819	8.68338	6.27323	49.1551	12.1008	2.02205	5.41e-05	0.00310907	MMP23A
ENSG00000176971	771.293	176.58	426.018	198.575	219.186	91.0762	164.779	125.208	535.848	939.104	1204.76	344.328	1030.54	1057.51	547.921	791.323	271.589	806.417	-1.56883	5.43e-05	0.00311516	FIBIN
ENSG00000243232	14.5527	10.3196	19.0904	8.27398	3.01633	8.07004	0	5.69127	85.0181	119.384	51.4274	59.7844	10.3335	10.791	23.4451	8.96175	8.62679	46.1432	-2.39998	5.56e-05	0.00318248	PCDHAC2
ENSG00000104907	692.292	908.123	671.179	1210.36	1034.6	492.273	1886.63	686.367	384.532	339.142	333.522	348.868	492.252	475.783	784.978	369.224	947.729	441.038	1.10284	5.63e-05	0.00320892	TRMT1
ENSG00000169252	177.751	163.967	180.856	115.836	126.686	254.783	262.906	69.4335	358.012	301.882	488.56	258.813	556.132	718.089	261.37	213.29	169.027	394.519	-1.22481	5.66e-05	0.00320892	ADRB2
ENSG00000197238	0	9.17296	8.03807	35.4599	9.04898	9.22291	12.9602	2.27651	0	0	0.756285	2.27029	1.87882	0	1.73668	0	10.7724	0.83026	3.68843	5.67e-05	0.00320892	HIST1H4J
ENSG00000156875	15.5922	13.7594	6.02855	7.09198	3.01633	0	0	0	124.017	140.676	93.023	84.0008	4.69706	30.4109	6.9467	0.896175	5.68606	60.5834	-3.39804	5.7e-05	0.00320892	MFSD14A
ENSG00000177707	160.08	75.677	112.533	81.5578	78.4245	184.458	33.3262	92.1986	212.935	373.361	191.34	233.84	162.518	306.071	224.9	159.519	102.282	233.06	-1.18313	5.72e-05	0.00320892	NECTIN3
ENSG00000198574	5.19739	11.4662	37.1761	10.638	4.02177	0	5.55436	7.96778	25.7394	23.5727	114.199	50.7032	98.6383	46.1068	19.1034	27.7814	10.2527	50.7305	-2.2929	5.79e-05	0.00324099	SH2D1B
ENSG00000096696	388.765	191.486	238.128	236.399	153.833	153.331	142.562	340.338	623.986	413.662	522.593	843.035	363.553	322.748	304.787	545.771	230.605	492.517	-1.0935	5.85e-05	0.00326574	DSP
ENSG00000247627	48.8555	159.38	65.3093	73.2838	28.1524	35.7388	324.004	35.2859	4.6799	7.60408	10.588	8.32441	31.0006	51.9928	19.1034	34.0547	96.2513	20.9185	2.20287	5.99e-05	0.00332709	MTND4P12
ENSG00000154319	232.843	127.275	210.999	14.184	29.1578	124.509	127.75	89.922	411.831	346.746	605.028	122.596	439.645	1073.21	175.404	369.224	119.58	442.96	-1.88869	6.04e-05	0.00334393	FAM167A
ENSG00000159339	0	4.58648	2.00952	3.54599	5.02721	13.8344	1.85145	0	108.418	114.061	30.2514	28.757	14.0912	12.7529	0	7.1694	3.85688	39.4376	-3.35039	6.08e-05	0.00335758	PADI4
ENSG00000109971	7345.99	3491.46	4258.17	2782.42	3326	2092.45	5798.75	2335.7	14829	10192.5	6343.72	13962.3	7326.48	7659.61	8659.94	3946.75	3928.87	9115.04	-1.21422	6.11e-05	0.00336812	HSPA8
ENSG00000138696	21.829	16.0527	20.0952	21.2759	2.01089	2.30573	1.85145	0	66.2986	13.6874	136.888	59.0276	110.851	43.1638	45.1536	15.235	10.6776	61.288	-2.50815	6.15e-05	0.00336973	BMPR1B
ENSG00000168282	5.19739	1.14662	8.03807	0	1.00544	0	5.55436	0	46.019	31.1767	14.3694	43.8923	2.81824	4.90498	20.8401	7.1694	2.61773	21.3988	-3.05079	6.25e-05	0.00340787	MGAT2
ENSG00000182107	312.883	159.38	189.899	157.206	166.903	319.343	133.305	517.905	628.666	704.138	636.792	531.249	512.919	490.498	390.752	357.574	244.603	531.573	-1.11864	6.27e-05	0.00340853	TMEM30B
ENSG00000221986	23.908	29.8121	12.0571	21.2759	34.185	140.649	20.366	133.176	10.9198	19.7706	15.882	19.6759	7.5153	12.7529	6.07837	8.96175	51.9287	12.6946	2.02918	6.38e-05	0.00343362	MYBPHL
ENSG00000170160	0	0	0	0	0	0	0	0	33.5393	39.5412	6.80656	0.756764	0	7.84796	0	0.896175	0	11.1735	-5.70332	6.44e-05	0.00346037	CCDC144A
ENSG00000149599	68.6056	59.6243	58.276	81.5578	68.3701	85.3119	79.6125	105.858	10.9198	17.4894	15.882	15.1353	23.4853	18.6389	41.6802	78.8634	75.902	27.7618	1.45506	6.6e-05	0.00352628	DUSP15
ENSG00000173457	1150.7	640.961	832.945	1294.29	1631.83	1187.45	2193.97	1611.77	570.168	387.048	242.767	557.735	873.654	618.027	1002.06	363.847	1317.99	576.914	1.19177	6.71e-05	0.00356048	PPP1R14B
ENSG00000121769	186.067	659.307	439.079	475.163	487.64	1155.17	227.729	1396.64	250.375	493.505	52.9399	111.244	155.942	69.6507	109.411	198.951	628.349	180.252	1.80133	6.87e-05	0.00361773	FABP3
ENSG00000134250	828.464	1197.07	1448.86	784.846	955.171	1028.35	459.16	878.732	2719.02	3301.69	2368.68	3041.44	1338.66	1016.31	1477.91	1254.65	947.583	2064.8	-1.12329	6.92e-05	0.00362803	NOTCH2
ENSG00000084636	1417.85	761.356	881.173	2749.32	3288.8	1601.33	1632.98	795.639	388.432	788.544	750.991	1079.15	418.978	554.262	812.764	630.907	1641.06	678.003	1.27514	6.93e-05	0.00362803	COL16A1
ENSG00000162407	2108.06	886.338	1514.17	819.124	1068.79	969.558	433.24	841.17	2245.57	3043.15	3236.14	2300.56	1184.6	2024.77	2129.16	2468.07	1080.06	2329	-1.10802	6.96e-05	0.0036366	PLPP3
ENSG00000150722	22.8685	53.8912	54.2569	35.4599	42.2286	97.9934	42.5834	54.6362	15.5997	12.9269	19.6634	6.05411	6.57589	17.6579	44.2852	14.3388	50.4898	17.1377	1.56091	6.98e-05	0.00363771	PPP1R1C
ENSG00000182484	168.395	319.907	269.275	504.713	410.221	227.114	368.439	134.314	168.476	66.1555	94.5356	115.028	112.729	198.161	134.592	185.508	300.297	134.398	1.16025	7.14e-05	0.00371186	WASH6P
ENSG00000168477	1593.52	995.267	1304.18	966.874	818.43	672.119	1283.06	387.006	2717.46	5655.16	3145.39	4125.88	580.557	2152.3	2662.32	1142.62	1002.56	2772.71	-1.46777	7.16e-05	0.00371564	TNXB
ENSG00000253593	0	4.58648	2.00952	10.638	4.02177	35.7388	24.0689	0	0.779983	0	0	0	0	0	1.73668	0	10.1329	0.314582	4.94519	7.22e-05	0.00373573	AC110741.1
ENSG00000269388	62.3687	44.7182	29.138	81.5578	64.3483	79.5476	101.83	19.3503	13.2597	23.5727	15.1257	18.9191	18.7882	36.2968	33.8652	27.7814	60.3573	23.4511	1.36135	7.34e-05	0.00378029	AC018755.3
ENSG00000168685	1830.52	881.751	1076.1	1184.36	1438.79	2007.14	2029.19	1231.59	3317.27	2374	6002.63	1950.18	3761.41	4662.67	986.432	3866.1	1459.93	3365.09	-1.20493	7.43e-05	0.00379845	IL7R
ENSG00000079739	679.819	415.077	618.931	226.943	273.48	296.286	527.664	719.376	1061.56	833.408	873.509	743.899	955.382	1431.27	856.181	806.558	469.697	945.221	-1.00887	7.45e-05	0.00379878	PGM1
ENSG00000226608	9.3553	64.2107	57.2712	76.8298	122.664	112.981	92.5727	81.9543	24.1795	17.4894	12.8568	22.7029	51.6677	33.3538	19.9718	30.47	77.2298	26.5865	1.54189	7.5e-05	0.00380367	FTLP3
ENSG00000183048	66.5266	58.4776	53.2522	95.7418	80.4354	79.5476	96.2756	42.1154	28.0794	27.3747	31.0077	34.0544	60.1224	21.5819	47.7586	20.612	71.5465	33.8239	1.07762	7.68e-05	0.00387634	SLC25A10
ENSG00000120907	17.6711	16.0527	28.1332	0	1.00544	0	11.1087	2.27651	85.0181	187.821	135.375	64.325	33.8188	9.80996	32.1285	16.1312	9.53096	70.5534	-2.88619	7.75e-05	0.00390316	ADRA1A
ENSG00000051523	4604.89	13377.6	12713.2	6941.87	8957.49	5845.02	7626.14	3519.48	4607.36	3851.47	1833.99	4239.39	4025.38	2278.85	4564.85	3875.96	7948.21	3659.66	1.11893	7.87e-05	0.00392989	CYBA
ENSG00000042062	29.1054	245.377	157.747	521.261	529.868	292.827	375.845	67.157	131.817	109.499	47.6459	95.3523	48.8494	61.8027	108.542	49.2896	277.398	81.5998	1.76404	7.87e-05	0.00392989	RIPOR3
ENSG00000198925	81.0793	124.982	151.719	95.7418	82.4463	126.815	53.6921	31.8711	310.433	333.819	335.79	343.571	57.3042	273.698	157.169	163.104	93.5432	246.861	-1.39793	7.9e-05	0.00393493	ATG9A
ENSG00000170374	0	2.29324	3.01427	39.0059	22.1197	9.22291	0	11.3825	0	0	0	2.27029	0	0	0	0	10.8798	0.283787	5.06301	7.94e-05	0.00394423	SP7
ENSG00000180530	162.159	171.993	161.766	145.386	148.806	58.796	236.986	180.982	725.384	654.712	454.527	805.197	102.396	221.705	375.99	175.65	158.359	439.445	-1.47443	7.96e-05	0.00394423	NRIP1
ENSG00000141756	1204.76	726.957	1050.98	2129.96	3258.64	1567.89	1255.29	1950.97	687.165	769.533	648.892	815.035	534.526	697.488	1304.24	703.497	1643.18	770.048	1.09361	8.13e-05	0.00400758	FKBP10
ENSG00000107317	1224.51	1091.58	1315.23	3459.71	3699.02	481.897	1975.5	108.134	261.294	477.537	324.446	310.273	1083.14	146.168	420.276	440.022	1669.45	432.895	1.94737	8.16e-05	0.00401516	PTGDS
ENSG00000169860	326.396	191.486	223.056	238.763	154.838	170.624	164.779	248.139	514.789	332.299	647.38	304.976	336.31	619.008	181.483	611.191	214.76	443.429	-1.04477	8.24e-05	0.00403389	P2RY1
ENSG00000138759	288.975	219.005	381.808	55.5539	71.3864	122.204	183.294	287.978	424.311	1075.22	842.501	522.167	638.8	428.695	267.448	321.727	201.275	565.108	-1.48896	8.32e-05	0.00403548	FRAS1
ENSG00000132000	65.4871	42.425	39.1856	131.202	257.393	214.433	105.533	175.291	9.3598	47.9057	34.0328	44.6491	28.1824	20.6009	68.5987	65.4208	128.869	39.8438	1.69383	8.39e-05	0.00403548	PODNL1
ENSG00000279863	7.27635	16.0527	21.0999	22.4579	14.0762	16.1401	16.6631	67.157	7.79983	9.88531	5.29399	6.05411	3.75765	1.96199	4.34169	9.85793	22.6154	6.11906	1.87742	8.4e-05	0.00403548	AC069547.1
ENSG00000170906	1229.7	924.176	961.554	1488.13	1584.58	567.209	1321.94	623.763	406.371	329.257	366.798	426.058	1140.45	429.676	368.175	483.038	1087.63	493.728	1.13969	8.41e-05	0.00403548	NDUFA3
ENSG00000164920	70.6845	73.3837	31.1475	470.435	452.449	157.942	77.761	97.8898	23.3995	44.1037	46.8897	69.6223	14.0912	15.6959	80.7554	58.2514	178.962	44.1011	2.02038	8.53e-05	0.00408466	OSR2
ENSG00000106333	1535.31	1371.36	1350.4	3274.13	4826.12	3434.38	2134.73	3371.51	386.092	781.7	410.663	802.17	580.557	1069.29	2479.97	1185.64	2662.24	962.01	1.46865	8.58e-05	0.00409514	PCOLCE
ENSG00000112699	235.962	165.113	201.956	319.139	290.573	365.458	266.609	597.583	171.596	120.145	98.317	133.947	83.6077	167.75	244.871	126.361	305.299	143.324	1.09124	8.76e-05	0.00417434	GMDS
ENSG00000114790	724.516	752.183	835.959	301.409	257.393	554.527	701.701	351.72	981.999	1047.84	1281.15	650.817	2191.65	1434.22	796.266	1703.63	559.926	1260.95	-1.17132	9.08e-05	0.00429485	ARHGEF26
ENSG00000042753	1555.06	1410.34	1349.39	1885.29	2200.91	2671.18	3177.09	3111.99	955.479	667.639	477.972	741.629	1509.64	1191.91	1473.57	1298.56	2170.16	1039.55	1.06184	9.2e-05	0.00434437	AP2S1
ENSG00000119669	561.318	407.05	544.579	615.82	642.478	462.298	638.751	392.698	1233.15	2091.88	1458.87	1060.23	353.219	950.585	1352.87	631.803	533.124	1141.58	-1.09893	9.32e-05	0.00437908	IRF2BPL
ENSG00000120800	206.856	157.087	161.766	130.02	143.778	160.248	44.4349	241.31	574.067	414.423	328.984	450.275	197.277	245.249	306.523	230.317	155.687	343.389	-1.13809	9.41e-05	0.00441347	UTP20
ENSG00000103490	507.265	522.859	534.531	647.734	849.599	766.654	1307.13	521.32	361.132	285.153	164.87	318.598	647.255	362.968	324.758	226.732	707.136	336.433	1.07106	9.45e-05	0.00442254	PYCARD
ENSG00000149428	408.515	384.118	464.198	290.771	327.774	571.82	286.975	681.814	2974.86	1156.58	1061.82	1767.04	161.579	681.792	1813.09	521.574	426.998	1267.29	-1.56927	9.54e-05	0.00445327	HYOU1
ENSG00000143418	516.621	513.686	594.817	274.223	312.693	500.343	496.189	422.292	1706.6	1748.94	1378.71	1356.12	234.853	1012.39	720.721	578.929	453.858	1092.16	-1.26714	9.58e-05	0.00445327	CERS2
ENSG00000197208	31.1843	53.8912	35.1665	18.912	20.1089	19.5987	46.2863	35.2859	72.5384	66.1555	195.878	128.65	168.155	29.4299	64.257	33.1585	32.5542	94.7777	-1.54813	9.58e-05	0.00445327	SLC22A4
ENSG00000279412	1.03948	2.29324	3.01427	0	2.01089	0	0	0	22.6195	26.6143	7.56285	14.3785	12.2124	7.84796	3.47335	0	1.04473	11.8386	-3.42553	9.85e-05	0.00454913	AC020763.3
ENSG00000198598	85.2372	72.2371	77.3664	137.112	150.816	114.133	166.631	109.272	72.5384	38.0204	27.2263	81.7305	19.7277	28.4489	79.0188	36.7432	114.101	47.9318	1.24565	0.00010158	0.0046308	MMP17
ENSG00000149534	116.422	25.2257	32.1523	50.8259	110.599	53.0317	51.8407	42.1154	521.809	263.862	274.531	481.302	59.183	71.6127	98.1222	41.2241	60.2765	226.456	-1.90872	0.000102401	0.00465816	MS4A2
ENSG00000144837	290.014	90.583	66.314	221.033	233.263	525.706	483.229	272.043	82.6782	78.3221	207.978	99.1361	84.5471	82.4036	84.2288	88.7213	272.773	101.002	1.43088	0.000104963	0.00475421	PLA1A
ENSG00000101447	93.553	45.8648	70.3331	185.574	242.312	245.56	25.9203	183.259	11.6997	24.3331	92.2668	13.6218	54.4859	10.791	21.7085	55.5629	136.547	35.5587	1.94224	0.000105389	0.00475727	FAM83D
ENSG00000173581	405.396	271.749	261.237	531.899	569.081	714.775	781.313	408.633	228.535	170.331	165.626	192.975	175.67	348.253	321.285	319.934	493.01	240.326	1.03607	0.000107493	0.00479749	CCDC106
ENSG00000142669	2050.89	3282.77	2414.43	3391.15	3624.62	5387.33	9834.92	6469.83	2157.43	1684.3	855.358	1779.91	1304.84	2316.13	2949.74	2414.3	4556.99	1932.75	1.23727	0.000107981	0.00479749	SH3BGRL3
ENSG00000223274	8.31582	3.43986	9.04282	14.184	12.0653	0	11.1087	5.69127	3.11993	0	0	0.756764	0.939412	0	0	0	7.98097	0.602014	3.69198	0.000108322	0.00479749	RNA5SP498
ENSG00000165152	204.777	71.0905	141.671	57.9179	86.4681	65.7132	122.196	75.1247	131.037	180.977	267.725	168.002	325.976	252.116	180.614	266.164	103.12	221.576	-1.10257	0.00010852	0.00479749	TMEM246
ENSG00000198712	234264	491485	277304	433462	162384	238580	1.55398e+06	327283	40704.2	33391.8	38335.3	33256.8	238306	224379	107371	228643	464843	118048	1.97736	0.000108874	0.00479749	MT-CO2
ENSG00000169469	1.03948	0	0	13.002	31.1687	51.8788	7.40581	167.323	0	0	0	2.27029	0	0	0	0	33.9773	0.283787	6.70232	0.000110819	0.00485282	SPRR1B
ENSG00000167476	96.6715	33.252	9.04282	322.685	397.15	230.573	24.0689	77.4013	43.679	31.1767	25.7137	45.4059	24.4247	15.6959	53.837	30.47	148.856	33.8004	2.13906	0.000111461	0.00487081	JSRP1
ENSG00000268734	0	0	0	0	0	0	5.55436	0	19.4996	21.2914	8.31913	9.08117	0.939412	0	13.8934	6.27323	0.694295	9.91217	-4.45032	0.000112395	0.00488804	AC245128.3
ENSG00000171517	37.4212	24.079	24.1142	21.2759	9.04898	19.5987	12.9602	40.9771	19.4996	22.8123	145.207	43.8923	98.6383	165.788	40.8119	96.7869	23.6844	79.1795	-1.73433	0.000113381	0.00489394	LPAR3
ENSG00000169926	1578.97	1215.42	1240.88	1160.72	1258.81	947.654	1819.98	564.574	3387.47	4126.74	3746.64	3250.3	1407.24	1996.33	1688.05	1333.51	1223.38	2617.03	-1.09746	0.000117122	0.00500477	KLF13
ENSG00000144648	7.27635	6.87972	3.01427	3.54599	10.0544	0	12.9602	12.5208	34.3193	21.2914	31.764	48.4329	15.97	9.80996	31.2602	11.6503	7.03147	25.5622	-1.89093	0.000117149	0.00500477	ACKR2
ENSG00000075702	16.6316	58.4776	41.1951	72.1018	55.2993	148.719	218.471	95.6133	24.9595	21.2914	31.0077	37.8382	40.3947	30.4109	29.5235	31.3661	88.3137	30.849	1.50951	0.000117372	0.00500477	WDR62
ENSG00000070614	2120.54	1402.32	1870.86	1109.9	1285.96	1049.11	1075.69	542.947	4460.72	4183.01	3847.98	2748.57	1318	2464.26	2193.42	1702.73	1307.16	2864.84	-1.13188	0.000117615	0.00500504	NDST1
ENSG00000253910	2.07896	8.02634	11.0523	2.36399	3.01633	10.3758	7.40581	0	60.0587	46.3849	52.9399	33.2976	2.81824	7.84796	22.5768	9.85793	5.53994	29.4728	-2.42265	0.000118747	0.0050329	PCDHGB2
ENSG00000181649	163.198	115.809	138.657	265.949	334.812	858.883	455.457	1118.9	258.954	139.915	47.6459	138.488	31.94	105.948	175.404	51.9782	431.459	118.784	1.86016	0.000120554	0.00508905	PHLDA2
ENSG00000226084	269.225	139.888	161.766	508.259	525.846	167.165	583.208	275.457	93.598	69.9576	77.1411	80.217	325.976	121.643	98.1222	91.4099	328.852	119.758	1.45758	0.000122668	0.00513516	AC113935.1
ENSG00000229644	50.9344	91.7296	90.4282	88.6498	77.4191	59.9489	129.602	149.111	1167.63	661.555	354.698	549.411	23.4853	73.5747	250.95	53.7705	92.2279	391.885	-2.08872	0.000122703	0.00513516	NAMPTP1
ENSG00000070193	40.5396	8.02634	17.0809	9.45598	15.0816	23.0573	14.8116	10.2443	22.6195	87.447	127.056	80.217	34.7583	22.5629	47.7586	26.8853	17.2872	56.163	-1.69677	0.000123183	0.00513516	FGF10
ENSG00000169550	79.0003	88.2898	65.3093	0	32.1742	57.6432	24.0689	117.24	189.536	243.331	438.645	125.623	300.612	220.724	105.069	120.984	57.9657	218.065	-1.90876	0.000126891	0.00527223	MUC15
ENSG00000173137	337.83	471.261	337.599	517.715	406.199	208.668	435.091	208.3	105.298	126.988	137.644	114.271	269.611	213.857	197.113	272.437	365.333	179.652	1.02496	0.00012716	0.00527301	ADCK5
ENSG00000155622	10.3948	35.5452	89.4235	239.945	73.3973	267.464	186.997	67.157	29.6394	11.4061	50.6711	26.4867	55.4253	2.94299	15.6301	1.79235	121.291	24.2493	2.3198	0.000128178	0.00529846	XAGE2
ENSG00000079462	138.251	152.501	95.452	113.472	198.072	341.248	181.442	241.31	65.5186	50.9474	41.5957	93.082	93.0018	135.377	116.357	59.1476	182.718	81.8785	1.15983	0.000130163	0.00535834	PAFAH1B3
ENSG00000124942	23371.6	15412.9	27241	13932.2	13044.6	5074.9	6644.87	4170.56	36483.7	49066.1	51084	38115.9	28358	31982.4	16908.3	27496.4	13611.6	34936.9	-1.35989	0.000130263	0.00535834	AHNAK
ENSG00000247134	18.7106	37.8385	37.1761	20.0939	54.2939	64.5603	61.098	135.452	17.1596	16.729	9.8317	25.73	25.3641	0.980996	10.4201	18.8197	53.6529	15.6294	1.77522	0.000132367	0.00541702	AC090204.1
ENSG00000123496	19.7501	17.1993	12.0571	75.6478	63.3429	278.993	77.761	72.8482	24.9595	4.56245	6.05028	43.1356	7.5153	19.6199	15.6301	2.68853	77.1999	15.5202	2.3114	0.000136777	0.00555197	IL13RA2
ENSG00000134115	73.8029	47.0114	63.2998	44.9159	9.04898	6.91718	42.5834	0	150.537	188.581	220.079	64.325	265.854	172.655	50.3636	115.607	35.9475	153.5	-2.09436	0.000138235	0.0055682	CNTN6
ENSG00000143816	159.04	99.756	91.433	44.9159	31.1687	47.2674	118.493	50.0832	237.115	219.758	244.28	211.137	171.912	170.693	126.777	103.06	80.2697	185.592	-1.21284	0.000146259	0.00579192	WNT9A
ENSG00000236017	120.579	235.057	168.799	243.491	162.882	61.1018	270.312	34.1476	54.5988	56.2702	80.9225	51.46	37.5765	71.6127	85.9655	76.1749	162.046	64.3226	1.3307	0.000146684	0.00579785	ASMTL-AS1
ENSG00000125851	28.0659	119.249	19.0904	208.031	252.366	1095.22	40.732	887.838	69.4185	49.4266	28.7388	47.6761	6.57589	0	46.8903	6.27323	331.324	31.8749	3.3764	0.000147894	0.00582705	PCSK2
ENSG00000068796	120.579	124.982	105.5	83.9218	118.642	123.356	131.453	86.5073	270.654	251.695	341.084	394.274	93.9412	151.073	166.721	153.246	111.868	227.836	-1.02881	0.000148954	0.00585468	KIF2A
ENSG00000082497	128.895	77.9702	49.2332	87.4678	43.234	73.7833	99.9785	34.1476	123.237	126.228	212.516	132.434	160.64	230.534	106.806	136.219	74.3387	153.577	-1.05054	0.000150123	0.00587876	SERTAD4
ENSG00000140090	40.5396	52.7445	42.1998	21.2759	15.0816	29.9744	27.7718	30.7329	118.557	91.249	86.9728	123.353	69.5165	17.6579	69.467	64.5246	32.5401	80.1622	-1.30079	0.000152194	0.00593597	SLC24A4
ENSG00000130222	464.647	397.877	395.875	1125.26	884.79	546.457	1179.38	490.587	231.655	293.518	370.58	218.705	360.734	285.47	515.793	359.366	685.609	329.478	1.05638	0.000152709	0.00593597	GADD45G
ENSG00000187608	6697.36	1694.71	1271.02	1755.27	2269.28	1562.13	8709.24	2901.41	824.442	587.035	796.368	553.951	2774.09	1624.53	675.567	752.787	3357.55	1073.6	1.64494	0.000154609	0.00599868	ISG15
ENSG00000215126	146.566	252.257	120.571	99.2877	124.675	237.49	90.7212	237.895	43.679	50.9474	52.9399	47.6761	109.911	89.2706	105.069	101.268	163.683	75.0951	1.12858	0.000154891	0.00599868	CBWD6
ENSG00000257605	11.4343	38.9851	16.0761	22.4579	27.147	50.726	37.0291	63.7422	11.6997	5.32286	6.05028	3.02706	23.4853	0	13.0251	2.68853	33.4497	8.16236	2.03641	0.000156942	0.00605589	AC073611.1
ENSG00000204382	4.15791	6.87972	6.02855	5.90998	3.01633	50.726	0	0	0.779983	1.52082	0	0.756764	0	0	0	0	9.58981	0.382196	4.54571	0.000159857	0.00613473	XAGE1B
ENSG00000088836	15.5922	153.647	62.295	254.129	78.4245	74.9361	96.2756	84.2308	24.9595	23.5727	31.0077	66.5953	21.6065	9.80996	34.7335	48.3935	102.441	32.5848	1.6494	0.000161831	0.0061711	SLC4A11
ENSG00000198752	721.398	718.931	790.745	463.343	455.466	358.54	718.364	414.324	2203.45	2402.89	2009.45	1791.26	290.278	1282.16	804.081	716.044	580.139	1437.45	-1.30934	0.000162137	0.0061711	CDC42BPB
ENSG00000184058	74.8424	127.275	104.495	268.313	139.757	97.9934	296.233	260.66	31.9793	48.6661	121.762	73.4061	60.1224	77.4987	79.0188	85.1366	171.196	72.1987	1.2423	0.000165478	0.00624602	TBX1
ENSG00000183386	382.528	180.019	178.847	397.151	390.112	538.387	505.447	677.261	170.816	157.405	103.611	241.408	122.124	178.541	303.918	223.148	406.219	187.621	1.11386	0.000166152	0.00624602	FHL3
ENSG00000197599	14.5527	82.5567	49.2332	70.9198	56.3048	39.1974	88.8698	12.5208	11.6997	14.4478	18.1508	12.1082	27.243	15.6959	30.3918	17.0273	51.7694	18.3456	1.49321	0.000167232	0.00626958	CCDC154
ENSG00000274512	101.869	244.23	141.671	237.581	296.606	145.261	96.2756	127.484	44.459	45.6245	63.5279	48.4329	90.1836	98.0996	80.7554	146.973	173.872	77.257	1.1747	0.000169331	0.006321	TBC1D3L
ENSG00000273403	16.6316	3.43986	24.1142	27.1859	9.04898	27.6687	9.25727	18.2121	2.33995	1.52082	0.756285	1.51353	7.5153	3.92398	10.4201	4.48088	16.9448	4.05885	2.08958	0.000169502	0.006321	AC107294.3
ENSG00000198157	359.659	108.929	191.909	283.679	237.284	123.356	148.116	113.825	64.7386	98.8531	120.249	64.325	73.2742	158.921	63.3887	77.0711	195.845	90.1026	1.12241	0.000172172	0.00638761	HMGN5
ENSG00000117399	16.6316	28.6655	13.0619	70.9198	100.544	147.567	101.83	253.831	31.1993	15.9686	18.1508	47.6761	28.1824	8.82896	22.5768	3.5847	91.6313	22.021	2.05345	0.000172699	0.00638761	CDC20
ENSG00000225603	0	0	0	0	2.01089	0	0	0	6.23986	15.9686	28.7388	22.7029	0	3.92398	1.73668	0	0.251361	9.91386	-4.81163	0.000175952	0.00645882	AC244394.1
ENSG00000206417	186.067	233.911	199.947	213.941	242.312	108.369	146.265	26.1798	38.9992	69.1972	71.8471	35.5679	91.123	71.6127	84.2288	91.4099	169.624	69.2482	1.29472	0.000177232	0.00648888	H1FX-AS1
ENSG00000147697	4.15791	20.6392	10.0476	50.8259	19.1034	54.1846	29.6233	76.263	7.01985	6.84368	8.31913	18.1623	12.2124	4.90498	7.81504	1.79235	33.1056	8.38372	1.9743	0.000177907	0.00648888	GSDMC
ENSG00000168961	1484.37	2175.14	1861.82	1455.04	1721.32	1135.57	4515.69	1311.27	1233.93	879.793	403.1	825.63	1122.6	508.156	1124.5	1070.03	1957.53	895.967	1.12702	0.000178164	0.00648888	LGALS9
ENSG00000223552	19.7501	40.1317	37.1761	26.0039	27.147	68.0189	59.2465	91.0603	26.5194	13.6874	10.588	12.1082	19.7277	15.6959	6.07837	30.47	46.0668	16.8594	1.4481	0.000178953	0.00648888	AC098613.1
ENSG00000163216	1.03948	0	0	4.72799	30.1633	96.8405	12.9602	399.527	0	0	0	0	0	0	0	0	68.1573	0	6.89594	0.000179636	0.00648888	SPRR2D
ENSG00000105173	31.1843	51.5979	23.1094	41.3699	57.3102	53.0317	48.1378	70.5717	19.4996	9.88531	13.6131	31.0273	26.3035	31.3919	13.8934	5.37705	47.0391	18.8739	1.3194	0.000179676	0.00648888	CCNE1
ENSG00000112782	2015.55	1519.27	2541.03	426.701	310.682	1135.57	2469.84	819.543	3511.48	3576.96	4915.1	2785.65	3462.67	5484.75	1671.55	4649.36	1404.77	3757.19	-1.41952	0.000179845	0.00648888	CLIC5
ENSG00000282995	1.03948	3.43986	7.03331	17.73	8.04354	28.8216	12.9602	0	1.55997	0.760408	1.51257	0	0.939412	0	2.60501	0	9.88349	0.922171	3.40279	0.000183798	0.00659768	FRG1EP
ENSG00000039537	44.6976	44.7182	17.0809	20.0939	62.3374	55.3374	25.9203	20.4886	9.3598	79.8429	344.11	276.219	228.277	29.4299	68.5987	103.06	36.3343	142.362	-1.9683	0.000185021	0.00662468	C6
ENSG00000204020	2.07896	0	3.01427	0	3.01633	0	0	3.41476	44.459	33.458	10.588	11.3515	4.69706	0	5.21003	8.96175	1.44054	14.8407	-3.30602	0.000185178	0.00662468	LIPN
ENSG00000223006	3.11843	5.7331	4.01903	39.0059	7.0381	27.6687	0	28.4563	0.779983	2.28123	0.756285	3.02706	3.75765	0	3.47335	0	14.38	1.75944	3.03117	0.000185938	0.00664061	RN7SKP137
ENSG00000058063	355.502	519.419	483.289	308.501	367.992	492.273	235.135	768.321	1264.35	1343.64	1241.06	1235.8	496.949	612.141	608.705	583.41	441.304	923.257	-1.06445	0.000187354	0.00665018	ATP11B
ENSG00000130635	1050.91	986.094	1051.98	2834.43	7321.63	5072.6	2556.86	9969.96	1116.16	1435.65	1236.53	2390.62	438.706	725.937	1154.02	1008.2	3855.56	1188.23	1.69807	0.000187442	0.00665018	COL5A1
ENSG00000179593	159.04	924.176	610.893	771.844	862.67	2878.7	988.676	5023.11	313.553	565.744	436.376	844.549	269.611	244.268	515.793	304.7	1527.39	436.824	1.80577	0.000188044	0.00665018	ALOX15B
ENSG00000268230	79.0003	106.636	117.557	156.024	122.664	21.9044	109.236	12.5208	13.2597	20.531	27.2263	18.9191	61.0618	11.7719	9.55172	49.2896	90.6927	26.4514	1.77954	0.000188097	0.00665018	AC012313.3
ENSG00000125538	31.1843	84.8499	103.49	7.09198	36.1959	18.4458	198.105	9.10603	765.943	544.452	177.727	386.707	53.5465	64.7457	393.357	60.0437	61.0587	305.815	-2.33074	0.00019057	0.00670393	IL1B
ENSG00000285188	38.4607	96.3161	55.2617	26.0039	29.1578	44.9617	27.7718	14.7973	14.8197	6.84368	9.8317	10.5947	30.0612	2.94299	17.3668	17.0273	41.5914	13.686	1.6103	0.000192138	0.00672548	AC008397.2
ENSG00000142949	1293.11	1907.98	1783.45	651.28	812.398	1125.19	812.788	1282.81	4052.79	3564.79	4096.04	3906.42	1451.39	1478.36	1922.5	1251.06	1208.63	2715.42	-1.16769	0.000198391	0.0068986	PTPRF
ENSG00000173992	990.623	895.511	946.482	1478.68	1330.2	419.642	664.672	340.338	265.974	354.35	423.52	337.517	713.953	425.752	415.066	403.279	883.268	417.426	1.08195	0.000202037	0.00697138	CCS
ENSG00000136810	1784.78	2380.38	1647.8	2042.49	2302.46	3351.37	6307.9	5786.88	1597.41	1127.69	760.066	1437.85	2237.68	1441.08	1522.2	1543.21	3200.51	1458.4	1.13373	0.000202892	0.00698605	TXN
ENSG00000050628	44.6976	2.29324	9.04282	28.3679	35.1905	2.30573	3.70291	23.9033	74.0984	68.4368	101.342	171.029	18.7882	63.7647	197.981	12.5465	18.688	88.4983	-2.23443	0.000204568	0.00703227	PTGER3
ENSG00000140526	716.2	495.34	730.459	663.1	730.957	1241.63	431.389	1269.15	3996.63	3760.98	2516.16	4053.99	934.715	763.215	992.51	612.088	784.779	2203.79	-1.48951	0.000207314	0.00710354	ABHD2
ENSG00000107742	3646.49	1154.65	1920.09	931.414	1203.51	1836.51	3651.07	590.754	5453.64	5658.2	3764.03	3363.82	4142.81	5984.07	3485.51	3171.56	1866.81	4377.96	-1.22995	0.000210184	0.00717155	SPOCK2
ENSG00000183023	186.067	160.527	228.08	133.566	160.871	192.528	179.591	114.964	670.005	432.672	326.715	496.437	152.185	233.477	226.636	245.552	169.524	347.96	-1.03814	0.000210727	0.00717155	SLC8A1
ENSG00000276337	6.23687	14.9061	5.02379	18.912	9.04898	5.76432	14.8116	50.0832	0	7.60408	2.26885	2.27029	2.81824	0	1.73668	5.37705	15.5983	2.7594	2.48687	0.000210766	0.00717155	AC105429.1
ENSG00000255398	0	4.58648	8.03807	1.182	2.01089	0	0	0	124.797	103.416	32.5202	68.1088	1.87882	0	6.07837	6.27323	1.97718	42.884	-4.41068	0.00021197	0.00719299	HCAR3
ENSG00000158470	496.871	374.945	389.846	339.233	439.378	458.84	507.298	768.321	1971.02	1459.98	1236.53	2083.37	336.31	598.407	930.858	432.853	471.842	1131.17	-1.26178	0.000214438	0.00725343	B4GALT5
ENSG00000145147	1260.89	866.845	2002.48	445.613	401.172	585.655	440.646	421.154	1579.47	3140.49	2606.91	1764.77	1972.77	1281.18	1222.62	1917.81	803.057	1935.75	-1.26884	0.000215877	0.00729042	SLIT2
ENSG00000102053	37.4212	32.1054	44.2094	35.4599	18.098	16.1401	16.6631	33.0094	47.579	55.5098	68.0656	37.8382	58.2436	65.7267	50.3636	99.4754	29.1383	60.3502	-1.03702	0.000224481	0.00749702	ZC3H12B
ENSG00000280206	54.0529	71.0905	44.2094	99.2877	94.5116	110.675	118.493	130.899	32.7593	31.9372	23.4448	31.0273	63.88	44.1448	51.2319	66.317	90.4024	43.0928	1.06953	0.000226578	0.00752566	AC026401.3
ENSG00000214787	10.3948	6.87972	9.04282	4.72799	20.1089	2.30573	20.366	0	44.459	40.3016	27.9825	65.0817	16.9094	31.3919	52.9686	7.1694	9.22824	35.783	-1.97554	0.000226648	0.00752566	MS4A4E
ENSG00000072840	177.751	152.501	253.199	128.838	114.62	80.7004	83.3154	20.4886	492.949	733.794	710.151	588.006	52.6071	309.014	189.298	202.536	126.427	409.794	-1.69556	0.000227941	0.00752566	EVC
ENSG00000180879	4097.62	3211.68	3053.46	4962.02	8581.45	6803.05	3241.89	6326.41	1956.2	1600.66	1427.11	2124.24	3717.26	2093.44	3789.43	3122.27	5034.7	2478.83	1.02239	0.00022803	0.00752566	SSR4
ENSG00000271869	7.27635	6.87972	16.0761	28.3679	21.1143	14.9872	31.4747	19.3503	5.45988	6.84368	2.26885	3.02706	10.3335	0	6.9467	6.27323	18.1908	5.14412	1.81143	0.000230338	0.00757282	AC026979.2
ENSG00000146592	129.935	92.8763	123.585	104.016	89.4844	107.216	251.798	171.876	379.852	411.381	317.64	271.678	258.338	177.56	128.514	212.393	133.848	269.67	-1.01725	0.000232276	0.00761604	CREB5
ENSG00000136546	1087.29	1050.3	1737.23	1489.32	1435.77	1004.14	312.896	785.395	1332.21	3265.95	4068.81	1567.26	3075.64	1800.13	1582.98	3183.21	1112.79	2484.52	-1.15828	0.000232599	0.00761604	SCN7A
ENSG00000116574	464.647	418.516	358.699	608.728	672.641	517.636	968.31	511.076	1304.91	1852.36	1093.59	1735.26	687.65	508.156	1273.85	756.372	565.032	1151.52	-1.02853	0.000232735	0.00761604	RHOU
ENSG00000100429	54.0529	105.489	69.3283	48.4619	88.479	74.9361	188.848	85.369	11.6997	15.9686	16.6383	21.9462	15.97	48.0688	65.9937	60.9399	89.3706	32.1531	1.47368	0.000234147	0.00763786	HDAC10
ENSG00000285693	32.2238	30.9588	36.1713	98.1057	41.2231	14.9872	38.8805	14.7973	8.57981	15.9686	19.6634	9.08117	20.6671	1.96199	6.9467	15.235	38.4185	12.263	1.64345	0.000234488	0.00763786	AP002381.2
ENSG00000235407	0	5.7331	3.01427	16.548	16.0871	18.4458	3.70291	0	0.779983	1.52082	0	0.756764	0	0	0	0	7.94139	0.382196	4.27134	0.000235032	0.00764379	CYMP-AS1
ENSG00000173641	353.423	220.151	283.342	525.989	491.661	214.433	192.551	307.329	68.6385	137.634	251.087	176.326	160.64	209.933	113.752	154.142	323.61	159.019	1.02645	0.000238797	0.00771282	HSPB7
ENSG00000205730	517.66	474.701	590.798	236.399	225.219	260.547	585.059	295.946	1452.33	1106.39	1120.81	1319.04	232.035	794.606	752.849	577.137	398.291	919.401	-1.20768	0.000238982	0.00771282	ITPRIPL2
ENSG00000196754	34.3028	37.8385	28.1332	468.071	308.671	171.777	74.0581	242.448	17.1596	11.4061	27.2263	121.082	67.6377	12.7529	7.81504	25.0929	170.662	36.2716	2.23369	0.00023971	0.00772452	S100A2
ENSG00000198832	3111.16	1961.87	2467.69	5285.89	5515.86	1937.96	2242.11	1636.81	915.7	853.178	968.045	904.333	2212.32	1704.97	1996.31	1519.02	3019.92	1384.23	1.12566	0.000242808	0.00781243	SELENOM
ENSG00000138031	403.317	340.546	572.712	262.403	194.05	136.038	149.968	191.227	676.245	705.659	567.97	958.064	199.155	738.69	734.614	561.902	281.283	642.787	-1.19095	0.000247091	0.00790206	ADCY3
ENSG00000110811	482.318	212.125	323.532	799.03	1145.2	455.381	279.569	715.962	149.757	211.394	190.584	254.273	232.035	254.078	442.852	203.432	551.639	242.3	1.18783	0.000250698	0.00797066	P3H3
ENSG00000283526	34.3028	38.9851	50.2379	10.638	4.02177	8.07004	18.5145	0	87.3581	100.374	154.282	69.6223	31.0006	73.5747	59.9153	61.8361	20.5963	79.7454	-1.95007	0.000252382	0.00799611	PRRT1B
ENSG00000230650	2.07896	17.1993	6.02855	48.4619	26.1415	17.2929	11.1087	0	1.55997	0	1.51257	7.56764	1.87882	0	0	0.896175	16.039	1.6769	3.23455	0.000254586	0.00801326	AC140479.2
ENSG00000169836	4.15791	0	0	0	1.00544	0	0	0	3.11993	16.729	19.6634	0.756764	14.0912	12.7529	1.73668	6.27323	0.645419	9.39039	-3.74619	0.000255839	0.00801326	TACR3
ENSG00000183287	304.567	251.11	436.065	252.947	232.257	300.897	211.066	103.581	389.212	1052.41	871.996	391.247	511.04	478.726	267.448	522.47	261.561	560.568	-1.09908	0.00025837	0.00805527	CCBE1
ENSG00000105357	712.042	743.01	1144.42	289.589	254.377	575.279	720.215	473.514	1926.56	2332.17	2341.46	1947.15	258.338	1714.78	905.677	1206.25	614.056	1579.05	-1.36276	0.000259146	0.00805567	MYH14
ENSG00000198938	322793	735010	380860	682727	282311	310789	1.58748e+06	279761	53698.7	44520.4	47605.9	47116.1	370832	284277	144119	312126	572717	163037	1.81262	0.000261817	0.0081148	MT-CO3
ENSG00000274825	3.11843	6.87972	1.00476	22.4579	34.185	14.9872	0	0	0.779983	0.760408	0	0.756764	1.87882	0	1.73668	0	10.3291	0.739082	3.82023	0.00026324	0.00813501	AL023803.2
ENSG00000257599	7.27635	1.14662	3.01427	3.54599	0	0	0	0	26.5194	7.60408	12.8568	10.5947	5.63647	18.6389	23.4451	1.79235	1.8729	13.386	-2.78528	0.000264423	0.0081596	OVCH1-AS1
ENSG00000121807	47.816	22.9324	43.2046	60.2818	63.3429	95.6877	70.3552	127.484	198.896	130.79	124.031	765.089	86.4259	70.6317	175.404	113.814	66.3881	208.135	-1.65009	0.00026705	0.00819275	CCR2
ENSG00000211943	9.3553	6.87972	2.00952	2.36399	22.1197	0	12.9602	2.27651	73.3184	130.79	174.702	295.895	0.939412	1.96199	26.9185	3.5847	7.24562	88.5137	-3.61504	0.000267948	0.00820838	IGHV3-15
ENSG00000065357	308.725	393.291	304.442	906.592	890.822	826.603	1149.75	622.625	224.635	313.288	273.019	519.897	114.608	250.154	375.122	318.142	675.356	298.608	1.17625	0.000273783	0.00835411	DGKA
ENSG00000272899	24.9475	170.846	139.661	130.02	55.2993	50.726	70.3552	36.4241	14.0397	19.0102	19.6634	25.73	11.2729	36.2968	48.6269	56.459	84.785	28.8874	1.55625	0.000273892	0.00835411	ATP6V1FNB
ENSG00000228314	60.2897	88.2898	74.3521	137.112	101.55	68.0189	248.095	26.1798	11.6997	13.6874	47.6459	28.0003	61.0618	41.2018	23.4451	53.7705	100.486	35.0641	1.51576	0.000287817	0.00869091	CYP4F29P
ENSG00000259495	25.987	28.6655	21.0999	3.54599	12.0653	4.61145	14.8116	27.3181	60.8387	46.3849	55.9651	68.1088	38.5159	26.4869	22.5768	52.8743	17.2631	46.4689	-1.42528	0.00028902	0.00871182	AC016705.2
ENSG00000101938	1445.91	533.179	978.635	625.276	867.697	589.113	596.168	410.91	1735.46	2671.31	2507.08	2348.24	715.832	826.979	1356.34	1184.74	755.861	1668.25	-1.14191	0.000289335	0.00871182	CHRDL1
ENSG00000237238	27.0264	27.5189	28.1332	17.73	26.1415	0	27.7718	209.439	0	3.04163	6.05028	1.51353	8.45471	0.980996	5.21003	8.96175	45.4701	4.27662	2.2928	0.00029484	0.00882447	BMS1P10
ENSG00000211892	5884.49	348.573	254.204	10374.4	24395.1	1959.87	370.291	366.518	920.38	864.584	164.114	790.819	1070.93	16.6769	362.965	322.623	5494.17	564.137	3.28377	0.000295166	0.00882447	IGHG4
ENSG00000171885	2144.44	1296.83	1756.32	488.165	443.4	3148.47	1320.09	1669.82	8627.39	3425.64	3588.57	3708.9	2862.39	2682.04	3144.25	2492.26	1533.44	3816.43	-1.31544	0.000295796	0.00882775	AQP4
ENSG00000249364	8.31582	8.02634	9.04282	10.638	4.02177	3.45859	14.8116	0	14.8197	36.4996	22.6885	16.6488	19.7277	69.6507	7.81504	22.4044	7.28937	26.2818	-1.87608	0.000296113	0.00882775	AC112206.2
ENSG00000156510	27.0264	188.046	103.49	89.8318	120.653	308.967	87.0183	97.8898	70.1985	52.4682	9.07542	74.1629	29.1218	40.2208	36.4702	8.06558	127.865	39.9729	1.67627	0.000298347	0.00886932	HKDC1
ENSG00000115607	36.3817	55.0378	59.2807	30.7319	44.2395	61.1018	125.899	64.8805	88.1381	65.3951	190.584	94.5955	271.49	150.092	74.6771	183.716	59.6941	139.836	-1.23774	0.000299885	0.00890249	IL18RAP
ENSG00000169255	388.765	231.617	267.266	231.671	172.936	259.394	233.283	249.278	354.112	395.412	457.552	245.192	580.557	1083.02	296.972	760.853	254.276	521.709	-1.0359	0.000303228	0.00897648	B3GALNT1
ENSG00000170089	181.909	124.982	129.614	364.055	271.47	350.47	329.559	173.015	85.7981	79.0825	75.6285	118.812	159.7	103.986	179.746	140.699	240.634	117.932	1.02831	0.000303858	0.00898253	AC106795.1
ENSG00000125810	3855.42	1449.33	1575.46	3216.21	3083.69	3327.16	1070.14	3512.65	6423.94	7395.73	7732.26	3723.28	5461.74	6493.21	3250.19	3353.49	2636.26	5479.23	-1.05531	0.000305024	0.0090044	CD93
ENSG00000171346	11.4343	121.542	42.1998	2343.9	341.85	489.967	66.6523	351.72	10.1398	16.729	119.493	158.164	69.5165	31.3919	13.0251	22.4044	471.158	55.1079	3.09538	0.000306506	0.00903552	KRT15
ENSG00000156675	419.949	652.427	794.764	157.206	179.974	236.337	1594.1	533.841	4384.28	3852.23	3601.43	2434.51	312.824	1083.02	468.034	875.563	571.075	2126.49	-1.89756	0.000307575	0.00904177	RAB11FIP1
ENSG00000151718	996.859	1011.32	1176.57	312.047	289.567	425.407	873.886	553.191	1635.62	2202.9	2277.17	1193.42	851.108	1874.68	788.451	1968	704.856	1598.92	-1.18185	0.000310143	0.00909192	WWC2
ENSG00000204687	5.19739	0	0	0	0	0	0	0	12.4797	9.88531	15.882	32.5409	0.939412	11.7719	0	12.5465	0.649674	12.0057	-4.1073	0.000311139	0.00910847	MAS1L
ENSG00000143870	846.135	362.332	576.731	241.127	384.079	424.254	349.925	778.566	2506.09	1421.2	1385.51	2021.32	261.157	882.896	1024.64	570.864	495.394	1259.21	-1.34562	0.000316551	0.00919482	PDIA6
ENSG00000234779	30.1449	3.43986	10.0476	54.3719	52.283	16.1401	27.7718	5.69127	5.45988	11.4061	7.56285	6.05411	7.5153	4.90498	7.81504	2.68853	24.9863	6.67585	1.89892	0.000316832	0.00919482	BNC2-AS1
ENSG00000160182	19.7501	0	15.0714	87.4678	14.0762	0	0	0	2.33995	0.760408	1.51257	0.756764	0.939412	0	0	0	17.0457	0.788638	4.41029	0.000317138	0.00919482	TFF1
ENSG00000080293	273.383	1409.2	758.593	236.399	304.649	375.833	275.867	322.126	343.193	168.05	146.719	229.3	148.427	111.833	257.028	167.585	494.506	196.517	1.33137	0.00031848	0.00921145	SCTR
ENSG00000106366	196.461	545.791	416.975	1197.36	1329.2	480.744	4299.07	9917.61	706.665	480.578	723.765	413.95	167.215	851.504	441.116	397.902	2297.9	522.837	2.13577	0.000318584	0.00921145	SERPINE1
ENSG00000170312	93.553	124.982	56.2665	159.57	119.648	285.91	140.71	904.912	94.3779	75.2804	71.0908	107.461	63.88	51.0118	75.5454	84.2405	235.694	77.8609	1.5975	0.000320046	0.00923821	CDK1
ENSG00000226396	33.2633	19.4925	13.0619	92.1958	60.3266	26.5159	25.9203	42.1154	4.6799	3.80204	6.05028	15.1353	29.1218	15.6959	8.68338	15.235	39.1115	12.3004	1.6805	0.000322508	0.00928673	AL031727.1
ENSG00000064393	652.792	659.307	796.773	676.102	702.804	749.361	1168.27	733.035	2403.13	2305.56	2211.38	1897.21	624.709	1290.99	790.188	883.629	767.305	1550.85	-1.01596	0.000325096	0.0093193	HIPK2
ENSG00000168906	1326.37	1672.92	1999.47	1452.67	1659.99	1107.9	859.074	1390.95	4417.04	5982.89	2196.25	3851.93	1069.05	1570.57	4412.03	1752.92	1433.67	3156.59	-1.1385	0.000325188	0.0093193	MAT2A
ENSG00000176153	0	16.0527	7.03331	86.2858	35.1905	110.675	38.8805	50.0832	12.4797	4.56245	6.80656	12.865	16.9094	1.96199	5.21003	8.96175	43.0251	8.71962	2.3007	0.000327008	0.00933986	GPX2
ENSG00000123485	29.1054	29.8121	8.03807	44.9159	47.2558	102.605	87.0183	194.641	24.9595	15.9686	10.588	41.622	5.63647	23.5439	19.1034	12.5465	67.924	19.246	1.81486	0.000329325	0.00938143	HJURP
ENSG00000181722	42.6186	37.8385	59.2807	42.5519	54.2939	19.5987	33.3262	22.7651	157.557	285.914	233.692	202.813	49.7889	24.5249	26.9185	43.0164	39.0342	128.028	-1.71276	0.000332228	0.00943947	ZBTB20
ENSG00000168542	3810.73	1624.76	2129.08	14667.4	48956	49697.6	10036.7	137250	2205.01	4528.23	2723.38	15075.5	2686.72	2045.38	5743.19	4337.49	33521.5	4918.11	2.7689	0.000336683	0.00953874	COL3A1
ENSG00000123975	137.211	174.286	96.4568	284.861	381.063	864.647	279.569	1060.85	132.597	225.841	67.3094	177.083	196.337	47.0878	133.724	88.7213	409.868	133.588	1.61708	0.000340415	0.00963156	CKS2
ENSG00000253485	7.27635	17.1993	11.0523	8.27398	3.01633	9.22291	5.55436	6.82952	24.1795	38.7808	30.2514	43.1356	9.39412	28.4489	17.3668	8.96175	8.55314	25.0648	-1.54891	0.000349814	0.0097795	PCDHGA5
ENSG00000226210	824.306	1363.33	1361.45	1299.01	1162.29	632.922	797.976	448.472	276.114	311.767	458.309	86.2711	718.651	755.367	408.987	200.743	986.22	402.026	1.29522	0.000350809	0.0097814	WASH8P
ENSG00000179085	794.161	621.468	718.402	1154.81	1177.37	470.368	655.414	464.408	297.174	279.07	297.22	270.165	912.17	290.375	258.765	261.683	757.051	358.328	1.07979	0.000352462	0.00979801	DPM3
ENSG00000177283	443.857	162.82	236.118	190.302	162.882	329.719	83.3154	154.803	604.487	500.349	747.209	324.652	320.34	551.32	455.009	276.022	220.477	472.423	-1.09733	0.000353429	0.00980267	FZD8
ENSG00000126264	112.264	209.832	180.856	146.568	178.969	62.2546	412.874	63.7422	49.9189	53.2286	45.3771	52.2167	170.034	50.0308	53.837	50.1858	170.92	65.6036	1.37943	0.000355792	0.00982554	HCST
ENSG00000128606	62.3687	58.4776	70.3331	174.936	371.008	317.037	103.681	303.914	24.1795	57.0306	48.4022	136.974	77.0318	33.3538	31.2602	79.7596	182.719	60.999	1.58293	0.000356116	0.00982554	LRRC17
ENSG00000113594	2122.61	1831.15	1908.04	1998.76	1753.49	1486.04	544.327	795.639	1681.64	3613.46	7964.44	2299.81	2924.39	5883.03	1502.22	3818.6	1555.01	3710.95	-1.2546	0.000358666	0.00988299	LIFR
ENSG00000087086	63085.9	330795	238192	163682	229267	221651	255164	228971	71718.7	59565.8	20257.1	59792.7	67366.2	63265.4	160082	186881	216351	86116.1	1.32902	0.00036195	0.0099475	FTL
ENSG00000266094	434.502	541.205	559.65	453.887	472.558	546.457	822.045	330.094	1695.68	1865.28	1008.88	1418.18	642.558	493.441	785.846	588.787	520.05	1062.33	-1.03171	0.00036281	0.00995817	RASSF5
ENSG00000210082	380129	997133	543835	742282	312446	329424	1.48139e+06	541413	65033.4	55454.3	64267.6	57881.9	460797	348226	171571	414458	666007	204711	1.70195	0.000364371	0.00997038	MT-RNR2
ENSG00000183793	274.422	131.861	87.414	335.687	214.159	268.617	168.482	153.664	29.6394	41.0621	53.6962	34.0544	39.4553	175.598	98.1222	147.869	204.288	77.4371	1.40229	0.000365181	0.00997038	NPIPA5
ENSG00000279191	5.19739	1.14662	1.00476	5.90998	11.0599	8.07004	11.1087	15.9356	0	0.760408	0.756285	2.27029	2.81824	0.980996	0	0	7.42912	0.948277	2.96905	0.000368137	0.0100004	AC068491.4
ENSG00000268751	9.3553	30.9588	30.1427	42.5519	39.2123	34.5859	79.6125	26.1798	1.55997	6.84368	4.53771	4.54059	15.97	32.3729	9.55172	10.7541	36.5749	10.7663	1.77145	0.000370419	0.0100389	SCGB1B2P
ENSG00000188747	322.238	651.28	490.322	531.899	469.542	145.261	283.272	166.185	159.117	160.446	176.214	149.083	227.338	179.522	205.796	252.721	382.5	188.78	1.0199	0.000370984	0.0100389	NOXA1
ENSG00000122477	22.8685	112.369	46.2189	74.4658	73.3973	55.3374	20.366	84.2308	10.9198	22.0518	15.1257	15.1353	11.2729	16.6769	46.8903	42.1202	61.1567	22.5241	1.44665	0.000374265	0.0100616	LRRC39
ENSG00000018236	48.8555	10.3196	55.2617	44.9159	110.599	86.4647	20.366	20.4886	187.976	274.507	230.667	147.569	65.7589	74.5557	62.5203	124.568	49.6588	146.015	-1.55134	0.000374681	0.0100616	CNTN1
ENSG00000204262	822.227	790.022	1102.22	2191.42	4580.8	4353.21	1695.93	11762.7	1157.49	1006.78	957.457	1583.15	833.259	910.364	1199.17	1344.26	3412.32	1123.99	1.60213	0.000375756	0.0100756	COL5A2
ENSG00000100092	93.553	204.098	192.914	273.041	298.616	253.63	731.324	95.6133	66.2986	54.7494	42.352	97.6226	213.247	66.7077	158.906	77.0711	267.849	97.1192	1.46189	0.000382627	0.0102164	SH3BP1
ENSG00000163666	23.908	27.5189	34.1618	11.82	19.1034	32.2802	31.4747	33.0094	14.8197	10.6457	12.1006	3.02706	21.6065	9.80996	5.21003	6.27323	26.6595	10.4366	1.35479	0.000383353	0.0102164	HESX1
ENSG00000239672	253.633	196.072	167.795	297.863	444.406	370.069	483.229	957.271	215.275	47.1453	65.7968	124.109	231.095	71.6127	303.918	101.268	396.292	145.028	1.45023	0.000383889	0.0102178	NME1
ENSG00000059728	159.04	269.456	206.98	237.581	248.344	163.707	338.816	217.406	1306.47	1284.33	549.063	540.33	177.549	245.249	398.567	212.393	230.166	589.244	-1.35759	0.000388182	0.0103173	MXD1
ENSG00000080200	146.566	274.042	248.175	108.744	95.5171	76.089	35.1776	66.0187	743.324	749.763	728.302	721.953	29.1218	220.724	215.348	210.601	131.291	452.392	-1.78341	0.000388605	0.0103173	CRYBG3
ENSG00000223949	11.4343	4.58648	4.01903	10.638	22.1197	20.7515	25.9203	48.9449	1.55997	1.52082	0.756285	3.02706	7.5153	9.80996	6.9467	3.5847	18.5518	4.3401	2.1148	0.000395222	0.0104698	ROR1-AS1
ENSG00000256377	6.23687	0	0	0	0	0	0	0	1.55997	11.4061	3.78142	9.83794	25.3641	13.7339	3.47335	10.7541	0.779609	9.98887	-3.58387	0.000395338	0.0104698	AC009509.1
ENSG00000159387	24.9475	53.8912	42.1998	163.116	150.816	315.885	166.631	289.116	51.4789	19.7706	44.6208	108.974	11.2729	31.3919	6.07837	51.9782	150.825	40.6957	1.88745	0.000402082	0.0106217	IRX6
ENSG00000139874	379.409	53.8912	57.2712	43.7339	88.479	55.3374	18.5145	31.8711	354.892	231.164	720.739	105.19	255.52	573.882	95.5172	318.142	91.0635	331.881	-1.86255	0.000404602	0.0106483	SSTR1
ENSG00000162924	80.0398	190.339	170.809	76.8298	111.604	144.108	140.71	111.549	750.344	876.751	446.208	435.896	94.8807	91.2326	136.329	155.038	128.249	373.335	-1.54235	0.000410781	0.0107773	REL
ENSG00000128253	0	2.29324	0	9.45598	5.02721	11.5286	9.25727	44.3919	1.55997	0	1.51257	0.756764	0.939412	0	1.73668	0.896175	10.2443	0.925195	3.45687	0.000412957	0.0108086	RFPL2
ENSG00000111796	118.501	96.3161	90.4282	100.47	101.55	102.605	75.9096	73.9865	54.5988	100.374	206.466	200.543	458.433	356.101	171.931	172.066	94.9707	215.064	-1.17666	0.000413965	0.0108138	KLRB1
ENSG00000146411	49.8949	40.1317	65.3093	24.8219	19.1034	8.07004	5.55436	22.7651	79.5583	120.145	141.425	47.6761	45.0918	81.4226	57.3103	76.1749	29.4563	81.1005	-1.44865	0.000415819	0.0108388	SLC2A12
ENSG00000143167	42.6186	26.3723	46.2189	27.1859	34.185	95.6877	22.2174	50.0832	336.173	388.569	51.4274	197.515	63.88	46.1068	189.298	8.06558	43.0711	160.129	-1.89281	0.000415949	0.0108388	GPA33
ENSG00000276564	17.6711	47.0114	25.119	37.8239	32.1742	81.8533	16.6631	42.1154	7.01985	6.08327	4.53771	9.08117	29.1218	17.6579	10.4201	21.5082	37.5539	13.1787	1.52693	0.000417463	0.0108428	AC130650.2
ENSG00000138316	29.1054	130.715	60.2855	120.564	240.301	93.3819	388.805	163.909	43.679	22.8123	27.2263	100.65	13.1518	27.4679	94.6488	4.48088	153.383	41.7646	1.87278	0.000417486	0.0108428	ADAMTS14
ENSG00000272669	70.6845	97.4627	65.3093	86.2858	72.3919	32.2802	227.729	37.5624	34.3193	39.5412	32.5202	23.4597	52.6071	22.5629	52.9686	21.5082	86.2132	34.9359	1.2935	0.000417643	0.0108428	AL021707.6
ENSG00000262692	14.5527	42.425	25.119	41.3699	23.1252	19.5987	12.9602	13.659	10.9198	6.84368	9.07542	9.08117	14.0912	9.80996	6.07837	14.3388	24.1012	10.0298	1.27756	0.000418975	0.010864	AC116914.2
ENSG00000260078	0	0	0	0	2.01089	0	3.70291	0	21.8395	28.8955	17.3946	12.1082	1.87882	0	0	7.1694	0.714224	11.1608	-4.27336	0.000422456	0.0109274	AC007342.3
ENSG00000211669	36.3817	11.4662	6.02855	2.36399	11.0599	5.76432	0	28.4563	107.638	60.0723	40.8394	137.731	0	42.1828	186.693	22.4044	12.6901	74.695	-2.54672	0.000425397	0.0109733	IGLV3-10
ENSG00000162882	218.29	371.505	365.732	280.133	218.181	175.235	362.885	91.0603	63.1786	82.8845	95.2919	147.569	79.8501	148.13	95.5172	242.863	260.378	119.411	1.12453	0.00042579	0.0109733	HAAO
ENSG00000171848	17.6711	18.3459	7.03331	67.3738	75.4082	156.789	183.294	562.297	35.0992	22.0518	10.588	64.325	46.0312	11.7719	23.4451	14.3388	136.027	28.4564	2.25541	0.000426397	0.0109756	RRM2
ENSG00000132031	200.619	126.128	233.104	131.202	150.816	277.84	98.127	97.8898	434.451	318.611	424.276	68.8655	543.92	792.644	227.505	380.874	164.466	398.893	-1.27629	0.00043124	0.0110766	MATN3
ENSG00000254245	6.23687	2.29324	0	0	7.0381	0	9.25727	0	35.0992	35.7392	21.176	18.9191	4.69706	16.6769	3.47335	12.5465	3.10318	18.5409	-2.63119	0.000431728	0.0110766	PCDHGA3
ENSG00000164411	4.15791	0	1.00476	0	0	0	0	0	0.779983	1.52082	28.7388	8.32441	31.0006	1.96199	10.4201	1.79235	0.645334	10.5674	-3.9236	0.000440789	0.0112228	GJB7
ENSG00000165732	532.213	553.818	542.569	456.251	482.612	502.648	610.98	1248.66	3285.29	1974.78	1244.09	2455.7	486.616	630.78	1370.24	596.853	616.219	1505.54	-1.28896	0.000444297	0.0112714	DDX21
ENSG00000238018	33.2633	91.7296	97.4616	14.184	8.04354	31.1273	14.8116	15.9356	113.878	184.779	226.129	49.9464	30.0612	178.541	72.9404	205.224	38.3196	132.687	-1.78711	0.00044682	0.0113218	AC093110.1
ENSG00000144476	372.133	210.978	203.966	245.855	276.497	204.057	138.859	152.526	590.447	754.325	659.48	376.869	171.912	256.04	715.511	299.322	225.609	477.988	-1.08208	0.000447861	0.0113345	ACKR3
ENSG00000172292	71.724	69.9439	81.3854	92.1958	99.5388	44.9617	57.395	127.484	336.173	284.393	285.119	345.084	80.7895	74.5557	119.831	69.9017	80.5786	199.481	-1.30722	0.000450147	0.0113787	CERS6
ENSG00000161888	28.0659	40.1317	23.1094	57.9179	65.3538	4.61145	112.939	76.263	14.8197	7.60408	3.78142	9.83794	16.9094	19.6199	32.1285	18.8197	51.049	15.4401	1.72351	0.000450734	0.01138	SPC24
ENSG00000241399	154.882	119.249	175.833	74.4658	88.479	71.4775	196.254	78.5395	424.311	559.661	413.688	338.274	93.0018	190.313	142.407	146.973	119.897	288.578	-1.27009	0.00046232	0.0115597	CD302
ENSG00000001561	167.356	346.279	317.504	224.579	192.04	462.298	203.66	462.131	1048.3	1272.92	738.89	610.709	646.316	210.914	434.169	379.978	296.981	667.775	-1.1689	0.000462781	0.0115597	ENPP4
ENSG00000163751	142.408	50.4513	44.2094	118.2	212.148	94.5348	283.272	168.462	1505.37	734.555	324.446	1255.47	99.5777	106.929	211.006	70.7978	139.211	538.519	-1.95358	0.000468782	0.011678	CPA3
ENSG00000232442	141.369	159.38	171.814	199.757	162.882	168.318	349.925	120.655	42.8991	29.6559	89.9979	49.9464	130.578	111.833	99.8589	129.945	184.262	85.5894	1.10538	0.000469296	0.011678	MHENCR
ENSG00000203760	60.2897	24.079	41.1951	100.47	138.751	86.4647	114.79	254.969	28.0794	45.6245	23.4448	50.7032	38.5159	19.6199	59.9153	47.4973	102.626	39.175	1.38805	0.000469733	0.011678	CENPW
ENSG00000264707	0	59.6243	18.0856	7.09198	8.04354	26.5159	33.3262	9.10603	2.33995	3.04163	3.78142	3.78382	0	7.84796	2.60501	7.1694	20.2242	3.82115	2.40327	0.000475494	0.0117488	L3MBTL4-AS1
ENSG00000108947	11.4343	17.1993	7.03331	16.548	16.0871	25.363	16.6631	6.82952	53.8188	18.2498	118.737	89.2982	77.9712	0.980996	39.0752	28.6776	14.6447	53.3511	-1.87067	0.000478936	0.0118095	EFNB3
ENSG00000124920	636.161	659.307	877.154	56.7359	96.5225	132.579	390.657	42.1154	1428.15	1323.11	1488.37	533.519	915.927	1430.29	1219.15	1266.3	361.404	1200.6	-1.73191	0.000484705	0.0119271	MYRF
ENSG00000223764	108.106	34.3986	62.295	193.848	166.903	56.4903	248.095	35.2859	13.2597	40.3016	34.7891	72.6494	25.3641	14.7149	57.3103	47.4973	113.178	38.2358	1.56047	0.000485474	0.0119289	LINC02593
ENSG00000147041	7.27635	26.3723	40.1903	7.09198	1.00544	13.8344	12.9602	0	22.6195	26.6143	120.249	24.2165	91.123	77.4987	22.5768	92.306	13.5914	59.6505	-2.13073	0.000486085	0.01193	SYTL5
ENSG00000225972	95.632	76.8236	77.3664	89.8318	45.2449	31.1273	533.219	17.0738	7.01985	9.88531	6.80656	1.51353	50.7283	51.0118	20.8401	51.082	120.79	24.8609	2.28051	0.000489961	0.0119879	MTND1P23
ENSG00000143631	3.11843	4.58648	0	0	2.01089	0	0	0	14.8197	38.0204	30.2514	18.9191	0	2.94299	9.55172	0.896175	1.21448	14.4252	-3.531	0.000490761	0.011989	FLG
ENSG00000198203	136.172	1059.48	605.869	356.963	224.214	215.585	88.8698	608.966	113.878	174.134	16.6383	152.11	61.0618	77.4987	230.978	196.262	412.014	127.82	1.689	0.000500895	0.0121661	SULT1C2
ENSG00000183579	224.527	175.433	136.647	74.4658	100.544	124.509	48.1378	232.204	319.793	510.994	748.722	350.382	132.457	283.508	244.003	146.077	139.559	341.992	-1.29122	0.000507094	0.0122744	ZNRF3
ENSG00000108821	1934.47	1559.4	1361.45	17058.6	61817.6	41981.5	10012.7	80517.8	2080.99	4450.67	1599.54	11157.7	402.069	1462.66	6805.17	2517.36	27030.4	3809.52	2.82689	0.00051701	0.0124538	COL1A1
ENSG00000214029	44.6976	72.2371	99.4711	76.8298	38.2068	46.1145	18.5145	39.8389	109.978	155.123	154.282	156.65	50.7283	86.3276	107.674	107.541	54.4888	116.038	-1.084	0.00051764	0.0124538	ZNF891
ENSG00000185304	11.4343	113.515	18.0856	20.0939	30.1633	29.9744	7.40581	70.5717	1.55997	25.8539	7.56285	2.27029	9.39412	4.90498	0	10.7541	37.6556	7.78752	2.27301	0.000518047	0.0124538	RGPD2
ENSG00000188803	4.15791	1.14662	4.01903	0	3.01633	0	0	0	3.89992	16.729	15.882	31.0273	8.45471	16.6769	7.81504	0	1.54249	12.5606	-2.95345	0.000521925	0.0125185	SHISA6
ENSG00000130723	632.003	944.815	1002.75	496.439	415.248	464.604	866.48	363.103	2570.82	2921.49	2845.14	3166.3	223.58	857.39	1028.98	666.754	648.18	1785.06	-1.46179	0.000529281	0.0126675	PRRC2B
ENSG00000164099	206.856	279.775	271.285	76.8298	21.1143	84.159	79.6125	75.1247	120.897	190.102	1048.97	570.6	711.135	287.432	192.771	369.224	136.845	436.391	-1.67203	0.000531924	0.0126911	PRSS12
ENSG00000005810	770.253	763.649	757.588	417.245	535.901	465.757	372.142	612.381	1694.12	1711.68	1401.4	1913.86	613.436	597.426	732.877	744.721	586.864	1176.19	-1.00266	0.000532083	0.0126911	MYCBP2
ENSG00000154608	7.27635	5.7331	1.00476	0	0	0	0	4.55302	11.6997	6.08327	16.6383	13.6218	12.2124	8.82896	8.68338	14.3388	2.3209	11.5133	-2.26748	0.000532405	0.0126911	CEP170P1
ENSG00000261067	12.4737	17.1993	25.119	20.0939	14.0762	47.2674	22.2174	12.5208	12.4797	6.84368	9.8317	6.81088	3.75765	8.82896	5.21003	12.5465	21.371	8.28863	1.36028	0.000533592	0.0126911	AC109460.3
ENSG00000103253	128.895	487.314	404.918	185.574	275.491	210.974	185.145	224.236	95.1579	84.4053	143.694	146.812	194.458	73.5747	125.041	181.027	262.818	130.521	1.01109	0.000543774	0.0128383	HAGHL
ENSG00000175262	20.7896	74.5303	44.2094	21.2759	14.0762	13.8344	25.9203	1.13825	10.9198	4.56245	3.02514	11.3515	1.87882	0	7.81504	8.96175	26.9718	6.0643	2.14472	0.000550368	0.0129303	C1orf127
ENSG00000255974	1.03948	3.43986	0	2.36399	4.02177	0	0	2.27651	7.79983	9.88531	43.8645	12.865	0.939412	9.80996	1.73668	8.96175	1.6427	11.9828	-2.83355	0.000550633	0.0129303	CYP2A6
ENSG00000015413	10.3948	0	11.0523	54.3719	177.963	46.1145	16.6631	40.9771	18.7196	6.08327	9.07542	3.02706	2.81824	6.86697	11.2884	12.5465	44.6921	8.80317	2.34579	0.000551272	0.0129303	DPEP1
ENSG00000172232	21.829	43.5716	35.1665	86.2858	43.234	25.363	162.928	19.3503	8.57981	9.88531	15.1257	9.08117	31.94	34.3348	3.47335	19.7159	54.716	16.517	1.72453	0.00055146	0.0129303	AZU1
ENSG00000254102	0	20.6392	7.03331	26.0039	19.1034	26.5159	11.1087	5.69127	1.55997	6.84368	3.02514	5.29735	1.87882	0	1.73668	2.68853	14.512	2.87877	2.31156	0.000551961	0.0129303	AC090136.3
ENSG00000204435	587.305	417.37	466.208	680.83	774.191	579.89	836.857	516.767	166.136	149.8	179.996	131.677	708.317	375.721	285.683	277.814	607.427	284.393	1.09549	0.000555807	0.0129725	CSNK2B
ENSG00000170385	266.106	238.497	243.152	265.949	271.47	284.757	125.899	407.495	696.525	1271.4	477.216	684.115	282.763	333.538	353.414	332.481	262.916	553.932	-1.07425	0.000556002	0.0129725	SLC30A1
ENSG00000275491	6.23687	9.17296	12.0571	83.9218	32.1742	8.07004	46.2863	11.3825	3.11993	3.80204	3.02514	5.29735	12.2124	11.7719	0	7.1694	26.1627	5.79977	2.17939	0.000561755	0.013044	LINC01730
ENSG00000203896	28.0659	90.583	79.3759	92.1958	58.3157	18.4458	87.0183	7.96778	20.2796	19.7706	26.47	24.2165	15.97	7.84796	27.7868	23.3006	57.746	20.7052	1.47332	0.000569878	0.0131525	LIME1
ENSG00000105974	16110.9	6578.16	9537.17	5302.44	4677.32	8930.08	8359.31	5949.65	11109.3	12811.4	16216.3	7735.64	26576.9	28198.7	11232.8	21614.8	8180.62	16937	-1.04987	0.000570169	0.0131525	CAV1
ENSG00000151725	45.737	42.425	21.0999	56.7359	62.3374	142.955	129.602	232.204	38.9992	54.7494	22.6885	42.3788	38.5159	11.7719	28.6552	23.3006	91.637	32.6324	1.48459	0.000574363	0.0132204	CENPU
ENSG00000073464	182.948	116.955	142.676	76.8298	103.561	136.038	49.9892	76.263	442.25	295.038	377.386	193.732	153.124	178.541	127.646	132.634	110.657	237.544	-1.09899	0.000582164	0.0133853	CLCN4
ENSG00000076382	65.4871	106.636	50.2379	67.3738	105.571	160.248	144.413	219.683	60.8387	50.187	37.058	56.0006	54.4859	38.2588	71.2037	78.8634	114.956	55.862	1.03876	0.000590423	0.0134929	SPAG5
ENSG00000274215	2.07896	10.3196	4.01903	13.002	8.04354	0	3.70291	25.0416	2.33995	1.52082	0	2.27029	0	0	0	0	8.27595	0.766382	3.37863	0.00059121	0.0134929	AC106028.4
ENSG00000149591	8040.36	8168.52	10435.4	9367.33	8246.64	5073.75	5126.67	2657.82	1976.48	1907.1	4630.73	2417.86	1731.34	5738.82	4233.15	4556.15	7139.57	3398.95	1.07082	0.000593234	0.0134929	TAGLN
ENSG00000123500	15.5922	12.6128	9.04282	54.3719	123.669	79.5476	38.8805	38.7006	19.4996	8.36449	18.9071	28.757	8.45471	7.84796	3.47335	11.6503	46.5522	13.3693	1.79488	0.00059406	0.0134971	COL10A1
ENSG00000198786	151135	493383	264499	260609	93516.2	147873	798241	103669	32523	36619	32332.7	35119.2	65978.7	192798	70946.7	237444	289116	87970.2	1.71656	0.000598882	0.0135629	MT-ND5
ENSG00000089847	55.0923	205.245	119.566	92.1958	84.4572	42.6559	194.403	13.659	51.4789	25.8539	43.1082	30.2706	22.5459	40.2208	59.047	12.5465	100.909	35.634	1.49769	0.000610197	0.0138043	ANKRD24
ENSG00000178860	83.1582	133.008	134.638	213.941	238.29	164.859	457.309	195.78	88.9181	72.2388	37.8142	149.839	14.0912	51.9928	137.197	70.7978	202.623	77.8612	1.37593	0.000614907	0.0138663	MSC
ENSG00000139116	96.6715	130.715	148.704	62.6458	85.4626	92.2291	101.83	202.609	194.216	200.748	571.751	408.653	404.887	94.1756	142.407	138.011	115.108	269.356	-1.22645	0.000618605	0.0139348	KIF21A
ENSG00000135424	627.845	657.014	655.102	1780.09	1462.92	486.508	162.928	200.333	108.418	285.914	395.537	420.004	137.154	229.553	392.489	231.213	754.092	275.035	1.45531	0.000619969	0.0139358	ITGA7
ENSG00000245532	7146.41	50588.9	32481.8	28611.4	21971.9	22837.1	12836.1	19714.6	8624.27	9859.46	12909.8	10740	18379.6	3292.22	10058	12391.4	24523.5	10781.8	1.18557	0.000628357	0.0140495	NEAT1
ENSG00000164684	668.384	644.401	809.835	354.599	300.627	524.553	238.837	122.931	755.024	1294.22	1362.07	720.44	900.897	1024.16	613.047	1181.16	458.021	981.376	-1.09854	0.000634843	0.0141605	ZNF704
ENSG00000106688	437.62	264.869	297.408	151.296	162.882	594.877	72.2067	261.798	551.448	758.888	611.078	408.653	680.135	820.112	456.746	571.76	280.37	607.352	-1.11344	0.000635332	0.0141605	SLC1A1
ENSG00000138109	2.07896	47.0114	13.0619	27.1859	34.185	126.815	29.6233	9.10603	0	0.760408	2.26885	11.3515	0.939412	0	22.5768	3.5847	36.1334	5.1852	2.79885	0.000638224	0.0142099	CYP2C9
ENSG00000164715	437.62	532.032	464.198	245.855	281.524	496.884	140.71	542.947	865.001	1294.22	1294.76	737.088	521.374	508.156	498.426	658.689	392.721	797.214	-1.02051	0.000642087	0.0142714	LMTK2
ENSG00000138080	2055.05	1550.23	2343.1	4583.78	6275.97	2338.01	3971.37	2073.9	1979.6	1786.96	1150.31	1898.72	527.95	805.397	2261.15	949.946	3148.93	1420	1.14882	0.000642884	0.0142714	EMILIN1
ENSG00000159167	88.3556	49.3047	65.3093	2.36399	12.0653	0	1.85145	167.323	770.623	833.408	625.448	198.272	49.7889	156.959	633.018	77.0711	48.3217	418.074	-3.11133	0.000647302	0.0143364	STC1
ENSG00000166961	852.372	287.802	540.56	82.7398	45.2449	184.458	236.986	162.77	776.863	741.398	834.182	493.41	1014.57	1359.66	706.827	728.59	299.117	831.937	-1.47507	0.000656492	0.0144924	MS4A15
ENSG00000205710	7.27635	8.02634	9.04282	7.09198	13.0708	0	14.8116	15.9356	109.978	145.238	33.2765	36.3247	4.69706	3.92398	22.5768	9.85793	9.40693	45.7341	-2.29077	0.00065709	0.0144924	C17orf107
ENSG00000130176	1725.53	1119.1	1292.12	2598.03	1917.38	1000.69	801.679	471.237	202.796	276.028	980.901	388.22	326.916	1098.72	471.508	749.202	1365.72	561.786	1.28191	0.000658802	0.0144998	CNN1
ENSG00000178502	19.7501	20.6392	8.03807	11.82	6.03266	1.15286	20.366	0	64.7386	64.6347	62.0154	93.8388	6.57589	26.4869	13.0251	26.8853	10.9748	44.7751	-2.04392	0.000663413	0.0145861	KLHL11
ENSG00000133328	4.15791	27.5189	14.0666	23.6399	7.0381	5.76432	236.986	129.761	3.89992	1.52082	11.3443	14.3785	18.7882	0	16.4984	2.68853	56.1166	8.63984	2.69196	0.000667267	0.0146403	HRASLS2
ENSG00000089692	54.0529	146.767	86.4092	237.581	205.11	171.777	586.911	70.5717	34.3193	47.9057	54.4525	71.1358	80.7895	63.7647	162.379	43.0164	194.898	69.7204	1.47967	0.000668754	0.0146457	LAG3
ENSG00000200534	49.8949	57.331	41.1951	55.5539	72.3919	33.433	46.2863	163.909	21.0595	15.9686	15.1257	12.865	61.0618	13.7339	40.8119	22.4044	64.9993	25.3789	1.36278	0.00066984	0.0146457	SNORA33
ENSG00000227242	7.27635	1.14662	0	0	4.02177	9.22291	0	1.13825	8.57981	21.2914	63.5279	30.2706	0	31.3919	19.9718	2.68853	2.85074	22.2152	-2.93624	0.000670287	0.0146457	NBPF13P
ENSG00000133101	8.31582	11.4662	4.01903	7.09198	0	5.76432	3.70291	4.55302	8.57981	3.04163	71.0908	52.9735	102.396	0	7.81504	30.47	5.61416	34.5458	-2.61938	0.000675366	0.0147262	CCNA1
ENSG00000276966	3.11843	0	0	15.366	13.0708	10.3758	3.70291	38.7006	0	1.52082	0	0	0.939412	0	3.47335	0.896175	10.5418	0.85372	3.63974	0.000680104	0.0148029	HIST1H4E
ENSG00000211459	42301.6	111671	72552.6	101128	48469.4	35965.9	161704	41680.6	9165.58	8539.39	6544.89	6605.04	70322.5	40657.4	18758.7	38868	76934.1	24932.7	1.62559	0.000689648	0.0149757	MT-RNR1
ENSG00000261220	13.5132	24.079	23.1094	52.0079	27.147	34.5859	51.8407	66.0187	10.9198	6.84368	17.3946	9.08117	10.3335	0	28.6552	12.5465	36.5377	11.9718	1.60138	0.000696213	0.0151027	AC103706.1
ENSG00000130513	262.988	1129.42	826.916	1873.47	2520.64	5720.51	377.696	11034.2	765.943	1235.66	395.537	976.226	135.275	96.1376	487.138	488.415	2968.23	572.542	2.37406	0.000701452	0.0151852	GDF15
ENSG00000251664	4.15791	6.87972	1.00476	0	3.01633	6.91718	5.55436	0	49.1389	63.8743	34.7891	21.1894	0	11.7719	0.868338	10.7541	3.44128	24.0483	-2.82431	0.000713804	0.0154052	PCDHA12
ENSG00000283633	18.7106	45.8648	30.1427	53.1899	46.2504	38.0445	49.9892	66.0187	13.2597	3.80204	1.51257	13.6218	10.3335	12.7529	46.0219	15.235	43.5264	14.5674	1.58178	0.000715174	0.0154107	AP000547.3
ENSG00000066405	4247.31	1538.76	2389.32	1049.61	922.996	8080.42	1647.79	1036.95	4467.74	8875.49	5910.37	6591.42	8189.8	6551.09	6596.76	5313.42	2614.14	6562.01	-1.32775	0.000715522	0.0154107	CLDN18
ENSG00000116329	2.07896	5.7331	3.01427	13.002	5.02721	11.5286	27.7718	21.6268	3.89992	0	1.51257	0.756764	5.63647	1.96199	2.60501	0	11.2228	2.04659	2.4479	0.00072091	0.0154952	OPRD1
ENSG00000250551	4.15791	12.6128	11.0523	15.366	6.03266	0	1.85145	22.7651	0	1.52082	0	0	2.81824	0	3.47335	0	9.22978	0.976551	3.26871	0.000725104	0.0155378	MIR583HG
ENSG00000188599	150.724	112.369	77.3664	235.217	160.871	204.057	177.74	135.452	25.7394	46.3849	70.3345	28.0003	124.002	72.5937	88.5705	119.191	156.725	71.8521	1.12687	0.000729049	0.015552	NPIPP1
ENSG00000214193	65.4871	404.757	331.57	235.217	228.235	124.509	162.928	92.1986	59.2787	91.249	93.023	122.596	47.91	59.8407	101.596	145.18	205.613	90.0842	1.19063	0.000731015	0.015552	SH3D21
ENSG00000234405	6.23687	6.87972	4.01903	1.182	1.00544	0	5.55436	0	7.01985	6.08327	7.56285	6.81088	17.8488	11.7719	18.2351	36.7432	3.10968	14.0095	-2.18954	0.00073192	0.015552	Z69733.1
ENSG00000149177	274.422	510.246	382.813	236.399	314.704	265.159	411.023	166.185	1105.24	1114	697.295	1269.85	508.222	306.071	384.674	267.956	320.119	706.663	-1.14323	0.000735342	0.0155832	PTPRJ
ENSG00000171819	21.829	5.7331	21.0999	0	0	0	3.70291	0	10.9198	23.5727	69.5782	40.1085	31.0006	128.51	12.1567	36.7432	6.54562	44.0738	-2.73523	0.000737711	0.0156068	ANGPTL7
ENSG00000128383	38.4607	13.7594	17.0809	15.366	17.0925	0	70.3552	1.13825	138.057	164.248	208.735	65.8385	64.8195	32.3729	50.3636	21.5082	21.6566	93.2428	-2.12325	0.000737937	0.0156068	APOBEC3A
ENSG00000168078	7.27635	6.87972	9.04282	9.45598	35.1905	19.5987	29.6233	251.554	13.2597	11.4061	6.80656	13.6218	3.75765	12.7529	0	1.79235	46.0777	7.92464	2.53666	0.000743531	0.015678	PBK
ENSG00000110344	100.829	333.667	252.194	111.108	66.3592	114.133	62.9494	162.77	783.883	658.514	655.699	654.601	62.9406	182.465	215.348	246.448	150.501	432.487	-1.52208	0.000747911	0.0157229	UBE4A
ENSG00000101443	651.753	1053.74	762.612	1343.93	1618.76	2839.5	735.027	3790.39	588.107	439.516	685.194	964.118	1096.29	502.27	816.238	431.956	1599.46	690.462	1.21208	0.000753242	0.0157725	WFDC2
ENSG00000156284	8.31582	0	6.02855	2.36399	3.01633	0	0	3.41476	0	0	40.0831	65.8385	108.032	1.96199	9.55172	25.9891	2.89243	31.4321	-3.41276	0.000756938	0.0158117	CLDN8
ENSG00000117152	70.6845	30.9588	17.0809	76.8298	63.3429	88.7705	11.1087	45.5302	248.815	242.57	81.6788	150.596	45.0918	38.2588	395.962	65.4208	50.5383	158.549	-1.64622	0.000758814	0.0158191	RGS4
ENSG00000173705	36.3817	110.076	141.671	164.298	124.675	161.401	7.40581	48.9449	23.3995	20.531	60.5028	28.0003	42.2736	51.9928	19.9718	37.6394	99.3565	35.5389	1.48751	0.000759214	0.0158191	SUSD5
ENSG00000176912	4.15791	6.87972	4.01903	2.36399	6.03266	11.5286	24.0689	6.82952	2.33995	2.28123	0.756285	3.78382	1.87882	0.980996	0	0	8.23505	1.50264	2.38616	0.00076226	0.0158512	TYMSOS
ENSG00000179639	60.2897	49.3047	54.2569	1.182	20.1089	70.3247	40.732	0	282.354	196.946	117.98	149.083	56.3647	87.3086	112.016	113.814	37.0249	139.483	-1.91382	0.000765268	0.0158837	FCER1A
ENSG00000062716	776.49	7224.86	4323.47	4061.34	5186.07	4990.75	3306.7	11677.3	3176.09	2476.65	1858.19	2430.73	1934.25	900.554	2907.2	1894.51	5193.38	2197.27	1.24094	0.000766491	0.0158837	VMP1
ENSG00000124374	134.093	75.677	99.4711	46.0979	88.479	26.5159	33.3262	48.9449	143.517	161.207	207.978	133.947	148.427	150.092	72.0721	135.322	69.0756	144.07	-1.05328	0.00076683	0.0158837	PAIP2B
ENSG00000197892	426.186	473.554	486.303	288.407	314.704	177.541	423.983	162.77	991.358	1069.13	979.389	900.549	264.914	554.262	530.555	413.137	344.181	712.912	-1.05112	0.000774895	0.015988	KIF13B
ENSG00000182492	9854.25	7361.3	9456.79	13057.5	11863.2	17417.5	14680.2	17532.5	2484.25	2187.7	3034.97	1942.61	2033.83	9751.1	7496.36	12138.7	12652.9	5133.69	1.30143	0.000793272	0.0162844	BGN
ENSG00000135069	25.987	26.3723	25.119	125.292	75.4082	118.745	68.5038	702.303	70.1985	25.8539	27.9825	54.487	16.9094	18.6389	59.9153	18.8197	145.966	36.6007	1.99462	0.000797459	0.0163259	PSAT1
ENSG00000163794	55.0923	120.395	69.3283	147.75	124.675	34.5859	112.939	19.3503	14.8197	12.1665	16.6383	12.1082	44.1524	53.9548	51.2319	42.1202	85.5144	30.899	1.47267	0.000803713	0.0163903	UCN
ENSG00000140479	46.7765	42.425	34.1618	39.0059	36.1959	8.07004	25.9203	28.4563	202.796	138.394	155.795	110.488	15.97	59.8407	53.837	21.5082	32.6265	94.8285	-1.53834	0.000805718	0.0163995	PCSK6
ENSG00000146414	63.4082	122.688	182.866	74.4658	58.3157	51.8788	44.4349	66.0187	325.253	374.881	339.572	328.436	55.4253	111.833	79.0188	120.087	83.0096	216.813	-1.38325	0.000811448	0.0164685	SHPRH
ENSG00000179954	440.739	247.67	271.285	1055.52	1195.47	864.647	366.588	383.592	125.577	310.247	207.978	317.841	46.0312	253.097	433.301	189.093	603.189	235.396	1.35761	0.000813934	0.0164775	SSC5D
ENSG00000237886	37.4212	105.489	75.3569	41.3699	33.1796	2.30573	59.2465	25.0416	17.1596	19.0102	24.9574	9.08117	24.4247	8.82896	7.81504	14.3388	47.4263	15.702	1.59184	0.000818437	0.0165186	NALT1
ENSG00000261159	7.27635	20.6392	10.0476	27.1859	35.1905	31.1273	18.5145	11.3825	2.33995	2.28123	2.26885	6.05411	9.39412	3.92398	7.81504	17.0273	20.1705	6.38808	1.67221	0.000818872	0.0165186	AC112484.3
ENSG00000268297	41.5791	44.7182	54.2569	14.184	24.1306	36.8916	264.758	0	24.1795	8.36449	2.26885	21.1894	5.63647	0	2.60501	15.235	60.0648	9.93484	2.58495	0.000819395	0.0165186	CLEC4GP1
ENSG00000181826	33.2633	32.1054	33.157	74.4658	23.1252	18.4458	25.9203	2.27651	187.976	161.967	162.601	198.272	9.39412	36.2968	60.7837	39.4317	30.3449	107.09	-1.82029	0.00082216	0.0165585	RELL1
ENSG00000145850	15.5922	0	0	7.09198	4.02177	0	0	6.82952	21.0595	96.5719	1.51257	87.0279	0.939412	7.84796	97.2539	4.48088	4.19193	39.5867	-3.22283	0.000823743	0.0165746	TIMD4
ENSG00000167123	600.818	248.817	365.732	851.038	1528.27	709.011	694.295	1075.65	286.254	378.683	254.868	539.573	157.821	425.752	497.558	273.333	759.204	351.73	1.11004	0.000824842	0.0165809	CERCAM
ENSG00000003056	381.488	457.502	605.869	241.127	241.306	268.617	396.211	435.951	2359.45	1635.64	947.625	1402.28	230.156	366.892	503.636	354.885	378.509	975.071	-1.36538	0.00084083	0.016826	M6PR
ENSG00000204186	119.54	243.084	225.066	199.757	174.947	117.592	70.3552	77.4013	400.131	527.723	379.655	233.84	150.306	249.173	282.21	254.514	153.468	309.694	-1.01068	0.000841256	0.016826	ZDBF2
ENSG00000096088	1704.74	2116.66	1568.43	8727.87	7535.79	32754	2234.7	8796.43	1455.45	3574.68	2513.13	1751.15	1335.84	3494.31	3965.7	1476.9	8179.83	2445.9	1.74172	0.000843412	0.0168419	PGC
ENSG00000264769	0	0	3.01427	0	0	0	0	0	16.3796	5.32286	6.80656	9.83794	0	0	8.68338	15.235	0.376784	7.78317	-4.10006	0.000845072	0.0168591	AC145207.8
ENSG00000147231	36.3817	72.2371	55.2617	41.3699	10.0544	49.5731	24.0689	80.816	75.6584	91.249	193.609	91.5685	155.942	73.5747	73.8087	81.5519	46.2204	104.62	-1.17543	0.000854881	0.0169586	CXorf57
ENSG00000166105	4.15791	25.2257	4.01903	41.3699	30.1633	8.07004	12.9602	4.55302	0.779983	0.760408	5.29399	6.81088	4.69706	5.88597	0	0	16.3149	3.02854	2.43142	0.00085956	0.0169876	GLB1L3
ENSG00000148362	1306.62	904.684	890.216	1380.57	1135.14	818.533	2010.68	901.497	276.114	278.309	339.572	276.976	1062.48	700.431	618.257	914.099	1168.49	558.279	1.06568	0.000860962	0.0169994	PAXX
ENSG00000237643	3.11843	9.17296	12.0571	7.09198	6.03266	16.1401	20.366	58.0509	4.6799	8.36449	2.26885	1.51353	7.5153	0.980996	2.60501	0	16.5038	3.49101	2.23069	0.000866718	0.017097	AL365226.2
ENSG00000099251	112.264	196.072	204.971	144.204	116.631	204.057	79.6125	245.863	51.4789	34.9788	24.2011	43.8923	112.729	27.4679	94.6488	155.934	162.959	68.1665	1.26062	0.000867846	0.0171033	HSD17B7P2
ENSG00000224003	15.5922	56.1844	7.03331	52.0079	38.2068	4.61145	37.0291	4.55302	1.55997	3.04163	3.02514	3.02706	23.4853	0	3.47335	6.27323	26.9023	5.48571	2.30246	0.000869817	0.0171261	YES1P1
ENSG00000205746	57.1713	90.583	28.1332	30.7319	20.1089	6.91718	7.40581	9.10603	98.2779	225.841	171.677	258.813	3.75765	109.872	92.0438	34.9508	31.2697	124.404	-1.98845	0.000871216	0.0171377	AC126755.1
ENSG00000232869	1.03948	0	3.01427	0	5.02721	0	0	0	6.23986	12.9269	9.07542	17.4056	4.69706	12.7529	3.47335	1.79235	1.13512	8.54544	-2.80921	0.000879881	0.0172439	TRBV29-1
ENSG00000203710	8.31582	88.2898	38.1808	35.4599	76.4136	18.4458	107.384	42.1154	542.088	377.923	130.081	272.435	26.3035	22.5629	118.094	64.5246	51.8257	194.252	-1.91113	0.000883831	0.0172892	CR1
ENSG00000168528	290.014	345.133	350.661	738.748	989.356	2904.06	685.038	3213.29	532.728	537.609	479.485	429.085	287.46	342.367	436.774	394.317	1189.54	429.978	1.46799	0.000891876	0.0173982	SERINC2
ENSG00000214860	4.15791	1.14662	2.00952	0	5.02721	0	0	0	10.1398	10.6457	6.80656	8.32441	10.3335	5.88597	4.34169	7.1694	1.54266	7.95588	-2.26738	0.000893958	0.0174028	EVPLL
ENSG00000067191	237.001	1150.06	646.06	497.621	315.709	404.655	340.667	343.753	255.834	229.643	201.172	224.002	139.033	100.062	425.486	259.891	491.941	229.39	1.10064	0.000894586	0.0174028	CACNB1
ENSG00000160781	37.4212	108.929	73.3474	91.0138	114.62	83.0062	135.156	23.9033	31.9793	31.1767	40.0831	34.0544	28.1824	16.6769	19.1034	81.5519	83.4247	35.351	1.23442	0.000896409	0.0174222	PAQR6
ENSG00000125107	646.555	734.984	726.44	405.425	366.987	738.985	872.034	663.602	2057.6	2248.53	1857.44	2363.37	351.34	879.953	744.166	800.284	644.377	1412.83	-1.13315	0.000900994	0.0174852	CNOT1
ENSG00000186407	79.0003	72.2371	70.3331	10.638	31.1687	25.363	235.135	106.996	961.719	294.278	182.265	388.977	108.972	71.6127	234.451	51.9782	78.8588	286.782	-1.86838	0.000902138	0.0174852	CD300E
ENSG00000228109	91.4741	63.0641	57.2712	99.2877	84.4572	29.9744	120.344	25.0416	13.2597	17.4894	28.7388	22.7029	70.4559	7.84796	10.4201	39.4317	71.3644	26.2933	1.43981	0.000905702	0.0175382	MELTF-AS1
ENSG00000253953	1.03948	8.02634	10.0476	4.72799	6.03266	0	5.55436	0	42.1191	28.8955	33.2765	22.7029	0.939412	27.4679	13.8934	4.48088	4.42855	21.722	-2.29695	0.000911421	0.0176005	PCDHGB4
ENSG00000229694	5.19739	14.9061	6.02855	14.184	15.0816	0	14.8116	11.3825	2.33995	2.28123	3.78142	4.54059	0.939412	0	0	0	10.199	1.73532	2.50563	0.000917569	0.0176546	LINC00484
ENSG00000111665	22.8685	24.079	19.0904	33.0959	50.2721	49.5731	68.5038	146.835	17.1596	15.9686	20.4197	27.2435	10.3335	7.84796	26.0501	29.5738	51.7897	19.3246	1.41592	0.000923636	0.0177552	CDCA3
ENSG00000103313	24.9475	59.6243	40.1903	5.90998	19.1034	18.4458	75.9096	1.13825	290.934	196.185	108.149	171.785	32.8794	50.0308	34.7335	43.0164	30.6586	115.964	-1.92927	0.000935865	0.0178524	MEFV
ENSG00000112379	435.541	632.935	497.355	252.947	173.942	492.273	181.442	573.68	1425.81	1610.55	1200.22	990.604	652.892	438.505	450.667	461.53	405.014	903.847	-1.15766	0.000937151	0.0178524	ARFGEF3
ENSG00000198796	1.03948	10.3196	0	31.9139	25.1361	23.0573	20.366	5.69127	7.01985	1.52082	3.78142	0.756764	1.87882	0	2.60501	0	14.6904	2.19534	2.71996	0.000939436	0.0178645	ALPK2
ENSG00000196664	51.9739	72.2371	76.3616	46.0979	25.1361	38.0445	77.761	2.27651	262.074	162.727	99.8296	381.409	74.2136	53.9548	122.436	49.2896	48.7361	150.742	-1.63295	0.00094361	0.0179108	TLR7
ENSG00000154639	300.409	123.835	196.933	132.384	113.615	396.585	66.6523	512.214	550.668	565.744	604.272	331.463	930.018	478.726	387.279	392.525	230.328	530.087	-1.20107	0.000950475	0.0179794	CXADR
ENSG00000101445	435.541	276.336	259.228	366.419	439.378	254.783	233.283	35.2859	574.847	1044.8	944.6	876.333	267.733	811.283	430.696	448.984	287.532	674.91	-1.23059	0.000953651	0.0179794	PPP1R16B
ENSG00000164220	32.2238	11.4662	7.03331	30.7319	16.0871	41.5031	53.6921	64.8805	10.9198	7.60408	29.4951	7.56764	6.57589	2.94299	10.4201	4.48088	32.2023	10.0008	1.66935	0.000954042	0.0179794	F2RL2
ENSG00000114638	2.07896	2.29324	0	0	2.01089	0	3.70291	2.27651	126.357	2.28123	12.8568	64.325	0	0	99.8589	0	1.54531	38.2099	-4.65445	0.000975931	0.0182853	UPK1B
ENSG00000089685	24.9475	19.4925	18.0856	74.4658	90.4898	68.0189	175.888	267.49	37.4392	31.9372	25.7137	40.1085	44.1524	6.86697	27.7868	15.235	92.3597	28.655	1.68366	0.000976619	0.0182853	BIRC5
ENSG00000183036	5.19739	6.87972	2.00952	5.90998	13.0708	5.76432	11.1087	22.7651	0	0	2.26885	4.54059	2.81824	0	1.73668	2.68853	9.08818	1.75661	2.36031	0.000990862	0.0185081	PCP4
ENSG00000131620	556.121	206.392	328.556	244.673	302.638	122.204	161.076	134.314	209.035	710.222	522.593	343.571	1111.32	570.939	510.583	522.47	256.997	562.592	-1.12874	0.000993443	0.0185399	ANO1
ENSG00000241370	22.8685	57.331	46.2189	61.4638	38.2068	2.30573	57.395	12.5208	13.2597	12.9269	17.3946	9.08117	21.6065	10.791	11.2884	8.96175	37.2888	13.1637	1.49773	0.00099641	0.0185774	RPP21
ENSG00000101003	27.0264	27.5189	18.0856	47.2799	35.1905	86.4647	81.4639	108.134	24.1795	13.6874	18.9071	30.2706	36.6371	9.80996	17.3668	24.1967	53.8955	21.8819	1.294	0.00101655	0.0189042	GINS1
ENSG00000128298	33.2633	33.252	46.2189	59.0998	33.1796	34.5859	22.2174	18.2121	14.8197	17.4894	15.882	12.865	14.0912	13.7339	32.1285	19.7159	35.0036	17.5907	1.00105	0.00102378	0.0189971	BAIAP2L2
ENSG00000154645	4.15791	0	1.00476	7.09198	5.02721	0	5.55436	0	7.79983	15.2082	17.3946	27.2435	4.69706	9.80996	11.2884	6.27323	2.85453	12.4643	-2.16605	0.0010277	0.0190395	CHODL
ENSG00000137491	1739.05	1258.99	1584.5	1121.72	1439.79	1036.42	1022	759.215	4515.32	4901.59	2255.24	5207.29	1020.2	1236.05	1635.95	1229.55	1245.21	2750.15	-1.14307	0.00103585	0.0191117	SLCO2B1
ENSG00000239264	42.6186	8.02634	26.1237	9.45598	21.1143	3.45859	22.2174	7.96778	116.997	97.3323	87.729	128.65	2.81824	21.5819	37.3385	27.7814	17.6228	65.0286	-1.88413	0.00104532	0.0192189	TXNDC5
ENSG00000121316	388.765	444.889	404.918	204.485	327.774	494.578	316.598	400.665	2459.29	1788.48	387.974	1642.94	407.705	203.066	600.89	371.913	372.834	982.781	-1.39837	0.00104854	0.0192189	PLBD1
ENSG00000115464	485.436	796.901	676.202	303.773	281.524	267.464	233.283	332.37	1534.23	1700.27	1559.46	1605.85	186.943	608.217	514.924	601.333	422.119	1038.9	-1.29901	0.00105306	0.0192776	USP34
ENSG00000285816	1.03948	4.58648	6.02855	17.73	2.01089	0	0	0	22.6195	33.458	25.7137	6.81088	5.63647	10.791	37.3385	17.0273	3.92442	19.9244	-2.32862	0.00105568	0.0193087	AP000944.2
ENSG00000262903	8.31582	35.5452	17.0809	21.2759	45.2449	44.9617	16.6631	7.96778	7.79983	19.0102	8.31913	12.1082	5.63647	5.88597	5.21003	6.27323	24.6319	8.78039	1.48151	0.00106465	0.0194382	AC027796.4
ENSG00000197629	462.568	546.938	587.784	417.245	622.369	564.903	827.6	243.586	2044.34	2086.56	1030.82	2367.16	620.012	308.033	775.426	619.257	534.124	1231.45	-1.20577	0.00106848	0.0194585	MPEG1
ENSG00000173486	2492.67	1898.8	2050.71	3057.83	3231.49	1115.97	1668.16	440.504	879.041	717.826	657.968	746.17	2090.19	673.944	912.623	553.836	1994.52	903.95	1.14191	0.00107337	0.0194742	FKBP2
ENSG00000274565	117.461	176.58	106.504	153.66	126.686	93.3819	75.9096	38.7006	21.8395	46.3849	61.2591	24.9732	115.548	28.4489	46.8903	52.8743	111.11	49.7772	1.16191	0.00107395	0.0194742	AC080038.1
ENSG00000180828	42.6186	120.395	74.3521	176.118	139.757	137.191	190.7	96.7516	65.5186	44.1037	27.2263	111.244	15.97	12.7529	13.8934	73.4864	122.235	45.5244	1.42002	0.00108095	0.0195507	BHLHE22
ENSG00000189056	17.6711	2.29324	10.0476	35.4599	47.2558	39.1974	11.1087	51.2214	79.5583	172.613	94.5356	192.975	11.2729	60.8217	85.9655	27.7814	26.7819	90.6904	-1.75657	0.00108558	0.0196008	RELN
ENSG00000111057	2281.65	1699.29	1740.24	3217.4	5549.04	9240.2	6363.44	22372.4	3265.79	1469.87	1280.39	2224.13	2870.84	2449.55	3653.1	1691.08	6557.96	2363.09	1.47257	0.001093	0.0196843	KRT18
ENSG00000187672	18.7106	13.7594	7.03331	5.90998	10.0544	19.5987	9.25727	55.7744	5.45988	5.32286	6.05028	6.81088	1.87882	3.92398	6.9467	8.06558	17.5123	5.55737	1.65494	0.00109779	0.0197368	ERC2
ENSG00000248923	3.11843	122.688	18.0856	8.27398	0	0	14.8116	2.27651	7.01985	0	3.02514	0	2.81824	0.980996	0.868338	0.896175	21.1568	1.95109	3.4343	0.00110086	0.0197753	MTND5P11
ENSG00000167549	224.527	216.711	230.09	562.631	402.177	225.961	277.718	103.581	51.4789	102.655	262.431	55.2438	95.8201	105.948	120.699	198.055	280.425	124.041	1.17669	0.00111169	0.019919	CORO6
ENSG00000114923	41.5791	10.3196	29.138	133.566	132.718	62.2546	107.384	31.8711	13.2597	19.0102	29.4951	49.1897	22.5459	15.6959	32.9968	11.6503	68.6038	24.2305	1.49626	0.0011117	0.019919	SLC4A3
ENSG00000223572	5.19739	17.1993	5.02379	24.8219	14.0762	23.0573	3.70291	29.5946	4.6799	0	3.78142	6.81088	5.63647	0	6.9467	1.79235	15.3342	3.70597	2.04846	0.00113009	0.0201289	CKMT1A
ENSG00000268189	27.0264	73.3837	17.0809	63.8278	40.2177	46.1145	62.9494	29.5946	4.6799	10.6457	9.07542	8.32441	20.6671	24.5249	15.6301	43.9126	45.0244	17.1825	1.39398	0.00113911	0.0202383	AC005785.1
ENSG00000129009	1274.4	842.766	1118.3	1749.36	3469.78	1145.95	1118.28	1565.1	280.794	773.335	482.51	852.117	868.017	657.267	1305.11	845.989	1535.49	758.143	1.01845	0.00116024	0.020493	ISLR
ENSG00000170074	11.4343	137.594	74.3521	276.587	167.909	219.044	35.1776	26.1798	16.3796	11.4061	38.5705	37.0814	32.8794	4.90498	68.5987	58.2514	118.535	33.509	1.82365	0.00116187	0.0205047	FAM153A
ENSG00000101057	44.6976	6.87972	20.0952	120.564	71.3864	77.2418	186.997	168.462	33.5393	27.3747	18.1508	59.7844	28.1824	19.6199	13.8934	2.68853	87.0403	25.4042	1.77053	0.00117501	0.0206331	MYBL2
ENSG00000218226	0	8.02634	9.04282	2.36399	7.0381	0	0	0	42.8991	60.0723	51.4274	49.9464	0	0.980996	8.68338	11.6503	3.30891	28.2075	-3.06687	0.00118391	0.0207377	TATDN2P2
ENSG00000110203	25.987	6.87972	20.0952	29.5499	4.02177	48.4203	1.85145	22.7651	75.6584	136.874	12.1006	6.81088	63.88	45.1258	388.147	15.235	19.9463	92.9789	-2.21564	0.00118391	0.0207377	FOLR3
ENSG00000100852	330.554	332.52	388.841	241.127	169.92	131.426	338.816	355.135	812.742	960.396	977.876	710.602	245.187	396.322	211.006	509.027	286.043	602.895	-1.07638	0.00118592	0.0207556	ARHGAP5
ENSG00000171124	50.9344	135.301	97.4616	132.384	111.604	129.121	24.0689	251.554	90.478	60.0723	37.058	49.1897	40.3947	20.6009	63.3887	17.9235	116.554	47.3882	1.29855	0.00119185	0.0208332	FUT3
ENSG00000133401	750.503	1073.24	1258.96	392.423	290.573	604.1	355.479	427.983	1439.07	1964.9	1637.36	1020.12	1064.35	1477.38	734.614	1014.47	644.158	1294.03	-1.00584	0.00119473	0.0208406	PDZD2
ENSG00000228232	30.1449	35.5452	44.2094	82.7398	76.4136	23.0573	90.7212	83.0925	30.4193	28.8955	10.588	15.892	37.5765	12.7529	31.2602	37.6394	58.2405	25.628	1.18083	0.00120458	0.0209762	GAPDHP1
ENSG00000280143	33.2633	308.441	240.137	205.667	204.105	250.171	137.008	13.659	23.3995	15.9686	52.9399	31.0273	4.69706	72.5937	113.752	86.929	174.056	50.1634	1.79605	0.00120538	0.0209762	AP000892.3
ENSG00000197081	1013.49	1256.7	1404.65	1178.45	1339.25	1400.73	894.252	973.207	4786.76	4817.95	2625.06	3819.39	958.201	1034.95	1466.62	1018.05	1182.59	2565.87	-1.11748	0.00120837	0.0209858	IGF2R
ENSG00000258613	0	2.29324	5.02379	21.2759	37.2014	0	0	9.10603	0	0	0	0.756764	1.87882	0	1.73668	0	9.36255	0.546533	4.13233	0.00121423	0.0210417	RPL21P7
ENSG00000111788	27.0264	9.17296	12.0571	31.9139	33.1796	26.5159	24.0689	13.659	49.1389	31.9372	92.2668	46.9194	11.2729	49.0498	49.4953	103.956	22.1992	54.2546	-1.29098	0.0012155	0.0210465	AC009533.1
ENSG00000061656	80.0398	57.331	53.2522	414.881	650.521	295.133	22.2174	106.996	46.799	76.8013	52.9399	71.1358	32.8794	49.0498	97.2539	95.8907	210.046	65.3437	1.68559	0.00122228	0.0211245	SPAG4
ENSG00000231246	12.4737	8.02634	0	17.73	14.0762	39.1974	14.8116	31.8711	1.55997	3.04163	6.05028	4.54059	0	9.80996	2.60501	0	17.2733	3.45093	2.32435	0.00123565	0.0212906	AL445426.1
ENSG00000144218	504.147	253.403	283.342	138.294	153.833	244.407	120.344	226.512	365.032	743.679	918.13	264.867	356.037	614.103	263.975	485.727	240.535	501.444	-1.05832	0.00123831	0.021319	AFF3
ENSG00000164692	7696.3	5726.22	7524.63	17683.9	45560.6	39238.9	10573.6	57135.8	5557.38	9639.7	5880.11	15954.9	5876.03	6540.3	12488.4	9209.09	23892.5	8893.24	1.42578	0.00124049	0.021339	COL1A2
ENSG00000159251	8.31582	11.4662	24.1142	46.0979	22.1197	1.15286	24.0689	0	3.11993	0.760408	5.29399	2.27029	6.57589	4.90498	0	0	17.167	2.86569	2.58643	0.00124311	0.0213494	ACTC1
ENSG00000248527	22831.1	14862.5	12727.3	24292.4	8915.26	8442.42	84848.4	20481.7	2974.86	1684.3	3234.63	2933.98	17178.1	16082.4	6435.25	12169.2	24675.1	7836.59	1.65475	0.00125284	0.02145	MTATP6P1
ENSG00000115423	35.3423	89.4364	41.1951	20.0939	17.0925	19.5987	29.6233	7.96778	21.0595	29.6559	348.647	174.813	210.428	49.0498	26.9185	60.9399	32.5437	115.189	-1.8235	0.00125581	0.02145	DNAH6
ENSG00000103723	18.7106	14.9061	19.0904	22.4579	29.1578	20.7515	20.366	30.7329	6.23986	5.32286	10.588	16.6488	1.87882	0	13.8934	8.96175	22.0217	7.94169	1.45875	0.0012561	0.02145	AP3B2
ENSG00000259772	10.3948	28.6655	11.0523	54.3719	111.604	88.7705	25.9203	63.7422	15.5997	12.1665	17.3946	21.9462	11.2729	13.7339	25.1818	26.8853	49.3152	18.0226	1.45481	0.00125858	0.0214578	AC012236.1
ENSG00000278962	10.3948	6.87972	13.0619	2.36399	2.01089	0	3.70291	0	14.0397	34.9788	32.5202	37.8382	0.939412	7.84796	17.3668	37.6394	4.80177	22.8963	-2.23963	0.00126006	0.0214595	AC092645.1
ENSG00000109193	23.908	32.1054	15.0714	0	5.02721	33.433	37.0291	4.55302	3.89992	3.04163	6.80656	6.05411	4.69706	6.86697	0	2.68853	18.8909	4.25685	2.14016	0.00126071	0.0214595	SULT1E1
ENSG00000181404	294.172	476.994	390.851	307.319	279.513	78.3947	466.566	227.651	195.776	74.52	93.7793	174.056	159.7	153.035	136.329	253.618	315.183	155.102	1.02251	0.00127999	0.0216828	WASHC1
ENSG00000154839	7.27635	5.7331	3.01427	11.82	28.1524	33.433	64.8009	53.4979	8.57981	6.84368	3.78142	18.9191	1.87882	2.94299	5.21003	3.5847	25.966	6.46757	1.9815	0.00128127	0.021687	SKA1
ENSG00000137225	12.4737	44.7182	17.0809	56.7359	30.1633	21.9044	0	18.2121	7.01985	6.84368	3.02514	6.05411	3.75765	8.82896	11.2884	16.1312	25.1611	7.86862	1.69004	0.00128998	0.0217821	CAPN11
ENSG00000182885	5.19739	2.29324	9.04282	34.2779	18.098	8.07004	25.9203	30.7329	119.337	172.613	70.3345	66.5953	10.3335	18.6389	24.3135	14.3388	16.7041	62.0631	-1.90372	0.00130626	0.0219515	ADGRG3
ENSG00000184564	72.7635	68.7972	99.4711	65.0098	50.2721	87.6176	88.8698	69.4335	22.6195	47.1453	299.489	152.866	398.311	255.059	112.016	240.175	75.2793	190.96	-1.34314	0.00132269	0.0221572	SLITRK6
ENSG00000272438	3.11843	0	0	9.45598	6.03266	29.9744	11.1087	0	0	0	0.756285	0.756764	0	0	1.73668	0	7.46128	0.406216	4.15109	0.00132887	0.0222078	AL645608.6
ENSG00000278356	0	10.3196	8.03807	3.54599	7.0381	9.22291	22.2174	21.6268	2.33995	2.28123	0.756285	4.54059	2.81824	0	0	2.68853	10.2511	1.9281	2.37785	0.0013334	0.0222483	AC005911.1
ENSG00000275216	4.15791	9.17296	1.00476	4.72799	8.04354	54.1846	7.40581	73.9865	0	5.32286	2.26885	0.756764	0	3.92398	4.34169	8.96175	20.3355	3.19699	2.67595	0.00134116	0.0223248	AL161431.1
ENSG00000151917	18.7106	38.9851	36.1713	27.1859	80.4354	64.5603	31.4747	59.1892	8.57981	9.1249	9.07542	34.0544	17.8488	7.84796	27.7868	30.47	44.5891	18.0985	1.30434	0.00134402	0.0223548	BEND6
ENSG00000115896	148.645	116.955	134.638	100.47	102.555	47.2674	112.939	33.0094	124.017	251.695	305.539	176.326	129.639	272.717	106.806	236.59	99.5598	200.416	-1.00933	0.00134745	0.0223942	PLCL1
ENSG00000251000	5.19739	14.9061	22.1047	11.82	26.1415	20.7515	31.4747	12.5208	4.6799	11.4061	6.05028	5.29735	6.57589	0	11.2884	3.5847	18.1146	6.11033	1.54647	0.00135081	0.0224217	AC008592.3
ENSG00000103472	8.31582	17.1993	20.0952	34.2779	22.1197	0	37.0291	44.3919	1.55997	3.80204	3.02514	6.81088	18.7882	3.92398	3.47335	6.27323	22.9286	5.9571	1.94883	0.00135673	0.02246	RRN3P2
ENSG00000165323	54.0529	99.756	172.818	44.9159	38.2068	21.9044	33.3262	7.96778	142.737	307.965	312.346	181.623	85.4865	62.7837	122.436	136.219	59.1185	168.949	-1.51201	0.00136118	0.022516	FAT3
ENSG00000230537	17.6711	19.4925	17.0809	26.0039	22.1197	36.8916	16.6631	11.3825	3.89992	6.08327	10.588	6.05411	19.7277	11.7719	2.60501	1.79235	20.9132	7.81528	1.43282	0.0013687	0.0226227	AL158071.2
ENSG00000262691	11.4343	28.6655	13.0619	28.3679	26.1415	57.6432	20.366	21.6268	7.01985	10.6457	15.882	10.5947	1.87882	11.7719	6.9467	17.0273	25.9134	10.2209	1.33884	0.00137683	0.022686	AC040160.1
ENSG00000253159	5.19739	6.87972	16.0761	11.82	9.04898	0	0	5.69127	63.1786	92.7698	47.6459	55.2438	0	8.82896	16.4984	8.96175	6.83918	36.6409	-2.40503	0.00138187	0.0227335	PCDHGA12
ENSG00000158258	120.579	18.3459	12.0571	121.746	121.659	8.07004	27.7718	19.3503	70.9785	433.433	252.599	372.328	106.154	68.6697	171.931	86.929	56.1974	195.378	-1.79567	0.00139107	0.0228493	CLSTN2
ENSG00000167536	30.1449	9.17296	25.119	11.82	20.1089	8.07004	14.8116	3.41476	130.257	69.1972	64.2842	62.0547	3.75765	28.4489	21.7085	22.4044	15.3328	50.2641	-1.71	0.00139415	0.0228821	DHRS13
ENSG00000171401	9.3553	0	5.02379	53.1899	105.571	169.471	37.0291	410.91	11.6997	9.1249	14.3694	28.757	0.939412	16.6769	19.9718	6.27323	98.8188	13.4766	2.87343	0.00139892	0.0228891	KRT13
ENSG00000119285	112.264	254.55	232.099	122.928	123.669	147.567	99.9785	173.015	612.287	414.423	421.251	547.141	76.0924	191.294	274.395	208.809	158.259	343.211	-1.1162	0.00140131	0.0229105	HEATR1
ENSG00000080986	25.987	10.3196	15.0714	49.6439	56.3048	108.369	103.681	250.416	34.3193	20.531	7.56285	41.622	15.97	25.5059	19.9718	28.6776	77.4741	24.2701	1.6721	0.00141219	0.0230364	NDC80
ENSG00000104808	31.1843	55.0378	61.2903	57.9179	73.3973	46.1145	12.9602	104.719	39.7791	22.8123	9.07542	21.9462	22.5459	4.90498	39.0752	17.0273	55.3277	22.1458	1.3241	0.00142526	0.0232012	DHDH
ENSG00000001630	12.4737	14.9061	14.0666	0	1.00544	0	7.40581	22.7651	278.454	190.102	109.661	134.704	0.939412	3.92398	18.2351	4.48088	9.07784	92.5626	-3.34897	0.00142569	0.0232012	CYP51A1
ENSG00000105711	291.054	278.629	169.804	420.791	450.438	142.955	379.548	249.278	88.9181	251.695	106.636	221.732	71.3953	81.4226	230.11	108.437	297.812	145.043	1.03632	0.00143885	0.0233435	SCN1B
ENSG00000274002	33.2633	10.3196	27.1285	4.72799	7.0381	0	18.5145	7.96778	56.1588	38.7808	53.6962	26.4867	40.3947	74.5557	21.7085	20.612	13.62	41.5492	-1.60789	0.00144763	0.0234653	AL135999.3
ENSG00000122674	313.922	232.764	179.852	197.393	130.708	237.49	507.298	457.578	120.897	191.623	34.7891	176.326	110.851	128.51	117.226	198.951	282.126	134.897	1.06256	0.00144858	0.0234653	CCZ1
ENSG00000138180	16.6316	27.5189	10.0476	37.8239	33.1796	96.8405	116.642	393.836	35.0992	25.8539	16.6383	46.9194	15.0306	0	6.9467	15.235	91.5649	20.2154	2.17483	0.00145651	0.0235317	CEP55
ENSG00000081853	23.908	43.5716	21.0999	15.366	36.1959	27.6687	0	6.82952	77.2183	91.249	74.1159	75.6764	19.7277	53.9548	54.7053	29.5738	21.83	59.5276	-1.43386	0.00145715	0.0235317	PCDHGA2
ENSG00000160801	727.635	433.423	637.017	3375.78	2248.17	771.266	690.592	350.582	123.237	220.518	393.268	143.028	547.677	802.454	345.599	683.782	1154.31	407.446	1.50279	0.00146144	0.0235831	PTH1R
ENSG00000197361	53.0134	52.7445	40.1903	68.5558	62.3374	36.8916	20.366	13.659	10.9198	9.1249	21.176	17.4056	9.39412	32.3729	28.6552	24.1967	43.4698	19.1556	1.19338	0.00148107	0.0238465	FBXL22
ENSG00000276980	3.11843	16.0527	3.01427	5.90998	4.02177	0	0	19.3503	50.6989	15.9686	3.78142	53.7303	2.81824	10.791	347.335	5.37705	6.43343	61.3126	-3.24564	0.00148115	0.0238465	AC008760.2
ENSG00000221539	16.6316	9.17296	21.0999	28.3679	30.1633	9.22291	7.40581	14.7973	3.11993	1.52082	3.02514	1.51353	20.6671	1.96199	5.21003	2.68853	17.1077	4.96338	1.81458	0.0014869	0.0238843	SNORD99
ENSG00000197410	5.19739	12.6128	6.02855	0	5.02721	16.1401	0	2.27651	8.57981	19.0102	26.47	10.5947	30.0612	47.0878	10.4201	19.7159	5.91032	21.4924	-1.83385	0.00148903	0.0239004	DCHS2
ENSG00000100393	662.148	794.608	658.117	613.456	627.396	604.1	451.755	532.703	1754.18	2170.21	1818.11	1874.51	273.369	825.017	707.696	752.787	618.035	1271.98	-1.04125	0.00149139	0.0239201	EP300
ENSG00000198146	113.303	150.207	131.623	125.292	76.4136	56.4903	151.819	60.3274	530.388	388.569	347.135	494.167	45.0918	178.541	98.9905	105.749	108.184	273.579	-1.34058	0.00149448	0.0239514	ZNF770
ENSG00000167513	34.3028	13.7594	24.1142	65.0098	27.147	49.5731	111.087	192.365	30.4193	10.6457	23.4448	42.3788	27.243	15.6959	6.9467	17.9235	64.6698	21.8372	1.56004	0.0014984	0.0239659	CDT1
ENSG00000268307	7.27635	0	0	20.0939	30.1633	33.433	12.9602	73.9865	2.33995	0	3.02514	5.29735	0.939412	0	9.55172	0	22.2392	2.6442	3.06616	0.00149879	0.0239659	LINC02560
ENSG00000176994	247.396	317.614	389.846	244.673	252.366	184.458	344.37	89.922	1158.27	903.365	691.244	1085.2	163.458	350.215	296.103	237.486	258.831	610.668	-1.23913	0.00151776	0.0242141	SMCR8
ENSG00000261934	4.15791	10.3196	6.02855	2.36399	3.01633	0	0	0	50.6989	47.9057	46.8897	18.1623	0	0	26.9185	7.1694	3.2358	24.7181	-2.91162	0.00154362	0.0245013	PCDHGA9
ENSG00000158488	11.4343	5.7331	20.0952	8.27398	0	14.9872	9.25727	0	63.1786	51.7078	31.0077	70.3791	24.4247	1.96199	13.8934	33.1585	8.72262	36.214	-2.05523	0.00154507	0.0245018	CD1E
ENSG00000118007	230.764	267.163	269.275	173.754	159.865	103.758	148.116	201.471	599.027	589.317	593.684	563.789	91.123	303.128	211.006	296.634	194.271	405.963	-1.06291	0.00154781	0.0245268	STAG1
ENSG00000272821	106.027	219.005	195.928	118.2	92.5007	91.0762	464.715	63.7422	100.618	68.4368	78.6536	101.406	64.8195	57.8787	76.4137	76.1749	168.899	78.0502	1.10689	0.00155285	0.0245392	U62317.2
ENSG00000165168	772.332	1303.71	1080.12	403.061	568.075	881.94	2088.44	838.893	8213.22	5409.55	983.17	5464.59	1306.72	388.474	1476.17	797.596	992.07	3004.94	-1.59918	0.00155393	0.0245392	CYBB
ENSG00000171051	94.5925	134.155	133.633	61.4638	118.642	115.286	411.023	213.992	1536.57	1069.89	369.067	859.684	197.277	66.7077	220.558	44.8088	160.348	545.57	-1.769	0.00156327	0.0246607	FPR1
ENSG00000164142	9.3553	29.8121	30.1427	9.45598	1.00544	24.2101	22.2174	29.5946	81.1182	114.061	93.7793	99.1361	18.7882	28.4489	18.2351	26.8853	19.4742	60.0566	-1.63036	0.00158649	0.0248968	FAM160A1
ENSG00000100196	177.751	96.3161	63.2998	352.235	461.498	445.005	290.678	1359.07	138.057	123.186	76.3848	194.488	176.61	146.168	197.981	156.831	405.732	151.213	1.4242	0.00159387	0.0249754	KDELR3
ENSG00000227199	33.2633	21.7858	35.1665	39.0059	15.0816	19.5987	64.8009	68.2952	4.6799	14.4478	26.47	9.83794	15.97	10.791	25.1818	16.1312	37.1247	15.4387	1.25591	0.00160801	0.0251783	ST7-AS1
ENSG00000138823	18.7106	9.17296	2.00952	24.8219	24.1306	27.6687	9.25727	11.3825	2.33995	3.80204	6.05028	4.54059	7.5153	0	10.4201	2.68853	15.8943	4.66959	1.76905	0.00162004	0.0252578	MTTP
ENSG00000213988	76.9214	142.181	104.495	79.1938	96.5225	108.369	61.098	159.356	20.2796	42.5829	70.3345	27.2435	83.6077	22.5629	32.9968	93.2022	103.517	49.1013	1.07937	0.00162828	0.025313	ZNF90
ENSG00000233820	15.5922	19.4925	18.0856	13.002	11.0599	32.2802	11.1087	15.9356	5.45988	12.9269	5.29399	4.54059	12.2124	4.90498	2.60501	0	17.0696	5.99297	1.51123	0.00163844	0.0254108	AL589843.2
ENSG00000104237	75.8819	119.249	31.1475	28.3679	8.04354	6.91718	68.5038	27.3181	21.8395	55.5098	351.672	271.678	286.521	90.2516	72.9404	96.7869	45.6786	155.9	-1.77386	0.00164886	0.0254969	RP1
ENSG00000197261	55.0923	55.0378	34.1618	178.482	70.381	46.1145	29.6233	61.4657	14.8197	17.4894	21.9323	46.9194	30.0612	14.7149	48.6269	33.1585	66.2947	28.4653	1.22182	0.0016489	0.0254969	C6orf141
ENSG00000275620	1.03948	0	0	21.2759	37.2014	13.8344	20.366	0	0	0.760408	0	3.78382	0.939412	0	0	0	11.7146	0.685455	4.06301	0.00165252	0.0255342	FLJ16779
ENSG00000054277	31.1843	35.5452	17.0809	13.002	19.1034	36.8916	57.395	18.2121	127.917	144.478	58.9902	49.9464	15.0306	57.8787	54.7053	43.9126	28.5518	69.1073	-1.29131	0.00169521	0.0260126	OPN3
ENSG00000180071	7.27635	16.0527	8.03807	23.6399	6.03266	81.8533	5.55436	69.4335	10.9198	10.6457	9.8317	9.83794	0.939412	0.980996	4.34169	5.37705	27.2351	6.60928	2.03265	0.00170003	0.0260207	ANKRD18A
ENSG00000170421	3192.24	2132.71	2322	5066.04	9685.43	21262.3	13204.6	33786.8	6788.19	2837.84	2578.18	6259.2	3074.7	3014.6	4985.13	1756.5	11331.5	3911.79	1.53441	0.00172377	0.0263077	KRT8
ENSG00000213853	14155.6	4314.73	5803.48	3025.91	3087.71	8586.53	3714.02	5436.3	8745.17	8850.39	9855.15	6396.17	21761.5	20599.9	11178.1	13435.5	6015.54	12602.7	-1.06691	0.00172583	0.0263201	EMP2
ENSG00000142178	32.2238	386.411	151.719	108.744	110.599	41.5031	9.25727	54.6362	914.92	1941.32	1234.26	149.839	8.45471	14.7149	1161.84	375.497	111.887	725.105	-2.69553	0.00172999	0.0263645	SIK1
ENSG00000205037	0	5.7331	0	0	0	0	0	0	22.6195	14.4478	10.588	26.4867	1.87882	0.980996	4.34169	0	0.716638	10.1679	-3.79949	0.00176933	0.0268285	AC134312.1
ENSG00000251623	4.15791	18.3459	6.02855	28.3679	19.1034	85.3119	0	11.3825	0.779983	3.80204	3.02514	5.29735	3.75765	0	13.0251	4.48088	21.5873	4.27101	2.34028	0.00177355	0.0268488	AC139491.5
ENSG00000105146	15.5922	44.7182	39.1856	35.4599	47.2558	41.5031	38.8805	38.7006	14.8197	8.36449	17.3946	12.1082	34.7583	21.5819	5.21003	25.9891	37.662	17.5283	1.11135	0.00181076	0.0272574	AURKC
ENSG00000210191	36.3817	96.3161	62.295	56.7359	35.1905	0	536.921	0	7.01985	6.08327	8.31913	9.83794	26.3035	17.6579	12.1567	19.7159	102.98	13.3868	2.94244	0.00183865	0.0275418	MT-TL2
ENSG00000167757	285.856	130.715	192.914	93.3778	24.1306	40.3502	172.185	61.4657	420.411	107.218	581.583	170.272	571.163	416.923	203.191	178.339	125.124	331.137	-1.4045	0.00184651	0.0276022	KLK11
ENSG00000160161	2.07896	8.02634	4.01903	65.0098	211.143	117.592	37.0291	113.825	11.6997	24.3331	15.1257	28.757	2.81824	0	21.7085	3.5847	69.8405	13.5034	2.36692	0.0018565	0.0276927	CILP2
ENSG00000184588	224.527	248.817	291.38	234.035	296.606	222.503	414.726	251.554	1584.15	1110.96	571.751	531.249	98.6383	234.458	559.21	388.94	273.018	634.919	-1.21868	0.00186111	0.0277382	PDE4B
ENSG00000176945	55.0923	170.846	77.3664	94.5598	114.62	156.789	16.6631	297.084	16.3796	38.7808	94.5356	56.7573	29.1218	26.4869	73.8087	40.3279	122.878	47.0248	1.38627	0.00186218	0.0277382	MUC20
ENSG00000100368	419.949	190.339	213.009	183.21	196.061	277.84	1005.34	220.821	1722.2	1383.18	897.71	1635.37	293.097	392.398	423.749	319.038	338.321	883.343	-1.3868	0.00188677	0.0279856	CSF2RB
ENSG00000205918	0	16.0527	8.03807	11.82	7.0381	11.5286	0	0	56.1588	43.3433	45.3771	37.0814	0.939412	16.6769	35.6019	15.235	6.80968	31.3017	-2.18919	0.00188888	0.0279856	PDPK2P
ENSG00000178175	41.5791	29.8121	48.2284	13.002	18.098	42.6559	35.1776	0	165.356	100.374	140.669	189.948	9.39412	124.586	32.1285	28.6776	28.5691	98.8917	-1.79269	0.00190764	0.0281616	ZNF366
ENSG00000267554	4.15791	11.4662	7.03331	3.54599	7.0381	0	0	0	14.0397	17.4894	36.3017	60.5411	1.87882	12.7529	16.4984	4.48088	4.15519	20.4979	-2.27586	0.00190795	0.0281616	AC015911.8
ENSG00000143839	3.11843	10.3196	14.0666	2.36399	25.1361	61.1018	3.70291	97.8898	16.3796	5.32286	8.31913	5.29735	1.87882	4.90498	4.34169	2.68853	27.2124	6.14163	2.14371	0.0019136	0.0282252	REN
ENSG00000234380	5.19739	9.17296	8.03807	28.3679	22.1197	28.8216	20.366	42.1154	11.6997	4.56245	3.02514	12.865	8.45471	0	3.47335	6.27323	20.5249	6.2942	1.69381	0.00192721	0.0283271	LINC01426
ENSG00000017427	38.4607	28.6655	14.0666	180.846	288.562	260.547	112.939	489.449	105.298	56.2702	46.1334	84.0008	8.45471	30.4109	54.7053	30.47	176.692	51.9679	1.76426	0.00193685	0.0283699	IGF1
ENSG00000233609	27.0264	111.222	70.3331	113.472	60.3266	159.095	92.5727	35.2859	32.7593	26.6143	27.9825	27.2435	65.7589	42.1828	57.3103	36.7432	83.6667	39.5744	1.0812	0.00194289	0.0283796	RPL10P19
ENSG00000180211	8.31582	5.7331	13.0619	11.82	14.0762	1.15286	11.1087	19.3503	1.55997	1.52082	2.26885	3.78382	6.57589	0.980996	6.07837	2.68853	10.5774	3.18215	1.74323	0.00195144	0.0284848	FO393411.1
ENSG00000227825	2.07896	1.14662	6.02855	0	3.01633	2.30573	0	0	25.7394	33.458	15.882	37.0814	8.45471	0	1.73668	0	1.82202	15.294	-3.0249	0.00196199	0.0285698	SLC9A7P1
ENSG00000250722	1330.53	1130.57	1347.38	512.987	558.021	434.629	753.541	494.002	1709.72	3111.59	2344.48	2456.46	748.712	1105.58	806.686	1305.73	820.208	1698.62	-1.05025	0.00199761	0.0289625	SELENOP
ENSG00000152229	94.5925	278.629	281.332	268.313	268.453	312.426	1832.94	456.44	166.916	143.717	167.139	314.814	208.55	138.32	150.222	200.743	474.141	186.303	1.34522	0.00201061	0.029087	PSTPIP2
ENSG00000124664	33.2633	66.504	10.0476	118.2	58.3157	136.038	57.395	42.1154	31.1993	34.2184	15.1257	57.5141	14.0912	12.7529	19.9718	8.96175	65.2348	24.2294	1.42288	0.00202252	0.0291936	SPDEF
ENSG00000241549	5.19739	1.14662	0	8.27398	4.02177	0	3.70291	0	18.7196	26.6143	11.3443	17.4056	9.39412	4.90498	4.34169	5.37705	2.79283	12.2627	-2.15512	0.00202864	0.0292214	GUSBP2
ENSG00000224081	25.987	53.8912	34.1618	93.3778	127.691	175.235	94.4241	111.549	38.9992	38.0204	19.6634	36.3247	14.0912	16.6769	74.6771	57.3552	89.5396	36.976	1.27439	0.00202987	0.0292214	SLC44A3-AS1
ENSG00000132205	388.765	444.889	534.531	257.675	325.763	404.655	438.794	410.91	1944.5	1628.03	507.467	1654.29	403.947	167.75	766.742	384.459	400.748	932.148	-1.21815	0.00210281	0.0299286	EMILIN2
ENSG00000112530	15.5922	29.8121	13.0619	4.72799	10.0544	2.30573	14.8116	0	7.01985	9.1249	117.98	44.6491	168.155	29.4299	5.21003	26.8853	11.2957	51.0568	-2.17807	0.0021137	0.0300078	PACRG
ENSG00000282951	5.19739	33.252	5.02379	9.45598	16.0871	0	27.7718	9.10603	3.11993	1.52082	2.26885	6.81088	2.81824	1.96199	5.21003	0	13.2368	2.96384	2.13686	0.00211385	0.0300078	AC008537.4
ENSG00000285476	10.3948	38.9851	30.1427	76.8298	129.702	184.458	11.1087	46.6684	14.0397	21.2914	19.6634	28.0003	5.63647	7.84796	35.6019	36.7432	66.0362	21.103	1.64692	0.00211407	0.0300078	AC139491.7
ENSG00000153993	127.856	71.0905	89.4235	88.6498	100.544	88.7705	64.8009	34.1476	85.0181	337.621	252.599	250.489	81.7289	85.3466	91.1755	222.251	83.1603	175.779	-1.07868	0.00212359	0.0300822	SEMA3D
ENSG00000174156	4.15791	3.43986	5.02379	4.72799	0	1.15286	0	0	0.779983	0	30.2514	14.3785	81.7289	3.92398	6.07837	8.96175	2.3128	18.2629	-2.95311	0.0021258	0.0300934	GSTA3
ENSG00000111404	16.6316	49.3047	53.2522	212.759	185.001	209.821	12.9602	48.9449	4.6799	12.1665	2.26885	7.56764	44.1524	83.3846	9.55172	33.1585	98.5845	24.6163	2.00856	0.00215164	0.0303168	RERGL
ENSG00000178789	15.5922	26.3723	27.1285	11.82	32.1742	2.30573	42.5834	5.69127	125.577	80.6033	57.4776	73.4061	31.94	9.80996	33.8652	54.6667	20.4584	58.4183	-1.52647	0.00216015	0.0303221	CD300LB
ENSG00000267060	5.19739	14.9061	6.02855	34.2779	26.1415	16.1401	3.70291	21.6268	0.779983	4.56245	3.02514	2.27029	12.2124	9.80996	2.60501	2.68853	16.0027	4.74422	1.78305	0.00217577	0.030494	PTGES3L
ENSG00000241717	1.03948	0	1.00476	0	1.00544	0	0	0	25.7394	25.8539	0.756285	12.865	0	0	1.73668	0	0.38121	8.36891	-4.2066	0.00219606	0.0307171	VWFP1
ENSG00000095713	730.753	302.708	405.922	29.5499	51.2776	62.2546	87.0183	25.0416	1696.46	1910.91	1143.5	429.085	613.436	629.799	887.441	125.465	211.816	929.512	-2.13305	0.00221172	0.0308934	CRTAC1
ENSG00000197561	56.1318	4.58648	16.0761	67.3738	84.4572	55.3374	85.1668	23.9033	11.6997	22.0518	11.3443	20.4326	11.2729	7.84796	41.6802	14.3388	49.1291	17.5836	1.47663	0.00221305	0.0308934	ELANE
ENSG00000248099	6.23687	3.43986	3.01427	2.36399	24.1306	13.8344	16.6631	28.4563	4.6799	2.28123	1.51257	6.05411	0.939412	0	0	5.37705	12.2674	2.60553	2.21439	0.00221717	0.0309101	INSL3
ENSG00000278196	137.211	16.0527	20.0952	23.6399	25.1361	12.6815	40.732	40.9771	103.738	168.05	106.636	366.274	1.87882	27.4679	293.498	112.022	39.5657	147.446	-1.89749	0.00223116	0.031042	IGLV2-8
ENSG00000115604	115.382	216.711	309.466	385.331	251.361	463.451	129.602	381.315	372.832	288.195	693.513	255.03	651.952	726.918	305.655	2192.04	281.577	685.767	-1.28344	0.00224198	0.0311531	IL18R1
ENSG00000176973	395.002	197.219	259.228	491.711	545.955	182.152	514.704	96.7516	81.1182	123.186	102.098	117.298	362.613	140.282	188.429	122.776	335.34	154.725	1.11619	0.00225356	0.031254	FAM89B
ENSG00000269397	1.03948	16.0527	9.04282	10.638	11.0599	13.8344	29.6233	35.2859	3.89992	0.760408	3.78142	5.29735	7.5153	3.92398	3.47335	9.85793	15.822	4.81371	1.71064	0.00225517	0.031254	AC011503.2
ENSG00000132405	132.014	189.192	197.937	107.562	52.283	51.8788	209.214	103.581	633.346	630.379	484.022	668.223	24.4247	163.826	149.354	163.104	130.458	364.585	-1.48441	0.00226877	0.0313397	TBC1D14
ENSG00000176597	102.908	153.647	106.504	89.8318	121.659	112.981	233.283	242.448	587.327	722.388	467.384	363.247	180.367	135.377	159.774	82.4481	145.408	337.289	-1.21651	0.00227287	0.0313591	B3GNT5
ENSG00000104826	7.27635	6.87972	4.01903	15.366	9.04898	40.3502	12.9602	0	0.779983	5.32286	3.78142	1.51353	4.69706	0	0	0	11.9876	2.01186	2.55759	0.00234539	0.0320831	LHB
ENSG00000198695	66897.7	188019	117810	98621.1	38053	70805.4	304373	49946.6	12390.8	16374.6	14292.3	13490.8	38363.7	82187.8	45064.1	109690	116816	41481.8	1.49368	0.00234977	0.0321014	MT-ND6
ENSG00000122952	47.816	80.2634	48.2284	93.3778	100.544	152.178	157.374	336.923	83.4582	49.4266	27.2263	87.0279	42.2736	78.4796	46.0219	30.47	127.088	55.548	1.19219	0.00235774	0.0321894	ZWINT
ENSG00000186847	1.03948	0	0	35.4599	30.1633	55.3374	20.366	35.2859	2.33995	0	0.756285	7.56764	0	0	7.81504	2.68853	22.2065	2.64593	3.06229	0.00236055	0.0321911	KRT14
ENSG00000152495	45.737	44.7182	67.3188	40.1879	49.2667	11.5286	129.602	63.7422	56.9388	107.978	103.611	205.84	145.609	126.548	64.257	158.623	56.5126	121.176	-1.11095	0.00236091	0.0321911	CAMK4
ENSG00000163817	12.4737	56.1844	66.314	99.2877	81.4409	318.19	5.55436	673.846	25.7394	69.9576	62.0154	84.7576	19.7277	34.3348	7.81504	12.5465	164.161	39.6117	2.05008	0.00236445	0.0322184	SLC6A20
ENSG00000280347	31.1843	25.2257	44.2094	7.09198	21.1143	56.4903	9.25727	27.3181	91.258	79.0825	89.2416	84.7576	34.7583	27.4679	65.9937	36.7432	27.7364	63.6628	-1.19038	0.00239629	0.0324429	AC000123.3
ENSG00000211679	5201.55	635.228	428.027	32457.6	49927.3	19266.7	420.28	2381.23	1533.45	1080.54	1298.54	5108.16	3334.91	598.407	3897.1	1510.05	13839.7	2295.15	2.59216	0.00239969	0.0324681	IGLC3
ENSG00000258315	29.1054	19.4925	36.1713	61.4638	31.1687	4.61145	57.395	31.8711	7.79983	15.2082	17.3946	4.54059	22.5459	7.84796	15.6301	17.9235	33.9099	13.6113	1.31183	0.00244465	0.0327705	C17orf49
ENSG00000058404	5.19739	113.515	98.4663	0	3.01633	0	27.7718	13.659	3.89992	1.52082	3.02514	3.78382	3.75765	0	8.68338	13.4426	32.7033	4.76417	2.78166	0.00244542	0.0327705	CAMK2B
ENSG00000280623	7.27635	3.43986	3.01427	9.45598	3.01633	0	5.55436	0	2.33995	0	97.5607	2.27029	84.5471	15.6959	1.73668	22.4044	3.96964	28.3194	-2.84152	0.00245299	0.0327736	PCAT14
ENSG00000211598	420.989	95.1695	71.3378	133.566	314.704	310.12	33.3262	120.655	475.01	683.607	309.32	1255.47	56.3647	92.2136	862.26	939.191	187.483	584.18	-1.63855	0.00245487	0.0327736	IGKV4-1
ENSG00000105880	2.07896	1.14662	5.02379	39.0059	38.2068	53.0317	14.8116	18.2121	3.89992	0	3.02514	0.756764	1.87882	9.80996	12.1567	0	21.4397	3.94092	2.45547	0.00246008	0.0327809	DLX5
ENSG00000144354	13.5132	147.914	92.4378	37.8239	46.2504	68.0189	72.2067	140.005	15.5997	20.531	20.4197	89.2982	4.69706	12.7529	26.0501	2.68853	77.2713	24.0047	1.68178	0.00246312	0.0328007	CDCA7
ENSG00000234184	0	1.14662	1.00476	21.2759	33.1796	6.91718	0	20.4886	1.55997	0	0	3.78382	0.939412	0	0	1.79235	10.5016	1.00944	3.37051	0.00248662	0.0330486	LINC01781
ENSG00000206195	2.07896	22.9324	6.02855	30.7319	28.1524	27.6687	1.85145	14.7973	6.23986	0.760408	6.05028	1.51353	1.87882	0	11.2884	0	16.7802	3.46641	2.27271	0.00249212	0.0330825	DUXAP8
ENSG00000170381	195.422	51.5979	60.2855	0	7.0381	4.61145	35.1776	23.9033	172.376	166.529	230.667	88.5414	163.458	312.938	84.2288	215.082	47.2545	179.228	-1.92084	0.00250294	0.0331914	SEMA3E
ENSG00000263535	0	3.43986	0	4.72799	4.02177	0	0	0	22.6195	9.1249	9.8317	15.1353	0	2.94299	13.8934	8.96175	1.5237	10.3137	-2.73393	0.00250347	0.0331914	AK4P1
ENSG00000233559	4.15791	25.2257	12.0571	7.09198	13.0708	20.7515	16.6631	21.6268	5.45988	9.1249	7.56285	0	0	1.96199	6.9467	0.896175	15.0806	3.99406	1.8972	0.00252179	0.0333505	LINC00513
ENSG00000152661	1062.35	600.829	565.679	709.198	1276.91	930.361	583.208	1911.13	3631.6	3415.75	1815.08	2258.18	1159.24	1071.25	1426.68	821.793	954.958	1949.95	-1.02979	0.00252854	0.0334046	GJA1
ENSG00000180739	36.3817	48.1581	50.2379	46.0979	53.2885	32.2802	99.9785	63.7422	68.6385	59.3119	194.365	63.5682	206.671	229.553	102.464	32.2623	53.7706	119.604	-1.15942	0.00253957	0.0334265	S1PR5
ENSG00000144290	4.15791	2.29324	0	8.27398	6.03266	0	1.85145	0	12.4797	6.84368	21.9323	13.6218	12.2124	1.96199	16.4984	8.96175	2.82616	11.814	-2.05516	0.0025454	0.0334323	SLC4A10
ENSG00000257242	19.7501	37.8385	40.1903	33.0959	25.1361	59.9489	18.5145	58.0509	8.57981	14.4478	15.1257	18.1623	11.2729	10.791	35.6019	24.1967	36.5657	17.2723	1.08777	0.00254763	0.0334408	LINC01619
ENSG00000283267	2.07896	6.87972	6.02855	0	11.0599	0	0	7.96778	7.01985	7.60408	14.3694	24.9732	16.9094	9.80996	18.2351	25.9891	4.25186	15.6138	-1.83183	0.00255018	0.0334534	FAM237B
ENSG00000220201	39.5002	43.5716	40.1903	119.382	66.3592	26.5159	98.127	35.2859	12.4797	12.9269	11.3443	18.1623	68.5771	17.6579	27.7868	26.8853	58.6165	24.4775	1.26069	0.00260136	0.0340051	ZGLP1
ENSG00000105419	212.054	53.8912	94.4473	412.517	367.992	355.082	336.964	126.346	58.4987	95.0511	90.7542	120.326	89.2442	150.092	175.404	127.257	244.912	113.328	1.11144	0.00261003	0.0340902	MEIS3
ENSG00000108823	826.385	255.696	441.089	904.228	759.109	536.081	409.171	158.217	127.917	205.31	297.22	151.353	202.913	408.094	313.47	393.421	536.247	262.462	1.03162	0.00262946	0.0341907	SGCA
ENSG00000102290	5.19739	0	1.00476	7.09198	0	0	0	7.96778	1.55997	3.04163	36.3017	7.56764	9.39412	19.6199	11.2884	34.0547	2.65774	15.3535	-2.51009	0.00263205	0.0341907	PCDH11X
ENSG00000006128	0	0	1.00476	9.45598	1.00544	0	0	0	46.019	37.26	3.02514	3.78382	0	0	22.5768	17.0273	1.43327	16.2115	-3.4923	0.00263392	0.0341907	TAC1
ENSG00000224411	2.07896	5.7331	10.0476	8.27398	2.01089	3.45859	7.40581	19.3503	38.2192	30.4163	21.9323	59.7844	3.75765	19.6199	7.81504	9.85793	7.2949	23.9253	-1.72256	0.00265608	0.0343427	HSP90AA2P
ENSG00000137869	3.11843	0	6.02855	16.548	18.098	34.5859	35.1776	2.27651	7.01985	1.52082	3.02514	5.29735	0	0	0.868338	0	14.4791	2.21644	2.6706	0.00267066	0.0344348	CYP19A1
ENSG00000164105	135.132	80.2634	83.3949	79.1938	136.74	97.9934	462.863	391.559	106.858	89.7282	107.392	102.163	72.3348	47.0878	68.5987	51.9782	183.393	80.7676	1.17787	0.00267461	0.0344646	SAP30
ENSG00000186010	24.9475	45.8648	34.1618	39.0059	48.2612	11.5286	53.6921	17.0738	13.2597	23.5727	21.176	14.3785	22.5459	9.80996	17.3668	9.85793	34.317	16.4959	1.04525	0.00270412	0.0347812	NDUFA13
ENSG00000135392	97.7109	64.2107	94.4473	55.5539	65.3538	13.8344	101.83	23.9033	326.813	275.268	234.448	255.786	42.2736	84.3656	85.0971	45.7049	64.6055	168.72	-1.38771	0.00271247	0.0348673	DNAJC14
ENSG00000102970	18.7106	20.6392	20.0952	88.6498	86.4681	25.363	85.1668	40.9771	7.79983	15.9686	18.9071	27.2435	36.6371	6.86697	6.07837	25.9891	48.2587	18.1863	1.40296	0.00272964	0.0350148	CCL17
ENSG00000257219	3.11843	0	0	14.184	9.04898	14.9872	12.9602	77.4013	6.23986	0.760408	0.756285	2.27029	0	0	5.21003	2.68853	16.4625	2.24068	2.86869	0.00273062	0.0350148	LINC02407
ENSG00000229119	191.264	139.888	153.728	297.863	352.91	626.005	175.888	1047.19	78.7783	48.6661	54.4525	62.8114	181.307	153.035	237.056	315.454	373.092	141.445	1.4005	0.0027339	0.0350148	AC026403.1
ENSG00000118997	18.7106	74.5303	32.1523	24.8219	25.1361	36.8916	24.0689	50.0832	18.7196	27.3747	368.311	217.191	223.58	17.6579	19.9718	64.5246	35.7994	119.666	-1.74053	0.00273904	0.0350178	DNAH7
ENSG00000111012	6.23687	41.2783	15.0714	23.6399	28.1524	58.796	409.171	70.5717	29.6394	20.531	9.07542	47.6761	10.3335	8.82896	32.1285	14.3388	81.6147	21.569	1.90871	0.00274243	0.0350178	CYP27B1
ENSG00000095917	7.27635	4.58648	14.0666	16.548	16.0871	0	31.4747	6.82952	37.4392	66.1555	43.8645	61.2979	4.69706	22.5629	51.2319	15.235	12.1086	37.8105	-1.66982	0.00274769	0.0350638	TPSD1
ENSG00000123572	4.15791	9.17296	9.04282	16.548	52.283	186.764	16.6631	262.937	2.33995	19.7706	14.3694	16.6488	4.69706	39.2398	4.34169	21.5082	69.696	15.3644	2.18428	0.00274981	0.0350696	NRK
ENSG00000155719	12.4737	188.046	167.795	66.1918	52.283	17.2929	90.7212	33.0094	23.3995	9.1249	2.26885	6.05411	11.2729	1.96199	49.4953	60.9399	78.4766	20.5647	1.93346	0.00275473	0.0351111	OTOA
ENSG00000241106	31.1843	80.2634	84.3997	50.8259	143.778	213.28	137.008	63.7422	15.5997	24.3331	21.176	84.7576	30.0612	13.7339	59.047	74.3825	100.56	40.3864	1.31427	0.00278916	0.0354216	HLA-DOB
ENSG00000205476	129.935	219.005	205.975	139.476	69.3755	103.758	116.642	47.8067	502.309	381.725	358.479	298.922	58.2436	273.698	220.558	143.388	128.996	279.665	-1.1165	0.00280563	0.035573	CCDC85C
ENSG00000175600	46.7765	25.2257	13.0619	54.3719	48.2612	16.1401	27.7718	21.6268	10.9198	3.80204	15.882	15.1353	11.2729	8.82896	31.2602	9.85793	31.6545	13.3699	1.2453	0.00280627	0.035573	SUGCT
ENSG00000158402	2.07896	0	7.03331	27.1859	24.1306	18.4458	7.40581	59.1892	10.1398	6.84368	3.02514	3.78382	0.939412	0.980996	4.34169	0.896175	18.1837	3.86884	2.221	0.00281101	0.035573	CDC25C
ENSG00000185897	1.03948	1.14662	0	7.09198	7.0381	0	0	9.10603	80.3382	99.6135	1.51257	8.32441	0	0	13.0251	28.6776	3.17778	28.9364	-3.17411	0.00281673	0.035573	FFAR3
ENSG00000231613	7.27635	3.43986	9.04282	20.0939	10.0544	11.5286	5.55436	9.10603	0	1.52082	1.51257	0.756764	3.75765	4.90498	6.07837	4.48088	9.51205	2.8765	1.76512	0.00281753	0.035573	AC099568.1
ENSG00000140945	406.436	244.23	508.408	130.02	122.664	170.624	114.79	97.8898	326.813	434.193	606.54	238.381	665.104	737.709	271.79	535.017	224.383	476.943	-1.08588	0.00282536	0.0356204	CDH13
ENSG00000235961	15.5922	16.0527	20.0952	23.6399	39.2123	20.7515	5.55436	17.0738	3.11993	5.32286	11.3443	14.3785	7.5153	7.84796	13.0251	2.68853	19.7465	8.15531	1.28744	0.00282593	0.0356204	PNMA6A
ENSG00000100242	1225.54	1028.52	1421.73	840.4	884.79	358.54	773.907	309.605	2887.5	3199.8	2918.5	2199.91	559.89	1187	1380.66	708.874	855.38	1880.27	-1.13625	0.00283549	0.0356667	SUN2
ENSG00000279693	0	6.87972	2.00952	0	1.00544	0	0	0	6.23986	6.08327	6.80656	9.83794	0.939412	14.7149	7.81504	7.1694	1.23684	7.4508	-2.54809	0.00284415	0.0357331	AC099521.2
ENSG00000244731	104.987	170.846	114.542	158.388	194.05	57.6432	198.105	111.549	761.263	696.534	369.067	762.818	11.2729	93.1946	720.721	56.459	138.764	433.916	-1.64571	0.00285578	0.0358577	C4A
ENSG00000111684	59.2503	85.9965	120.571	81.5578	65.3538	88.7705	57.395	161.632	514.789	415.943	274.531	349.625	35.6977	87.3086	91.1755	70.7978	90.0659	229.984	-1.35216	0.00286095	0.0358642	LPCAT3
ENSG00000121281	72.7635	232.764	250.185	39.0059	54.2939	71.4775	157.374	22.7651	981.999	1060.77	548.307	1213.85	36.6371	42.1828	134.592	75.2787	112.579	511.702	-2.18487	0.00286139	0.0358642	ADCY7
ENSG00000262454	64.4476	53.8912	40.1903	141.84	143.778	20.7515	37.0291	46.6684	9.3598	16.729	50.6711	14.3785	48.8494	18.6389	37.3385	27.7814	68.5745	27.9683	1.298	0.00287732	0.0359317	MIR193BHG
ENSG00000199506	18.7106	35.5452	7.03331	0	0	0	0	0	0	0	0	0.756764	0.939412	0	0	0	7.66114	0.212022	4.91764	0.00287869	0.0359317	RNU6-247P
ENSG00000203724	46.7765	20.6392	28.1332	65.0098	55.2993	68.0189	62.9494	79.6778	35.0992	23.5727	15.1257	23.4597	39.4553	3.92398	30.3918	3.5847	53.313	21.8266	1.2843	0.00289223	0.0360367	C1orf53
ENSG00000170837	57.1713	22.9324	40.1903	17.73	21.1143	9.22291	18.5145	6.82952	56.1588	63.8743	56.7214	56.7573	35.6977	51.9928	30.3918	65.4208	24.2132	52.1269	-1.09688	0.00289748	0.0360809	GPR27
ENSG00000188404	107.066	76.8236	48.2284	102.834	218.181	89.9233	253.649	134.314	739.424	884.355	443.939	471.464	78.9106	58.8597	108.542	129.945	128.877	364.43	-1.50205	0.00289963	0.0360864	SELL
ENSG00000122778	63.4082	72.2371	50.2379	61.4638	32.1742	54.1846	53.6921	137.729	92.818	107.218	388.73	167.245	91.123	211.895	59.047	59.1476	65.6408	147.153	-1.16497	0.00291221	0.0361789	KIAA1549
ENSG00000167641	4653.74	1647.69	3268.48	4465.58	2806.19	1046.8	2210.64	707.994	404.031	531.526	1301.57	426.815	2524.2	1640.22	559.21	1259.13	2600.89	1080.84	1.26705	0.00293153	0.0363121	PPP1R14A
ENSG00000188916	1.03948	2.29324	1.00476	48.4619	29.1578	88.7705	74.0581	48.9449	3.11993	6.08327	9.07542	5.29735	11.2729	22.5629	0.868338	5.37705	36.7163	7.95715	2.20804	0.00293505	0.0363344	INSYN2
ENSG00000115138	41.5791	38.9851	58.276	31.9139	80.4354	12.6815	62.9494	25.0416	26.5194	14.4478	20.4197	14.3785	31.0006	31.3919	18.2351	13.4426	43.9828	21.2294	1.05325	0.00296748	0.0365224	POMC
ENSG00000198886	354418	788474	413743	670693	236431	421745	2.67709e+06	692211	48500.1	50658.4	57560.1	46836.9	242558	442727	176295	434753	781851	187486	2.0601	0.00296846	0.0365224	MT-ND4
ENSG00000101187	188.146	89.4364	66.314	290.771	292.584	190.222	733.175	2129.67	297.174	165.009	144.45	132.434	69.5165	192.275	152.827	159.519	497.54	164.151	1.59933	0.00296927	0.0365224	SLCO4A1
ENSG00000230699	70.6845	3.43986	2.00952	0	1.00544	10.3758	168.482	0	0.779983	2.28123	1.51257	1.51353	0	0	0	0.896175	31.9997	0.872935	3.62356	0.00298082	0.0365344	AL645608.2
ENSG00000279145	9.3553	11.4662	7.03331	0	2.01089	0	1.85145	0	14.0397	12.9269	12.8568	12.1082	11.2729	19.6199	22.5768	9.85793	3.96464	14.4074	-1.83193	0.00298262	0.0365344	AC011912.1
ENSG00000145757	3.11843	12.6128	6.02855	9.45598	17.0925	25.363	22.2174	9.10603	3.11993	6.08327	2.26885	5.29735	4.69706	8.82896	3.47335	4.48088	13.1243	4.78121	1.44834	0.00298934	0.0365385	SPATA9
ENSG00000159915	9.3553	20.6392	30.1427	35.4599	31.1687	36.8916	16.6631	26.1798	10.9198	6.08327	9.8317	9.08117	14.0912	10.791	18.2351	21.5082	25.8125	12.5677	1.05208	0.00298962	0.0365385	ZNF233
ENSG00000257594	0	5.7331	0	0	0	0	0	0	24.9595	22.8123	18.1508	12.865	0.939412	0	0	7.1694	0.716638	10.862	-3.89215	0.0029963	0.0365989	GALNT4
ENSG00000175832	70.6845	71.0905	75.3569	69.7378	56.3048	51.8788	61.098	199.194	41.3391	53.2286	17.3946	29.5138	45.0918	42.1828	73.8087	24.1967	81.9182	40.8445	1.00648	0.00300004	0.0366022	ETV4
ENSG00000141449	21.829	52.7445	44.2094	33.0959	20.1089	18.4458	14.8116	19.3503	9.3598	3.04163	21.176	5.29735	1.87882	15.6959	6.07837	22.4044	28.0744	10.6165	1.41014	0.00301409	0.0366461	GREB1L
ENSG00000103888	45.737	186.899	192.914	202.121	197.067	156.789	238.837	243.586	493.729	95.8115	102.855	114.271	26.3035	46.1068	86.8338	113.814	182.994	134.966	1.0003	0.00302369	0.0367066	CEMIP
ENSG00000214402	57.1713	45.8648	42.1998	158.388	97.5279	21.9044	162.928	18.2121	16.3796	47.1453	47.6459	13.6218	21.6065	1.96199	6.07837	41.2241	75.5245	24.4579	1.62008	0.00303983	0.0368533	LCNL1
ENSG00000180139	177.751	212.125	169.804	139.476	128.697	69.1718	31.4747	48.9449	12.4797	8.36449	39.3268	16.6488	28.1824	115.757	22.5768	101.268	122.18	43.0755	1.50952	0.00304431	0.0368865	ACTA2-AS1
ENSG00000181195	31.1843	22.9324	34.1618	0	12.0653	24.2101	5.55436	9.10603	31.1993	50.9474	22.6885	27.2435	38.5159	46.1068	93.7805	73.4864	17.4018	47.996	-1.44869	0.00305691	0.0369615	PENK
ENSG00000143228	14.5527	10.3196	17.0809	26.0039	44.2395	21.9044	49.9892	196.918	23.3995	20.531	9.07542	24.2165	7.5153	5.88597	18.2351	0.896175	47.626	13.7194	1.78944	0.00306796	0.0370031	NUF2
ENSG00000228549	6.23687	2.29324	1.00476	0	0	0	0	0	12.4797	22.8123	16.6383	6.05411	0.939412	0.980996	4.34169	6.27323	1.19186	8.81496	-2.83447	0.00307967	0.0370807	BX284668.2
ENSG00000132692	9.3553	69.9439	119.566	14.184	13.0708	0	14.8116	0	5.45988	0.760408	3.02514	6.81088	9.39412	9.80996	0	5.37705	30.1165	5.07968	2.57649	0.00312778	0.0374252	BCAN
ENSG00000274270	0	3.43986	0	0	6.03266	0	0	0	3.11993	3.04163	2.26885	4.54059	18.7882	14.7149	11.2884	8.96175	1.18406	8.34054	-2.7438	0.00317566	0.037784	AL137060.1
ENSG00000112195	8.31582	5.7331	1.00476	0	1.00544	0	12.9602	0	49.1389	63.1139	30.2514	33.2976	5.63647	3.92398	0.868338	0.896175	3.62741	23.3909	-2.74031	0.00319136	0.0378853	TREML2
ENSG00000196421	83.1582	90.583	65.3093	79.1938	47.2558	21.9044	68.5038	7.96778	14.0397	24.3331	29.4951	6.81088	37.5765	5.88597	13.8934	44.8088	57.9845	22.1054	1.39158	0.00320574	0.0379884	C20orf204
ENSG00000212864	98.7504	55.0378	50.2379	167.844	112.61	140.649	174.037	192.365	37.4392	35.7392	39.3268	49.1897	72.3348	59.8407	134.592	65.4208	123.941	61.7354	1.00481	0.00321084	0.0379884	RNF208
ENSG00000140600	32.2238	16.0527	45.2141	0	2.01089	3.45859	48.1378	9.10603	30.4193	34.2184	61.2591	37.8382	75.153	199.142	25.1818	113.814	19.5255	72.1283	-1.89334	0.00321428	0.0380078	SH3GL3
ENSG00000227388	15.5922	35.5452	23.1094	11.82	8.04354	23.0573	7.40581	59.1892	7.01985	3.80204	5.29399	3.02706	22.5459	12.7529	4.34169	5.37705	22.9703	8.02007	1.53847	0.00322799	0.0381272	AL133410.1
ENSG00000111247	28.0659	49.3047	32.1523	43.7339	36.1959	96.8405	61.098	129.761	39.7791	28.1351	19.6634	35.5679	23.4853	15.6959	26.0501	43.9126	59.644	29.0362	1.03442	0.00323501	0.0381887	RAD51AP1
ENSG00000266283	2.07896	4.58648	1.00476	0	2.01089	0	5.55436	0	10.9198	14.4478	10.588	3.78382	1.87882	8.82896	15.6301	1.79235	1.90443	8.48369	-2.23977	0.00323771	0.0381925	AC091588.3
ENSG00000283196	39.5002	20.6392	47.2236	61.4638	75.4082	64.5603	22.2174	26.1798	25.7394	38.7808	10.588	2.27029	14.0912	20.6009	25.1818	8.06558	44.6491	18.1648	1.30126	0.00324672	0.0382414	AC006453.2
ENSG00000125458	638.24	580.19	534.531	754.114	590.195	210.974	686.889	109.272	209.815	147.519	201.172	155.893	563.647	228.572	241.398	236.59	513.051	248.076	1.04862	0.00326653	0.0384318	NT5C
ENSG00000256690	9.3553	18.3459	8.03807	5.90998	13.0708	11.5286	5.55436	0	0.779983	0	1.51257	2.27029	6.57589	0	2.60501	2.68853	8.97538	2.05403	2.15239	0.00327818	0.0385473	AP001160.1
ENSG00000186417	106.027	166.26	185.88	473.981	675.657	1057.18	329.559	707.994	251.155	337.621	230.667	218.705	219.823	76.5177	137.197	76.1749	462.817	193.483	1.25777	0.00329086	0.0386568	GLDN
ENSG00000228278	31.1843	71.0905	27.1285	37.8239	52.283	48.4203	29.6233	60.3274	21.0595	9.1249	12.8568	24.2165	17.8488	3.92398	52.9686	15.235	44.7351	19.6543	1.18779	0.00329776	0.0387129	ORM2
ENSG00000231346	28.0659	19.4925	14.0666	68.5558	26.1415	14.9872	16.6631	0	4.6799	5.32286	12.1006	9.08117	10.3335	7.84796	8.68338	1.79235	23.4966	7.48021	1.65195	0.00330844	0.0387684	LINC01160
ENSG00000185985	13.5132	45.8648	25.119	11.82	10.0544	0	40.732	31.8711	13.2597	63.8743	55.2088	32.5409	115.548	87.3086	35.6019	128.153	22.3718	66.4369	-1.57786	0.00330886	0.0387684	SLITRK2
ENSG00000198888	198614	452229	225469	392575	135849	206148	1.52711e+06	190405	30527	27843.1	26550.9	22629.5	145534	203316	96552.2	220545	416050	96687.2	2.10535	0.00331688	0.0388078	MT-ND1
ENSG00000123612	6.23687	9.17296	7.03331	3.54599	10.0544	5.76432	7.40581	6.82952	17.9396	6.08327	13.6131	71.1358	11.2729	13.7339	32.9968	3.5847	7.0054	21.295	-1.60626	0.00332609	0.0388295	ACVR1C
ENSG00000109610	2547.76	1942.38	2683.71	4540.05	4461.15	7418.68	2625.36	7346.29	918.04	1663.77	1607.11	1465.1	654.771	3378.55	3489.85	2794.27	4195.67	1996.43	1.07156	0.003344	0.0390171	SOD3
ENSG00000271584	12.4737	9.17296	14.0666	17.73	25.1361	3.45859	48.1378	7.96778	1.55997	6.08327	6.05028	3.02706	11.2729	4.90498	4.34169	9.85793	17.2679	5.88726	1.5367	0.00336124	0.0391316	LINC02550
ENSG00000144063	71.724	91.7296	89.4235	72.1018	66.3592	155.637	148.116	91.0603	502.309	543.692	286.632	370.058	49.7889	68.6697	111.147	58.2514	98.2689	248.818	-1.34307	0.00336456	0.0391487	MALL
ENSG00000157456	28.0659	28.6655	20.0952	31.9139	51.2776	77.2418	81.4639	151.388	32.7593	26.6143	17.3946	37.0814	30.0612	28.4489	19.9718	7.1694	58.764	24.9376	1.2319	0.00337016	0.0391707	CCNB2
ENSG00000116016	34106.3	17554.8	21511.9	10543.4	9842.28	14250.5	13319.4	10956.8	24461.8	29207.3	68042.2	11326.5	29691.1	56616.2	13873.4	38890.4	16510.7	34013.6	-1.0427	0.00337998	0.0392583	EPAS1
ENSG00000137804	11.4343	8.02634	6.02855	27.1859	38.2068	23.0573	83.3154	146.835	8.57981	3.04163	4.53771	15.892	28.1824	18.6389	15.6301	3.5847	43.0112	12.2609	1.81114	0.00338355	0.0392614	NUSAP1
ENSG00000196083	110.185	161.673	132.628	78.0118	94.5116	179.847	57.395	306.19	665.326	473.734	322.934	438.923	110.851	135.377	215.348	144.284	140.055	313.347	-1.16089	0.00339756	0.0394024	IL1RAP
ENSG00000113924	19.7501	48.1581	33.157	48.4619	25.1361	8.07004	27.7718	42.1154	11.6997	10.6457	20.4197	8.32441	23.4853	19.6199	16.4984	8.06558	31.5775	14.8448	1.09427	0.00340347	0.0394379	HGD
ENSG00000253683	179.83	85.9965	125.595	218.669	199.078	65.7132	151.819	53.4979	58.4987	50.187	52.1837	58.2708	170.034	36.2968	45.1536	50.1858	135.025	65.1013	1.05377	0.00340436	0.0394379	AC027309.2
ENSG00000250067	85.2372	94.0229	56.2665	95.7418	85.4626	17.2929	140.71	42.1154	24.9595	31.1767	43.1082	31.7841	55.4253	25.5059	57.3103	37.6394	77.1062	38.3637	1.00198	0.00341363	0.0395163	YJEFN3
ENSG00000132702	72.7635	24.079	66.314	126.474	85.4626	39.1974	1.85145	7.96778	0.779983	2.28123	12.1006	8.32441	10.3335	25.5059	26.9185	28.6776	53.0137	14.3652	1.89228	0.00342057	0.0395606	HAPLN2
ENSG00000237949	3.11843	4.58648	9.04282	49.6439	33.1796	9.22291	9.25727	0	0.779983	0.760408	5.29399	1.51353	9.39412	0	0.868338	3.5847	14.7564	2.77438	2.4203	0.00342371	0.0395752	LINC00844
ENSG00000127507	38.4607	92.8763	77.3664	34.2779	49.2667	33.433	101.83	137.729	626.326	311.007	179.24	370.058	46.0312	40.2208	88.5705	25.9891	70.655	210.93	-1.58022	0.00343902	0.0396652	ADGRE2
ENSG00000267710	19.7501	8.02634	14.0666	7.09198	5.02721	20.7515	1.85145	3.41476	17.9396	23.5727	36.3017	15.1353	16.9094	22.5629	20.8401	42.1202	9.9975	24.4227	-1.26256	0.00349854	0.0401975	EDDM13
ENSG00000183798	13.5132	0	3.01427	0	0	0	0	0	10.9198	12.9269	24.9574	8.32441	2.81824	15.6959	16.4984	10.7541	2.06594	12.8619	-2.58376	0.00350888	0.0402511	EMILIN3
ENSG00000198826	33.2633	77.9702	39.1856	85.1038	81.4409	149.872	99.9785	257.245	74.8784	50.9474	24.9574	70.3791	23.4853	14.7149	41.6802	54.6667	103.007	44.4637	1.20887	0.00352625	0.0403217	ARHGAP11A
ENSG00000254701	5.19739	2.29324	5.02379	0	3.01633	0	0	0	7.79983	23.5727	17.3946	9.83794	1.87882	9.80996	6.9467	1.79235	1.94134	9.8791	-2.28488	0.00353777	0.0403849	AC138866.2
ENSG00000047597	33.2633	16.0527	47.2236	5.90998	18.098	27.6687	33.3262	48.9449	50.6989	65.3951	83.1913	43.1356	94.8807	56.8977	34.7335	43.0164	28.8109	58.9937	-1.034	0.00356303	0.0405854	XK
ENSG00000210196	3761.87	7075.8	3730.67	3220.94	1428.73	1046.8	18694.1	2715.87	968.739	217.477	292.682	578.168	3979.35	3361.87	881.363	2536.18	5209.35	1601.98	1.70123	0.00356887	0.0406301	MT-TP
ENSG00000256969	2.07896	0	0	29.5499	73.3973	104.911	9.25727	44.3919	0.779983	3.80204	1.51257	12.865	1.87882	9.80996	9.55172	0	32.9482	5.02501	2.71525	0.00357133	0.0406362	AC007207.2
ENSG00000142405	19.7501	19.4925	31.1475	40.1879	25.1361	0	14.8116	14.7973	164.576	125.467	35.5454	80.217	30.0612	26.4869	37.3385	10.7541	20.6654	63.8059	-1.62454	0.00358807	0.0406754	NLRP12
ENSG00000122641	172.553	278.629	260.232	144.204	204.105	349.318	207.363	638.56	1730.78	2319.25	422.763	503.248	370.129	161.864	262.238	257.202	281.87	753.434	-1.41849	0.00359014	0.0406754	INHBA
ENSG00000137441	35.3423	13.7594	37.1761	47.2799	45.2449	32.2802	92.5727	20.4886	61.6187	36.4996	142.182	36.3247	279.006	300.185	46.0219	20.612	40.518	115.306	-1.5151	0.00361612	0.0408595	FGFBP2
ENSG00000274736	115.382	51.5979	60.2855	340.415	399.161	160.248	40.732	97.8898	77.2183	63.8743	74.8722	59.7844	93.0018	42.1828	87.7021	25.0929	158.214	65.4661	1.27449	0.00362481	0.0408702	CCL23
ENSG00000166741	1509.32	2429.69	1951.24	3842.67	5466.59	3394.03	4458.3	5868.84	2009.24	1668.34	757.041	2625.97	480.979	537.586	3669.6	1207.15	3615.09	1619.49	1.1584	0.00363031	0.0409102	NNMT
ENSG00000123384	3874.13	3804.49	5397.56	4807.18	5618.41	4590.7	2373.56	3423.87	14581	15028.7	7413.86	12350.4	2365.44	3566.9	8706.83	3858.93	4236.24	8484.01	-1.00192	0.00364568	0.0409868	LRP1
ENSG00000160856	8.31582	13.7594	25.119	37.8239	45.2449	9.22291	37.0291	28.4563	24.9595	50.9474	76.3848	113.515	160.64	35.3158	38.2069	19.7159	25.6214	64.9605	-1.34669	0.00364698	0.0409868	FCRL3
ENSG00000186529	3.11843	3.43986	0	7.09198	5.02721	0	1.85145	0	113.098	142.957	65.7968	32.5409	0	0	0	3.5847	2.56612	44.7471	-4.12244	0.00364831	0.0409868	CYP4F3
ENSG00000237512	9.3553	8.02634	3.01427	80.3758	27.147	23.0573	46.2863	12.5208	3.11993	1.52082	2.26885	20.4326	15.97	0.980996	1.73668	0	26.2229	5.75374	2.18038	0.00370543	0.041469	UNC5B-AS1
ENSG00000259583	35.3423	41.2783	38.1808	27.1859	30.1633	11.5286	33.3262	28.4563	76.4383	58.5515	40.8394	80.217	23.4853	42.1828	149.354	36.7432	30.6827	63.4765	-1.04988	0.00371849	0.0415204	AC015712.2
ENSG00000236841	2.07896	6.87972	0	15.366	29.1578	0	3.70291	39.8389	3.11993	3.80204	1.51257	2.27029	0	0	2.60501	0	12.128	1.66373	2.84661	0.00374855	0.0417964	AC007750.1
ENSG00000080007	5.19739	152.501	113.538	79.1938	76.4136	103.758	51.8407	50.0832	22.6195	72.9992	43.1082	13.6218	3.75765	22.5629	20.8401	27.7814	79.0656	28.4114	1.4745	0.00375736	0.0418505	DDX43
ENSG00000070031	33.2633	11.4662	4.01903	33.0959	64.3483	6.91718	49.9892	26.1798	3.89992	3.04163	13.6131	12.1082	23.4853	2.94299	2.60501	0	28.6599	7.71203	1.89048	0.0037626	0.0418867	SCT
ENSG00000135218	3136.11	1333.52	1324.27	1780.09	1344.28	1706.24	283.272	1968.04	2031.08	4291.75	3811.68	2788.68	3575.4	6173.41	1489.2	2252.98	1609.48	3301.77	-1.03634	0.00376576	0.0418998	CD36
ENSG00000163606	57.1713	27.5189	41.1951	31.9139	35.1905	26.5159	11.1087	15.9356	63.1786	79.8429	41.5957	149.083	22.5459	27.4679	61.652	108.437	30.8187	69.2253	-1.15868	0.00377372	0.0419219	CD200R1
ENSG00000198763	213442	483581	258830	338543	122614	181152	1.41771e+06	169039	31920	27328.3	27453.1	20213.2	148226	204263	88738.9	222645	398114	96348.4	2.04684	0.00377524	0.0419219	MT-ND2
ENSG00000100628	167.356	152.501	159.757	406.607	311.687	159.095	103.681	39.8389	33.5393	36.4996	127.056	116.542	74.2136	99.0806	49.4953	134.426	187.565	83.8565	1.1627	0.00377606	0.0419219	ASB2
ENSG00000196436	188.146	441.449	283.342	508.259	457.476	694.024	375.845	349.444	31.1993	104.176	111.93	65.0817	148.427	206.99	319.548	447.191	412.248	179.318	1.20178	0.00379516	0.0420054	NPIPB15
ENSG00000050438	35.3423	130.715	45.2141	8.27398	22.1197	68.0189	61.098	34.1476	149.757	171.852	174.702	161.191	107.093	58.8597	57.3103	62.7323	50.6162	117.937	-1.22394	0.00380799	0.0421254	SLC4A8
ENSG00000182870	8.31582	4.58648	4.01903	0	23.1252	0	9.25727	14.7973	111.538	8.36449	20.4197	68.8655	0	9.80996	145.012	4.48088	8.01264	46.0613	-2.52163	0.00382514	0.0422929	GALNT9
ENSG00000112303	43.6581	134.155	126.6	41.3699	39.2123	23.0573	79.6125	0	418.071	485.901	306.295	202.056	59.183	43.1638	78.1504	81.5519	60.958	209.297	-1.78072	0.00385053	0.0425281	VNN2
ENSG00000174564	67.5661	13.7594	23.1094	63.8278	60.3266	41.5031	20.366	2.27651	4.6799	8.36449	9.07542	23.4597	17.8488	0.980996	20.8401	9.85793	36.5919	11.8884	1.62368	0.00385274	0.0425281	IL20RB
ENSG00000260136	16.6316	22.9324	18.0856	22.4579	18.098	13.8344	29.6233	23.9033	7.79983	6.08327	8.31913	8.32441	24.4247	11.7719	7.81504	7.1694	20.6958	10.2135	1.0211	0.00385648	0.0425281	AC008915.2
ENSG00000173531	110.185	237.35	203.966	241.127	236.279	80.7004	205.511	30.7329	74.8784	79.8429	77.1411	90.0549	120.245	58.8597	119.831	51.082	168.232	83.9918	1.00158	0.00389522	0.0427988	MST1
ENSG00000285938	3.11843	26.3723	36.1713	5.90998	16.0871	0	9.25727	5.69127	106.858	85.9262	114.955	92.3252	4.69706	4.90498	13.8934	12.5465	12.826	54.5133	-2.08368	0.0039146	0.0429446	AC072022.2
ENSG00000215182	0	162.82	0	0	3.01633	0	79.6125	37.5624	0	0	2.26885	2.27029	2.81824	0.980996	0	0	35.3764	1.0423	5.08427	0.00391915	0.0429722	MUC5AC
ENSG00000173166	41.5791	35.5452	53.2522	56.7359	16.0871	10.3758	53.6921	70.5717	134.157	245.612	222.348	162.704	9.39412	89.2706	40.8119	33.1585	42.2299	117.182	-1.47562	0.00395844	0.0432681	RAPH1
ENSG00000148702	62.3687	14.9061	7.03331	4.72799	40.2177	72.6304	5.55436	87.6455	4.6799	19.0102	0.756285	25.73	4.69706	0	0.868338	0	36.8855	6.96772	2.39684	0.00396305	0.0432961	HABP2
ENSG00000210174	109.145	316.467	164.78	263.585	94.5116	183.305	679.483	75.1247	17.1596	14.4478	25.7137	29.5138	46.9706	157.94	95.5172	237.486	235.8	78.0937	1.59405	0.00397479	0.0434019	MT-TR
ENSG00000146221	8.31582	12.6128	2.00952	10.638	0	0	5.55436	7.96778	0.779983	5.32286	83.9476	47.6761	54.4859	5.88597	9.55172	17.9235	5.88728	28.1967	-2.26508	0.00398281	0.043467	TCTE1
ENSG00000272645	81.0793	301.561	140.666	145.386	146.795	368.916	268.461	157.079	53.8188	60.0723	71.0908	89.2982	46.0312	103.986	182.351	182.82	201.243	98.6834	1.02754	0.00400675	0.0436155	GTF2IP20
ENSG00000104974	9.3553	24.079	45.2141	7.09198	8.04354	11.5286	77.761	0	120.897	92.0094	79.4099	68.8655	40.3947	53.9548	22.5768	86.0328	22.8842	70.5177	-1.64438	0.004019	0.0437263	LILRA1
ENSG00000157399	88.3556	51.5979	25.119	68.5558	116.631	141.802	12.9602	242.448	22.6195	38.0204	21.9323	71.8926	22.5459	45.1258	52.9686	9.85793	93.4338	35.6204	1.3929	0.00403679	0.0438747	ARSE
ENSG00000171877	0	10.3196	2.00952	43.7339	14.0762	34.5859	40.732	161.632	7.01985	9.1249	0	19.6759	5.63647	0	0	6.27323	38.3861	5.96629	2.67887	0.00404366	0.0439231	FRMD5
ENSG00000174567	94.5925	90.583	78.3711	66.1918	105.571	231.726	62.9494	332.37	85.7981	82.8845	37.8142	38.595	69.5165	61.8027	90.3072	18.8197	132.794	60.6922	1.13086	0.00406416	0.044063	GOLT1A
ENSG00000128815	139.29	423.103	316.499	73.2838	173.942	146.414	253.649	86.5073	1201.95	926.938	359.235	1256.99	103.335	101.043	237.925	229.421	201.586	552.104	-1.45408	0.00409623	0.0442508	WDFY4
ENSG00000211767	0	0	0	3.54599	6.03266	0	0	0	9.3598	10.6457	10.588	27.2435	4.69706	0	3.47335	8.96175	1.19733	9.37115	-2.9229	0.0041016	0.0442599	TRBJ2-3
ENSG00000231742	7.27635	9.17296	30.1427	7.09198	18.098	13.8344	18.5145	22.7651	7.79983	9.1249	6.80656	1.51353	10.3335	0	1.73668	0	15.862	4.66438	1.75639	0.0041276	0.0444496	LINC01273
ENSG00000275395	96.6715	221.298	126.6	114.654	77.4191	194.834	49.9892	62.604	389.992	212.914	459.821	401.085	133.397	107.91	164.984	121.88	118.009	248.998	-1.07622	0.00413433	0.0444908	FCGBP
ENSG00000262312	0	1.14662	7.03331	0	1.00544	0	0	0	3.89992	7.60408	20.4197	27.2435	1.87882	4.90498	0.868338	3.5847	1.14817	8.80051	-2.86718	0.00413564	0.0444908	AC004494.1
ENSG00000223573	110.185	66.504	89.4235	17.73	12.0653	12.6815	48.1378	0	131.817	114.061	130.837	67.352	106.154	235.439	74.6771	229.421	44.5908	136.22	-1.60969	0.0041446	0.0445645	TINCR
ENSG00000116678	1656.93	658.16	517.451	925.504	870.713	404.655	148.116	488.311	1233.93	1574.05	2867.08	1058.71	808.834	1913.92	1015.09	1350.54	708.73	1477.77	-1.05949	0.00415105	0.0445657	LEPR
ENSG00000140795	5.19739	12.6128	13.0619	4.72799	2.01089	0	7.40581	0	2.33995	1.52082	94.5356	40.8653	83.6077	5.88597	2.60501	13.4426	5.62709	30.6004	-2.44584	0.00415864	0.0445906	MYLK3
ENSG00000205111	0	12.6128	4.01903	2.36399	7.0381	8.07004	3.70291	17.0738	0.779983	0.760408	3.02514	0.756764	0	0	1.73668	3.5847	6.86009	1.33046	2.35828	0.00416728	0.0445906	CDKL4
ENSG00000113070	275.462	720.078	522.474	1027.16	1112.02	559.139	399.914	525.873	3045.05	4205.06	1273.58	383.679	364.492	684.735	2130.9	668.547	642.764	1594.51	-1.31065	0.00417029	0.0445906	HBEGF
ENSG00000225177	36.3817	69.9439	103.49	86.2858	88.479	93.3819	46.2863	48.9449	20.2796	14.4478	18.1508	14.3785	64.8195	63.7647	32.9968	47.4973	71.6492	34.5419	1.06277	0.00417281	0.0445906	FLJ46906
ENSG00000213839	25.987	12.6128	13.0619	10.638	25.1361	18.4458	3.70291	1.13825	42.1191	48.6661	29.4951	47.6761	10.3335	27.4679	30.3918	32.2623	13.8403	33.5515	-1.25891	0.00417545	0.0445906	TMX2P1
ENSG00000128578	17.6711	43.5716	29.138	27.1859	46.2504	73.7833	64.8009	426.845	34.3193	40.3016	27.9825	29.5138	36.6371	45.1258	18.2351	22.4044	91.1558	31.815	1.51901	0.00417684	0.0445906	STRIP2
ENSG00000113303	48.8555	21.7858	44.2094	24.8219	12.0653	14.9872	9.25727	5.69127	30.4193	65.3951	97.5607	12.865	31.94	99.0806	26.0501	123.672	22.7092	60.8729	-1.4123	0.00418554	0.0446182	BTNL8
ENSG00000003137	127.856	37.8385	38.1808	83.9218	118.642	114.133	29.6233	53.4979	138.837	241.81	381.168	133.191	38.5159	145.187	323.89	49.2896	75.4617	181.486	-1.2635	0.00423591	0.0451325	CYP26B1
ENSG00000136492	14.5527	24.079	16.0761	54.3719	36.1959	46.1145	29.6233	103.581	12.4797	15.9686	16.6383	32.5409	14.0912	22.5629	2.60501	16.1312	40.5743	16.6272	1.2857	0.0042517	0.045255	BRIP1
ENSG00000143061	272.343	478.141	426.018	204.485	119.648	267.464	99.9785	225.374	999.938	701.097	621.666	693.196	314.703	258.983	353.414	277.814	261.681	527.601	-1.01073	0.004263	0.0453068	IGSF3
ENSG00000129991	11.4343	1.14662	3.01427	0	0	0	1.85145	0	0.779983	0	4.53771	4.54059	83.6077	6.86697	19.1034	28.6776	2.18083	18.5142	-3.06616	0.00429289	0.0455327	TNNI3
ENSG00000128510	0	0	5.02379	0	1.00544	0	0	4.55302	44.459	1.52082	3.78142	25.73	0	3.92398	131.119	0	1.32278	26.3168	-4.28744	0.00432907	0.0458013	CPA4
ENSG00000213420	16.6316	22.9324	17.0809	61.4638	29.1578	23.0573	44.4349	17.0738	9.3598	9.1249	12.1006	15.1353	5.63647	28.4489	14.7617	12.5465	28.9791	13.3893	1.10895	0.00433344	0.0458169	GPC2
ENSG00000173868	15.5922	17.1993	24.1142	33.0959	28.1524	6.91718	49.9892	0	120.897	167.29	117.224	96.8658	16.9094	23.5439	21.7085	14.3388	21.8826	72.3472	-1.73667	0.00434266	0.0458762	PHOSPHO1
ENSG00000250251	130.974	151.354	192.914	91.0138	61.332	46.1145	85.1668	23.9033	223.855	469.172	559.651	246.705	22.5459	154.016	216.216	116.503	97.8465	251.083	-1.35926	0.00435153	0.0459394	PKD1P6
ENSG00000144460	2.07896	1.14662	3.01427	0	0	0	1.85145	4.55302	32.7593	32.6976	4.53771	18.1623	1.87882	0	5.21003	0	1.58054	11.9057	-2.91905	0.00436494	0.0459394	NYAP2
ENSG00000148488	106.027	27.5189	19.0904	82.7398	25.1361	4.61145	16.6631	38.7006	124.797	193.904	191.34	91.5685	39.4553	127.529	15.6301	113.814	40.0609	112.255	-1.48355	0.00436535	0.0459394	ST8SIA6
ENSG00000145287	311.843	155.94	184.876	117.018	94.5116	117.592	372.142	225.374	322.133	255.497	401.587	284.543	852.047	693.564	191.034	210.601	197.412	401.376	-1.02557	0.0043659	0.0459394	PLAC8
ENSG00000271959	50.9344	58.4776	30.1427	139.476	35.1905	34.5859	11.1087	19.3503	20.2796	22.8123	25.7137	11.3515	12.2124	5.88597	32.1285	25.0929	47.4082	19.4346	1.28768	0.00436606	0.0459394	AC100803.3
ENSG00000145040	0	0	1.00476	13.002	7.0381	26.5159	0	20.4886	0	1.52082	0	1.51353	0	0	2.60501	0	8.50616	0.70492	3.57839	0.0043775	0.0460368	UCN2
ENSG00000272031	8.31582	30.9588	18.0856	18.912	34.185	34.5859	18.5145	47.8067	4.6799	15.2082	16.6383	13.6218	9.39412	4.90498	7.81504	21.5082	26.4205	11.7213	1.17095	0.00437988	0.0460389	ANKRD34A
ENSG00000170627	3.11843	10.3196	7.03331	36.6419	28.1524	23.0573	27.7718	19.3503	5.45988	8.36449	4.53771	18.1623	6.57589	1.96199	5.21003	5.37705	19.4306	6.95617	1.46227	0.00439383	0.0461625	GTSF1
ENSG00000173261	3.11843	8.02634	13.0619	27.1859	4.02177	16.1401	25.9203	13.659	1.55997	2.28123	0.756285	1.51353	11.2729	0	2.60501	9.85793	13.8917	3.73086	1.90055	0.00440277	0.0462104	PLAC8L1
ENSG00000100288	2.07896	44.7182	21.0999	35.4599	30.1633	35.7388	16.6631	15.9356	13.2597	9.88531	15.882	12.865	8.45471	11.7719	6.07837	2.68853	25.2322	10.1107	1.31581	0.00444113	0.0464975	CHKB
ENSG00000172399	9.3553	11.4662	3.01427	18.912	4.02177	13.8344	20.366	15.9356	0	3.04163	3.78142	3.02706	4.69706	0	4.34169	9.85793	12.1132	3.59335	1.7422	0.00444418	0.0465064	MYOZ2
ENSG00000149021	904.346	643.254	339.608	382.967	12.0653	194.834	812.788	254.969	12.4797	4.56245	6598.59	1662.61	16576.9	1345.93	199.718	1284.22	443.104	3460.62	-2.96543	0.00445484	0.0465498	SCGB1A1
ENSG00000196313	188.146	393.291	335.589	234.035	164.893	194.834	188.848	141.143	699.645	822.762	686.707	785.521	82.6683	210.914	367.307	260.787	230.097	489.539	-1.0893	0.00447448	0.0467077	POM121
ENSG00000198840	140916	226623	157680	294541	110103	59402.4	458094	39195.8	18301.5	16737.4	11094.7	14940.8	170553	49852.2	34334.1	75838.8	185819	48956.6	1.92432	0.00448536	0.046798	MT-ND3
ENSG00000076662	9.3553	11.4662	20.0952	14.184	22.1197	34.5859	14.8116	22.7651	98.2779	112.54	62.7716	93.8388	10.3335	7.84796	11.2884	25.0929	18.6729	52.7489	-1.49919	0.00451126	0.0469866	ICAM3
ENSG00000100122	16.6316	19.4925	9.04282	34.2779	43.234	38.0445	24.0689	0	5.45988	8.36449	4.53771	12.865	8.45471	8.82896	10.4201	8.96175	23.099	8.48657	1.44511	0.00451982	0.0470182	CRYBB1
ENSG00000260001	5.19739	6.87972	13.0619	9.45598	22.1197	32.2802	0	61.4657	4.6799	4.56245	3.02514	5.29735	0.939412	11.7719	3.47335	8.96175	18.8076	5.33891	1.83121	0.00453464	0.0471491	TGFBR3L
ENSG00000094804	39.5002	32.1054	31.1475	55.5539	49.2667	49.5731	44.4349	232.204	46.799	20.531	15.1257	44.6491	3.75765	6.86697	41.6802	14.3388	66.7232	24.2186	1.45877	0.00456857	0.0473896	CDC6
ENSG00000249669	991.662	2176.29	2111	1523.59	991.366	500.343	336.964	317.573	233.995	186.3	653.43	311.03	469.706	586.635	402.041	1054.8	1118.6	487.242	1.19943	0.00459966	0.0476374	CARMN
ENSG00000135913	19.7501	68.7972	79.3759	33.0959	19.1034	0	27.7718	12.5208	180.176	183.258	154.282	198.272	21.6065	27.4679	43.4169	43.0164	32.5519	106.437	-1.70868	0.00460734	0.0476935	USP37
ENSG00000225880	21.829	29.8121	21.0999	47.2799	32.1742	20.7515	18.5145	50.0832	11.6997	14.4478	9.8317	6.05411	30.0612	25.5059	9.55172	6.27323	30.193	14.1782	1.10538	0.00461916	0.0477925	LINC00115
ENSG00000188883	49.8949	1.14662	53.2522	0	5.02721	0	11.1087	13.659	62.3986	67.6764	145.963	29.5138	60.1224	84.3656	39.0752	45.7049	16.7611	66.8525	-1.98841	0.00464215	0.0479522	KLRG2
ENSG00000165935	5.19739	0	5.02379	10.638	4.02177	44.9617	29.6233	14.7973	2.33995	1.52082	0.756285	0.756764	0	0	7.81504	8.06558	14.2829	2.6568	2.42101	0.00465111	0.0479753	SMCO2
ENSG00000187957	17.6711	13.7594	7.03331	8.27398	5.02721	9.22291	1.85145	9.10603	6.23986	18.2498	69.5782	31.0273	68.5771	3.92398	7.81504	20.612	8.99318	28.2529	-1.63741	0.00465241	0.0479753	DNER
ENSG00000136244	59.2503	327.933	212.004	445.613	930.034	76.089	407.32	56.9127	5345.22	3303.97	717.714	321.625	35.6977	41.2018	3927.49	320.831	314.395	1751.72	-2.47818	0.00466599	0.048065	IL6
ENSG00000255893	2.07896	3.43986	8.03807	2.36399	2.01089	0	0	0	12.4797	10.6457	24.9574	23.4597	0.939412	0	6.9467	17.0273	2.24147	12.057	-2.38594	0.00468908	0.0482792	AP000786.1
ENSG00000198899	226255	400661	219115	380755	146670	228863	1.38843e+06	246232	29652.6	29133.5	32676.8	26996.8	177296	236806	97823.5	229025	404622	107426	1.91322	0.00471191	0.0483969	MT-ATP6
ENSG00000224046	17.6711	9.17296	16.0761	17.73	9.04898	40.3502	16.6631	22.7651	3.89992	9.88531	6.05028	6.81088	18.7882	3.92398	4.34169	9.85793	18.6847	7.94478	1.23908	0.00471596	0.0483969	AC005076.1
ENSG00000227218	1.03948	1.14662	0	0	0	0	9.25727	0	8.57981	6.08327	2.26885	4.54059	2.81824	12.7529	11.2884	6.27323	1.43042	6.82567	-2.53324	0.00472246	0.0483969	AL157935.1
ENSG00000142273	14.5527	76.8236	31.1475	78.0118	45.2449	21.9044	53.6921	106.996	23.3995	26.6143	16.6383	52.2167	22.5459	2.94299	13.8934	5.37705	53.5466	20.4535	1.38146	0.00472456	0.0483969	CBLC
ENSG00000214389	297.291	72.2371	123.585	638.278	788.267	326.26	120.344	138.867	111.538	100.374	86.2165	98.3794	264.914	138.32	111.147	168.481	313.141	134.921	1.21624	0.00474274	0.0484535	RPS3AP26
ENSG00000163806	13.5132	27.5189	5.02379	17.73	27.147	38.0445	22.2174	28.4563	10.1398	12.1665	16.6383	6.05411	4.69706	11.7719	6.07837	13.4426	22.4564	10.1236	1.14309	0.00479604	0.0488326	SPDYA
ENSG00000169783	34.3028	45.8648	41.1951	125.292	84.4572	94.5348	55.5436	52.3597	10.1398	9.1249	5.29399	9.83794	30.0612	70.6317	28.6552	49.2896	66.6937	26.6293	1.33248	0.00480761	0.0489033	LINGO1
ENSG00000117601	8.31582	10.3196	9.04282	4.72799	5.02721	6.91718	3.70291	19.3503	1.55997	0.760408	0.756285	1.51353	8.45471	3.92398	2.60501	0	8.42548	2.44674	1.8301	0.0048231	0.0490371	SERPINC1
ENSG00000183844	98.7504	61.9175	100.476	68.5558	77.4191	160.248	81.4639	447.334	48.3589	53.989	52.1837	108.217	107.093	23.5439	40.8119	47.4973	137.021	60.2119	1.18644	0.00482892	0.049055	FAM3B
ENSG00000130270	61.3292	55.0378	17.0809	18.912	78.4245	70.3247	99.9785	62.604	23.3995	33.458	9.8317	38.595	36.6371	23.5439	20.8401	37.6394	57.9614	27.9931	1.04475	0.00487338	0.0493762	ATP8B3
ENSG00000165376	5.19739	17.1993	5.02379	118.2	98.5334	620.24	14.8116	110.411	35.0992	22.8123	7.56285	57.5141	0	5.88597	1.73668	13.4426	123.702	18.0067	2.77816	0.00487959	0.0493974	CLDN2
ENSG00000118271	0	0	0	255.311	488.645	1252.01	0	0	0	0	5.29399	0.756764	5.63647	8.82896	0	0	249.496	2.56452	6.60735	0.00488875	0.0494243	TTR
ENSG00000113389	1659.01	512.539	530.512	296.681	288.562	270.923	88.8698	243.586	1945.28	1094.23	2996.4	451.031	506.343	1648.07	436.774	1079.89	486.335	1269.75	-1.38393	0.00488959	0.0494243	NPR3
ENSG00000166439	86.2767	137.594	140.666	127.656	76.4136	95.6877	103.681	39.8389	312.773	325.455	363.017	401.842	51.6677	117.719	123.304	69.0055	100.977	220.598	-1.12856	0.00489246	0.0494243	RNF169
