# Supplementary material for: Comprehensive proteomic characterization of pulmonary arterial hypertension in Chinese people
Source: Front Mol Biosci. 2025 Aug 14;12:1652083. doi: 10.3389/fmolb.2025.1652083 (PMC12391885; doi:10.3389/fmolb.2025.1652083)
Supplement: Supplementary file 7 [file Table5.xlsx]

## Sheet: GO-BP
GO-ID	GO-Term	Category	P-Value	#Diff	RichFactor	Over/Under	TestSeqs	TestGenes
GO:0030198	extracellular matrix organization	P	4.193865914781628e-07	32	2.4937891386921263	Over	Q16787,P16284,P21810,P13611,P57087,Q9BX67,Q9NPY3,P26006,P23229,P53708,Q13797,Q08722,P22897,P05106,P07585,Q16363,P14543,Q96HE7,O15230,Q6UXI9,O00339,P09038,Q13162,P26022,Q7Z7G0,P04004,P08514,Q9Y624,P12109,P12110,P27658,O00468	LAMA3,PECAM1,BGN,VCAN,JAM2,JAM3,CD93,ITGA3,ITGA6,ITGA8,ITGA9,CD47,MRC1,ITGB3,DCN,LAMA4,NID1,ERO1A,LAMA5,NPNT,MATN2,FGF2,PRDX4,PTX3,ABI3BP,VTN,ITGA2B,F11R,COL6A1,COL6A2,COL8A1,AGRN
GO:0044267	cellular protein metabolic process	P	4.474457339551205e-05	18	2.6996443741973724	Over	P55268,O95858,P62805,P07686,P61769,P11047,Q86VB7,P04066,Q9NVM1,P22897,P08253,P07988,P02743,Q8N2S1,Q14257,O94911,O95436,P84243	LAMB2,TSPAN15,H4C1,HEXB,B2M,LAMC1,CD163,FUCA1,EVA1B,MRC1,MMP2,SFTPB,APCS,LTBP4,RCN2,ABCA8,SLC34A2,H3-3A
GO:0001525	angiogenesis	P	0.0003099774095031402	22	2.1589748561825353	Over	P16284,P57087,Q9BX67,O94856,Q16602,Q13444,O15230,Q16539,P52735,Q12884,P19971,P04216,Q6UVK1,Q5U651,P04196,Q9BXJ9,Q16610,Q07075,P27658,O00299,Q9Y696,Q03135	PECAM1,JAM2,JAM3,NFASC,CALCRL,ADAM15,LAMA5,MAPK14,VAV2,FAP,TYMP,THY1,CSPG4,RASIP1,HRG,NAA15,ECM1,ENPEP,COL8A1,CLIC1,CLIC4,CAV1
GO:0022900	electron transport chain	P	0.0006847050038218743	15	2.433352922320761	Over	O15460,P48163,Q04828,P42330,P00390,P15559,P19878,Q16881,Q9NNW7,P14550,Q06278,O76003,P07203,P35754,P30837	P4HA2,ME1,AKR1C1,AKR1C3,GSR,NQO1,NCF2,TXNRD1,TXNRD2,AKR1A1,AOX1,GLRX3,GPX1,GLRX,ALDH1B1
GO:0006804	obsolete peroxidase reaction	P	0.0006847050038218743	15	2.433352922320761	Over	P69905,Q8TED1,P08263,P68871,P32119,P10620,P30044,Q92626,Q13162,Q9BRA2,P07203,O00299,Q9Y696,Q9NZA1,Q96NY7	HBA1,GPX8,GSTA1,HBB,PRDX2,MGST1,PRDX5,PXDN,PRDX4,TXNDC17,GPX1,CLIC1,CLIC4,CLIC5,CLIC6
GO:0006541	glutamine metabolic process	P	0.00082843134789338	8	3.532867946480512	Over	O15067,Q9NQR4,P51608,Q86X76,P30520,Q6IA69,P49915,Q06210	PFAS,NIT2,MECP2,NIT1,ADSS2,NADSYN1,GMPS,GFPT1
GO:0006000	fructose metabolic process	P	0.0010531224654477176	10	2.9440566220670936	Over	P60174,Q04828,P52790,O60825,Q9Y5P6,P42330,P09467,P34949,P14550,O60547	TPI1,AKR1C1,HK3,PFKFB2,GMPPB,AKR1C3,FBP1,MPI,AKR1A1,GMDS
GO:0034446	substrate adhesion-dependent cell spreading	P	0.0010703283851561916	13	2.520399693525731	Over	P55268,Q9H792,Q9HB63,P11047,P53708,Q13797,P54760,P05106,O15230,Q13751,Q5T5P2,Q15836,P08514	LAMB2,PEAK1,NTN4,LAMC1,ITGA8,ITGA9,EPHB4,ITGB3,LAMA5,LAMB3,KIAA1217,VAMP3,ITGA2B
GO:0006013	mannose metabolic process	P	0.0012226843757016978	11	2.732452552356021	Over	P60174,Q3LXA3,Q04828,P52790,O60825,Q9Y5P6,O00754,P42330,P09467,P14550,Q16706	TPI1,TKFC,AKR1C1,HK3,PFKFB2,GMPPB,MAN2B1,AKR1C3,FBP1,AKR1A1,MAN2A1
GO:0061099	negative regulation of protein tyrosine kinase activity	P	0.0012502117592104766	7	3.7095113438045373	Over	Q12891,P51636,P06241,Q5T5P2,P07947,P04216,Q03135	HYAL2,CAV2,FYN,KIAA1217,YES1,THY1,CAV1
GO:1901017	negative regulation of potassium ion transmembrane transporter activity	P	0.0012748571320564514	8	3.346927528244695	Over	Q9UEW8,Q14315,O94851,Q13813,P11277,Q01082,Q9Y376,Q9H9S4	STK39,FLNC,MICAL2,SPTAN1,SPTB,SPTBN1,CAB39,CAB39L
GO:0016051	carbohydrate biosynthetic process	P	0.002532782017090149	5	4.41608493310064	Over	Q04828,P42330,Q9NR45,Q8NCH0,Q06210	AKR1C1,AKR1C3,NANS,CHST14,GFPT1
GO:0006749	glutathione metabolic process	P	0.0027998020939509205	12	2.384685863874345	Over	O75874,O95571,P00390,Q8TED1,P08263,P10620,P00441,P07203,O00299,Q9Y696,Q9NZA1,Q96NY7	IDH1,ETHE1,GSR,GPX8,GSTA1,MGST1,SOD1,GPX1,CLIC1,CLIC4,CLIC5,CLIC6
GO:0010634	positive regulation of epithelial cell migration	P	0.0034621580683974495	10	2.5641783482519847	Over	Q12891,Q08495,P26006,P22413,P09668,O15355,P07737,P35080,Q8N1I0,Q7Z460	HYAL2,DMTN,ITGA3,ENPP1,CTSH,PPM1G,PFN1,PFN2,DOCK4,CLASP1
GO:0071277	cellular response to calcium ion	P	0.008536624313276526	13	2.066727748691099	Over	Q86YQ8,Q99538,Q04828,Q08495,P42330,Q01118,P14550,P35612,Q96FN4,O00299,Q9Y696,Q9UEY8,P35611	CPNE8,LGMN,AKR1C1,DMTN,AKR1C3,SCN7A,AKR1A1,ADD2,CPNE2,CLIC1,CLIC4,ADD3,ADD1

## Sheet: GO-MF
GO-ID	GO-Term	Category	P-Value	#Diff	RichFactor	Over/Under	TestSeqs	TestGenes
GO:0005201	extracellular matrix structural constituent	F	3.0014620643124554e-08	26	3.131405679834999	Over	Q16787,P55268,Q9GZM7,Q9H8L6,P13611,Q14314,Q9NPY3,P02671,P36222,Q16363,P14543,O15230,Q13751,Q6UXI9,Q14766,O00339,Q9NR99,Q8N2S1,P22105,Q7Z7G0,Q6ZMP0,P04004,Q13753,Q16610,P08572,O00468	LAMA3,LAMB2,TINAGL1,MMRN2,VCAN,FGL2,CD93,FGA,CHI3L1,LAMA4,NID1,LAMA5,LAMB3,NPNT,LTBP1,MATN2,MXRA5,LTBP4,TNXB,ABI3BP,THSD4,VTN,LAMC2,ECM1,COL4A2,AGRN
GO:0051015	actin filament binding	F	0.0002927585135253413	37	1.7933613203933088	Over	P02549,Q9UKS6,A0MZ66,P28289,Q9NZR1,P46821,Q6H8Q1,O14639,Q9UPN3,Q08495,Q14315,P13797,Q14651,O94851,Q01995,O76041,P30520,Q13813,P31645,P11277,Q01082,Q6IBS0,P42768,P13796,Q9UGP4,P35241,P35612,P60981,P57737,O00159,P35580,P55008,Q9UQ03,P55196,Q9UEY8,P35611,O94929	SPTA1,PACSIN3,SHTN1,TMOD1,TMOD2,MAP1B,ABLIM2,ABLIM1,MACF1,DMTN,FLNC,PLS3,PLS1,MICAL2,TAGLN,NEBL,ADSS2,SPTAN1,SLC6A4,SPTB,SPTBN1,TWF2,WAS,LCP1,LIMD1,RDX,ADD2,DSTN,CORO7,MYO1C,MYH10,AIF1,CORO2B,AFDN,ADD3,ADD1,ABLIM3
GO:0005178	integrin binding	F	0.0003129717898689188	32	1.8841962381229396	Over	Q16787,P55268,P48061,P57087,Q9BX67,O15347,Q9UPN3,P11171,P55290,P26006,Q13444,Q9HCM4,P13797,Q14651,P05106,O15230,Q13751,O94851,Q6UXI9,P23470,P09038,Q12884,P22105,Q8NBS9,P07947,P04216,P13796,O75954,P21926,Q9Y624,P05067,P02461	LAMA3,LAMB2,CXCL12,JAM2,JAM3,HMGB3,MACF1,EPB41,CDH13,ITGA3,ADAM15,EPB41L5,PLS3,PLS1,ITGB3,LAMA5,LAMB3,MICAL2,NPNT,PTPRG,FGF2,FAP,TNXB,TXNDC5,YES1,THY1,LCP1,TSPAN9,CD9,F11R,APP,COL3A1
GO:0042803	protein homodimerization activity	F	0.0003709996019217309	116	1.3500417774984093	Over	P50479,O00764,P16284,P08473,P26639,Q9Y217,Q02809,Q9UEW8,P60174,P29350,P19623,Q58FF8,P48637,Q9BX67,O75874,Q14376,O15347,P09601,Q9UPN3,P07686,P36551,P01591,P61769,P02730,Q08495,P55290,Q9UBQ7,Q8TD06,Q9ULC5,Q4KMQ2,P02746,P22413,P02652,Q14315,P08263,P49863,P51636,Q8NFH5,Q9HAB8,Q10589,P63167,P15559,P32456,P33151,P49327,P32455,O94851,Q92692,O43252,P60903,P30520,Q9UKK9,Q13813,P10620,Q9P0V9,Q9NVS9,P31645,…	PDLIM4,PDXK,PECAM1,MME,TARS1,MTMR6,PLOD1,STK39,TPI1,PTPN6,SRM,HSP90AB2P,GSS,JAM3,IDH1,GALE,HMGB3,HMOX1,MACF1,HEXB,CPOX,JCHAIN,B2M,SLC4A1,DMTN,CDH13,GRHPR,AGR3,ACSL5,ANO6,C1QB,ENPP1,APOA2,FLNC,GSTA1,GZMK,CAV2,NUP35,PPCS,BST2,DYNLL1,NQO1,GBP2,CDH5,FASN,GBP1,MICAL2,NECTIN2,PAPSS1,S100A10,ADSS2,NUDT5,SPTAN1,MGST1,SEPTIN10,PNPO,SLC6A4,PSMD7,S100A6,PAFAH1B2,SPTB,PTPRG,SPTBN1,IMPA1,FAP,STAT2,ATIC,CARS1,…
GO:0043236	laminin binding	F	0.0005401416752755224	9	3.4066940912490655	Over	Q9GZM7,P26006,P23229,Q13797,P35052,P14543,P50895,Q16610,O00468	TINAGL1,ITGA3,ITGA6,ITGA9,GPC1,NID1,BCAM,ECM1,AGRN
GO:0005523	tropomyosin binding	F	0.0018326712952359313	6	3.974476439790576	Over	Q9UKS6,P28289,Q9NZR1,O76041,P06703,Q9ULZ3	PACSIN3,TMOD1,TMOD2,NEBL,S100A6,PYCARD
GO:0001882	nucleoside binding	F	0.0030445180868421047	6	3.668747482883608	Over	Q9UPN3,Q14315,O94851,Q13813,P11277,Q01082	MACF1,FLNC,MICAL2,SPTAN1,SPTB,SPTBN1
GO:0005200	structural constituent of cytoskeleton	F	0.003393471225737821	23	1.8282591623036646	Over	P02549,O43491,P16452,Q9UPN3,P11171,Q9HCM4,P05783,Q14315,P13797,Q14651,P08727,P16157,Q13813,P11277,Q01082,P13796,O60504,Q9BQE3,P35612,P17661,O00468,Q9UEY8,P35611	SPTA1,EPB41L2,EPB42,MACF1,EPB41,EPB41L5,KRT18,FLNC,PLS3,PLS1,KRT19,ANK1,SPTAN1,SPTB,SPTBN1,LCP1,SORBS3,TUBA1C,ADD2,DES,AGRN,ADD3,ADD1
GO:0005509	calcium ion binding	F	0.008309313186703849	55	1.4012577191569338	Over	P02549,Q9UN70,P21810,P07204,Q9NQ79,Q13201,P13611,O95834,Q13938,Q9NPY3,Q9UPN3,Q08495,P55290,P22413,Q9NZN3,Q96AY3,Q9UHN6,Q10471,P13797,Q14651,P08253,P14543,P33151,Q6UXI9,Q8NF37,P14222,Q9NRQ2,Q6UXH1,Q14766,O00339,P60903,P48739,Q13813,Q08174,Q15493,P06703,P02743,P07225,Q8N2S1,Q07960,P13693,Q00169,Q66K14,P13796,P37840,Q14257,Q96D15,P98194,Q96RW7,Q9HC35,P12429,O95490,Q16853,O00468,Q9UM22	SPTA1,PCDHGC3,BGN,THBD,CRTAC1,MMRN1,VCAN,EML2,CAPS,CD93,MACF1,DMTN,CDH13,ENPP1,EHD3,FKBP10,CEMIP2,GALNT2,PLS3,PLS1,MMP2,NID1,CDH5,NPNT,LPCAT1,PRF1,PLSCR4,CRELD2,LTBP1,MATN2,S100A10,PITPNB,SPTAN1,PCDH1,RGN,S100A6,APCS,PROS1,LTBP4,ARHGAP1,TPT1,PITPNA,TBC1D9B,LCP1,SNCA,RCN2,RCN3,ATP2C1,HMCN1,EML4,ANXA3,ADGRL2,AOC3,AGRN,EPDR1
GO:0051020	GTPase binding	F	0.00898639481797816	10	2.271129394166043	Over	P20936,Q13439,P62873,P13797,Q14651,P11277,Q01082,P13796,Q5U651,Q9HAV0	RASA1,GOLGA4,GNB1,PLS3,PLS1,SPTB,SPTBN1,LCP1,RASIP1,GNB4

## Sheet: GO-CC
GO-ID	GO-Term	Category	P-Value	#Diff	RichFactor	Over/Under	TestSeqs	TestGenes
GO:0005615	extracellular space	C	1.3578606409260546e-08	120	1.6249988850932506	Over	Q16787,P16284,P08473,Q9GZM7,Q16799,Q02809,P48061,P35625,P07204,P00750,P30511,P01700,P01714,P01717,P01721,Q9H8L6,Q6UVY6,P31947,P57087,Q9BX67,P06744,P69905,P02775,P08174,P09601,Q12891,P13747,O96009,Q99715,P04439,P07686,P05413,O00754,P61769,P11047,P20774,P55290,P12277,Q9UBR2,P04080,Q8TD06,P22413,Q86VB7,Q9H4A4,P07339,P49863,P09668,P36222,P61916,P22897,P68871,P35052,P08253,O15230,O75718,P53621,Q32P28,…	LAMA3,PECAM1,MME,TINAGL1,RTN1,PLOD1,CXCL12,TIMP3,THBD,PLAT,HLA-F,IGLV1-47,IGLV3-19,IGLV3-25,IGLV6-57,MMRN2,MOXD1,SFN,JAM2,JAM3,GPI,HBA1,PPBP,CD55,HMOX1,HYAL2,HLA-E,NAPSA,COL12A1,HLA-A,HEXB,FABP3,MAN2B1,B2M,LAMC1,OGN,CDH13,CKB,CTSZ,CSTB,AGR3,ENPP1,CD163,RNPEP,CTSD,GZMK,CTSH,CHI3L1,NPC2,MRC1,HBB,GPC1,MMP2,LAMA5,CRTAP,COPA,P3H1,NECTIN2,NPNT,PRTN3,NPEPPS,CRELD2,MATN2,MIF,TACSTD2,RNASET2,TNFSF10,PDIA4…
GO:0043202	lysosomal lumen	C	4.671102561198088e-08	25	3.1543463807861714	Over	P21810,P13611,P06865,P07686,O00754,P20774,P04066,P09668,P61916,P35052,P07585,O00584,Q8NHP8,P17900,Q8NBS9,P10619,P51888,P06280,Q02083,P17050,P51884,P10253,P13284,O00468,Q9UM22	BGN,VCAN,HEXA,HEXB,MAN2B1,OGN,FUCA1,CTSH,NPC2,GPC1,DCN,RNASET2,PLBD2,GM2A,TXNDC5,CTSA,PRELP,GLA,NAAA,NAGA,LUM,GAA,IFI30,AGRN,EPDR1
GO:0062023	collagen-containing extracellular matrix	C	1.2030837557600662e-05	22	2.610103930608736	Over	P21810,P00750,P13611,Q9NPY3,Q07507,P35052,P07585,Q32P28,Q14766,P08294,P07225,O75636,Q8N2S1,Q92626,P22105,P51888,Q99969,P10721,Q16610,P05067,P12110,A8TX70	BGN,PLAT,VCAN,CD93,DPT,GPC1,DCN,P3H1,LTBP1,SOD3,PROS1,FCN3,LTBP4,PXDN,TNXB,PRELP,RARRES2,KIT,ECM1,APP,COL6A2,COL6A5
GO:0008091	spectrin	C	6.655177862819192e-05	20	2.4840477748691097	Over	P02549,Q6H8Q1,O14639,O43491,Q9UPN3,Q08495,P11171,Q9HCM4,P62873,P32456,P32455,P16157,Q13813,P11277,Q01082,P35612,O00159,Q9HAV0,Q9UEY8,P35611	SPTA1,ABLIM2,ABLIM1,EPB41L2,MACF1,DMTN,EPB41,EPB41L5,GNB1,GBP2,GBP1,ANK1,SPTAN1,SPTB,SPTBN1,ADD2,MYO1C,GNB4,ADD3,ADD1
GO:0005783	endoplasmic reticulum	C	0.0001175878660100333	71	1.5462346697267446	Over	Q16787,Q6P996,O95428,Q9Y217,Q12891,Q02750,P02675,Q9UH62,Q16602,P53708,Q8TD06,Q4KMQ2,Q6NZI2,Q9NZN3,Q12929,P55087,P27695,P39687,Q9UHN6,P51636,P36222,P61916,P35052,P16220,P32456,P32455,Q969Q0,Q6UXH1,P36507,Q01118,Q01105,Q07020,P16885,Q9UMY4,Q92626,Q16881,P10619,O60763,P04216,P15374,Q6ZMP0,P04004,O15498,Q8IXL7,P31749,Q92688,Q9BTT0,O75503,P20933,P00966,Q9H0P0,O95433,Q9ULZ3,Q53T59,P42858,P10721,Q7Z304,…	LAMA3,PDXDC1,PAPLN,MTMR6,HYAL2,MAP2K1,FGB,ARMCX3,CALCRL,ITGA8,AGR3,ANO6,CAVIN1,EHD3,EPS8,AQP4,APEX1,ANP32A,CEMIP2,CAV2,CHI3L1,NPC2,GPC1,CREB1,GBP2,GBP1,RPL36AL,CRELD2,MAP2K2,SCN7A,SET,RPL18,PLCG2,SNX12,PXDN,TXNRD1,CTSA,USO1,THY1,UCHL3,THSD4,VTN,YKT6,MSRB3,AKT1,ANP32B,ANP32E,CLN5,AGA,ASS1,NT5C3A,AHSA1,PYCARD,HS1BP3,HTT,KIT,MAMDC2,HSPH1,ITGA2B,ECPAS,CLU,CNBP,CNPY2,RAP1GDS1,GIMAP5,GIMAP8,ACO1,BAX,AO…
GO:0009986	cell surface	C	0.0006054636490354971	60	1.5237609353829682	Over	P08473,O95858,P07204,P00750,P29350,Q58FF8,P13611,P57087,Q9BX67,P08174,Q9NPY3,O94856,P28907,P53708,Q13797,Q13444,Q08722,P16403,Q10589,P22897,P35052,P05106,P08727,P14543,Q9UPQ0,O94851,Q92692,P16157,O00339,P14174,Q13332,P41217,Q01118,P13667,P31645,P11277,P23470,Q01082,Q12884,Q8NBS9,Q15836,Q9HBL0,O95183,O60603,Q6UVK1,P05186,Q15109,P11233,P04196,O95436,Q9Y624,P40199,P05067,O00299,Q9Y696,Q9NZA1,Q16853,…	MME,TSPAN15,THBD,PLAT,PTPN6,HSP90AB2P,VCAN,JAM2,JAM3,CD55,CD93,NFASC,CD38,ITGA8,ITGA9,ADAM15,CD47,H1-2,BST2,MRC1,GPC1,ITGB3,KRT19,NID1,LIMCH1,MICAL2,NECTIN2,ANK1,MATN2,MIF,PTPRS,CD200,SCN7A,PDIA4,SLC6A4,SPTB,PTPRG,SPTBN1,FAP,TXNDC5,VAMP3,TNS1,VAMP5,TLR2,CSPG4,ALPL,AGER,RALA,HRG,SLC34A2,F11R,CEACAM6,APP,CLIC1,CLIC4,CLIC5,AOC3,CLIC6,CD5L,CAV1
GO:0005912	adherens junction	C	0.0006544878971124129	18	2.3077605134267865	Over	Q6H8Q1,O14639,O43491,Q9Y3L3,Q9UPN3,P11171,Q13444,Q96AP7,Q9P266,Q14192,P41217,P11277,Q01082,O14495,Q9H9A6,Q7Z304,P40199,O94929	ABLIM2,ABLIM1,EPB41L2,SH3BP1,MACF1,EPB41,ADAM15,ESAM,JCAD,FHL2,CD200,SPTB,SPTBN1,PLPP3,LRRC40,MAMDC2,CEACAM6,ABLIM3
GO:0008305	integrin complex	C	0.001052966389853671	29	1.8151152244712867	Over	Q16787,P55268,P48061,P57087,Q9BX67,O15347,Q9UPN3,P11171,P55290,Q13444,Q9HCM4,P13797,Q14651,O15230,Q13751,O94851,P23470,P09038,Q12884,P22105,Q8NBS9,P07947,P04216,P13796,O75954,P21926,P08514,Q9Y624,P02461	LAMA3,LAMB2,CXCL12,JAM2,JAM3,HMGB3,MACF1,EPB41,CDH13,ADAM15,EPB41L5,PLS3,PLS1,LAMA5,LAMB3,MICAL2,PTPRG,FGF2,FAP,TNXB,TXNDC5,YES1,THY1,LCP1,TSPAN9,CD9,ITGA2B,F11R,COL3A1
GO:0005759	mitochondrial matrix	C	0.004142211196832229	49	1.4809836163478192	Over	Q9Y3B8,P26639,P48163,Q04828,Q15181,P27144,Q53H82,P40616,O15382,P42330,P56381,O95571,P36405,P00390,P02794,P02792,Q96C36,P16220,P00338,P07195,Q96EY8,P32119,P04181,Q9HA77,P30044,P00441,Q99757,Q16881,Q13162,P11498,Q96Q11,P37840,Q9NNW7,Q9UKU7,P14550,P07451,P61604,Q8NCW5,O76003,P41250,P07203,P35754,P22570,Q9NR19,Q96CM8,Q9H6R3,P18085,Q16740,P30837	REXO2,TARS1,ME1,AKR1C1,PPA1,AK4,LACTB2,ARL1,BCAT2,AKR1C3,ATP5F1E,ETHE1,ARL3,GSR,FTH1,FTL,PYCR2,CREB1,LDHA,LDHB,MMAB,PRDX2,OAT,CARS2,PRDX5,SOD1,TXN2,TXNRD1,PRDX4,PC,TRNT1,SNCA,TXNRD2,ACAD8,AKR1A1,CA3,HSPE1,NAXE,GLRX3,GARS1,GPX1,GLRX,FDXR,ACSS2,ACSF2,ACSS3,ARF4,CLPP,ALDH1B1
GO:0034707	chloride channel complex	C	0.004544531724231977	5	3.9744764397905756	Over	Q4KMQ2,O00299,Q9Y696,Q9NZA1,Q96NY7	ANO6,CLIC1,CLIC4,CLIC5,CLIC6

## Sheet: KEGG
Map ID	Map Name	#Diff	P_Value	RichFactor	Over/Under	DiffSeqs	DiffGenes
ko04512	ECM-receptor interaction	26	1.4006e-08	3.22926	Over	Q16787 P55268 P56199 P11047 P26006 P23229 P53708 Q13797 Q08722 P05106 Q16363 O15230 Q13751 Q6UXI9 P22105 P04004 Q13753 P08514 P16671 P02462 P08572 P12109 P12110 A8TX70 A6NMZ7 O00468	LAMA3,LAMB2,ITGA1,LAMC1,ITGA3,ITGA6,ITGA8,ITGA9,CD47,ITGB3,LAMA4,LAMA5,LAMB3,NPNT,TNXB,VTN,LAMC2,ITGA2B,CD36,COL4A1,COL4A2,COL6A1,COL6A2,COL6A5,COL6A6,AGRN
ko01120	Microbial metabolism in diverse environments	31	0.000169914	1.97134	Over	P14618 Q96G03 P18669 P60174 Q3LXA3 P48163 P40925 P52790 P06744 O75874 Q9UBQ7 P06733 O95571 O95336 P09467 P00338 P07195 O43252 P07738 Q9NVS9 Q15493 P11498 P29401 O95861 P14550 Q06278 Q9NR19 P21399 P17174 P52209 P30837	PKM,PGM2,PGAM1,TPI1,TKFC,ME1,MDH1,HK3,GPI,IDH1,GRHPR,ENO1,ETHE1,PGLS,FBP1,LDHA,LDHB,PAPSS1,BPGM,PNPO,RGN,PC,TKT,BPNT1,AKR1A1,AOX1,ACSS2,ACO1,GOT1,PGD,ALDH1B1
ko00520	Amino sugar and nucleotide sugar metabolism	14	0.000293623	2.71428	Over	Q96G03 P52790 P06744 Q14376 P06865 P07686 Q9Y5P6 Q96IJ6 Q9NR45 P34949 O60701 Q9UJ70 O60547 Q06210	PGM2,HK3,GPI,GALE,HEXA,HEXB,GMPPB,GMPPA,NANS,MPI,UGDH,NAGK,GMDS,GFPT1
ko04142	Lysosome	23	0.000631574	2.0314	Over	Q99538 Q12891 O96009 P06865 P07686 O00754 Q9UBR2 P54802 P04066 P07339 P09668 P61916 P17900 P11117 P10619 P06280 O75503 P20933 P17050 P10253 P53634 P61966 P07858	LGMN,HYAL2,NAPSA,HEXA,HEXB,MAN2B1,CTSZ,NAGLU,FUCA1,CTSD,CTSH,NPC2,GM2A,ACP2,CTSA,GLA,CLN5,AGA,NAGA,GAA,CTSC,AP1S1,CTSB
ko01100	Metabolic pathways	129	0.000634823	1.31127	Over	P14618 Q96G03 O00764 P18669 O15067 P08842 O15460 Q9Y217 Q02809 P60174 Q3LXA3 P19623 P48163 P40925 P48637 P52790 P27144 O60825 P06744 P49441 O75874 P20839 Q14376 P09601 Q12891 P07741 P32189 P06865 P07686 P36551 Q9Y5P6 P28907 O15382 P12277 Q9UBQ7 P42330 Q9ULC5 P56381 P06733 P22413 O95571 O95336 P54802 P00390 Q8TED1 Q10471 P08263 P30085 Q9NQR4 Q9HAB8 Q96C36 P09467 P15559 P00338 P22748 P49327 Q96IJ6 …	PKM,PGM2,PDXK,PGAM1,PFAS,STS,P4HA2,MTMR6,PLOD1,TPI1,TKFC,SRM,ME1,MDH1,GSS,HK3,AK4,PFKFB2,GPI,INPP1,IDH1,IMPDH1,GALE,HMOX1,HYAL2,APRT,GK,HEXA,HEXB,CPOX,GMPPB,CD38,BCAT2,CKB,GRHPR,AKR1C3,ACSL5,ATP5F1E,ENO1,ENPP1,ETHE1,PGLS,NAGLU,GSR,GPX8,GALNT2,GSTA1,CMPK1,NIT2,PPCS,PYCR2,FBP1,NQO1,LDHA,CA4,FASN,GMPPA,LDHB,P4HA1,LPCAT1,MMAB,OPLAH,NME1,PAPSS1,INPP5A,MIF,OAT,ADSS2,NANS,NUDT5,MGST1,MPI,BPGM,PNPO,RGN,P…
ko04510	Focal adhesion	30	0.00079539	1.82037	Over	Q16787 P55268 P56199 Q02750 P11047 P26006 P23229 P53708 Q13797 Q14315 P51636 P05106 Q16363 P06241 O15230 Q13751 P15498 P52735 P22105 P04004 P31749 Q13753 P08514 P02462 P08572 P12109 P12110 A8TX70 A6NMZ7 Q03135	LAMA3,LAMB2,ITGA1,MAP2K1,LAMC1,ITGA3,ITGA6,ITGA8,ITGA9,FLNC,CAV2,ITGB3,LAMA4,FYN,LAMA5,LAMB3,VAV1,VAV2,TNXB,VTN,AKT1,LAMC2,ITGA2B,COL4A1,COL4A2,COL6A1,COL6A2,COL6A5,COL6A6,CAV1
ko00270	Cysteine and methionine metabolism	11	0.00122268	2.73245	Over	P19623 P40925 P48637 O15382 P00338 P07195 Q9BV20 Q96GX9 P23526 Q9UHY7 P17174	SRM,MDH1,GSS,BCAT2,LDHA,LDHB,MRI1,APIP,AHCY,ENOPH1,GOT1
ko01240	Biosynthesis of cofactors	22	0.00164337	1.98724	Over	O00764 P48637 P27144 P36551 Q9Y5P6 O15382 P30085 Q9HAB8 P15559 Q96IJ6 Q96EY8 P15531 P30520 P34949 Q9NVS9 Q15493 Q6IA69 O60701 P05186 P14550 Q92820 P30837	PDXK,GSS,AK4,CPOX,GMPPB,BCAT2,CMPK1,PPCS,NQO1,GMPPA,MMAB,NME1,ADSS2,MPI,PNPO,RGN,NADSYN1,UGDH,ALPL,AKR1A1,GGH,ALDH1B1
ko00051	Fructose and mannose metabolism	9	0.0023545	2.86162	Over	P60174 Q3LXA3 P52790 O60825 Q9Y5P6 P09467 Q96IJ6 P34949 O60547	TPI1,TKFC,HK3,PFKFB2,GMPPB,FBP1,GMPPA,MPI,GMDS
ko04514	Cell adhesion molecules	20	0.00339108	1.9627	Over	P16284 P30511 P13611 P57087 Q9BX67 P13747 O94856 P04439 P23229 P53708 Q13797 Q96AP7 P33151 Q92692 Q9H7M9 P01889 Q9Y624 O00501 Q30154 P28906	PECAM1,HLA-F,VCAN,JAM2,JAM3,HLA-E,NFASC,HLA-A,ITGA6,ITGA8,ITGA9,ESAM,CDH5,NECTIN2,VSIR,HLA-B,F11R,CLDN5,HLA-DRB5,CD34
ko00010	Glycolysis / Gluconeogenesis	14	0.00348548	2.27113	Over	P14618 Q96G03 P18669 P60174 P52790 P06744 P06733 P09467 P00338 P07195 P07738 P14550 Q9NR19 P30837	PKM,PGM2,PGAM1,TPI1,HK3,GPI,ENO1,FBP1,LDHA,LDHB,BPGM,AKR1A1,ACSS2,ALDH1B1
ko01200	Carbon metabolism	20	0.00382609	1.91541	Over	P14618 P18669 P60174 Q3LXA3 P48163 P40925 P52790 P06744 O75874 P06733 O95336 P09467 Q15493 P11498 P29401 Q15067 Q9NR19 P21399 P17174 P52209	PKM,PGAM1,TPI1,TKFC,ME1,MDH1,HK3,GPI,IDH1,ENO1,PGLS,FBP1,RGN,PC,TKT,ACOX1,ACSS2,ACO1,GOT1,PGD
ko01230	Biosynthesis of amino acids	14	0.00425413	2.18207	Over	P14618 P18669 P60174 O75874 O15382 P06733 Q96C36 P11498 P54886 P29401 P00966 P21399 P17174 P04424	PKM,PGAM1,TPI1,IDH1,BCAT2,ENO1,PYCR2,PC,ALDH18A1,TKT,ASS1,ACO1,GOT1,ASL
ko00230	Purine metabolism	17	0.00527061	1.95844	Over	Q96G03 O15067 P27144 P20839 P07741 P22413 P15531 O43252 P30520 Q9UKK9 P31939 P22102 Q9BY32 P49915 P21589 P55263 P33402	PGM2,PFAS,AK4,IMPDH1,APRT,ENPP1,NME1,PAPSS1,ADSS2,NUDT5,ATIC,GART,ITPA,GMPS,NT5E,ADK,GUCY1A2
ko00480	Glutathione metabolism	11	0.0130658	2.18596	Over	P19623 P48637 O75874 P00390 Q8TED1 P08263 O14841 P10620 P07203 O75223 P52209	SRM,GSS,IDH1,GSR,GPX8,GSTA1,OPLAH,MGST1,GPX1,GGCT,PGD
ko04151	PI3K-Akt signaling pathway	36	0.0150032	1.47506	Over	Q16787 P55268 Q58FF8 P56199 O60262 Q02750 P01861 P11047 P26006 P23229 P53708 Q13797 P62873 P16220 P05106 Q16363 O15230 Q13751 P36507 P09038 P22105 O60603 P04004 P31749 A0A0C4DH31 P0DP04 Q13753 P10721 Q9HAV0 P08514 P02462 P08572 P12109 P12110 A8TX70 A6NMZ7	LAMA3,LAMB2,HSP90AB2P,ITGA1,GNG7,MAP2K1,IGHG4,LAMC1,ITGA3,ITGA6,ITGA8,ITGA9,GNB1,CREB1,ITGB3,LAMA4,LAMA5,LAMB3,MAP2K2,FGF2,TNXB,TLR2,VTN,AKT1,IGHV1-18,IGHV3-43D,LAMC2,KIT,GNB4,ITGA2B,COL4A1,COL4A2,COL6A1,COL6A2,COL6A5,COL6A6
ko04670	Leukocyte transendothelial migration	16	0.0191351	1.76643	Over	P16284 P48061 P57087 Q9BX67 Q96AP7 P08253 P33151 Q16539 P19878 P16885 P15498 P52735 P04216 Q9Y624 O00501 P55196	PECAM1,CXCL12,JAM2,JAM3,ESAM,MMP2,CDH5,MAPK14,NCF2,PLCG2,VAV1,VAV2,THY1,F11R,CLDN5,AFDN
ko04210	Apoptosis	15	0.0431464	1.70335	Over	P02549 Q02750 Q9UBR2 P07339 P09668 O00273 P14222 P36507 Q13813 P50591 Q9BQE3 P31749 P53634 Q07812 P07858	SPTA1,MAP2K1,CTSZ,CTSD,CTSH,DFFA,PRF1,MAP2K2,SPTAN1,TNFSF10,TUBA1C,AKT1,CTSC,BAX,CTSB
ko04015	Rap1 signaling pathway	20	0.0482357	1.55862	Over	Q02750 P46734 P50148 P09471 P05106 P36507 Q16539 P15498 P10301 P52735 P09038 P07737 P35080 P11233 P31749 P10721 P08514 Q8N1I0 Q7Z5R6 P55196	MAP2K1,MAP2K3,GNAQ,GNAO1,ITGB3,MAP2K2,MAPK14,VAV1,RRAS,VAV2,FGF2,PFN1,PFN2,RALA,AKT1,KIT,ITGA2B,DOCK4,APBB1IP,AFDN
ko00330	Arginine and proline metabolism	10	0.0044801	2.48405	Over	O15460 P19623 P12277 Q96C36 P13674 P04181 P54886 Q96KP4 P17174 P30837	P4HA2,SRM,CKB,PYCR2,P4HA1,OAT,ALDH18A1,CNDP2,GOT1,ALDH1B1
